# Supplementary material for: Integrated transcriptomic and metabolomic analyses reveal biphasic thermal adaptation strategies in Lavandula angustifolia under high-temperature stress
Source: PeerJ. 2026 Jun 17;14:e21294. doi: 10.7717/peerj.21294 (PMC13282949; doi:10.7717/peerj.21294)
Supplement: Supplemental Information 1 [file peerj-14-21294-s001.xlsx]

## Sheet: Table S1
Table S1. Complete lists of KEGG pathways used for integrated Venn diagram analysis (Fig. 6)
Comparison	Status	Pathway ID	Pathway Name	p-value	Adjusted p-value	Gene Count	Metabolite Count
H1 Vs CK1	Overlap	ath00270	Cysteine and methionine metabolism	9.67501e-05	0.00206853	80	1
H1 Vs CK1	Overlap	ath00052	Galactose metabolism	0.00104483	0.0191055	48	1
H1 Vs CK1	Overlap	ath00590	Arachidonic acid metabolism	0.00851545	0.0936473	11	1
H1 Vs CK1	Overlap	ath00520	Amino sugar and nucleotide sugar metabolism	0.0202211	0.162391	79	1
H1 Vs CK1	Overlap	ath02010	ABC transporters	0.0625153	0.320079	50	1
H1 Vs CK1	Overlap	ath00073	Cutin, suberine and wax biosynthesis	0.0799386	0.352832	19	1
H1 Vs CK1	Overlap	ath00908	Zeatin biosynthesis	0.159577	0.583597	21	1
H1 Vs CK1	Overlap	ath00310	Lysine degradation	0.417824	0.906466	19	1
H1 Vs CK1	Overlap	ath00564	Glycerophospholipid metabolism	0.492777	0.941424	59	1
H1 Vs CK1	Overlap	ath00020	Citrate cycle (TCA cycle)	0.536637	0.947173	34	2
H1 Vs CK1	Overlap	ath00630	Glyoxylate and dicarboxylate metabolism	0.542126	0.947173	42	2
H1 Vs CK1	Overlap	ath00600	Sphingolipid metabolism	0.715782	1	15	1
H1 Vs CK1	Overlap	ath00440	Phosphonate and phosphinate metabolism	0.869196	1	2	1
H1 Vs CK1	Overlap	ath01210	2-Oxocarboxylic acid metabolism	0.887022	1	37	3
H1 Vs CK1	Overlap	ath00660	C5-Branched dibasic acid metabolism	0.939134	1	1	2
H1 Vs CK1	Overlap	ath00300	Lysine biosynthesis	0.97672	1	3	1
H1 Vs CK1	Unique to Metabolome	ath01230	Biosynthesis of amino acids	0.19673	0.369193		2
H1 Vs CK1	Unique to Metabolome	ath01100	Metabolic pathways	0.283928	0.37857		9
H1 Vs CK1	Unique to Metabolome	ath01200	Carbon metabolism	0.377027	0.443561		1
H1 Vs CK1	Unique to Metabolome	ath01110	Biosynthesis of secondary metabolites	0.931187	0.931187		3
H1 Vs CK1	Unique to Transcriptome	ath04814	Motor proteins	1.65195e-08	2.11449e-06	101
H1 Vs CK1	Unique to Transcriptome	ath00062	Fatty acid elongation	3.2091e-07	2.05382e-05	36
H1 Vs CK1	Unique to Transcriptome	ath00196	Photosynthesis - antenna proteins	1.66035e-06	7.08416e-05	31
H1 Vs CK1	Unique to Transcriptome	ath04145	Phagosome	9.04953e-06	0.000289585	85
H1 Vs CK1	Unique to Transcriptome	ath00480	Glutathione metabolism	9.69624e-05	0.00206853	62
H1 Vs CK1	Unique to Transcriptome	ath00380	Tryptophan metabolism	0.00248999	0.0398398	42
H1 Vs CK1	Unique to Transcriptome	ath04016	MAPK signaling pathway - plant	0.00312106	0.0443885	93
H1 Vs CK1	Unique to Transcriptome	ath00460	Cyanoamino acid metabolism	0.00515723	0.0660125	28
H1 Vs CK1	Unique to Transcriptome	ath00040	Pentose and glucuronate interconversions	0.00877944	0.0936473	40
H1 Vs CK1	Unique to Transcriptome	ath01250	Biosynthesis of nucleotide sugars	0.00965751	0.0950894	68
H1 Vs CK1	Unique to Transcriptome	ath00500	Starch and sucrose metabolism	0.010669	0.0975453	90
H1 Vs CK1	Unique to Transcriptome	ath00430	Taurine and hypotaurine metabolism	0.0202988	0.162391	11
H1 Vs CK1	Unique to Transcriptome	ath04712	Circadian rhythm - plant	0.0227226	0.171088	34
H1 Vs CK1	Unique to Transcriptome	ath00511	Other glycan degradation	0.0277472	0.182077	16
H1 Vs CK1	Unique to Transcriptome	ath03430	Mismatch repair	0.0280306	0.182077	26
H1 Vs CK1	Unique to Transcriptome	ath01232	Nucleotide metabolism	0.0284496	0.182077	52
H1 Vs CK1	Unique to Transcriptome	ath00591	Linoleic acid metabolism	0.0330029	0.201161	11
H1 Vs CK1	Unique to Transcriptome	ath00940	Phenylpropanoid biosynthesis	0.040958	0.238301	59
H1 Vs CK1	Unique to Transcriptome	ath00280	Valine, leucine and isoleucine degradation	0.049549	0.275751	33
H1 Vs CK1	Unique to Transcriptome	ath00330	Arginine and proline metabolism	0.0536623	0.286199	37
H1 Vs CK1	Unique to Transcriptome	ath00350	Tyrosine metabolism	0.0733272	0.352832	23
H1 Vs CK1	Unique to Transcriptome	ath00730	Thiamine metabolism	0.0761137	0.352832	20
H1 Vs CK1	Unique to Transcriptome	ath00561	Glycerolipid metabolism	0.0782849	0.352832	51
H1 Vs CK1	Unique to Transcriptome	ath00592	alpha-Linolenic acid metabolism	0.117765	0.485202	25
H1 Vs CK1	Unique to Transcriptome	ath00999	Biosynthesis of various plant secondary metabolites	0.121559	0.485202	26
H1 Vs CK1	Unique to Transcriptome	ath00360	Phenylalanine metabolism	0.121981	0.485202	21
H1 Vs CK1	Unique to Transcriptome	ath00071	Fatty acid degradation	0.125091	0.485202	30
H1 Vs CK1	Unique to Transcriptome	ath00906	Carotenoid biosynthesis	0.139224	0.524138	25
H1 Vs CK1	Unique to Transcriptome	ath00950	Isoquinoline alkaloid biosynthesis	0.174099	0.619018	13
H1 Vs CK1	Unique to Transcriptome	ath00945	Stilbenoid, diarylheptanoid and gingerol biosynthesis	0.185019	0.627769	12
H1 Vs CK1	Unique to Transcriptome	ath00531	Glycosaminoglycan degradation	0.186369	0.627769	10
H1 Vs CK1	Unique to Transcriptome	ath00130	Ubiquinone and other terpenoid-quinone biosynthesis	0.199826	0.641101	29
H1 Vs CK1	Unique to Transcriptome	ath00904	Diterpenoid biosynthesis	0.200775	0.641101	17
H1 Vs CK1	Unique to Transcriptome	ath00230	Purine metabolism	0.205353	0.641101	56
H1 Vs CK1	Unique to Transcriptome	ath04122	Sulfur relay system	0.211504	0.644582	8
H1 Vs CK1	Unique to Transcriptome	ath00603	Glycosphingolipid biosynthesis - globo and isoglobo series	0.225949	0.672593	7
H1 Vs CK1	Unique to Transcriptome	ath03030	DNA replication	0.233068	0.678016	26
H1 Vs CK1	Unique to Transcriptome	ath00410	beta-Alanine metabolism	0.264533	0.752449	27
H1 Vs CK1	Unique to Transcriptome	ath00960	Tropane, piperidine and pyridine alkaloid biosynthesis	0.279373	0.756768	13
H1 Vs CK1	Unique to Transcriptome	ath00965	Betalain biosynthesis	0.280011	0.756768	4
H1 Vs CK1	Unique to Transcriptome	ath00053	Ascorbate and aldarate metabolism	0.28448	0.756768	31
H1 Vs CK1	Unique to Transcriptome	ath00195	Photosynthesis	0.2897	0.756768	38
H1 Vs CK1	Unique to Transcriptome	ath00909	Sesquiterpenoid and triterpenoid biosynthesis	0.307956	0.769143	9
H1 Vs CK1	Unique to Transcriptome	ath00240	Pyrimidine metabolism	0.315142	0.769143	35
H1 Vs CK1	Unique to Transcriptome	ath00900	Terpenoid backbone biosynthesis	0.315857	0.769143	38
H1 Vs CK1	Unique to Transcriptome	ath00100	Steroid biosynthesis	0.318473	0.769143	19
H1 Vs CK1	Unique to Transcriptome	ath00565	Ether lipid metabolism	0.331487	0.785747	15
H1 Vs CK1	Unique to Transcriptome	ath00010	Glycolysis / Gluconeogenesis	0.348637	0.811373	73
H1 Vs CK1	Unique to Transcriptome	ath00740	Riboflavin metabolism	0.369938	0.845572	10
H1 Vs CK1	Unique to Transcriptome	ath00966	Glucosinolate biosynthesis	0.384785	0.864078	5
H1 Vs CK1	Unique to Transcriptome	ath00905	Brassinosteroid biosynthesis	0.393464	0.868334	7
H1 Vs CK1	Unique to Transcriptome	ath00650	Butanoate metabolism	0.450874	0.941424	12
H1 Vs CK1	Unique to Transcriptome	ath00340	Histidine metabolism	0.45298	0.941424	11
H1 Vs CK1	Unique to Transcriptome	ath00710	Carbon fixation in photosynthetic organisms	0.456504	0.941424	45
H1 Vs CK1	Unique to Transcriptome	ath00604	Glycosphingolipid biosynthesis - ganglio series	0.471367	0.941424	4
H1 Vs CK1	Unique to Transcriptome	ath01040	Biosynthesis of unsaturated fatty acids	0.476524	0.941424	12
H1 Vs CK1	Unique to Transcriptome	ath00910	Nitrogen metabolism	0.484244	0.941424	17
H1 Vs CK1	Unique to Transcriptome	ath00941	Flavonoid biosynthesis	0.487346	0.941424	16
H1 Vs CK1	Unique to Transcriptome	ath00030	Pentose phosphate pathway	0.509587	0.947044	33
H1 Vs CK1	Unique to Transcriptome	ath00750	Vitamin B6 metabolism	0.511197	0.947044	10
H1 Vs CK1	Unique to Transcriptome	ath04070	Phosphatidylinositol signaling system	0.517915	0.947044	41
H1 Vs CK1	Unique to Transcriptome	ath00470	D-Amino acid metabolism	0.527827	0.947173	3
H1 Vs CK1	Unique to Transcriptome	ath01212	Fatty acid metabolism	0.547584	0.947173	40
H1 Vs CK1	Unique to Transcriptome	ath00902	Monoterpenoid biosynthesis	0.582559	0.985825	8
H1 Vs CK1	Unique to Transcriptome	ath00920	Sulfur metabolism	0.585333	0.985825	14
H1 Vs CK1	Unique to Transcriptome	ath00944	Flavone and flavonol biosynthesis	0.601742	0.986503	4
H1 Vs CK1	Unique to Transcriptome	ath00260	Glycine, serine and threonine metabolism	0.607472	0.986503	38
H1 Vs CK1	Unique to Transcriptome	ath00620	Pyruvate metabolism	0.617416	0.986503	58
H1 Vs CK1	Unique to Transcriptome	ath00640	Propanoate metabolism	0.620929	0.986503	21
H1 Vs CK1	Unique to Transcriptome	ath03450	Non-homologous end-joining	0.624271	0.986503	3
H1 Vs CK1	Unique to Transcriptome	ath00770	Pantothenate and CoA biosynthesis	0.641025	1	15
H1 Vs CK1	Unique to Transcriptome	ath04120	Ubiquitin mediated proteolysis	0.66108	1	68
H1 Vs CK1	Unique to Transcriptome	ath03410	Base excision repair	0.661118	1	20
H1 Vs CK1	Unique to Transcriptome	ath00790	Folate biosynthesis	0.676749	1	11
H1 Vs CK1	Unique to Transcriptome	ath00780	Biotin metabolism	0.70969	1	10
H1 Vs CK1	Unique to Transcriptome	ath00220	Arginine biosynthesis	0.71594	1	17
H1 Vs CK1	Unique to Transcriptome	ath03420	Nucleotide excision repair	0.726927	1	36
H1 Vs CK1	Unique to Transcriptome	ath03022	Basal transcription factors	0.74663	1	21
H1 Vs CK1	Unique to Transcriptome	ath00860	Porphyrin metabolism	0.754133	1	26
H1 Vs CK1	Unique to Transcriptome	ath03060	Protein export	0.778021	1	28
H1 Vs CK1	Unique to Transcriptome	ath00785	Lipoic acid metabolism	0.795792	1	18
H1 Vs CK1	Unique to Transcriptome	ath00510	N-Glycan biosynthesis	0.800408	1	26
H1 Vs CK1	Unique to Transcriptome	ath00562	Inositol phosphate metabolism	0.803904	1	35
H1 Vs CK1	Unique to Transcriptome	ath00450	Selenocompound metabolism	0.815161	1	8
H1 Vs CK1	Unique to Transcriptome	ath00250	Alanine, aspartate and glutamate metabolism	0.825295	1	27
H1 Vs CK1	Unique to Transcriptome	ath04146	Peroxisome	0.833661	1	40
H1 Vs CK1	Unique to Transcriptome	ath03440	Homologous recombination	0.835568	1	22
H1 Vs CK1	Unique to Transcriptome	ath00400	Phenylalanine, tyrosine and tryptophan biosynthesis	0.835568	1	22
H1 Vs CK1	Unique to Transcriptome	ath00061	Fatty acid biosynthesis	0.851814	1	24
H1 Vs CK1	Unique to Transcriptome	ath00670	One carbon pool by folate	0.862476	1	7
H1 Vs CK1	Unique to Transcriptome	ath00290	Valine, leucine and isoleucine biosynthesis	0.869618	1	5
H1 Vs CK1	Unique to Transcriptome	ath04148	Efferocytosis	0.888267	1	22
H1 Vs CK1	Unique to Transcriptome	ath00513	Various types of N-glycan biosynthesis	0.888303	1	17
H1 Vs CK1	Unique to Transcriptome	ath00760	Nicotinate and nicotinamide metabolism	0.903827	1	10
H1 Vs CK1	Unique to Transcriptome	ath00261	Monobactam biosynthesis	0.947903	1	3
H1 Vs CK1	Unique to Transcriptome	ath00514	Other types of O-glycan biosynthesis	0.947903	1	3
H1 Vs CK1	Unique to Transcriptome	ath00190	Oxidative phosphorylation	0.954048	1	62
H1 Vs CK1	Unique to Transcriptome	ath00563	Glycosylphosphatidylinositol (GPI)-anchor biosynthesis	0.954618	1	9
H1 Vs CK1	Unique to Transcriptome	ath04144	Endocytosis	0.955328	1	74
H1 Vs CK1	Unique to Transcriptome	ath00051	Fructose and mannose metabolism	0.960138	1	23
H1 Vs CK1	Unique to Transcriptome	ath03250	Viral life cycle - HIV-1	0.971118	1	13
H1 Vs CK1	Unique to Transcriptome	ath04130	SNARE interactions in vesicular transport	0.983681	1	14
H1 Vs CK1	Unique to Transcriptome	ath03083	Polycomb repressive complex	0.989361	1	18
H1 Vs CK1	Unique to Transcriptome	ath03020	RNA polymerase	0.989799	1	15
H1 Vs CK1	Unique to Transcriptome	ath03082	ATP-dependent chromatin remodeling	0.993337	1	21
H1 Vs CK1	Unique to Transcriptome	ath03018	RNA degradation	0.995879	1	42
H1 Vs CK1	Unique to Transcriptome	ath04136	Autophagy - other	0.996818	1	11
H1 Vs CK1	Unique to Transcriptome	ath03008	Ribosome biogenesis in eukaryotes	0.999385	1	24
H1 Vs CK1	Unique to Transcriptome	ath00970	Aminoacyl-tRNA biosynthesis	0.999995	1	9
H1 Vs CK1	Unique to Transcriptome	ath03050	Proteasome	0.999997	1	12
H1 Vs CK1	Unique to Transcriptome	ath03013	Nucleocytoplasmic transport	1	1	25
H1 Vs CK1	Unique to Transcriptome	ath03015	mRNA surveillance pathway	1	1	31
H3 Vs CK1	Overlap	ath00908	Zeatin biosynthesis	0.690921	0.99995	9	1
H3 Vs CK1	Overlap	ath00380	Tryptophan metabolism	0.0227182	0.157765	25	1
H3 Vs CK1	Overlap	ath00920	Sulfur metabolism	0.866237	0.99995	6	1
H3 Vs CK1	Overlap	ath00500	Starch and sucrose metabolism	0.0913867	0.407976	51	1
H3 Vs CK1	Overlap	ath00600	Sphingolipid metabolism	0.690921	0.99995	9	1
H3 Vs CK1	Overlap	ath00040	Pentose and glucuronate interconversions	0.000661535	0.0165384	30	1
H3 Vs CK1	Overlap	ath00670	One carbon pool by folate	0.00304639	0.050191	13	1
H3 Vs CK1	Overlap	ath00910	Nitrogen metabolism	0.0447228	0.254107	15	1
H3 Vs CK1	Overlap	ath00760	Nicotinate and nicotinamide metabolism	0.747517	0.99995	7	1
H3 Vs CK1	Overlap	ath00261	Monobactam biosynthesis	0.869097	0.99995	2	1
H3 Vs CK1	Overlap	ath00310	Lysine degradation	0.604314	0.99995	10	1
H3 Vs CK1	Overlap	ath00260	Glycine, serine and threonine metabolism	0.434041	0.987772	24	1
H3 Vs CK1	Overlap	ath00564	Glycerophospholipid metabolism	0.968578	0.99995	25	1
H3 Vs CK1	Overlap	ath00052	Galactose metabolism	0.0126093	0.105078	28	1
H3 Vs CK1	Overlap	ath00941	Flavonoid biosynthesis	0.815818	0.99995	7	1
H3 Vs CK1	Overlap	ath00944	Flavone and flavonol biosynthesis	0.705257	0.99995	2	1
H3 Vs CK1	Overlap	ath00073	Cutin, suberine and wax biosynthesis	0.00321223	0.050191	17	1
H3 Vs CK1	Overlap	ath01040	Biosynthesis of unsaturated fatty acids	0.913844	0.99995	4	1
H3 Vs CK1	Overlap	ath00410	beta-Alanine metabolism	0.0992971	0.428005	19	1
H3 Vs CK1	Overlap	ath00053	Ascorbate and aldarate metabolism	0.353886	0.90277	18	1
H3 Vs CK1	Overlap	ath00330	Arginine and proline metabolism	0.171897	0.596863	21	1
H3 Vs CK1	Overlap	ath00520	Amino sugar and nucleotide sugar metabolism	0.506654	0.99995	38	1
H3 Vs CK1	Overlap	ath00430	Taurine and hypotaurine metabolism	0.0193427	0.142225	8	2
H3 Vs CK1	Overlap	ath00340	Histidine metabolism	0.86528	0.99995	4	2
H3 Vs CK1	Overlap	ath00480	Glutathione metabolism	7.35297e-05	0.0022978	42	2
H3 Vs CK1	Overlap	ath00460	Cyanoamino acid metabolism	0.0058633	0.0610761	19	2
H3 Vs CK1	Overlap	ath00650	Butanoate metabolism	0.0526454	0.286116	11	2
H3 Vs CK1	Overlap	ath00220	Arginine biosynthesis	0.783764	0.99995	9	2
H3 Vs CK1	Overlap	ath00020	Citrate cycle (TCA cycle)	0.334342	0.897968	22	3
H3 Vs CK1	Overlap	ath00270	Cysteine and methionine metabolism	0.00216451	0.045094	48	3
H3 Vs CK1	Overlap	ath00970	Aminoacyl-tRNA biosynthesis	0.998918	0.99995	6	3
H3 Vs CK1	Overlap	ath00250	Alanine, aspartate and glutamate metabolism	0.376145	0.921924	20	3
H3 Vs CK1	Overlap	ath02010	ABC transporters	0.0122573	0.105078	35	3
H3 Vs CK1	Overlap	ath01210	2-Oxocarboxylic acid metabolism	0.9385	0.99995	19	3
H3 Vs CK1	Overlap	ath00660	C5-Branched dibasic acid metabolism	0.442522	0.987772	2	4
H3 Vs CK1	Overlap	ath00630	Glyoxylate and dicarboxylate metabolism	0.103043	0.429345	31	5
H3 Vs CK1	Unique to Metabolome	ath01502	Vancomycin resistance	0.403985	0.986533		1
H3 Vs CK1	Unique to Metabolome	ath00860	Porphyrin and chlorophyll metabolism	0.727865	0.986533		1
H3 Vs CK1	Unique to Metabolome	ath00943	Isoflavonoid biosynthesis	0.727865	0.986533		1
H3 Vs CK1	Unique to Metabolome	ath00332	Carbapenem biosynthesis	0.403985	0.986533		1
H3 Vs CK1	Unique to Metabolome	ath00300	Lysine biosynthesis	0.499304	0.986533		2
H3 Vs CK1	Unique to Metabolome	ath01200	Carbon metabolism	0.75784	0.986533		2
H3 Vs CK1	Unique to Metabolome	ath01230	Biosynthesis of amino acids	0.708402	0.986533		4
H3 Vs CK1	Unique to Metabolome	ath01110	Biosynthesis of secondary metabolites	1	1		8
H3 Vs CK1	Unique to Metabolome	ath01100	Metabolic pathways	1	1		13
H3 Vs CK1	Unique to Transcriptome	ath00750	Vitamin B6 metabolism	0.833177	0.99995	4
H3 Vs CK1	Unique to Transcriptome	ath03250	Viral life cycle - HIV-1	0.999552	0.99995	3
H3 Vs CK1	Unique to Transcriptome	ath00513	Various types of N-glycan biosynthesis	0.990542	0.99995	6
H3 Vs CK1	Unique to Transcriptome	ath00280	Valine, leucine and isoleucine degradation	0.147208	0.575032	19
H3 Vs CK1	Unique to Transcriptome	ath00290	Valine, leucine and isoleucine biosynthesis	0.926372	0.99995	2
H3 Vs CK1	Unique to Transcriptome	ath04120	Ubiquitin mediated proteolysis	0.849236	0.99995	36
H3 Vs CK1	Unique to Transcriptome	ath00130	Ubiquinone and other terpenoid-quinone biosynthesis	0.364835	0.912087	16
H3 Vs CK1	Unique to Transcriptome	ath00350	Tyrosine metabolism	0.0688026	0.344013	15
H3 Vs CK1	Unique to Transcriptome	ath00960	Tropane, piperidine and pyridine alkaloid biosynthesis	0.620382	0.99995	6
H3 Vs CK1	Unique to Transcriptome	ath00730	Thiamine metabolism	0.157487	0.596541	12
H3 Vs CK1	Unique to Transcriptome	ath00900	Terpenoid backbone biosynthesis	0.171467	0.596863	25
H3 Vs CK1	Unique to Transcriptome	ath04122	Sulfur relay system	0.869097	0.99995	2
H3 Vs CK1	Unique to Transcriptome	ath00945	Stilbenoid, diarylheptanoid and gingerol biosynthesis	0.608218	0.99995	5
H3 Vs CK1	Unique to Transcriptome	ath00100	Steroid biosynthesis	0.99307	0.99995	4
H3 Vs CK1	Unique to Transcriptome	ath04130	SNARE interactions in vesicular transport	0.746904	0.99995	11
H3 Vs CK1	Unique to Transcriptome	ath00909	Sesquiterpenoid and triterpenoid biosynthesis	0.790814	0.99995	3
H3 Vs CK1	Unique to Transcriptome	ath00450	Selenocompound metabolism	0.413366	0.97492	7
H3 Vs CK1	Unique to Transcriptome	ath03020	RNA polymerase	0.851385	0.99995	11
H3 Vs CK1	Unique to Transcriptome	ath03018	RNA degradation	0.96419	0.99995	25
H3 Vs CK1	Unique to Transcriptome	ath03008	Ribosome biogenesis in eukaryotes	0.99977	0.99995	10
H3 Vs CK1	Unique to Transcriptome	ath00740	Riboflavin metabolism	0.995568	0.99995	1
H3 Vs CK1	Unique to Transcriptome	ath00620	Pyruvate metabolism	0.353281	0.90277	37
H3 Vs CK1	Unique to Transcriptome	ath00240	Pyrimidine metabolism	0.913095	0.99995	14
H3 Vs CK1	Unique to Transcriptome	ath00230	Purine metabolism	0.736297	0.99995	27
H3 Vs CK1	Unique to Transcriptome	ath03060	Protein export	0.999546	0.99995	7
H3 Vs CK1	Unique to Transcriptome	ath03050	Proteasome	0.943104	0.99995	13
H3 Vs CK1	Unique to Transcriptome	ath00640	Propanoate metabolism	0.75718	0.99995	11
H3 Vs CK1	Unique to Transcriptome	ath00860	Porphyrin metabolism	0.028488	0.187421	25
H3 Vs CK1	Unique to Transcriptome	ath03083	Polycomb repressive complex	0.8367	0.99995	13
H3 Vs CK1	Unique to Transcriptome	ath00196	Photosynthesis - antenna proteins	1.10194e-13	6.88715e-12	33
H3 Vs CK1	Unique to Transcriptome	ath00195	Photosynthesis	2.5977e-05	0.00108238	40
H3 Vs CK1	Unique to Transcriptome	ath04070	Phosphatidylinositol signaling system	0.782332	0.99995	21
H3 Vs CK1	Unique to Transcriptome	ath00940	Phenylpropanoid biosynthesis	0.00715581	0.0688059	41
H3 Vs CK1	Unique to Transcriptome	ath00400	Phenylalanine, tyrosine and tryptophan biosynthesis	0.26606	0.773431	18
H3 Vs CK1	Unique to Transcriptome	ath00360	Phenylalanine metabolism	0.0890825	0.407976	14
H3 Vs CK1	Unique to Transcriptome	ath04145	Phagosome	0.003917	0.0544028	47
H3 Vs CK1	Unique to Transcriptome	ath04146	Peroxisome	0.801909	0.99995	23
H3 Vs CK1	Unique to Transcriptome	ath00030	Pentose phosphate pathway	0.751969	0.99995	17
H3 Vs CK1	Unique to Transcriptome	ath00770	Pantothenate and CoA biosynthesis	0.724603	0.99995	8
H3 Vs CK1	Unique to Transcriptome	ath00190	Oxidative phosphorylation	0.897716	0.99995	36
H3 Vs CK1	Unique to Transcriptome	ath00514	Other types of O-glycan biosynthesis	0.869097	0.99995	2
H3 Vs CK1	Unique to Transcriptome	ath00511	Other glycan degradation	0.139936	0.564258	9
H3 Vs CK1	Unique to Transcriptome	ath01232	Nucleotide metabolism	0.437095	0.987772	25
H3 Vs CK1	Unique to Transcriptome	ath03420	Nucleotide excision repair	0.986757	0.99995	14
H3 Vs CK1	Unique to Transcriptome	ath03013	Nucleocytoplasmic transport	0.99995	0.99995	15
H3 Vs CK1	Unique to Transcriptome	ath00510	N-Glycan biosynthesis	0.996933	0.99995	8
H3 Vs CK1	Unique to Transcriptome	ath03015	mRNA surveillance pathway	0.997503	0.99995	24
H3 Vs CK1	Unique to Transcriptome	ath04814	Motor proteins	9.95578e-16	1.24447e-13	86
H3 Vs CK1	Unique to Transcriptome	ath00902	Monoterpenoid biosynthesis	0.00479768	0.059971	11
H3 Vs CK1	Unique to Transcriptome	ath03430	Mismatch repair	0.502398	0.99995	11
H3 Vs CK1	Unique to Transcriptome	ath04016	MAPK signaling pathway - plant	0.0340988	0.213118	53
H3 Vs CK1	Unique to Transcriptome	ath00785	Lipoic acid metabolism	0.337636	0.897968	14
H3 Vs CK1	Unique to Transcriptome	ath00591	Linoleic acid metabolism	0.293434	0.833621	5
H3 Vs CK1	Unique to Transcriptome	ath00950	Isoquinoline alkaloid biosynthesis	0.215404	0.673139	8
H3 Vs CK1	Unique to Transcriptome	ath00562	Inositol phosphate metabolism	0.909647	0.99995	18
H3 Vs CK1	Unique to Transcriptome	ath03440	Homologous recombination	0.909682	0.99995	11
H3 Vs CK1	Unique to Transcriptome	ath00563	Glycosylphosphatidylinositol (GPI)-anchor biosynthesis	0.991902	0.99995	3
H3 Vs CK1	Unique to Transcriptome	ath00603	Glycosphingolipid biosynthesis - globo and isoglobo series	0.204844	0.659914	5
H3 Vs CK1	Unique to Transcriptome	ath00604	Glycosphingolipid biosynthesis - ganglio series	0.898293	0.99995	1
H3 Vs CK1	Unique to Transcriptome	ath00531	Glycosaminoglycan degradation	0.846693	0.99995	3
H3 Vs CK1	Unique to Transcriptome	ath00010	Glycolysis / Gluconeogenesis	0.385899	0.927642	43
H3 Vs CK1	Unique to Transcriptome	ath00561	Glycerolipid metabolism	0.525151	0.99995	25
H3 Vs CK1	Unique to Transcriptome	ath00966	Glucosinolate biosynthesis	0.492087	0.99995	3
H3 Vs CK1	Unique to Transcriptome	ath00051	Fructose and mannose metabolism	0.885146	0.99995	14
H3 Vs CK1	Unique to Transcriptome	ath00790	Folate biosynthesis	0.931701	0.99995	4
H3 Vs CK1	Unique to Transcriptome	ath01212	Fatty acid metabolism	0.484211	0.99995	24
H3 Vs CK1	Unique to Transcriptome	ath00062	Fatty acid elongation	0.0145225	0.113457	16
H3 Vs CK1	Unique to Transcriptome	ath00071	Fatty acid degradation	0.246965	0.735015	17
H3 Vs CK1	Unique to Transcriptome	ath00061	Fatty acid biosynthesis	0.490568	0.99995	17
H3 Vs CK1	Unique to Transcriptome	ath00565	Ether lipid metabolism	0.903777	0.99995	5
H3 Vs CK1	Unique to Transcriptome	ath04144	Endocytosis	0.989337	0.99995	37
H3 Vs CK1	Unique to Transcriptome	ath04148	Efferocytosis	0.997157	0.99995	7
H3 Vs CK1	Unique to Transcriptome	ath03030	DNA replication	0.686202	0.99995	12
H3 Vs CK1	Unique to Transcriptome	ath00904	Diterpenoid biosynthesis	0.97206	0.99995	4
H3 Vs CK1	Unique to Transcriptome	ath00470	D-Amino acid metabolism	0.205893	0.659914	3
H3 Vs CK1	Unique to Transcriptome	ath04712	Circadian rhythm - plant	0.0447007	0.254107	21
H3 Vs CK1	Unique to Transcriptome	ath00906	Carotenoid biosynthesis	0.846789	0.99995	9
H3 Vs CK1	Unique to Transcriptome	ath00710	Carbon fixation in photosynthetic organisms	0.0830246	0.399157	33
H3 Vs CK1	Unique to Transcriptome	ath00905	Brassinosteroid biosynthesis	0.698242	0.99995	3
H3 Vs CK1	Unique to Transcriptome	ath00780	Biotin metabolism	0.333147	0.897968	8
H3 Vs CK1	Unique to Transcriptome	ath00999	Biosynthesis of various plant secondary metabolites	0.00584635	0.0610761	21
H3 Vs CK1	Unique to Transcriptome	ath01250	Biosynthesis of nucleotide sugars	0.169332	0.596863	36
H3 Vs CK1	Unique to Transcriptome	ath00965	Betalain biosynthesis	0.0648934	0.337986	4
H3 Vs CK1	Unique to Transcriptome	ath03410	Base excision repair	0.972323	0.99995	7
H3 Vs CK1	Unique to Transcriptome	ath03022	Basal transcription factors	0.970905	0.99995	8
H3 Vs CK1	Unique to Transcriptome	ath04136	Autophagy - other	0.940674	0.99995	8
H3 Vs CK1	Unique to Transcriptome	ath03082	ATP-dependent chromatin remodeling	0.72578	0.99995	17
H3 Vs CK1	Unique to Transcriptome	ath00590	Arachidonic acid metabolism	0.184229	0.622396	5
H3 Vs CK1	Unique to Transcriptome	ath00592	alpha-Linolenic acid metabolism	0.23895	0.728505	14
D1 Vs CK1	Overlap	ath00710	Carbon fixation in photosynthetic organisms	3.72786e-06	0.000115564	57	1
D1 Vs CK1	Overlap	ath00940	Phenylpropanoid biosynthesis	9.12427e-05	0.00226282	56	2
D1 Vs CK1	Overlap	ath00500	Starch and sucrose metabolism	0.000214391	0.00379779	77	1
D1 Vs CK1	Overlap	ath00270	Cysteine and methionine metabolism	0.000586555	0.00661207	59	3
D1 Vs CK1	Overlap	ath00520	Amino sugar and nucleotide sugar metabolism	0.00480864	0.0403221	63	1
D1 Vs CK1	Overlap	ath00480	Glutathione metabolism	0.00487767	0.0403221	42	2
D1 Vs CK1	Overlap	ath00052	Galactose metabolism	0.0103076	0.071008	33	1
D1 Vs CK1	Overlap	ath00460	Cyanoamino acid metabolism	0.0130239	0.0821887	21	1
D1 Vs CK1	Overlap	ath00910	Nitrogen metabolism	0.0132562	0.0821887	19	1
D1 Vs CK1	Overlap	ath00630	Glyoxylate and dicarboxylate metabolism	0.0223324	0.131867	41	4
D1 Vs CK1	Overlap	ath00030	Pentose phosphate pathway	0.0387476	0.2089	32	1
D1 Vs CK1	Overlap	ath00650	Butanoate metabolism	0.0507557	0.262238	13	2
D1 Vs CK1	Overlap	ath02010	ABC transporters	0.0615808	0.272715	38	2
D1 Vs CK1	Overlap	ath00380	Tryptophan metabolism	0.0976557	0.390623	26	2
D1 Vs CK1	Overlap	ath00360	Phenylalanine metabolism	0.112641	0.404173	16	2
D1 Vs CK1	Overlap	ath00908	Zeatin biosynthesis	0.162979	0.546201	16	1
D1 Vs CK1	Overlap	ath00330	Arginine and proline metabolism	0.17652	0.561243	25	2
D1 Vs CK1	Overlap	ath00430	Taurine and hypotaurine metabolism	0.252332	0.696026	6	1
D1 Vs CK1	Overlap	ath00410	beta-Alanine metabolism	0.25259	0.696026	20	2
D1 Vs CK1	Overlap	ath00240	Pyrimidine metabolism	0.356867	0.885029	25	1
D1 Vs CK1	Overlap	ath00260	Glycine, serine and threonine metabolism	0.379059	0.891341	30	1
D1 Vs CK1	Overlap	ath00250	Alanine, aspartate and glutamate metabolism	0.380976	0.891341	24	2
D1 Vs CK1	Overlap	ath00350	Tyrosine metabolism	0.463383	1	13	2
D1 Vs CK1	Overlap	ath00965	Betalain biosynthesis	0.554932	1	2	1
D1 Vs CK1	Overlap	ath00660	C5-Branched dibasic acid metabolism	0.554932	1	2	2
D1 Vs CK1	Overlap	ath00950	Isoquinoline alkaloid biosynthesis	0.5713	1	7	1
D1 Vs CK1	Overlap	ath00920	Sulfur metabolism	0.601899	1	10	2
D1 Vs CK1	Overlap	ath00261	Monobactam biosynthesis	0.612312	1	4	1
D1 Vs CK1	Overlap	ath00020	Citrate cycle (TCA cycle)	0.650915	1	23	2
D1 Vs CK1	Overlap	ath00564	Glycerophospholipid metabolism	0.777058	1	38	2
D1 Vs CK1	Overlap	ath00960	Tropane, piperidine and pyridine alkaloid biosynthesis	0.791688	1	6	1
D1 Vs CK1	Overlap	ath00760	Nicotinate and nicotinamide metabolism	0.797529	1	8	2
D1 Vs CK1	Overlap	ath00190	Oxidative phosphorylation	0.800623	1	48	1
D1 Vs CK1	Overlap	ath00220	Arginine biosynthesis	0.880044	1	10	1
D1 Vs CK1	Overlap	ath00640	Propanoate metabolism	0.888131	1	12	1
D1 Vs CK1	Overlap	ath00770	Pantothenate and CoA biosynthesis	0.896544	1	8	1
D1 Vs CK1	Overlap	ath00310	Lysine degradation	0.917828	1	9	3
D1 Vs CK1	Overlap	ath00620	Pyruvate metabolism	0.919111	1	35	1
D1 Vs CK1	Overlap	ath00340	Histidine metabolism	0.947441	1	4	1
D1 Vs CK1	Overlap	ath00561	Glycerolipid metabolism	0.987268	1	20	1
D1 Vs CK1	Overlap	ath00300	Lysine biosynthesis	0.994606	1	1	2
D1 Vs CK1	Overlap	ath01210	2-Oxocarboxylic acid metabolism	0.999551	1	16	2
D1 Vs CK1	Overlap	ath00970	Aminoacyl-tRNA biosynthesis	0.999989	1	5	2
D1 Vs CK1	Unique to Metabolome	ath01502	Vancomycin resistance	0.525116	1		1
D1 Vs CK1	Unique to Metabolome	ath00332	Carbapenem biosynthesis	0.525116	1		1
D1 Vs CK1	Unique to Metabolome	ath04075	Plant hormone signal transduction	0.673517	1		1
D1 Vs CK1	Unique to Metabolome	ath01200	Carbon metabolism	0.717905	1		3
D1 Vs CK1	Unique to Metabolome	ath00942	Anthocyanin biosynthesis	0.775899	1		1
D1 Vs CK1	Unique to Metabolome	ath01230	Biosynthesis of amino acids	0.801277	1		5
D1 Vs CK1	Unique to Metabolome	ath00600	Sphingolipid metabolism	0.84642	1		1
D1 Vs CK1	Unique to Metabolome	ath00860	Porphyrin and chlorophyll metabolism	0.84642	1		1
D1 Vs CK1	Unique to Metabolome	ath01110	Biosynthesis of secondary metabolites	1	1		11
D1 Vs CK1	Unique to Metabolome	ath01100	Metabolic pathways	1	1		18
D1 Vs CK1	Unique to Transcriptome	ath00196	Photosynthesis - antenna proteins	2.63959e-22	3.27309e-20	45
D1 Vs CK1	Unique to Transcriptome	ath04814	Motor proteins	4.71914e-16	2.92586e-14	98
D1 Vs CK1	Unique to Transcriptome	ath00195	Photosynthesis	4.41367e-08	1.82432e-06	53
D1 Vs CK1	Unique to Transcriptome	ath00040	Pentose and glucuronate interconversions	0.000146187	0.00302119	37
D1 Vs CK1	Unique to Transcriptome	ath01250	Biosynthesis of nucleotide sugars	0.000268703	0.0041649	59
D1 Vs CK1	Unique to Transcriptome	ath04145	Phagosome	0.000407215	0.0051085	60
D1 Vs CK1	Unique to Transcriptome	ath00902	Monoterpenoid biosynthesis	0.000411976	0.0051085	15
D1 Vs CK1	Unique to Transcriptome	ath00999	Biosynthesis of various plant secondary metabolites	0.000963762	0.00995887	28
D1 Vs CK1	Unique to Transcriptome	ath04712	Circadian rhythm - plant	0.00153251	0.0146178	30
D1 Vs CK1	Unique to Transcriptome	ath00860	Porphyrin metabolism	0.00686123	0.0526162	32
D1 Vs CK1	Unique to Transcriptome	ath00062	Fatty acid elongation	0.00721352	0.0526162	20
D1 Vs CK1	Unique to Transcriptome	ath00670	One carbon pool by folate	0.0320389	0.180583	12
D1 Vs CK1	Unique to Transcriptome	ath00450	Selenocompound metabolism	0.0552317	0.263667	12
D1 Vs CK1	Unique to Transcriptome	ath03430	Mismatch repair	0.055285	0.263667	19
D1 Vs CK1	Unique to Transcriptome	ath04016	MAPK signaling pathway - plant	0.058414	0.268272	62
D1 Vs CK1	Unique to Transcriptome	ath00400	Phenylalanine, tyrosine and tryptophan biosynthesis	0.071446	0.305493	25
D1 Vs CK1	Unique to Transcriptome	ath00053	Ascorbate and aldarate metabolism	0.0859262	0.355162	26
D1 Vs CK1	Unique to Transcriptome	ath00945	Stilbenoid, diarylheptanoid and gingerol biosynthesis	0.106532	0.404173	10
D1 Vs CK1	Unique to Transcriptome	ath00941	Flavonoid biosynthesis	0.114424	0.404173	15
D1 Vs CK1	Unique to Transcriptome	ath00073	Cutin, suberine and wax biosynthesis	0.116022	0.404173	14
D1 Vs CK1	Unique to Transcriptome	ath03030	DNA replication	0.117341	0.404173	21
D1 Vs CK1	Unique to Transcriptome	ath00010	Glycolysis / Gluconeogenesis	0.173029	0.561243	57
D1 Vs CK1	Unique to Transcriptome	ath01232	Nucleotide metabolism	0.184852	0.573041	34
D1 Vs CK1	Unique to Transcriptome	ath01040	Biosynthesis of unsaturated fatty acids	0.20116	0.608386	11
D1 Vs CK1	Unique to Transcriptome	ath00592	alpha-Linolenic acid metabolism	0.215839	0.637238	17
D1 Vs CK1	Unique to Transcriptome	ath00750	Vitamin B6 metabolism	0.249502	0.696026	9
D1 Vs CK1	Unique to Transcriptome	ath00944	Flavone and flavonol biosynthesis	0.296634	0.788573	4
D1 Vs CK1	Unique to Transcriptome	ath00051	Fructose and mannose metabolism	0.298894	0.788573	25
D1 Vs CK1	Unique to Transcriptome	ath00590	Arachidonic acid metabolism	0.315696	0.815548	5
D1 Vs CK1	Unique to Transcriptome	ath03440	Homologous recombination	0.32943	0.83366	21
D1 Vs CK1	Unique to Transcriptome	ath00900	Terpenoid backbone biosynthesis	0.380161	0.891341	27
D1 Vs CK1	Unique to Transcriptome	ath00785	Lipoic acid metabolism	0.426257	0.973942	16
D1 Vs CK1	Unique to Transcriptome	ath00905	Brassinosteroid biosynthesis	0.431991	0.973942	5
D1 Vs CK1	Unique to Transcriptome	ath00100	Steroid biosynthesis	0.552761	1	12
D1 Vs CK1	Unique to Transcriptome	ath00511	Other glycan degradation	0.5713	1	7
D1 Vs CK1	Unique to Transcriptome	ath00909	Sesquiterpenoid and triterpenoid biosynthesis	0.595348	1	5
D1 Vs CK1	Unique to Transcriptome	ath00470	D-Amino acid metabolism	0.596631	1	2
D1 Vs CK1	Unique to Transcriptome	ath00230	Purine metabolism	0.599143	1	35
D1 Vs CK1	Unique to Transcriptome	ath00565	Ether lipid metabolism	0.629355	1	9
D1 Vs CK1	Unique to Transcriptome	ath00591	Linoleic acid metabolism	0.664508	1	4
D1 Vs CK1	Unique to Transcriptome	ath04148	Efferocytosis	0.669788	1	18
D1 Vs CK1	Unique to Transcriptome	ath00130	Ubiquinone and other terpenoid-quinone biosynthesis	0.671783	1	16
D1 Vs CK1	Unique to Transcriptome	ath00780	Biotin metabolism	0.691417	1	7
D1 Vs CK1	Unique to Transcriptome	ath00906	Carotenoid biosynthesis	0.710322	1	13
D1 Vs CK1	Unique to Transcriptome	ath00904	Diterpenoid biosynthesis	0.712685	1	9
D1 Vs CK1	Unique to Transcriptome	ath00562	Inositol phosphate metabolism	0.725236	1	26
D1 Vs CK1	Unique to Transcriptome	ath00730	Thiamine metabolism	0.727792	1	9
D1 Vs CK1	Unique to Transcriptome	ath00440	Phosphonate and phosphinate metabolism	0.7339	1	2
D1 Vs CK1	Unique to Transcriptome	ath01212	Fatty acid metabolism	0.768816	1	26
D1 Vs CK1	Unique to Transcriptome	ath00966	Glucosinolate biosynthesis	0.829273	1	2
D1 Vs CK1	Unique to Transcriptome	ath00280	Valine, leucine and isoleucine degradation	0.870008	1	14
D1 Vs CK1	Unique to Transcriptome	ath00071	Fatty acid degradation	0.915059	1	13
D1 Vs CK1	Unique to Transcriptome	ath00514	Other types of O-glycan biosynthesis	0.933595	1	2
D1 Vs CK1	Unique to Transcriptome	ath00061	Fatty acid biosynthesis	0.93715	1	15
D1 Vs CK1	Unique to Transcriptome	ath04070	Phosphatidylinositol signaling system	0.95216	1	22
D1 Vs CK1	Unique to Transcriptome	ath00290	Valine, leucine and isoleucine biosynthesis	0.968399	1	2
D1 Vs CK1	Unique to Transcriptome	ath03082	ATP-dependent chromatin remodeling	0.969068	1	16
D1 Vs CK1	Unique to Transcriptome	ath00531	Glycosaminoglycan degradation	0.975449	1	2
D1 Vs CK1	Unique to Transcriptome	ath03420	Nucleotide excision repair	0.977117	1	19
D1 Vs CK1	Unique to Transcriptome	ath00790	Folate biosynthesis	0.979143	1	4
D1 Vs CK1	Unique to Transcriptome	ath00603	Glycosphingolipid biosynthesis - globo and isoglobo series	0.97931	1	1
D1 Vs CK1	Unique to Transcriptome	ath04146	Peroxisome	0.984991	1	22
D1 Vs CK1	Unique to Transcriptome	ath04136	Autophagy - other	0.988367	1	8
D1 Vs CK1	Unique to Transcriptome	ath04122	Sulfur relay system	0.988615	1	1
D1 Vs CK1	Unique to Transcriptome	ath00740	Riboflavin metabolism	0.990008	1	2
D1 Vs CK1	Unique to Transcriptome	ath03020	RNA polymerase	0.993216	1	9
D1 Vs CK1	Unique to Transcriptome	ath04130	SNARE interactions in vesicular transport	0.993244	1	8
D1 Vs CK1	Unique to Transcriptome	ath03083	Polycomb repressive complex	0.997457	1	10
D1 Vs CK1	Unique to Transcriptome	ath03410	Base excision repair	0.998523	1	6
D1 Vs CK1	Unique to Transcriptome	ath03022	Basal transcription factors	0.998654	1	7
D1 Vs CK1	Unique to Transcriptome	ath04120	Ubiquitin mediated proteolysis	0.999112	1	32
D1 Vs CK1	Unique to Transcriptome	ath03060	Protein export	0.999531	1	10
D1 Vs CK1	Unique to Transcriptome	ath03050	Proteasome	0.999614	1	10
D1 Vs CK1	Unique to Transcriptome	ath04144	Endocytosis	0.99965	1	40
D1 Vs CK1	Unique to Transcriptome	ath00513	Various types of N-glycan biosynthesis	0.99968	1	5
D1 Vs CK1	Unique to Transcriptome	ath03250	Viral life cycle - HIV-1	0.999816	1	4
D1 Vs CK1	Unique to Transcriptome	ath03015	mRNA surveillance pathway	0.999964	1	25
D1 Vs CK1	Unique to Transcriptome	ath03018	RNA degradation	0.999986	1	20
D1 Vs CK1	Unique to Transcriptome	ath03008	Ribosome biogenesis in eukaryotes	0.99999	1	11
D1 Vs CK1	Unique to Transcriptome	ath00510	N-Glycan biosynthesis	0.999992	1	6
D1 Vs CK1	Unique to Transcriptome	ath03013	Nucleocytoplasmic transport	1	1	15
D3 Vs CK3	Overlap	ath00940	Phenylpropanoid biosynthesis	7.50046e-06	0.000294337	46	1
D3 Vs CK3	Overlap	ath00500	Starch and sucrose metabolism	9.49475e-06	0.000294337	62	1
D3 Vs CK3	Overlap	ath00052	Galactose metabolism	7.20463e-05	0.00178675	31	2
D3 Vs CK3	Overlap	ath00260	Glycine, serine and threonine metabolism	0.000936935	0.0165971	34	2
D3 Vs CK3	Overlap	ath00520	Amino sugar and nucleotide sugar metabolism	0.00182029	0.0250796	49	1
D3 Vs CK3	Overlap	ath02010	ABC transporters	0.00252181	0.0260587	34	3
D3 Vs CK3	Overlap	ath00941	Flavonoid biosynthesis	0.00380423	0.0362865	16	2
D3 Vs CK3	Overlap	ath00270	Cysteine and methionine metabolism	0.0148483	0.131514	39	2
D3 Vs CK3	Overlap	ath00908	Zeatin biosynthesis	0.0191427	0.14544	15	1
D3 Vs CK3	Overlap	ath00073	Cutin, suberine and wax biosynthesis	0.0200426	0.14544	13	1
D3 Vs CK3	Overlap	ath00250	Alanine, aspartate and glutamate metabolism	0.0231583	0.151138	24	1
D3 Vs CK3	Overlap	ath00030	Pentose phosphate pathway	0.0428399	0.223902	24	1
D3 Vs CK3	Overlap	ath00630	Glyoxylate and dicarboxylate metabolism	0.0657057	0.280948	28	2
D3 Vs CK3	Overlap	ath00960	Tropane, piperidine and pyridine alkaloid biosynthesis	0.162642	0.576216	8	1
D3 Vs CK3	Overlap	ath00564	Glycerophospholipid metabolism	0.184477	0.618247	34	1
D3 Vs CK3	Overlap	ath00051	Fructose and mannose metabolism	0.22145	0.700114	19	1
D3 Vs CK3	Overlap	ath00380	Tryptophan metabolism	0.331129	0.970355	16	3
D3 Vs CK3	Overlap	ath00561	Glycerolipid metabolism	0.33321	0.970355	23	1
D3 Vs CK3	Overlap	ath00330	Arginine and proline metabolism	0.341169	0.970355	16	1
D3 Vs CK3	Overlap	ath00020	Citrate cycle (TCA cycle)	0.39948	0.99994	18	1
D3 Vs CK3	Overlap	ath00944	Flavone and flavonol biosynthesis	0.554597	0.99994	2	1
D3 Vs CK3	Overlap	ath01040	Biosynthesis of unsaturated fatty acids	0.82851	0.99994	4	1
D3 Vs CK3	Overlap	ath01210	2-Oxocarboxylic acid metabolism	0.876944	0.99994	17	4
D3 Vs CK3	Overlap	ath00966	Glucosinolate biosynthesis	0.890697	0.99994	1	2
D3 Vs CK3	Overlap	ath00310	Lysine degradation	0.912115	0.99994	6	2
D3 Vs CK3	Overlap	ath00300	Lysine biosynthesis	0.970503	0.99994	1	1
D3 Vs CK3	Overlap	ath00280	Valine, leucine and isoleucine degradation	0.972535	0.99994	7	2
D3 Vs CK3	Overlap	ath00290	Valine, leucine and isoleucine biosynthesis	0.973332	0.99994	1	2
D3 Vs CK3	Overlap	ath00410	beta-Alanine metabolism	0.982576	0.99994	6	1
D3 Vs CK3	Overlap	ath00770	Pantothenate and CoA biosynthesis	0.987878	0.99994	3	2
D3 Vs CK3	Overlap	ath00780	Biotin metabolism	0.996795	0.99994	1	1
D3 Vs CK3	Unique to Metabolome	ath01200	Carbon metabolism	0.908532	1		2
D3 Vs CK3	Unique to Metabolome	ath01230	Biosynthesis of amino acids	0.922337	1		4
D3 Vs CK3	Unique to Metabolome	ath01110	Biosynthesis of secondary metabolites	1	1		10
D3 Vs CK3	Unique to Metabolome	ath01100	Metabolic pathways	1	1		19
D3 Vs CK3	Unique to Transcriptome	ath00999	Biosynthesis of various plant secondary metabolites	0.0794405	0.317762	15
D3 Vs CK3	Unique to Transcriptome	ath04712	Circadian rhythm - plant	1.88536e-07	2.33785e-05	32
D3 Vs CK3	Unique to Transcriptome	ath00400	Phenylalanine, tyrosine and tryptophan biosynthesis	8.74397e-06	0.000294337	30
D3 Vs CK3	Unique to Transcriptome	ath00360	Phenylalanine metabolism	0.000345407	0.00713842	19
D3 Vs CK3	Unique to Transcriptome	ath04016	MAPK signaling pathway - plant	0.00170846	0.0250796	53
D3 Vs CK3	Unique to Transcriptome	ath00670	One carbon pool by folate	0.00217586	0.0260587	12
D3 Vs CK3	Unique to Transcriptome	ath01250	Biosynthesis of nucleotide sugars	0.00240512	0.0260587	41
D3 Vs CK3	Unique to Transcriptome	ath00010	Glycolysis / Gluconeogenesis	0.0187878	0.14544	47
D3 Vs CK3	Unique to Transcriptome	ath04145	Phagosome	0.0211123	0.14544	38
D3 Vs CK3	Unique to Transcriptome	ath00710	Carbon fixation in photosynthetic organisms	0.0334103	0.207144	31
D3 Vs CK3	Unique to Transcriptome	ath00196	Photosynthesis - antenna proteins	0.0358909	0.211927	12
D3 Vs CK3	Unique to Transcriptome	ath00040	Pentose and glucuronate interconversions	0.0378218	0.213177	21
D3 Vs CK3	Unique to Transcriptome	ath00650	Butanoate metabolism	0.0468072	0.223902	10
D3 Vs CK3	Unique to Transcriptome	ath00910	Nitrogen metabolism	0.0469472	0.223902	13
D3 Vs CK3	Unique to Transcriptome	ath00062	Fatty acid elongation	0.0469472	0.223902	13
D3 Vs CK3	Unique to Transcriptome	ath00480	Glutathione metabolism	0.0491089	0.225537	27
D3 Vs CK3	Unique to Transcriptome	ath00460	Cyanoamino acid metabolism	0.0540535	0.23938	14
D3 Vs CK3	Unique to Transcriptome	ath00430	Taurine and hypotaurine metabolism	0.0700608	0.289585	6
D3 Vs CK3	Unique to Transcriptome	ath04814	Motor proteins	0.104918	0.406559	36
D3 Vs CK3	Unique to Transcriptome	ath00350	Tyrosine metabolism	0.140802	0.523769	12
D3 Vs CK3	Unique to Transcriptome	ath00965	Betalain biosynthesis	0.143614	0.523769	3
D3 Vs CK3	Unique to Transcriptome	ath00945	Stilbenoid, diarylheptanoid and gingerol biosynthesis	0.183977	0.618247	7
D3 Vs CK3	Unique to Transcriptome	ath00220	Arginine biosynthesis	0.214906	0.700114	12
D3 Vs CK3	Unique to Transcriptome	ath00950	Isoquinoline alkaloid biosynthesis	0.225843	0.700114	7
D3 Vs CK3	Unique to Transcriptome	ath00591	Linoleic acid metabolism	0.344319	0.970355	4
D3 Vs CK3	Unique to Transcriptome	ath00470	D-Amino acid metabolism	0.392895	0.99994	2
D3 Vs CK3	Unique to Transcriptome	ath00450	Selenocompound metabolism	0.414338	0.99994	6
D3 Vs CK3	Unique to Transcriptome	ath00100	Steroid biosynthesis	0.454513	0.99994	9
D3 Vs CK3	Unique to Transcriptome	ath00730	Thiamine metabolism	0.45827	0.99994	8
D3 Vs CK3	Unique to Transcriptome	ath00053	Ascorbate and aldarate metabolism	0.48315	0.99994	14
D3 Vs CK3	Unique to Transcriptome	ath00590	Arachidonic acid metabolism	0.484666	0.99994	3
D3 Vs CK3	Unique to Transcriptome	ath00531	Glycosaminoglycan degradation	0.540514	0.99994	4
D3 Vs CK3	Unique to Transcriptome	ath03430	Mismatch repair	0.550202	0.99994	9
D3 Vs CK3	Unique to Transcriptome	ath01232	Nucleotide metabolism	0.551886	0.99994	20
D3 Vs CK3	Unique to Transcriptome	ath00604	Glycosphingolipid biosynthesis - ganglio series	0.554597	0.99994	2
D3 Vs CK3	Unique to Transcriptome	ath00760	Nicotinate and nicotinamide metabolism	0.555452	0.99994	7
D3 Vs CK3	Unique to Transcriptome	ath00261	Monobactam biosynthesis	0.557383	0.99994	3
D3 Vs CK3	Unique to Transcriptome	ath00592	alpha-Linolenic acid metabolism	0.56336	0.99994	9
D3 Vs CK3	Unique to Transcriptome	ath00511	Other glycan degradation	0.563875	0.99994	5
D3 Vs CK3	Unique to Transcriptome	ath00906	Carotenoid biosynthesis	0.56695	0.99994	10
D3 Vs CK3	Unique to Transcriptome	ath00130	Ubiquinone and other terpenoid-quinone biosynthesis	0.573588	0.99994	12
D3 Vs CK3	Unique to Transcriptome	ath00902	Monoterpenoid biosynthesis	0.59925	0.99994	4
D3 Vs CK3	Unique to Transcriptome	ath03060	Protein export	0.611997	0.99994	15
D3 Vs CK3	Unique to Transcriptome	ath00240	Pyrimidine metabolism	0.621607	0.99994	15
D3 Vs CK3	Unique to Transcriptome	ath00620	Pyruvate metabolism	0.634451	0.99994	28
D3 Vs CK3	Unique to Transcriptome	ath03020	RNA polymerase	0.659573	0.99994	11
D3 Vs CK3	Unique to Transcriptome	ath00750	Vitamin B6 metabolism	0.702117	0.99994	4
D3 Vs CK3	Unique to Transcriptome	ath03030	DNA replication	0.702657	0.99994	10
D3 Vs CK3	Unique to Transcriptome	ath00562	Inositol phosphate metabolism	0.707985	0.99994	18
D3 Vs CK3	Unique to Transcriptome	ath00920	Sulfur metabolism	0.722905	0.99994	6
D3 Vs CK3	Unique to Transcriptome	ath00660	C5-Branched dibasic acid metabolism	0.72953	0.99994	1
D3 Vs CK3	Unique to Transcriptome	ath00790	Folate biosynthesis	0.732513	0.99994	5
D3 Vs CK3	Unique to Transcriptome	ath00603	Glycosphingolipid biosynthesis - globo and isoglobo series	0.74491	0.99994	2
D3 Vs CK3	Unique to Transcriptome	ath00900	Terpenoid backbone biosynthesis	0.757746	0.99994	15
D3 Vs CK3	Unique to Transcriptome	ath03018	RNA degradation	0.761493	0.99994	26
D3 Vs CK3	Unique to Transcriptome	ath00061	Fatty acid biosynthesis	0.767257	0.99994	12
D3 Vs CK3	Unique to Transcriptome	ath00071	Fatty acid degradation	0.776536	0.99994	10
D3 Vs CK3	Unique to Transcriptome	ath00514	Other types of O-glycan biosynthesis	0.79589	0.99994	2
D3 Vs CK3	Unique to Transcriptome	ath00565	Ether lipid metabolism	0.801911	0.99994	5
D3 Vs CK3	Unique to Transcriptome	ath00905	Brassinosteroid biosynthesis	0.810765	0.99994	2
D3 Vs CK3	Unique to Transcriptome	ath00740	Riboflavin metabolism	0.817928	0.99994	3
D3 Vs CK3	Unique to Transcriptome	ath03420	Nucleotide excision repair	0.820452	0.99994	16
D3 Vs CK3	Unique to Transcriptome	ath03440	Homologous recombination	0.822664	0.99994	10
D3 Vs CK3	Unique to Transcriptome	ath04070	Phosphatidylinositol signaling system	0.822927	0.99994	17
D3 Vs CK3	Unique to Transcriptome	ath03083	Polycomb repressive complex	0.823518	0.99994	11
D3 Vs CK3	Unique to Transcriptome	ath03082	ATP-dependent chromatin remodeling	0.826237	0.99994	13
D3 Vs CK3	Unique to Transcriptome	ath00513	Various types of N-glycan biosynthesis	0.851505	0.99994	8
D3 Vs CK3	Unique to Transcriptome	ath00904	Diterpenoid biosynthesis	0.856251	0.99994	5
D3 Vs CK3	Unique to Transcriptome	ath01212	Fatty acid metabolism	0.857807	0.99994	16
D3 Vs CK3	Unique to Transcriptome	ath00909	Sesquiterpenoid and triterpenoid biosynthesis	0.881258	0.99994	2
D3 Vs CK3	Unique to Transcriptome	ath00785	Lipoic acid metabolism	0.891409	0.99994	7
D3 Vs CK3	Unique to Transcriptome	ath00230	Purine metabolism	0.894481	0.99994	20
D3 Vs CK3	Unique to Transcriptome	ath03250	Viral life cycle - HIV-1	0.937324	0.99994	6
D3 Vs CK3	Unique to Transcriptome	ath04146	Peroxisome	0.946539	0.99994	16
D3 Vs CK3	Unique to Transcriptome	ath04144	Endocytosis	0.947632	0.99994	35
D3 Vs CK3	Unique to Transcriptome	ath03008	Ribosome biogenesis in eukaryotes	0.950921	0.99994	14
D3 Vs CK3	Unique to Transcriptome	ath04136	Autophagy - other	0.955889	0.99994	6
D3 Vs CK3	Unique to Transcriptome	ath00340	Histidine metabolism	0.968184	0.99994	2
D3 Vs CK3	Unique to Transcriptome	ath00640	Propanoate metabolism	0.969327	0.99994	6
D3 Vs CK3	Unique to Transcriptome	ath03022	Basal transcription factors	0.980203	0.99994	6
D3 Vs CK3	Unique to Transcriptome	ath00860	Porphyrin metabolism	0.980594	0.99994	8
D3 Vs CK3	Unique to Transcriptome	ath00195	Photosynthesis	0.98089	0.99994	10
D3 Vs CK3	Unique to Transcriptome	ath04148	Efferocytosis	0.984036	0.99994	7
D3 Vs CK3	Unique to Transcriptome	ath00600	Sphingolipid metabolism	0.992498	0.99994	3
D3 Vs CK3	Unique to Transcriptome	ath00970	Aminoacyl-tRNA biosynthesis	0.993075	0.99994	6
D3 Vs CK3	Unique to Transcriptome	ath00510	N-Glycan biosynthesis	0.994217	0.99994	7
D3 Vs CK3	Unique to Transcriptome	ath04130	SNARE interactions in vesicular transport	0.995911	0.99994	4
D3 Vs CK3	Unique to Transcriptome	ath03410	Base excision repair	0.998883	0.99994	3
D3 Vs CK3	Unique to Transcriptome	ath00190	Oxidative phosphorylation	0.999103	0.99994	21
D3 Vs CK3	Unique to Transcriptome	ath04120	Ubiquitin mediated proteolysis	0.999297	0.99994	19
D3 Vs CK3	Unique to Transcriptome	ath03013	Nucleocytoplasmic transport	0.999303	0.99994	14
D3 Vs CK3	Unique to Transcriptome	ath03015	mRNA surveillance pathway	0.999554	0.99994	17
D3 Vs CK3	Unique to Transcriptome	ath03050	Proteasome	0.99994	0.99994	4
D5 Vs CK5	Overlap	ath00940	Phenylpropanoid biosynthesis	2.62e-06	0.000163574	41	1
D5 Vs CK5	Overlap	ath00052	Galactose metabolism	0.000122415	0.00510064	26	2
D5 Vs CK5	Overlap	ath00500	Starch and sucrose metabolism	0.000440465	0.0110116	47	1
D5 Vs CK5	Overlap	ath02010	ABC transporters	0.00586982	0.122288	27	1
D5 Vs CK5	Overlap	ath00710	Carbon fixation in photosynthetic organisms	0.0164721	0.205901	27	1
D5 Vs CK5	Overlap	ath00100	Steroid biosynthesis	0.0346381	0.309269	12	1
D5 Vs CK5	Overlap	ath00480	Glutathione metabolism	0.0418502	0.340018	23	1
D5 Vs CK5	Overlap	ath00965	Betalain biosynthesis	0.085598	0.563144	3	1
D5 Vs CK5	Overlap	ath00380	Tryptophan metabolism	0.103444	0.646524	16	1
D5 Vs CK5	Overlap	ath00908	Zeatin biosynthesis	0.125336	0.712139	10	1
D5 Vs CK5	Overlap	ath00360	Phenylalanine metabolism	0.198588	0.775735	9	3
D5 Vs CK5	Overlap	ath00040	Pentose and glucuronate interconversions	0.208644	0.783503	14	1
D5 Vs CK5	Overlap	ath00561	Glycerolipid metabolism	0.213113	0.783503	20	1
D5 Vs CK5	Overlap	ath00564	Glycerophospholipid metabolism	0.230288	0.822458	27	1
D5 Vs CK5	Overlap	ath00906	Carotenoid biosynthesis	0.269161	0.895579	10	1
D5 Vs CK5	Overlap	ath00950	Isoquinoline alkaloid biosynthesis	0.364206	0.99998	5	1
D5 Vs CK5	Overlap	ath00909	Sesquiterpenoid and triterpenoid biosynthesis	0.364565	0.99998	4	1
D5 Vs CK5	Overlap	ath00261	Monobactam biosynthesis	0.403911	0.99998	3	1
D5 Vs CK5	Overlap	ath00130	Ubiquinone and other terpenoid-quinone biosynthesis	0.405889	0.99998	11	1
D5 Vs CK5	Overlap	ath00400	Phenylalanine, tyrosine and tryptophan biosynthesis	0.465644	0.99998	11	1
D5 Vs CK5	Overlap	ath00944	Flavone and flavonol biosynthesis	0.508526	0.99998	2	1
D5 Vs CK5	Overlap	ath00966	Glucosinolate biosynthesis	0.508526	0.99998	2	1
D5 Vs CK5	Overlap	ath00460	Cyanoamino acid metabolism	0.535643	0.99998	7	1
D5 Vs CK5	Overlap	ath00350	Tyrosine metabolism	0.535643	0.99998	7	1
D5 Vs CK5	Overlap	ath00520	Amino sugar and nucleotide sugar metabolism	0.557649	0.99998	25	1
D5 Vs CK5	Overlap	ath00630	Glyoxylate and dicarboxylate metabolism	0.594066	0.99998	16	1
D5 Vs CK5	Overlap	ath00900	Terpenoid backbone biosynthesis	0.654335	0.99998	13	1
D5 Vs CK5	Overlap	ath00061	Fatty acid biosynthesis	0.692602	0.99998	10	2
D5 Vs CK5	Overlap	ath00730	Thiamine metabolism	0.708764	0.99998	5	1
D5 Vs CK5	Overlap	ath00960	Tropane, piperidine and pyridine alkaloid biosynthesis	0.811	0.99998	3	1
D5 Vs CK5	Overlap	ath00270	Cysteine and methionine metabolism	0.893636	0.99998	17	1
D5 Vs CK5	Overlap	ath00230	Purine metabolism	0.982833	0.99998	12	2
D5 Vs CK5	Overlap	ath00970	Aminoacyl-tRNA biosynthesis	0.983006	0.99998	5	1
D5 Vs CK5	Overlap	ath01040	Biosynthesis of unsaturated fatty acids	0.99083	0.99998	1	1
D5 Vs CK5	Unique to Metabolome		Plant hormone signal transduction	0.663574	1		1
D5 Vs CK5	Unique to Metabolome		Carbon metabolism	0.982801	1		1
D5 Vs CK5	Unique to Metabolome		Biosynthesis of secondary metabolites	1	1		6
D5 Vs CK5	Unique to Metabolome		Metabolic pathways	1	1		16
D5 Vs CK5	Unique to Transcriptome	ath04016	MAPK signaling pathway - plant	8.39e-07	0.000104925	56
D5 Vs CK5	Unique to Transcriptome	ath04712	Circadian rhythm - plant	0.000178205	0.00556891	22
D5 Vs CK5	Unique to Transcriptome	ath00910	Nitrogen metabolism	0.00978218	0.174682	13
D5 Vs CK5	Unique to Transcriptome	ath00603	Glycosphingolipid biosynthesis - globo and isoglobo series	0.0143286	0.205901	6
D5 Vs CK5	Unique to Transcriptome	ath00511	Other glycan degradation	0.0158166	0.205901	9
D5 Vs CK5	Unique to Transcriptome	ath00591	Linoleic acid metabolism	0.02751	0.2951	6
D5 Vs CK5	Unique to Transcriptome	ath00073	Cutin, suberine and wax biosynthesis	0.0286274	0.2951	11
D5 Vs CK5	Unique to Transcriptome	ath00750	Vitamin B6 metabolism	0.0306904	0.2951	8
D5 Vs CK5	Unique to Transcriptome	ath00604	Glycosphingolipid biosynthesis - ganglio series	0.0435223	0.340018	4
D5 Vs CK5	Unique to Transcriptome	ath00030	Pentose phosphate pathway	0.0625189	0.459698	19
D5 Vs CK5	Unique to Transcriptome	ath00053	Ascorbate and aldarate metabolism	0.0709494	0.492704	16
D5 Vs CK5	Unique to Transcriptome	ath00999	Biosynthesis of various plant secondary metabolites	0.114396	0.680929	12
D5 Vs CK5	Unique to Transcriptome	ath00600	Sphingolipid metabolism	0.139566	0.746022	10
D5 Vs CK5	Unique to Transcriptome	ath00590	Arachidonic acid metabolism	0.146416	0.746022	4
D5 Vs CK5	Unique to Transcriptome	ath03020	RNA polymerase	0.150539	0.746022	13
D5 Vs CK5	Unique to Transcriptome	ath00330	Arginine and proline metabolism	0.158062	0.746022	15
D5 Vs CK5	Unique to Transcriptome	ath00010	Glycolysis / Gluconeogenesis	0.170725	0.746022	33
D5 Vs CK5	Unique to Transcriptome	ath00250	Alanine, aspartate and glutamate metabolism	0.172889	0.746022	16
D5 Vs CK5	Unique to Transcriptome	ath00531	Glycosaminoglycan degradation	0.173267	0.746022	5
D5 Vs CK5	Unique to Transcriptome	ath00051	Fructose and mannose metabolism	0.179045	0.746022	16
D5 Vs CK5	Unique to Transcriptome	ath03060	Protein export	0.191681	0.772908	16
D5 Vs CK5	Unique to Transcriptome	ath00740	Riboflavin metabolism	0.242588	0.84232	5
D5 Vs CK5	Unique to Transcriptome	ath00196	Photosynthesis - antenna proteins	0.272256	0.895579	7
D5 Vs CK5	Unique to Transcriptome	ath00760	Nicotinate and nicotinamide metabolism	0.284431	0.911638	7
D5 Vs CK5	Unique to Transcriptome	ath00770	Pantothenate and CoA biosynthesis	0.298406	0.932518	8
D5 Vs CK5	Unique to Transcriptome	ath00904	Diterpenoid biosynthesis	0.321658	0.980666	7
D5 Vs CK5	Unique to Transcriptome	ath00220	Arginine biosynthesis	0.331346	0.986149	9
D5 Vs CK5	Unique to Transcriptome	ath04145	Phagosome	0.386514	0.99998	23
D5 Vs CK5	Unique to Transcriptome	ath00620	Pyruvate metabolism	0.396262	0.99998	25
D5 Vs CK5	Unique to Transcriptome	ath00440	Phosphonate and phosphinate metabolism	0.403988	0.99998	2
D5 Vs CK5	Unique to Transcriptome	ath01250	Biosynthesis of nucleotide sugars	0.405362	0.99998	22
D5 Vs CK5	Unique to Transcriptome	ath00430	Taurine and hypotaurine metabolism	0.445567	0.99998	3
D5 Vs CK5	Unique to Transcriptome	ath00941	Flavonoid biosynthesis	0.448911	0.99998	7
D5 Vs CK5	Unique to Transcriptome	ath00902	Monoterpenoid biosynthesis	0.452584	0.99998	4
D5 Vs CK5	Unique to Transcriptome	ath00410	beta-Alanine metabolism	0.485729	0.99998	10
D5 Vs CK5	Unique to Transcriptome	ath00071	Fatty acid degradation	0.516494	0.99998	10
D5 Vs CK5	Unique to Transcriptome	ath00945	Stilbenoid, diarylheptanoid and gingerol biosynthesis	0.520011	0.99998	4
D5 Vs CK5	Unique to Transcriptome	ath00290	Valine, leucine and isoleucine biosynthesis	0.524982	0.99998	3
D5 Vs CK5	Unique to Transcriptome	ath04146	Peroxisome	0.543517	0.99998	18
D5 Vs CK5	Unique to Transcriptome	ath00260	Glycine, serine and threonine metabolism	0.597813	0.99998	15
D5 Vs CK5	Unique to Transcriptome	ath00562	Inositol phosphate metabolism	0.620802	0.99998	15
D5 Vs CK5	Unique to Transcriptome	ath04122	Sulfur relay system	0.641151	0.99998	2
D5 Vs CK5	Unique to Transcriptome	ath04070	Phosphatidylinositol signaling system	0.664816	0.99998	15
D5 Vs CK5	Unique to Transcriptome	ath00650	Butanoate metabolism	0.668383	0.99998	4
D5 Vs CK5	Unique to Transcriptome	ath03430	Mismatch repair	0.722351	0.99998	6
D5 Vs CK5	Unique to Transcriptome	ath04814	Motor proteins	0.7313	0.99998	21
D5 Vs CK5	Unique to Transcriptome	ath00062	Fatty acid elongation	0.749812	0.99998	5
D5 Vs CK5	Unique to Transcriptome	ath00300	Lysine biosynthesis	0.75834	0.99998	2
D5 Vs CK5	Unique to Transcriptome	ath00592	alpha-Linolenic acid metabolism	0.759045	0.99998	6
D5 Vs CK5	Unique to Transcriptome	ath00513	Various types of N-glycan biosynthesis	0.775942	0.99998	7
D5 Vs CK5	Unique to Transcriptome	ath00340	Histidine metabolism	0.780198	0.99998	3
D5 Vs CK5	Unique to Transcriptome	ath00565	Ether lipid metabolism	0.78195	0.99998	4
D5 Vs CK5	Unique to Transcriptome	ath00450	Selenocompound metabolism	0.790898	0.99998	3
D5 Vs CK5	Unique to Transcriptome	ath00240	Pyrimidine metabolism	0.817264	0.99998	10
D5 Vs CK5	Unique to Transcriptome	ath00860	Porphyrin metabolism	0.828624	0.99998	9
D5 Vs CK5	Unique to Transcriptome	ath01212	Fatty acid metabolism	0.87796	0.99998	12
D5 Vs CK5	Unique to Transcriptome	ath00280	Valine, leucine and isoleucine degradation	0.885049	0.99998	7
D5 Vs CK5	Unique to Transcriptome	ath01232	Nucleotide metabolism	0.889082	0.99998	12
D5 Vs CK5	Unique to Transcriptome	ath00905	Brassinosteroid biosynthesis	0.900091	0.99998	1
D5 Vs CK5	Unique to Transcriptome	ath00670	One carbon pool by folate	0.903354	0.99998	2
D5 Vs CK5	Unique to Transcriptome	ath00514	Other types of O-glycan biosynthesis	0.907728	0.99998	1
D5 Vs CK5	Unique to Transcriptome	ath03022	Basal transcription factors	0.915248	0.99998	6
D5 Vs CK5	Unique to Transcriptome	ath00920	Sulfur metabolism	0.924418	0.99998	3
D5 Vs CK5	Unique to Transcriptome	ath03018	RNA degradation	0.935506	0.99998	17
D5 Vs CK5	Unique to Transcriptome	ath00310	Lysine degradation	0.938202	0.99998	4
D5 Vs CK5	Unique to Transcriptome	ath04144	Endocytosis	0.942039	0.99998	27
D5 Vs CK5	Unique to Transcriptome	ath00190	Oxidative phosphorylation	0.948469	0.99998	22
D5 Vs CK5	Unique to Transcriptome	ath03030	DNA replication	0.949749	0.99998	5
D5 Vs CK5	Unique to Transcriptome	ath03420	Nucleotide excision repair	0.950292	0.99998	10
D5 Vs CK5	Unique to Transcriptome	ath04148	Efferocytosis	0.961088	0.99998	6
D5 Vs CK5	Unique to Transcriptome	ath01210	2-Oxocarboxylic acid metabolism	0.961529	0.99998	11
D5 Vs CK5	Unique to Transcriptome	ath03410	Base excision repair	0.972505	0.99998	4
D5 Vs CK5	Unique to Transcriptome	ath00195	Photosynthesis	0.974245	0.99998	8
D5 Vs CK5	Unique to Transcriptome	ath00563	Glycosylphosphatidylinositol (GPI)-anchor biosynthesis	0.977303	0.99998	2
D5 Vs CK5	Unique to Transcriptome	ath04130	SNARE interactions in vesicular transport	0.97802	0.99998	4
D5 Vs CK5	Unique to Transcriptome	ath00640	Propanoate metabolism	0.979226	0.99998	4
D5 Vs CK5	Unique to Transcriptome	ath03250	Viral life cycle - HIV-1	0.98744	0.99998	3
D5 Vs CK5	Unique to Transcriptome	ath00780	Biotin metabolism	0.99007	0.99998	1
D5 Vs CK5	Unique to Transcriptome	ath00785	Lipoic acid metabolism	0.990233	0.99998	3
D5 Vs CK5	Unique to Transcriptome	ath03440	Homologous recombination	0.992693	0.99998	4
D5 Vs CK5	Unique to Transcriptome	ath00790	Folate biosynthesis	0.992781	0.99998	1
D5 Vs CK5	Unique to Transcriptome	ath00020	Citrate cycle (TCA cycle)	0.993064	0.99998	6
D5 Vs CK5	Unique to Transcriptome	ath03050	Proteasome	0.996439	0.99998	5
D5 Vs CK5	Unique to Transcriptome	ath00510	N-Glycan biosynthesis	0.998201	0.99998	4
D5 Vs CK5	Unique to Transcriptome	ath03083	Polycomb repressive complex	0.999132	0.99998	3
D5 Vs CK5	Unique to Transcriptome	ath03082	ATP-dependent chromatin remodeling	0.999256	0.99998	4
D5 Vs CK5	Unique to Transcriptome	ath03015	mRNA surveillance pathway	0.99959	0.99998	12
D5 Vs CK5	Unique to Transcriptome	ath03008	Ribosome biogenesis in eukaryotes	0.999764	0.99998	5
D5 Vs CK5	Unique to Transcriptome	ath04136	Autophagy - other	0.999831	0.99998	1
D5 Vs CK5	Unique to Transcriptome	ath04120	Ubiquitin mediated proteolysis	0.999948	0.99998	11
D5 Vs CK5	Unique to Transcriptome	ath03013	Nucleocytoplasmic transport	0.99998	0.99998	7
Note: The p-value and adjusted p-value in this table are derived from transcriptomic KEGG enrichment analysis, except for entries with the status "Unique to Metabolome", for which the values are based on metabolomic KEGG enrichment analysis.

## Sheet: Table S2
Table S2. Primer sequences used for qRT-PCR
Gene ID	Product length (bp)	Primer (5'->3')	Primer (5'->3')	Length (bp)
La17G01800	114	F	CCGGAAAAGGCGGCTAACTA	20
		R	ACATCCTTCGCCTCACTCAC	20
La15G00116	127	F	GACGTCGAAATCGACACCCT	20
		R	TTTGTTGCAAGCAAGCCCTC	20
La23G01935	139	F	AGATTCTGCGAGGAGATGCG	20
		R	CCTCCTCTCGACTGCGTTTT	20
La11G01622	139	F	CAACACCGTCGGGTAGTGAA	20
		R	CAATCCGGCGTCTTAGCAAC	20
La14G01885	128	F	CGTCGAAATCGACACCCTGA	20
		R	TTTCGGTACTTTGCAACCGC	20
La01G02287	150	F	AGCTCAAGGCAGCAAGTCAT	20
		R	GCTTTTCTTGTCGTTCGCGT	20
La13G00862	100	F	AATGGCTCTCTCCTCCCCAT	20
		R	CTTGCCAGCAGTCTTCCTCA	20
La20G00187	107	F	ACGCGTAACGGGTTTAAGCA	20
		R	CCATTAGGAGCAGCTGGACT	20
La00G02124	134	F	GAAGAGAGGCTCTGCTCCGA	20
		R	CGAACCCGAAATCTCCAGCA	20
La04G02281	142	F	AGCTGGCTTGTGAAGAGAGG	20
		R	GGTCGAACCCGAAATCTCCA	20
La21G00867	150	F	GAGGGTTCATCGAGCCCAAA	20
		R	CGGTTTTGAACCAAGGCAGG	20
La05G00795	120	F	GAA GCT CTC TCC TGC TAC CG	20
		R	AGATATTTAGCGCGGTCGGG	20
LaActin	92	F	ACGGCCAAGTGATCACGATT	20
		R	TATACCGGCGGCTTCCATTC	20

## Sheet: Table S3
Table S3. RNA-seq sequenced data quality statistics
Sample	Raw_reads	Raw_bases	Clean_reads	Clean_bases	Error_rate	Q20	Q30	GC_pct
D5_1	47059768	7.06G	46301126	6.95G	0.01	98.86	96.7	48.48
CK3_1	44452118	6.67G	43912900	6.59G	0.01	98.82	96.6	47.82
CK3_3	45489342	6.82G	44826140	6.72G	0.01	98.79	96.53	48.33
D3_3	45344054	6.8G	44622318	6.69G	0.01	98.76	96.42	48.12
D3_2	46173384	6.93G	45479452	6.82G	0.01	98.73	96.35	48.21
CK5_3	41682646	6.25G	41020802	6.15G	0.01	98.72	96.34	48.26
CK3_2	40801514	6.12G	40183416	6.03G	0.01	98.71	96.35	49.02
D5_3	41027520	6.15G	39727790	5.96G	0.01	98.71	96.34	47.8
D5_2	45126342	6.77G	43952718	6.59G	0.01	98.69	96.3	47.89
CK5_1	41261724	6.19G	40699080	6.1G	0.01	98.69	96.28	48.19
CK5_2	41411306	6.21G	40819030	6.12G	0.01	98.69	96.24	48.82
D3_1	43621168	6.54G	42915188	6.44G	0.01	98.67	96.2	47.82
H1_1	44247894	6.64G	43549642	6.53G	0.01	98.65	96.05	48.16
D1_1	46256212	6.94G	45228706	6.78G	0.01	98.64	96.03	47.94
CK1_1	44441580	6.67G	43807808	6.57G	0.01	98.63	96.03	48.58
H3_3	43493442	6.52G	42743766	6.41G	0.01	98.63	96	48.52
H3_2	45715980	6.86G	44909266	6.74G	0.01	98.62	96.01	48.05
D1_2	45380068	6.81G	44093066	6.61G	0.01	98.62	95.99	47.81
D1_3	46298292	6.94G	45460196	6.82G	0.01	98.62	95.95	47.59
H1_2	45823366	6.87G	45001724	6.75G	0.01	98.61	95.95	48.22
CK1_2	43763526	6.56G	43107540	6.47G	0.01	98.6	95.93	49.19
H3_1	46890150	7.03G	45702048	6.86G	0.01	98.56	95.82	46.95
CK1_3	43251570	6.49G	42591496	6.39G	0.01	98.53	95.71	48.69
H1_3	40531396	6.08G	39774868	5.97G	0.01	98.51	95.71	48.38
								48.2017

## Sheet: Table S4
Table S4. DEGs were identified in lavender during HI stress
Gene id	log2FoldChange	p-value	padj-value
La07G00533	8.57051	0	0
La08G01580	9.15921	0	0
La17G00498	9.51011	0	0
La04G03432	9.89926	0	0
La03G01891	8.6458	0	0
La00G00889	9.67168	0	0
La01G01292	9.88785	0	0
La02G01079	8.47124	0	0
La16G00276	11.3268	0	0
La04G02400	11.1255	0	0
La06G01250	7.96771	5.23254e-297	2.51561e-293
La24G01266	10.5274	4.34951e-292	1.91683e-288
La22G01919	9.43002	2.87435e-283	1.16929e-279
La13G00205	12.9025	3.19577e-279	1.20718e-275
La19G00652	7.69037	1.75006e-270	6.16999e-267
La13G01847	10.2003	6.63844e-269	2.19417e-265
La23G01884	8.38795	1.51071e-262	4.69957e-259
La10G01967	11.1625	1.29455e-255	3.80338e-252
La15G00601	9.79328	3.37736e-253	9.40042e-250
La09G02940	7.94597	2.26958e-248	6.00121e-245
La17G01324	8.55211	4.02647e-248	1.01398e-244
La14G01890	9.79596	5.28106e-248	1.26947e-244
La07G00708	7.36727	1.84843e-244	4.25009e-241
La23G02707	7.26617	1.52166e-236	3.35297e-233
La22G01709	7.5639	2.21915e-234	4.6943e-231
La06G00403	9.23476	5.85965e-229	1.19185e-225
La20G00383	11.8582	2.28703e-227	4.47953e-224
novel.1813	9.8088	8.42599e-227	1.59143e-223
La05G00916	9.52461	2.09946e-210	3.82855e-207
La06G00402	9.46906	9.92381e-209	1.74937e-205
La26G00784	8.88434	1.07575e-204	1.83517e-201
La26G00785	8.8555	4.51609e-204	7.46341e-201
La18G01756	9.94481	2.3116e-192	3.70444e-189
La01G01939	5.25557	5.22792e-191	8.13157e-188
La03G00947	7.67086	1.01771e-188	1.53773e-185
La16G01417	6.39103	1.11654e-188	1.6402e-185
La06G01636	6.5371	2.65691e-182	3.79752e-179
La00G05673	10.3363	3.12386e-182	4.34743e-179
La14G01056	6.29776	9.45188e-174	1.28167e-170
La04G00723	6.89062	1.64111e-171	2.16971e-168
La21G00240	7.2702	5.82647e-169	7.5153e-166
La26G00786	8.86557	4.74899e-168	5.97965e-165
La20G00038	6.12952	5.83223e-167	7.17282e-164
La13G01322	6.42918	4.17199e-162	5.01436e-159
La14G00169	6.64287	6.69053e-159	7.86271e-156
novel.2221	8.00905	5.40831e-158	6.21767e-155
La01G02351	6.21783	1.39044e-157	1.56451e-154
La05G00693	6.67572	8.41945e-157	9.27613e-154
La06G01492	12.0561	2.5294e-151	2.72989e-148
La24G00269	9.59245	3.66193e-151	3.87316e-148
La04G02099	5.52225	1.2356e-150	1.28124e-147
La24G00758	6.76054	2.29641e-149	2.33545e-146
La11G01622	6.58717	1.45091e-143	1.44773e-140
La10G01208	6.78885	2.96899e-140	2.90763e-137
La22G01864	7.48176	4.89134e-140	4.70315e-137
La16G00113	8.48369	1.55759e-135	1.47092e-132
La26G00412	5.64913	1.91817e-134	1.77966e-131
La19G01142	6.55387	1.60614e-132	1.46446e-129
La23G01935	5.11196	1.94472e-130	1.74313e-127
novel.2090	5.72729	3.50855e-129	3.09243e-126
La17G01800	9.83009	1.53154e-124	1.32777e-121
La07G00270	5.05557	1.35119e-122	1.15252e-119
La14G01891	5.76906	6.02019e-121	5.05352e-118
La24G00046	5.25958	8.87564e-120	7.33405e-117
novel.1	7.02826	2.60354e-117	2.11824e-114
La15G00116	8.11524	5.02146e-117	4.02356e-114
La07G01350	6.31745	3.86709e-116	3.05235e-113
La01G00669	5.65022	1.61788e-115	1.25824e-112
La24G00757	6.95702	5.1482e-114	3.94576e-111
La03G01111	5.75006	1.1271e-113	8.51505e-111
La11G01555	5.81017	1.60504e-113	1.1955e-110
La14G01349	3.8257	9.00482e-113	6.61404e-110
La23G00022	5.02613	6.59693e-112	4.77907e-109
La16G00387	4.82577	2.39853e-111	1.71411e-108
La26G01367	5.95199	2.55952e-109	1.80477e-106
La06G00529	8.52981	5.64131e-108	3.92546e-105
La22G00325	4.16928	8.70735e-105	5.98025e-102
La14G01747	5.3551	2.15626e-104	1.46195e-101
La09G01359	8.32891	6.32215e-104	4.23216e-101
novel.2195	4.7349	1.3468e-103	8.90304e-101
La03G00554	6.71427	3.98206e-103	2.59984e-100
La05G00385	4.16003	5.97557e-103	3.85381e-100
La23G01807	4.42817	9.15405e-103	5.83257e-100
La25G00540	5.21843	4.1072e-102	2.58577e-99
La01G02741	4.73941	5.42295e-101	3.37397e-98
La24G01407	5.69607	6.64027e-100	4.0833e-97
La20G01039	4.67018	1.02249e-99	6.21534e-97
La24G00910	5.9027	1.6586e-98	9.96744e-96
La26G00007	5.75881	1.04203e-97	6.19177e-95
La12G02030	5.82569	1.0773e-97	6.33019e-95
La20G01421	5.9551	1.58536e-97	9.21321e-95
La06G01928	4.95974	5.58669e-97	3.21138e-94
novel.1485	4.54373	6.14602e-97	3.49491e-94
La17G00562	5.71267	8.08093e-97	4.5463e-94
La22G02656	3.78573	1.09727e-96	6.10822e-94
La03G01190	5.74622	2.93782e-96	1.61837e-93
La26G01567	5.78516	8.72958e-96	4.75933e-93
La04G00062	4.81127	9.07518e-96	4.89726e-93
La01G01294	7.71346	2.98882e-95	1.59657e-92
La20G02252	5.78036	9.63239e-93	5.09399e-90
La06G01588	7.16795	6.46705e-92	3.38617e-89
La14G00967	4.42217	8.94179e-92	4.63605e-89
La19G00697	4.23189	1.25542e-91	6.44581e-89
La05G00875	5.56507	2.7957e-91	1.42161e-88
La01G02287	4.92694	3.89757e-91	1.96304e-88
La01G02740	9.09683	4.90973e-91	2.44949e-88
La20G00035	5.4357	1.71935e-90	8.49778e-88
La10G00626	4.10812	2.37131e-90	1.16115e-87
La01G01244	6.90956	2.51102e-90	1.21828e-87
La23G00409	4.58253	1.06145e-89	5.10306e-87
La02G00977	11.586	1.95455e-89	9.31213e-87
La20G01047	6.76818	6.1045e-89	2.88241e-86
La12G01893	8.54568	1.05249e-88	4.92565e-86
La15G00854	4.95412	3.28768e-88	1.52514e-85
La09G00895	5.26381	3.64513e-88	1.67625e-85
La20G01927	5.10858	5.71552e-88	2.60569e-85
La07G02157	4.09676	6.92452e-88	3.12988e-85
La03G02475	4.89892	1.25656e-87	5.63153e-85
La20G01296	4.61633	2.19929e-87	9.77371e-85
La16G00459	4.01673	6.45001e-87	2.84252e-84
La09G02868	5.1996	1.02857e-86	4.49544e-84
La26G01412	4.30492	2.41171e-86	1.04542e-83
La04G01236	5.25484	5.97021e-86	2.5669e-83
La20G02298	4.97896	6.94362e-86	2.96134e-83
La04G02094	5.18103	2.19883e-85	9.30263e-83
La02G01132	4.50018	3.09314e-85	1.29824e-82
La11G00108	6.19591	4.47882e-85	1.86502e-82
La10G01328	16.7188	1.28225e-84	5.29772e-82
La21G01530	5.2105	6.45743e-84	2.64725e-81
La04G01378	4.73536	9.0109e-84	3.66564e-81
La21G01611	5.64766	1.08824e-83	4.39318e-81
La20G01050	5.4364	3.0748e-83	1.23188e-80
La10G01602	4.33271	1.15241e-82	4.58225e-80
La05G01396	5.3448	1.45942e-82	5.75969e-80
La10G01966	4.68757	2.00474e-81	7.85325e-79
novel.2551	7.24472	2.31306e-81	8.99442e-79
novel.1031	5.5609	3.12281e-81	1.20545e-78
La15G00985	4.21601	1.10364e-80	4.22934e-78
La17G00282	5.69641	1.47223e-80	5.60125e-78
La24G01780	5.50782	7.65922e-80	2.89322e-77
La19G01703	5.44839	2.334e-79	8.75399e-77
La14G00558	4.36738	3.98684e-79	1.48479e-76
La07G01860	11.4625	4.43974e-79	1.6419e-76
La19G00278	3.52704	4.49e-79	1.64895e-76
La09G01711	5.05037	1.26426e-77	4.61096e-75
La21G00772	4.73667	3.05231e-77	1.1056e-74
La23G01442	4.83633	3.16092e-77	1.13716e-74
La24G01823	3.34475	4.3678e-76	1.56072e-73
La12G00759	7.38273	9.59258e-76	3.40466e-73
La20G02564	5.20847	1.08073e-75	3.81021e-73
La27G00404	10.1262	4.74124e-75	1.6605e-72
La22G01901	5.07628	7.2446e-75	2.52055e-72
novel.736	6.99231	7.57723e-75	2.61905e-72
novel.228	4.94838	2.06536e-74	7.09249e-72
La03G02185	11.4758	2.21845e-74	7.56905e-72
La21G01610	5.56693	2.23567e-74	7.57891e-72
La17G00798	4.55484	3.83882e-74	1.29307e-71
La17G01824	3.93483	2.03842e-73	6.82277e-71
La14G01350	3.24946	2.49481e-73	8.29783e-71
La15G00974	5.82559	6.60092e-73	2.18177e-70
La05G01604	7.18386	6.99486e-73	2.29761e-70
La00G01670	6.76046	7.74974e-73	2.52986e-70
La02G02087	3.9759	9.42392e-73	3.05751e-70
novel.934	6.09513	1.13216e-72	3.6508e-70
La24G00204	3.54826	1.27751e-72	4.09455e-70
La09G01853	4.68775	3.27578e-72	1.04359e-69
La22G00772	3.81869	8.9189e-72	2.82436e-69
La18G00188	4.88213	1.25967e-71	3.96526e-69
La02G01911	5.45191	4.37135e-71	1.3679e-68
La16G01356	5.52967	4.62814e-71	1.43973e-68
La04G02890	4.26717	7.78001e-71	2.40607e-68
La11G00116	4.31217	8.5101e-71	2.61656e-68
La23G02065	3.97889	5.41088e-70	1.65404e-67
novel.2302	5.04421	1.34794e-69	4.09682e-67
La23G01553	3.52806	1.82409e-69	5.51229e-67
La07G02034	4.60129	1.05877e-68	3.18138e-66
La20G01990	4.87655	1.06638e-68	3.18612e-66
La14G01163	5.57615	1.75334e-68	5.20919e-66
La00G02979	5.12173	2.46119e-68	7.27137e-66
La19G01208	3.99508	4.07275e-68	1.19657e-65
novel.158	4.39791	4.55195e-68	1.32997e-65
La17G01801	6.36899	1.03925e-67	3.01977e-65
La04G01860	4.08044	1.33268e-67	3.85123e-65
La16G00098	4.36185	1.37627e-67	3.95558e-65
La09G02344	4.1924	2.4931e-67	7.12677e-65
La22G00746	4.21389	9.51133e-67	2.70428e-64
La23G01766	4.71771	1.41616e-65	4.00493e-63
La02G02049	3.0478	1.94284e-65	5.46517e-63
La20G01152	3.59111	2.43376e-65	6.80988e-63
La14G01348	3.88178	3.12392e-65	8.69501e-63
La04G00214	4.82937	5.26759e-65	1.45849e-62
La23G00250	4.3573	2.52796e-64	6.96294e-62
La05G01169	3.32366	5.1048e-64	1.39877e-61
La03G02802	4.72304	1.10242e-63	3.00518e-61
La04G02981	3.49955	1.7059e-63	4.62639e-61
La10G00157	3.48733	5.32099e-63	1.43569e-60
La07G01661	4.53472	1.53351e-62	4.11666e-60
La10G01606	3.65676	1.84179e-62	4.91927e-60
La14G01202	2.77238	1.8691e-62	4.9671e-60
La07G02349	3.8804	5.80638e-62	1.53532e-59
La04G00934	7.6502	6.82996e-62	1.79699e-59
La05G00874	4.51205	7.43412e-62	1.94627e-59
La13G01952	3.97537	8.17205e-62	2.12892e-59
La14G00042	4.84041	1.16626e-61	3.02335e-59
La18G00947	4.65057	1.3346e-61	3.44289e-59
La14G01885	7.45915	2.4242e-61	6.22337e-59
La04G00287	3.00339	3.20628e-61	8.19134e-59
La18G01465	7.46561	4.76374e-61	1.21118e-58
La20G00763	4.2341	9.2946e-61	2.35184e-58
novel.2866	6.20709	9.6412e-61	2.42793e-58
La04G00507	3.97388	1.74768e-60	4.38029e-58
La08G02075	4.31663	3.84431e-60	9.58975e-58
La09G02447	3.22174	8.01883e-60	1.99093e-57
La04G02261	3.50624	9.7307e-60	2.40466e-57
La20G01681	3.14512	1.42217e-59	3.49814e-57
La23G01808	4.36008	2.62302e-59	6.42204e-57
La14G00158	4.95864	2.77193e-59	6.75533e-57
La27G00117	5.86398	1.09487e-58	2.64917e-56
La10G00067	3.94289	1.09706e-58	2.64917e-56
La01G01098	7.75915	4.49138e-58	1.07965e-55
La01G00049	3.1649	1.55052e-57	3.71029e-55
La02G00190	6.2255	1.96548e-57	4.68209e-55
La17G01002	8.33769	5.30565e-57	1.25823e-54
La00G05512	5.70853	5.41369e-57	1.27811e-54
La09G02619	4.07912	6.08433e-57	1.42576e-54
La15G01152	7.13736	6.09297e-57	1.42576e-54
La12G01219	5.62725	7.09998e-57	1.65408e-54
La04G00428	3.58274	1.16769e-56	2.70843e-54
La16G00339	3.97639	1.17458e-56	2.7125e-54
La15G01714	4.48202	1.25018e-56	2.87454e-54
La04G02752	3.91788	2.34926e-56	5.37827e-54
La24G01093	-5.72458	3.70221e-56	8.43912e-54
La11G01584	5.40062	7.73841e-56	1.75639e-53
La04G01412	3.73767	8.7479e-56	1.97702e-53
La06G01666	8.38507	1.15619e-55	2.60186e-53
La20G01738	3.62647	1.385e-55	3.10358e-53
La17G00676	5.34264	2.07452e-55	4.62906e-53
La01G01642	3.68855	3.32776e-55	7.39434e-53
La07G01957	5.07513	5.21912e-55	1.15485e-52
La08G00709	4.63214	4.72423e-54	1.04098e-51
La04G00843	3.00607	8.51949e-54	1.86948e-51
La23G00295	3.60673	1.15332e-53	2.52033e-51
La14G00779	7.63311	1.73966e-53	3.78601e-51
novel.2186	5.45839	1.82142e-53	3.94771e-51
La09G01921	3.78904	1.89983e-53	4.10084e-51
La02G01485	3.44461	3.39432e-53	7.29697e-51
La04G01436	3.61315	3.45179e-53	7.39047e-51
La01G01118	4.32923	3.7038e-53	7.89806e-51
La12G00679	7.28703	4.06842e-53	8.64073e-51
La07G01850	9.4294	4.84767e-53	1.02546e-50
La26G00765	3.52311	4.97597e-53	1.0484e-50
La26G01751	3.50271	5.62924e-53	1.18134e-50
La26G00680	-3.89806	6.30324e-53	1.31755e-50
La19G01237	3.48182	6.51369e-53	1.35618e-50
La26G01091	4.15413	6.57763e-53	1.36412e-50
La14G00168	3.45971	8.60208e-53	1.777e-50
La10G01690	3.61146	1.17196e-52	2.4116e-50
La11G01421	7.47042	1.47483e-52	3.02306e-50
La09G01792	5.90675	1.92175e-52	3.92394e-50
La24G01794	4.5395	2.51317e-52	5.11178e-50
La13G01756	5.2807	3.33626e-52	6.75996e-50
La23G00416	5.5963	3.38051e-52	6.82347e-50
La25G00062	4.06712	4.98619e-52	1.00262e-49
La16G00311	4.09925	5.54954e-52	1.11167e-49
La18G01317	3.10959	1.12846e-51	2.25197e-49
La23G01441	4.24785	1.77101e-51	3.52099e-49
La19G00590	4.63812	2.33192e-51	4.61877e-49
La07G01824	3.68577	5.20482e-51	1.02706e-48
La02G02075	5.02912	7.38005e-51	1.45088e-48
La13G01565	4.38526	9.72486e-51	1.90478e-48
La01G02959	6.92466	1.01714e-50	1.98489e-48
La03G02900	3.56306	1.6605e-50	3.22844e-48
La06G00763	-3.43848	3.50506e-50	6.7898e-48
La24G00946	5.44988	6.40084e-50	1.23541e-47
La02G00147	3.72554	8.05689e-50	1.54938e-47
La24G00045	5.50794	1.31968e-49	2.52862e-47
La01G01278	4.77568	1.3654e-49	2.60678e-47
La12G01763	4.22722	1.84455e-49	3.50889e-47
La21G01732	3.8369	2.86358e-49	5.42786e-47
La04G01760	2.79622	4.22949e-49	7.98829e-47
La22G01921	7.65528	4.62232e-49	8.69917e-47
La23G00043	3.28317	6.2265e-49	1.16767e-46
novel.1660	4.20084	6.74577e-49	1.26058e-46
La00G05422	4.09554	7.34199e-49	1.36716e-46
La06G01855	2.75927	8.20715e-49	1.5229e-46
La01G03543	3.2973	1.60105e-48	2.96049e-46
La02G01196	4.25638	2.6731e-48	4.92558e-46
novel.2593	5.2661	3.88395e-48	7.13189e-46
La20G01523	3.44111	6.27643e-48	1.14852e-45
La13G01927	4.06912	7.25339e-48	1.32272e-45
La20G02071	3.52306	8.8038e-48	1.59993e-45
La22G02152	5.31861	9.17052e-48	1.66087e-45
La10G00695	3.48446	1.05139e-47	1.89768e-45
La12G01938	6.91774	1.8361e-47	3.30273e-45
novel.2748	4.48182	2.61857e-47	4.69425e-45
La18G01633	6.93121	4.52328e-47	8.08139e-45
La20G01777	3.91347	1.36847e-46	2.4367e-44
La13G01090	4.32494	2.00491e-46	3.55797e-44
La01G02422	2.95345	2.2264e-46	3.93783e-44
novel.569	5.1908	2.62688e-46	4.63067e-44
La10G00883	2.88147	2.96016e-46	5.20084e-44
La15G01108	4.4908	4.14795e-46	7.26359e-44
La03G01050	2.63186	1.165e-45	2.03333e-43
La04G00488	3.5178	2.71106e-45	4.71618e-43
La04G00828	3.48339	2.8158e-45	4.88233e-43
La19G01785	4.78988	3.10497e-45	5.36612e-43
La20G02000	5.08436	3.13817e-45	5.40584e-43
La15G01649	4.35972	3.4624e-45	5.94499e-43
La26G01306	3.26078	3.60662e-45	6.17256e-43
La12G01656	3.80169	6.80558e-45	1.16099e-42
La01G01087	7.33148	7.952e-45	1.3522e-42
La15G00866	3.20446	1.25673e-44	2.13015e-42
La08G01534	2.95208	1.75803e-44	2.97034e-42
La04G00861	3.26882	1.938e-44	3.26399e-42
La22G01805	3.5494	1.99084e-44	3.34234e-42
novel.2848	4.39151	2.28848e-44	3.82988e-42
La10G00691	3.56447	2.80847e-44	4.68528e-42
La03G00580	5.99431	3.16078e-44	5.25643e-42
La01G02470	4.78549	3.38223e-44	5.60708e-42
La01G01208	2.7417	4.7885e-44	7.9136e-42
La02G01974	6.61023	5.43371e-44	8.9519e-42
La20G01891	3.14366	9.57196e-44	1.57206e-41
La09G01913	3.0657	1.18135e-43	1.93419e-41
La04G01697	5.37487	1.20567e-43	1.96792e-41
La04G02720	2.5776	1.50267e-43	2.44515e-41
La20G02290	3.52968	1.61057e-43	2.61268e-41
La10G01489	5.73172	1.85862e-43	3.00585e-41
La24G00814	-3.71938	1.94999e-43	3.14401e-41
La11G01152	5.40394	2.01298e-43	3.2357e-41
La26G00414	4.71963	2.65616e-43	4.25662e-41
La21G00306	2.64542	2.86458e-43	4.57675e-41
La23G01337	4.10638	2.93722e-43	4.67867e-41
La22G00635	3.81672	4.02001e-43	6.38421e-41
La07G01258	-3.76436	4.41201e-43	6.98577e-41
La16G01372	2.81801	8.2273e-43	1.29878e-40
La00G00836	2.74826	1.09854e-42	1.72903e-40
La04G00504	2.81155	1.11503e-42	1.74978e-40
La18G00441	4.55655	1.31603e-42	2.05909e-40
novel.665	3.59911	2.7157e-42	4.2365e-40
La04G00860	3.21311	3.09909e-42	4.82036e-40
novel.2671	5.2305	5.60881e-42	8.69843e-40
novel.910	3.50818	5.95917e-42	9.21477e-40
La03G00275	4.31412	2.13687e-41	3.29464e-39
La02G00149	2.37325	2.20325e-41	3.38711e-39
La22G00165	5.28547	2.52323e-41	3.86778e-39
La23G02633	2.43487	2.72065e-41	4.15835e-39
La06G01473	3.0493	2.95201e-41	4.49896e-39
La03G00527	3.33742	3.26922e-41	4.96809e-39
La04G02658	4.49203	3.84409e-41	5.82495e-39
La13G00546	4.72413	4.70321e-41	7.10642e-39
La25G00705	3.97232	4.81542e-41	7.25524e-39
La16G00738	2.84902	1.41314e-40	2.12308e-38
La16G00097	4.25403	1.41963e-40	2.12679e-38
La19G01565	8.57027	2.14108e-40	3.19856e-38
La23G00418	6.06791	2.19237e-40	3.26595e-38
La22G00357	4.18338	2.45073e-40	3.64058e-38
La10G01403	8.3244	2.47939e-40	3.67284e-38
La10G01965	4.54474	3.08449e-40	4.55644e-38
La13G00862	-4.36153	4.66817e-40	6.87664e-38
La04G01581	4.40111	5.06708e-40	7.44355e-38
La05G00265	2.77764	5.19601e-40	7.61179e-38
La06G01220	2.98541	8.13735e-40	1.18877e-37
La11G00481	3.41237	8.68553e-40	1.26536e-37
La19G00747	2.4955	9.11991e-40	1.32499e-37
La23G01400	2.73354	9.95286e-40	1.44205e-37
La01G01550	4.4047	1.32214e-39	1.91038e-37
La20G02145	3.36532	1.41176e-39	2.03432e-37
La03G00093	11.5221	1.79691e-39	2.58228e-37
La06G01491	12.5185	2.11465e-39	3.03066e-37
La15G00953	4.79367	2.326e-39	3.32455e-37
La21G00622	3.21375	2.4995e-39	3.5629e-37
La20G01366	3.09299	2.78069e-39	3.95306e-37
La21G01630	5.61335	3.22723e-39	4.57558e-37
La20G02747	4.23333	5.05968e-39	7.15444e-37
La20G02381	3.68676	5.16009e-39	7.27697e-37
La27G00284	3.42159	5.48267e-39	7.71131e-37
La01G00811	4.84201	6.26583e-39	8.78944e-37
La15G00229	6.26921	6.29981e-39	8.81373e-37
La20G01783	2.57618	6.63204e-39	9.25406e-37
La00G02448	3.45585	7.21954e-39	1.00473e-36
La18G01275	3.04435	7.2433e-39	1.00539e-36
La14G00482	-2.7441	7.48316e-39	1.03597e-36
La12G00472	2.64904	9.93649e-39	1.37201e-36
La20G01909	2.74275	1.38004e-38	1.90058e-36
La09G02497	4.23964	1.53983e-38	2.11512e-36
La06G00089	3.31183	2.43316e-38	3.33356e-36
La17G00675	5.35671	2.48532e-38	3.39621e-36
La11G01721	2.98554	3.38373e-38	4.61199e-36
La16G01271	3.47286	4.16389e-38	5.66075e-36
La03G01957	2.5197	4.39796e-38	5.96363e-36
La07G02112	3.12682	5.74139e-38	7.76541e-36
La21G00321	3.73237	8.33108e-38	1.12393e-35
La21G01647	2.68416	1.30028e-37	1.74972e-35
La05G01177	3.06669	1.39784e-37	1.87623e-35
La04G00185	4.14496	1.6117e-37	2.1578e-35
La26G01780	11.6434	1.88398e-37	2.51597e-35
La22G00750	3.48106	2.05056e-37	2.73153e-35
La08G00733	-5.99762	2.24516e-37	2.98324e-35
La16G01447	2.79937	2.49216e-37	3.30314e-35
La10G01601	4.34118	3.35501e-37	4.43566e-35
novel.2439	5.30796	3.71049e-37	4.89341e-35
La26G00464	3.10333	4.07051e-37	5.35484e-35
La14G00072	3.02378	4.08388e-37	5.35911e-35
La09G01925	2.96638	4.21663e-37	5.51961e-35
La07G00353	3.35208	4.54438e-37	5.93395e-35
La22G02659	3.30367	5.09673e-37	6.63881e-35
La10G00886	3.41124	5.25552e-37	6.82882e-35
La19G01000	4.13613	5.49597e-37	7.12374e-35
novel.886	2.50012	5.78347e-37	7.47806e-35
La15G00918	3.35977	6.56224e-37	8.46433e-35
La04G00377	6.11916	1.04659e-36	1.34667e-34
La03G02250	3.46952	1.09449e-36	1.40488e-34
La00G01579	5.52611	1.19603e-36	1.53149e-34
La02G00466	3.25928	1.29775e-36	1.65774e-34
La03G02206	4.55489	1.70281e-36	2.16991e-34
La01G00220	3.37743	1.71285e-36	2.17746e-34
La11G00346	2.73132	1.85206e-36	2.34879e-34
La07G00961	4.17562	2.24356e-36	2.83848e-34
La00G03895	-3.92566	2.59006e-36	3.26904e-34
La08G01729	2.53301	3.04589e-36	3.83521e-34
La14G01286	15.0921	5.38197e-36	6.76057e-34
La20G00634	5.40211	6.19502e-36	7.76345e-34
La22G02948	3.17665	6.21788e-36	7.77367e-34
La11G01713	3.9911	6.47552e-36	8.07668e-34
La19G00072	8.42619	6.76164e-36	8.4137e-34
La19G01101	2.74781	8.07354e-36	1.00226e-33
La24G00571	4.27485	8.28379e-36	1.02595e-33
La26G00415	4.31102	1.17772e-35	1.4552e-33
La26G01540	2.19677	1.18998e-35	1.46692e-33
La10G00244	2.89103	1.47079e-35	1.80886e-33
novel.1561	3.46687	1.57832e-35	1.93661e-33
La23G01303	4.9401	1.67393e-35	2.04916e-33
La17G01366	5.54547	1.70341e-35	2.08044e-33
La20G02146	3.37152	1.95792e-35	2.38578e-33
La02G02326	2.52621	2.13012e-35	2.58964e-33
La27G00381	6.25853	2.96743e-35	3.5993e-33
La08G01248	2.85806	3.18515e-35	3.85455e-33
La05G00690	3.47506	3.42463e-35	4.13489e-33
La20G00985	6.01731	3.50565e-35	4.22308e-33
novel.2071	3.59887	3.71329e-35	4.46303e-33
La04G03601	3.01409	3.78365e-35	4.53729e-33
La04G01292	2.6299	3.81685e-35	4.56675e-33
La21G00418	2.97821	5.1889e-35	6.19436e-33
La22G01220	4.18441	5.61085e-35	6.68298e-33
La12G01241	4.62833	5.68393e-35	6.75481e-33
La26G01565	2.91588	6.43454e-35	7.6297e-33
La09G00501	3.34821	6.60233e-35	7.81113e-33
La02G02042	4.52344	8.7458e-35	1.03239e-32
La04G02477	3.50019	9.52961e-35	1.12241e-32
La22G00446	3.29842	9.79661e-35	1.1513e-32
La26G00339	3.68887	1.13099e-34	1.32619e-32
La22G00222	3.63628	1.178e-34	1.37826e-32
La03G02595	2.7754	1.18481e-34	1.38317e-32
La07G00247	4.50835	1.34245e-34	1.56375e-32
La10G01631	2.93895	1.48805e-34	1.72954e-32
La01G00327	3.35514	1.53077e-34	1.77529e-32
La09G02164	3.33557	1.70361e-34	1.97142e-32
La22G00235	3.4932	1.81106e-34	2.09118e-32
La08G01500	5.21738	1.87345e-34	2.15851e-32
La06G01698	3.4744	2.17712e-34	2.50293e-32
La06G00527	14.7303	2.2888e-34	2.62562e-32
La05G02169	5.87637	2.63752e-34	3.0191e-32
La06G00415	-4.50687	2.91027e-34	3.32411e-32
novel.662	2.88412	2.92164e-34	3.32991e-32
La04G00682	3.83438	3.17103e-34	3.60638e-32
La01G02423	2.99902	3.33957e-34	3.78991e-32
La23G02027	6.00751	3.38551e-34	3.83382e-32
La10G01475	3.02433	5.24526e-34	5.92714e-32
La21G01361	3.32737	5.30569e-34	5.98265e-32
La18G01122	3.03657	5.41648e-34	6.09458e-32
La02G00681	2.34349	5.47948e-34	6.15238e-32
La04G00683	3.73096	5.69056e-34	6.37584e-32
La13G01403	2.76005	5.84766e-34	6.53801e-32
La11G01967	2.9202	8.64287e-34	9.64282e-32
La22G00563	3.88225	8.83817e-34	9.83995e-32
La03G00173	2.77062	1.03694e-33	1.15205e-31
La00G02920	3.12309	1.04519e-33	1.15878e-31
novel.699	6.67989	1.16769e-33	1.29188e-31
La10G00068	3.97585	2.30394e-33	2.54366e-31
La15G01023	3.66933	2.39628e-33	2.6401e-31
La05G00264	2.86609	2.44877e-33	2.69232e-31
La26G01157	-4.17144	2.71882e-33	2.98303e-31
La04G01959	14.3882	3.52177e-33	3.85601e-31
La23G02488	2.53812	4.02167e-33	4.39425e-31
La08G00899	6.23108	4.97173e-33	5.42113e-31
La07G00819	7.94694	5.13592e-33	5.58864e-31
La20G01555	5.20352	5.49284e-33	5.96475e-31
La17G00561	4.61961	6.50382e-33	7.04812e-31
La04G02012	4.54146	6.74807e-33	7.29785e-31
La05G02105	-3.35835	7.02741e-33	7.58443e-31
La00G03162	4.94407	7.18562e-33	7.7394e-31
La01G02469	3.62793	8.89899e-33	9.56533e-31
La13G01404	3.28508	1.07824e-32	1.15663e-30
La14G01221	-2.99568	1.16963e-32	1.25212e-30
La04G03543	2.15555	1.47944e-32	1.58058e-30
La04G03364	3.07402	1.73582e-32	1.85075e-30
La18G01100	-3.30447	1.92686e-32	2.05031e-30
La06G00878	4.14033	1.96911e-32	2.09105e-30
La05G00665	6.18911	2.17594e-32	2.30606e-30
La03G01885	3.64439	2.3842e-32	2.52172e-30
La16G00923	-2.77094	3.69878e-32	3.90432e-30
La01G00224	3.28634	4.20482e-32	4.42964e-30
La20G02480	5.68049	4.21895e-32	4.43569e-30
La09G01577	4.40844	4.4086e-32	4.62588e-30
La22G00885	4.94102	4.77246e-32	4.99776e-30
La00G02417	4.87304	4.89371e-32	5.1146e-30
La05G01072	2.70147	5.31863e-32	5.54774e-30
La06G01890	2.90781	5.34508e-32	5.56435e-30
La05G00786	2.85989	5.58458e-32	5.80226e-30
La07G01110	3.34436	6.33185e-32	6.56576e-30
La07G00616	4.68503	6.41455e-32	6.63849e-30
La15G01560	2.28596	7.88085e-32	8.14006e-30
La02G01105	3.00148	8.91489e-32	9.19016e-30
La26G00343	-3.0653	1.03961e-31	1.06847e-29
La13G00469	3.7138	1.04051e-31	1.06847e-29
La03G00555	6.4898	1.14891e-31	1.1775e-29
La10G00560	3.00456	1.18252e-31	1.2096e-29
La23G01979	4.83407	1.21263e-31	1.238e-29
La09G01051	2.58648	1.30861e-31	1.33342e-29
La04G02528	4.03601	1.32287e-31	1.34536e-29
La18G00922	2.85388	2.29382e-31	2.32833e-29
La23G00151	2.66272	2.90806e-31	2.94617e-29
La01G00377	2.43643	3.19369e-31	3.22935e-29
La04G03378	3.46394	3.30518e-31	3.33571e-29
La21G00087	-3.43634	4.24518e-31	4.27623e-29
La04G02455	4.03069	4.36537e-31	4.38894e-29
La10G00692	3.65893	6.51245e-31	6.53519e-29
La09G02953	2.64343	7.14636e-31	7.15773e-29
La16G01251	3.03532	7.91323e-31	7.91084e-29
La24G01704	3.11067	8.62088e-31	8.60201e-29
La06G00437	3.47473	9.76545e-31	9.72573e-29
La12G00523	-3.44634	9.98973e-31	9.93039e-29
La04G02401	2.29149	1.01024e-30	1.00235e-28
La10G00710	2.46738	1.01391e-30	1.00412e-28
La07G01235	2.91837	1.05062e-30	1.03852e-28
La03G02616	2.23925	1.08286e-30	1.0684e-28
La22G02983	4.97032	1.17031e-30	1.15253e-28
La10G01014	7.79037	1.29121e-30	1.26897e-28
La02G02244	2.1996	1.29335e-30	1.26897e-28
La20G00523	-3.21224	1.84533e-30	1.80719e-28
La12G01675	2.69323	1.99413e-30	1.94931e-28
La20G00514	3.82633	2.44516e-30	2.38579e-28
La03G00032	13.727	3.14022e-30	3.05834e-28
La03G00212	3.72393	3.40631e-30	3.31138e-28
La24G01215	-3.51997	3.59337e-30	3.48682e-28
La09G02422	-3.15288	3.78528e-30	3.66632e-28
La04G01894	4.0655	3.82411e-30	3.69715e-28
La15G01451	-2.41048	4.44719e-30	4.2917e-28
La03G00071	5.86407	4.54169e-30	4.37492e-28
La23G01492	3.13816	4.61413e-30	4.43661e-28
La10G00693	3.55025	5.86299e-30	5.62719e-28
La24G00642	2.51513	6.84915e-30	6.56178e-28
La26G01053	-4.3624	7.22187e-30	6.90635e-28
La23G02241	2.80295	7.29282e-30	6.96161e-28
La03G01366	3.3302	8.81504e-30	8.39954e-28
La17G00940	4.43806	1.00182e-29	9.52304e-28
La04G02536	3.37277	1.00301e-29	9.52304e-28
La18G00776	7.08274	1.01698e-29	9.6383e-28
La08G00560	2.23417	1.04334e-29	9.87046e-28
La12G01824	13.5573	1.22502e-29	1.15686e-27
La26G01096	3.18925	1.33296e-29	1.25655e-27
La01G00162	3.69386	1.3575e-29	1.2774e-27
La14G00387	-4.96601	1.39097e-29	1.30657e-27
La07G00640	-3.5431	1.52915e-29	1.43382e-27
La01G00054	2.12106	1.81179e-29	1.69584e-27
La11G00585	2.29938	2.29235e-29	2.14185e-27
La21G01442	2.81266	2.58097e-29	2.40726e-27
La13G00598	2.69432	2.67121e-29	2.48452e-27
La18G01464	3.4021	2.6732e-29	2.48452e-27
La26G01813	4.10968	2.8729e-29	2.66544e-27
La22G00223	3.42368	2.99094e-29	2.7701e-27
La13G02085	3.22793	3.47362e-29	3.21152e-27
La23G00556	3.18563	3.54904e-29	3.27552e-27
La06G01596	2.11866	4.43593e-29	4.08693e-27
La10G00008	2.30998	4.7236e-29	4.34439e-27
La22G01819	13.4599	5.19282e-29	4.76766e-27
La01G01019	7.82434	5.80971e-29	5.3248e-27
La14G01710	-5.37818	5.95592e-29	5.44936e-27
La26G01027	-4.20008	6.57432e-29	6.00477e-27
La03G00354	2.51828	7.68283e-29	7.00515e-27
La15G00856	-4.13954	8.3078e-29	7.56196e-27
La10G01649	-4.64178	9.32605e-29	8.47421e-27
La06G00868	2.1685	9.65281e-29	8.75608e-27
La00G00310	3.82783	9.78051e-29	8.85672e-27
La08G00564	13.3204	1.14623e-28	1.0362e-26
La23G00077	3.14564	1.17506e-28	1.06044e-26
La20G01396	3.03934	1.31605e-28	1.18566e-26
La11G00479	2.11644	1.35214e-28	1.2161e-26
La17G00613	-3.59154	1.3771e-28	1.23645e-26
La02G00500	2.66874	1.38009e-28	1.23703e-26
La17G00372	3.23258	1.66775e-28	1.49231e-26
La24G01913	-2.54452	1.67054e-28	1.49231e-26
La15G01826	4.15226	1.84706e-28	1.64721e-26
novel.1396	11.7322	2.07301e-28	1.8456e-26
La23G00249	4.9151	2.20932e-28	1.96366e-26
La20G01531	2.7475	2.35089e-28	2.08598e-26
La12G01968	4.01459	2.46975e-28	2.18778e-26
La18G01530	4.50652	2.50772e-28	2.2177e-26
La20G01702	3.25927	2.78064e-28	2.45495e-26
La01G02132	3.03949	3.1815e-28	2.80418e-26
La05G00811	3.87878	3.21141e-28	2.82583e-26
La26G02055	2.52997	3.30331e-28	2.90186e-26
La00G00215	3.56015	3.36822e-28	2.95116e-26
La03G00346	2.96758	3.37058e-28	2.95116e-26
La11G00370	4.08981	3.65373e-28	3.19378e-26
La10G00664	3.67239	4.4669e-28	3.89815e-26
La08G00211	6.73573	6.9608e-28	6.06449e-26
La14G01754	3.96545	9.14074e-28	7.95064e-26
La04G00738	3.7192	9.64009e-28	8.37121e-26
La01G00740	4.02583	9.97676e-28	8.64936e-26
La23G00069	2.38324	1.01208e-27	8.7599e-26
La16G00460	-2.91443	1.21502e-27	1.04992e-25
La11G01720	2.80989	1.24146e-27	1.07102e-25
La23G00067	2.09331	1.31936e-27	1.13637e-25
La04G03479	2.13334	1.42024e-27	1.22127e-25
La11G01519	3.61786	1.49614e-27	1.28445e-25
La20G01397	3.63406	1.79559e-27	1.53903e-25
La21G01756	3.22183	1.91449e-27	1.63828e-25
La25G00200	3.21153	2.04638e-27	1.74832e-25
La04G00059	13.2179	2.05337e-27	1.75146e-25
La23G00411	2.99865	2.06859e-27	1.7616e-25
La10G01747	3.01145	2.18222e-27	1.85537e-25
La16G01685	1.86964	2.35452e-27	1.99866e-25
novel.1377	11.6159	2.37216e-27	2.0104e-25
La08G00894	6.19844	2.61163e-27	2.20981e-25
La04G02207	2.55217	2.78384e-27	2.35177e-25
La22G01812	2.85955	2.95732e-27	2.4917e-25
La04G00252	4.62615	2.9589e-27	2.4917e-25
La26G01539	3.31138	3.47748e-27	2.92373e-25
La25G00758	2.66496	3.63982e-27	3.05537e-25
La11G01859	2.45978	3.67205e-27	3.07754e-25
La07G01297	-4.53245	3.93869e-27	3.29578e-25
novel.1224	13.1106	4.49926e-27	3.75891e-25
La10G00243	4.60888	5.06864e-27	4.22791e-25
La24G01923	3.04092	5.72564e-27	4.76842e-25
La06G00270	3.95814	6.01885e-27	5.00473e-25
La14G00921	2.33029	6.3378e-27	5.26167e-25
La27G00524	4.42315	6.72584e-27	5.57507e-25
La07G00383	2.66149	6.97733e-27	5.77447e-25
La17G00180	-3.50728	7.04217e-27	5.81903e-25
La01G02880	2.65448	7.37926e-27	6.08806e-25
La13G01125	3.08847	8.2766e-27	6.81156e-25
La02G00414	2.50791	8.28197e-27	6.81156e-25
La05G00795	-4.69507	8.98591e-27	7.37905e-25
La22G01495	2.53961	9.24104e-27	7.5698e-25
novel.1405	5.43562	9.24683e-27	7.5698e-25
La06G00438	3.17397	9.58555e-27	7.83496e-25
La03G02247	-3.792	9.73273e-27	7.94299e-25
La09G00904	2.29572	1.03501e-26	8.42365e-25
La07G00960	4.13734	1.03536e-26	8.42365e-25
La22G02543	-3.41388	1.1043e-26	8.97076e-25
La26G00410	2.39413	1.14015e-26	9.2478e-25
La13G01640	3.60828	1.2052e-26	9.76045e-25
La06G00517	2.29765	1.35818e-26	1.09825e-24
La14G00007	3.158	1.39329e-26	1.12493e-24
La20G00841	2.6691	1.41417e-26	1.14005e-24
La21G01754	3.38565	1.42154e-26	1.14424e-24
novel.2295	12.8392	1.57851e-26	1.26866e-24
La20G00824	-2.66129	1.72032e-26	1.38054e-24
La22G00227	3.0788	1.93611e-26	1.55135e-24
La22G02527	2.2409	2.14258e-26	1.71419e-24
La10G00445	3.47693	2.21763e-26	1.77156e-24
La17G00939	4.32635	2.29193e-26	1.82815e-24
La00G01469	4.48329	2.72123e-26	2.16732e-24
La01G01447	2.57693	3.45358e-26	2.74645e-24
La14G01263	-2.19013	3.83621e-26	3.04616e-24
La09G02834	3.64677	4.15425e-26	3.29376e-24
La25G00370	2.18317	4.19966e-26	3.32477e-24
La14G00273	3.83553	4.24292e-26	3.354e-24
La22G01833	2.12835	4.39598e-26	3.46981e-24
La18G01721	2.9321	4.5174e-26	3.56033e-24
La09G02035	-2.74306	4.81749e-26	3.79119e-24
La04G02552	2.28308	5.00277e-26	3.93115e-24
La07G00823	4.42721	5.1625e-26	4.05065e-24
novel.1379	3.16577	5.1709e-26	4.05123e-24
La22G00841	3.4577	5.65558e-26	4.4244e-24
La11G00785	2.60305	5.71587e-26	4.46497e-24
La17G01328	-4.09168	5.8295e-26	4.54701e-24
La12G00182	3.10088	7.13678e-26	5.55849e-24
La26G00164	3.42273	1.01934e-25	7.92743e-24
La23G02194	3.66312	1.04359e-25	8.10411e-24
La09G01609	2.07315	1.17097e-25	9.07999e-24
La12G00044	2.27647	1.19101e-25	9.22189e-24
La05G01755	3.57125	1.34341e-25	1.03866e-23
La26G01264	2.10653	1.47373e-25	1.13777e-23
La03G00470	3.1725	1.55067e-25	1.19541e-23
La26G01411	4.17832	1.57982e-25	1.21612e-23
La02G01723	1.94852	1.70159e-25	1.30795e-23
La19G01815	2.22981	1.82705e-25	1.40235e-23
La26G00309	3.0957	1.8799e-25	1.44082e-23
La15G01373	3.40898	2.11652e-25	1.61983e-23
La04G01949	1.98598	2.79044e-25	2.13251e-23
La20G00930	2.59586	3.01021e-25	2.29714e-23
La04G03225	3.00869	3.10813e-25	2.36845e-23
La01G02333	4.61698	3.27406e-25	2.4913e-23
La00G02240	4.9137	3.59036e-25	2.72805e-23
La14G00988	-2.16939	3.7086e-25	2.81385e-23
La12G01823	4.72053	3.98814e-25	3.02162e-23
La04G00129	3.64955	4.16801e-25	3.15338e-23
La26G01571	2.52422	4.49097e-25	3.39286e-23
La13G02088	2.56478	4.67167e-25	3.52435e-23
La04G00948	-2.79208	4.76165e-25	3.58711e-23
La06G00837	-3.7785	5.97537e-25	4.49504e-23
La10G00694	3.60526	6.11542e-25	4.59386e-23
La23G02770	2.44872	7.58506e-25	5.68976e-23
La11G01869	3.28826	7.74053e-25	5.79816e-23
La26G01814	4.02583	8.59216e-25	6.42698e-23
La22G00370	2.18724	9.18577e-25	6.8613e-23
La08G00800	2.63798	9.91434e-25	7.39506e-23
La08G00988	2.02351	1.02175e-24	7.61045e-23
La04G03540	-3.001	1.03576e-24	7.70398e-23
La03G01279	2.49534	1.03775e-24	7.7079e-23
La04G02541	2.46257	1.1301e-24	8.38211e-23
La06G01641	2.62109	1.29324e-24	9.57867e-23
novel.1098	12.4027	1.29761e-24	9.59759e-23
La09G01858	2.15711	1.30671e-24	9.65142e-23
La12G01735	2.25635	1.51262e-24	1.11567e-22
La08G01574	5.73238	1.52202e-24	1.12104e-22
La18G02144	5.3221	1.53517e-24	1.12915e-22
La04G01712	5.54506	1.56514e-24	1.1496e-22
La20G00143	2.08427	1.57328e-24	1.15397e-22
La09G00433	2.07441	1.85841e-24	1.36122e-22
La14G01894	-2.42462	1.89289e-24	1.38456e-22
La21G00365	-3.82071	1.92464e-24	1.40584e-22
La21G00804	2.40487	1.9902e-24	1.45172e-22
La04G00634	2.19944	2.07846e-24	1.51401e-22
La09G01213	3.6309	2.39155e-24	1.73968e-22
La23G01772	-2.36786	2.63194e-24	1.91192e-22
novel.1651	4.01454	2.67399e-24	1.9398e-22
La21G00099	3.3071	2.78246e-24	2.01572e-22
La04G00393	5.65643	2.81377e-24	2.03562e-22
La09G02255	4.60609	3.02133e-24	2.18278e-22
La14G00971	2.43368	3.02627e-24	2.18337e-22
La08G01727	2.85101	3.04413e-24	2.19327e-22
novel.1471	2.36017	3.06142e-24	2.20272e-22
La11G01485	2.09405	3.27516e-24	2.35331e-22
La07G01847	3.33999	3.38646e-24	2.42998e-22
La12G01240	4.26265	3.5928e-24	2.57455e-22
La18G01301	1.95377	3.7866e-24	2.70975e-22
La22G02151	3.0512	3.85773e-24	2.75692e-22
La12G01994	3.22815	3.94127e-24	2.81282e-22
La12G00484	2.62177	4.06737e-24	2.8989e-22
La07G00359	2.17635	4.29988e-24	3.0605e-22
novel.82	4.7073	5.42283e-24	3.85458e-22
La01G02780	4.86894	5.87791e-24	4.17245e-22
La12G00812	2.23665	5.95925e-24	4.22452e-22
La18G01840	2.02686	7.01668e-24	4.96747e-22
La15G00861	3.01706	7.15647e-24	5.05967e-22
La09G01443	3.2376	7.34301e-24	5.18462e-22
La15G00394	2.7365	7.78108e-24	5.4866e-22
La22G00336	1.94436	9.07208e-24	6.38838e-22
La09G02620	2.51132	9.62432e-24	6.76825e-22
La11G01571	5.54474	1.00482e-23	7.05695e-22
La04G01523	2.05295	1.02274e-23	7.17326e-22
La02G01813	7.92886	1.11359e-23	7.80017e-22
La21G00621	3.08662	1.18324e-23	8.27702e-22
La19G00960	2.60474	1.19783e-23	8.36807e-22
La22G02923	2.90235	1.25496e-23	8.75555e-22
La17G01456	4.62971	1.29547e-23	9.02632e-22
La04G01025	4.5343	1.37544e-23	9.57086e-22
novel.2255	3.85706	1.60132e-23	1.1128e-21
La07G01867	4.19792	1.67995e-23	1.16591e-21
La10G00352	-3.88805	1.79275e-23	1.24257e-21
La23G00099	2.63135	1.82013e-23	1.25989e-21
La04G01437	-3.57088	1.83585e-23	1.26911e-21
La11G01308	5.5948	1.84883e-23	1.27642e-21
novel.2379	12.1699	1.95141e-23	1.34548e-21
La21G00569	12.7106	1.98786e-23	1.36883e-21
La05G00743	-2.64325	2.02879e-23	1.39519e-21
La04G01259	2.9646	2.46208e-23	1.69097e-21
La26G01647	-2.93317	2.54045e-23	1.74253e-21
La03G01416	3.96772	2.66365e-23	1.82467e-21
La07G02226	2.0332	3.12599e-23	2.13861e-21
La04G01583	2.96481	3.20778e-23	2.19173e-21
La13G01308	2.31341	3.47688e-23	2.37253e-21
La09G02511	3.47473	3.611e-23	2.46088e-21
La04G00025	2.42601	3.70458e-23	2.52141e-21
La24G00723	3.55441	3.74586e-23	2.54622e-21
La26G00405	-2.05082	3.81185e-23	2.58775e-21
La13G00559	2.14682	4.46936e-23	3.03023e-21
La23G02154	-2.32738	4.52625e-23	3.06487e-21
La22G00516	-2.91404	4.61635e-23	3.12188e-21
novel.711	2.47273	4.87087e-23	3.28979e-21
La17G00799	1.77502	6.39167e-23	4.31145e-21
La27G00015	-2.61062	7.70618e-23	5.19151e-21
La11G01919	4.2361	8.03267e-23	5.40457e-21
La26G00659	3.77745	8.58122e-23	5.76632e-21
La01G02251	3.5915	8.63189e-23	5.79301e-21
La05G00868	-2.96031	8.71317e-23	5.84014e-21
La20G01295	3.62559	8.86199e-23	5.93237e-21
La08G00213	5.46798	1.00736e-22	6.73493e-21
novel.133	4.11093	1.00877e-22	6.73586e-21
La26G00031	-3.51864	1.01645e-22	6.77853e-21
La23G02509	2.7687	1.11234e-22	7.40866e-21
La00G05689	-6.32377	1.21184e-22	8.06125e-21
La16G00811	3.97685	1.21555e-22	8.07574e-21
La07G01144	-3.36762	1.29378e-22	8.58475e-21
La20G00165	-4.13946	1.36217e-22	9.02721e-21
novel.2251	-3.12523	1.3876e-22	9.18422e-21
La20G02032	-2.26256	1.42871e-22	9.44451e-21
La09G00081	3.2246	1.52515e-22	1.00694e-20
La15G01589	4.72088	1.53163e-22	1.00996e-20
La08G00015	-1.88035	1.57317e-22	1.03606e-20
La10G01641	6.15047	1.72326e-22	1.13349e-20
novel.1887	-2.62419	1.75288e-22	1.15154e-20
La09G02893	-3.27647	1.77161e-22	1.16241e-20
La22G02988	2.43419	1.82637e-22	1.19685e-20
La14G00539	2.18344	1.90442e-22	1.24645e-20
La26G00658	4.14234	1.94766e-22	1.27318e-20
La12G01822	2.59113	2.18218e-22	1.42472e-20
La22G02188	3.46988	2.21902e-22	1.44699e-20
La10G00091	2.30871	2.3675e-22	1.5419e-20
La13G00399	2.98404	2.44574e-22	1.5909e-20
La00G03787	2.66664	2.66658e-22	1.73055e-20
La09G02167	-4.71821	2.66697e-22	1.73055e-20
La06G01292	3.03896	2.70183e-22	1.75102e-20
novel.2601	11.8331	2.71054e-22	1.75452e-20
La22G00719	3.19278	2.76195e-22	1.78561e-20
La06G00914	-2.78651	2.87137e-22	1.85409e-20
La24G00196	-3.15202	3.05089e-22	1.9676e-20
La03G02979	5.19978	3.20983e-22	2.06758e-20
La24G00811	-2.38924	3.3719e-22	2.16934e-20
La09G01478	3.96051	3.45577e-22	2.2206e-20
La07G01477	2.90422	3.57688e-22	2.29563e-20
La11G01665	3.211	3.61338e-22	2.31624e-20
La01G03464	4.83254	3.65086e-22	2.33744e-20
La10G00950	2.2875	4.11576e-22	2.6319e-20
La13G01300	5.11507	4.35907e-22	2.78412e-20
La23G02411	-4.30423	4.4202e-22	2.81975e-20
La03G02062	3.0317	4.52628e-22	2.88395e-20
La18G00777	5.79633	4.82856e-22	3.07284e-20
La05G01007	6.61842	4.911e-22	3.12156e-20
La01G01178	2.04063	5.05202e-22	3.20733e-20
La13G00444	2.66201	5.0718e-22	3.21603e-20
La23G01792	2.28497	5.12938e-22	3.24865e-20
novel.117	11.6531	5.33266e-22	3.37335e-20
La26G01752	3.34497	5.52228e-22	3.48913e-20
La26G00091	3.14294	5.61451e-22	3.54317e-20
novel.137	12.0488	6.94286e-22	4.37624e-20
La20G00686	2.65348	7.38384e-22	4.64866e-20
La11G01364	5.40003	7.47498e-22	4.70044e-20
La15G00615	2.53998	7.49795e-22	4.70928e-20
La26G01806	2.53088	8.75538e-22	5.49252e-20
La19G00376	-2.845	9.02285e-22	5.65361e-20
La20G01965	3.91747	9.34884e-22	5.85093e-20
La01G00447	-2.93711	9.67857e-22	6.05014e-20
La04G03605	2.31896	1.09769e-21	6.85361e-20
La00G00690	2.96714	1.19946e-21	7.48024e-20
La27G00669	3.05215	1.22018e-21	7.60044e-20
La16G01173	2.03716	1.22431e-21	7.6172e-20
La12G00718	-2.26691	1.23695e-21	7.68679e-20
La10G00564	2.70397	1.24547e-21	7.73068e-20
La20G02094	2.03735	1.28646e-21	7.96231e-20
La22G01662	5.26963	1.28724e-21	7.96231e-20
La09G01503	-3.71081	1.2873e-21	7.96231e-20
La05G00705	2.10827	1.29972e-21	8.02972e-20
La17G00197	-3.16786	1.32796e-21	8.19459e-20
La08G00795	3.30768	1.43169e-21	8.82443e-20
La17G00783	-5.66002	1.44768e-21	8.9126e-20
La23G00112	2.38405	1.56044e-21	9.59559e-20
La20G02589	6.27104	1.58647e-21	9.74435e-20
La01G03336	1.97479	1.74308e-21	1.06939e-19
La12G00031	2.10621	1.88421e-21	1.15463e-19
novel.1562	2.31604	2.05224e-21	1.25586e-19
La23G00990	2.46016	2.05416e-21	1.25586e-19
La04G00560	11.6029	2.09692e-21	1.28053e-19
La11G00653	3.10527	2.14189e-21	1.30648e-19
La13G02163	2.12717	2.19213e-21	1.33558e-19
La17G00376	3.41149	2.26498e-21	1.37838e-19
La04G01571	-4.45215	2.29508e-21	1.39509e-19
La24G00557	3.93659	2.31787e-21	1.40733e-19
La21G00320	3.61083	2.32666e-21	1.41104e-19
La04G00668	5.31892	2.41818e-21	1.46487e-19
La08G00290	2.13265	2.55261e-21	1.54453e-19
La02G02266	2.66194	2.74133e-21	1.65683e-19
La19G01463	-2.62832	2.85973e-21	1.72642e-19
La08G00996	2.46158	2.88273e-21	1.73832e-19
La04G02226	1.89705	3.07773e-21	1.85379e-19
La24G00169	11.4613	3.1761e-21	1.91086e-19
La21G00948	1.74615	3.2047e-21	1.92588e-19
La24G01899	2.20457	3.32913e-21	1.99839e-19
La16G00081	5.37896	3.37213e-21	2.0219e-19
La18G01225	1.73701	3.60562e-21	2.15945e-19
La26G00251	2.64554	3.82308e-21	2.2871e-19
La24G00826	2.51138	3.84126e-21	2.29538e-19
La26G01646	2.97343	3.87449e-21	2.31263e-19
La23G00770	5.37142	3.96266e-21	2.36259e-19
La02G00097	2.05765	3.97049e-21	2.36459e-19
La04G00505	2.29604	3.98263e-21	2.36915e-19
La24G00040	2.04505	4.06308e-21	2.41429e-19
La20G01169	4.36753	4.15991e-21	2.46906e-19
novel.1493	3.21664	4.3793e-21	2.59635e-19
La20G02246	-2.74815	4.44149e-21	2.63028e-19
La05G00220	2.61153	4.44662e-21	2.63037e-19
La03G02596	2.26301	4.52779e-21	2.67539e-19
La11G01143	1.74256	4.93698e-21	2.91392e-19
La22G01633	2.62588	4.99808e-21	2.94669e-19
La08G01116	-2.29606	5.16576e-21	3.04216e-19
La13G01481	6.41407	5.67393e-21	3.33771e-19
La18G01943	2.03059	6.29424e-21	3.6985e-19
La15G01388	2.11906	6.36436e-21	3.73555e-19
La03G00203	1.80869	6.79085e-21	3.98146e-19
La24G01965	1.87361	7.26442e-21	4.25439e-19
La11G00871	5.84237	8.81366e-21	5.15599e-19
La05G01226	4.93802	9.05966e-21	5.29404e-19
La20G00737	2.26096	9.1555e-21	5.34414e-19
La09G02610	5.02826	9.71314e-21	5.6634e-19
La13G00648	2.15923	9.85535e-21	5.73998e-19
La18G01345	2.47502	1.05147e-20	6.11726e-19
La04G02419	3.99883	1.1057e-20	6.42569e-19
La01G02618	3.74992	1.19415e-20	6.93207e-19
La15G00699	2.73817	1.23591e-20	7.16667e-19
La22G00901	1.93823	1.25081e-20	7.24514e-19
La02G00483	5.0202	1.29e-20	7.46396e-19
La13G00459	3.93136	1.31881e-20	7.6223e-19
La04G01337	2.31608	1.58499e-20	9.1507e-19
La23G01369	2.7376	1.68657e-20	9.72655e-19
La01G01979	2.70245	1.8135e-20	1.04472e-18
La09G00444	3.54292	1.86791e-20	1.07489e-18
La01G00097	3.21632	1.92279e-20	1.10527e-18
La20G00457	2.91782	2.02014e-20	1.15997e-18
La22G02803	2.96251	2.10836e-20	1.20931e-18
La21G01030	4.7713	2.34898e-20	1.34587e-18
La13G02114	2.56215	2.36912e-20	1.35593e-18
La13G02116	1.91298	2.57589e-20	1.47216e-18
La16G01000	2.38162	2.57776e-20	1.47216e-18
La01G01290	2.38509	2.76278e-20	1.57613e-18
La09G00063	2.7479	2.76718e-20	1.57693e-18
La16G01389	3.96648	3.02674e-20	1.72299e-18
La09G01630	-2.14797	3.13454e-20	1.78244e-18
La11G01617	3.41142	3.22606e-20	1.83251e-18
La17G00515	2.46944	3.34951e-20	1.89913e-18
La13G01631	-3.42495	3.35051e-20	1.89913e-18
La14G00359	2.41383	3.58736e-20	2.0312e-18
novel.1500	2.47954	3.60612e-20	2.03963e-18
La08G01209	11.271	3.65141e-20	2.06305e-18
La12G01796	2.59949	3.67274e-20	2.07288e-18
La18G01636	11.1038	4.1531e-20	2.3415e-18
novel.796	11.5281	4.25497e-20	2.39638e-18
La22G01884	2.0663	4.40559e-20	2.47857e-18
La10G01592	2.44396	4.53711e-20	2.54985e-18
La09G01422	2.58966	4.56139e-20	2.56077e-18
La23G00732	2.61936	4.63739e-20	2.60067e-18
La26G01877	2.07912	4.74795e-20	2.65986e-18
La21G01140	-2.64357	5.04021e-20	2.8206e-18
La04G03021	-4.3056	5.15084e-20	2.87946e-18
La17G00744	-2.05997	5.5969e-20	3.12552e-18
La07G02059	-1.87646	5.69061e-20	3.1745e-18
La06G00990	2.01323	5.73732e-20	3.19718e-18
La26G01723	3.69342	6.03578e-20	3.35996e-18
La20G00100	1.91657	6.87769e-20	3.8246e-18
La08G01688	5.7613	6.94028e-20	3.85535e-18
La27G00567	6.87104	7.23818e-20	4.01662e-18
La09G01689	3.27601	7.56322e-20	4.19259e-18
La17G00281	-3.51012	7.59967e-20	4.20839e-18
La00G01430	-3.56914	8.12982e-20	4.49725e-18
La08G01218	3.07808	8.68282e-20	4.79814e-18
La05G01480	-3.36809	8.76554e-20	4.8388e-18
La22G02317	1.52316	9.07166e-20	5.00256e-18
La19G01321	3.80533	9.48403e-20	5.22451e-18
La11G01404	2.32496	9.57655e-20	5.26669e-18
novel.797	11.3127	9.5805e-20	5.26669e-18
La15G01590	2.61654	1.01083e-19	5.55107e-18
La05G00446	-3.61288	1.01876e-19	5.58881e-18
La12G01227	2.92047	1.02075e-19	5.59391e-18
La06G00577	11.2301	1.02761e-19	5.62567e-18
La03G00151	3.10237	1.075e-19	5.87902e-18
La07G02303	1.84772	1.18556e-19	6.47698e-18
La04G00924	3.18917	1.21076e-19	6.60784e-18
La15G01700	3.91105	1.29339e-19	7.05151e-18
La11G00974	3.30144	1.30518e-19	7.10847e-18
La20G01688	2.03453	1.3075e-19	7.11377e-18
La00G04079	-3.82172	1.38944e-19	7.55184e-18
La12G01779	-5.84716	1.45703e-19	7.91106e-18
La27G00665	-2.19329	1.47044e-19	7.97566e-18
La01G03452	2.42808	1.48251e-19	8.03288e-18
La01G02825	-3.85554	1.62134e-19	8.77612e-18
La26G00075	-2.46907	1.6391e-19	8.86323e-18
La04G00414	2.24083	1.67674e-19	9.05747e-18
La15G00356	2.7865	1.90198e-19	1.02637e-17
La22G01114	2.23676	1.93121e-19	1.04108e-17
La00G02254	3.96056	1.96322e-19	1.05726e-17
La01G01020	7.49253	1.98299e-19	1.06682e-17
La05G01863	-2.41399	2.03748e-19	1.09502e-17
La01G00133	3.88493	2.11583e-19	1.13597e-17
La03G01334	2.5076	2.16897e-19	1.16332e-17
La04G02476	2.43769	2.17807e-19	1.16702e-17
La14G00321	-2.90583	2.25559e-19	1.20733e-17
La16G01469	1.92686	2.31519e-19	1.23798e-17
novel.1034	10.9516	2.35276e-19	1.2568e-17
La07G02241	4.50975	2.40605e-19	1.28397e-17
La20G00784	1.91556	2.45187e-19	1.3071e-17
La20G00986	6.67432	2.51631e-19	1.34011e-17
novel.879	10.9826	2.54049e-19	1.35162e-17
La12G01633	2.31119	2.56804e-19	1.36491e-17
La07G01201	-2.70552	2.57098e-19	1.3651e-17
La22G01980	3.1046	2.5882e-19	1.37286e-17
La00G00028	2.62185	2.64924e-19	1.40383e-17
La06G00414	3.83736	2.7057e-19	1.43231e-17
La18G01769	3.67091	2.80278e-19	1.48222e-17
La17G00784	-3.58515	2.88758e-19	1.52554e-17
La16G01610	3.63155	3.00628e-19	1.58667e-17
La22G02223	1.68851	3.09166e-19	1.6301e-17
La12G00695	2.80928	3.11434e-19	1.64043e-17
novel.1472	3.38976	3.36998e-19	1.77331e-17
La01G01931	1.54984	3.48118e-19	1.83001e-17
La22G01965	1.6322	3.49672e-19	1.83635e-17
La01G02830	4.61233	3.64407e-19	1.91184e-17
La17G01449	2.24984	3.64926e-19	1.91266e-17
La04G02637	-1.84301	3.65709e-19	1.91487e-17
La04G03534	2.49773	3.66458e-19	1.91689e-17
La05G01499	-8.34811	3.73813e-19	1.95343e-17
La14G00664	-3.04717	3.98879e-19	2.08236e-17
La26G01057	2.25501	4.04269e-19	2.10842e-17
La16G00955	2.0246	4.18982e-19	2.183e-17
La11G01526	2.16115	4.33267e-19	2.2552e-17
La24G00830	1.93	4.60268e-19	2.3934e-17
La22G01000	2.46181	5.18502e-19	2.69356e-17
La03G00432	4.90202	5.21312e-19	2.7055e-17
La08G01990	-2.31564	5.63419e-19	2.92116e-17
La13G00464	-2.99044	5.64617e-19	2.92451e-17
La17G00555	3.3317	5.66287e-19	2.93029e-17
La13G01666	-2.13378	6.05414e-19	3.12969e-17
La06G01084	1.69903	6.61689e-19	3.41726e-17
La08G01182	2.79689	6.64621e-19	3.42906e-17
La13G01702	3.53074	6.67139e-19	3.43869e-17
La20G02380	3.46681	7.06823e-19	3.63969e-17
La15G01514	-6.00079	8.30472e-19	4.27224e-17
La13G00999	1.93653	8.54978e-19	4.39404e-17
La22G01195	1.46475	8.76433e-19	4.49993e-17
La05G00876	1.89401	8.83329e-19	4.53094e-17
La04G00899	2.89328	9.04565e-19	4.63537e-17
La08G01493	4.07531	9.13325e-19	4.67573e-17
La06G01806	3.43792	9.28253e-19	4.74756e-17
La11G00110	-2.50787	9.43657e-19	4.82168e-17
La02G00983	1.97177	9.62338e-19	4.90812e-17
La18G00729	8.04097	9.62431e-19	4.90812e-17
La24G00906	1.77256	1.00769e-18	5.13399e-17
La07G02196	-2.98433	1.10365e-18	5.61745e-17
La04G03045	-2.47329	1.18085e-18	6.00462e-17
La16G00225	-2.21631	1.21281e-18	6.16123e-17
La22G01803	-2.35566	1.22272e-18	6.2056e-17
La27G00187	2.12718	1.25496e-18	6.36313e-17
La07G00336	1.98359	1.31723e-18	6.67245e-17
La22G01057	-3.31342	1.3224e-18	6.69222e-17
La04G00565	-3.12874	1.48057e-18	7.48553e-17
La20G01722	2.97293	1.48466e-18	7.49903e-17
La13G01323	2.32986	1.51247e-18	7.63222e-17
La20G00772	1.77763	1.56815e-18	7.90562e-17
La02G01751	3.76639	1.57665e-18	7.9409e-17
La15G01406	2.00344	1.59401e-18	8.02069e-17
La06G00363	3.97122	1.65563e-18	8.32286e-17
La01G00529	2.41006	1.70934e-18	8.58471e-17
La05G02077	-2.54694	1.72243e-18	8.64221e-17
La01G01793	2.86187	1.73269e-18	8.68546e-17
La07G02268	1.66858	1.73823e-18	8.70499e-17
La04G00439	2.32545	1.767e-18	8.84069e-17
La00G00935	3.20042	1.91769e-18	9.58554e-17
La22G01784	3.77189	2.0754e-18	1.03641e-16
La24G00477	3.17099	2.09314e-18	1.04428e-16
La01G01524	-2.85943	2.19703e-18	1.09508e-16
La01G03346	2.09663	2.22518e-18	1.10806e-16
La23G02740	2.52481	2.25747e-18	1.12309e-16
La21G00699	5.43097	2.31955e-18	1.15289e-16
La00G04005	-4.84131	2.46734e-18	1.22519e-16
novel.2652	10.6356	2.52351e-18	1.25191e-16
La01G00632	1.69188	2.6625e-18	1.31962e-16
La16G01289	-2.58027	2.67361e-18	1.32389e-16
La19G00804	2.34144	2.71445e-18	1.34286e-16
La02G00562	3.2076	2.7194e-18	1.34404e-16
novel.2254	2.85109	2.74987e-18	1.35783e-16
La26G01210	2.97698	3.06666e-18	1.51285e-16
La13G00554	1.94511	3.10647e-18	1.53106e-16
La25G00766	3.20306	3.44481e-18	1.69623e-16
La01G03134	1.65667	3.48956e-18	1.71667e-16
novel.1442	4.09572	3.78003e-18	1.85784e-16
La09G01677	4.17894	3.94906e-18	1.93911e-16
novel.1350	2.6295	4.07617e-18	1.99967e-16
La00G03082	-2.59787	4.22034e-18	2.06848e-16
La17G01775	-2.6237	4.42311e-18	2.16585e-16
La02G02165	-3.74869	4.63441e-18	2.26722e-16
La17G00400	-2.66847	4.64758e-18	2.27156e-16
La04G01652	3.72724	4.69678e-18	2.29349e-16
La05G00851	-2.92264	4.71605e-18	2.30077e-16
La06G00923	2.52475	4.96714e-18	2.42104e-16
La04G01290	3.98103	4.98358e-18	2.42681e-16
La07G00516	2.61681	5.01238e-18	2.43859e-16
La25G00707	2.52016	5.03488e-18	2.44729e-16
La22G01689	5.50666	5.05936e-18	2.45692e-16
La25G00550	1.6486	5.24216e-18	2.54336e-16
La22G00638	2.07225	5.26571e-18	2.55245e-16
novel.1632	7.96927	5.74755e-18	2.78346e-16
La10G00093	-2.78563	5.94636e-18	2.8771e-16
La23G00753	2.32293	5.975e-18	2.88832e-16
La13G00445	1.87344	6.0449e-18	2.91944e-16
La02G01936	6.45206	6.18968e-18	2.98664e-16
La19G01584	2.41378	6.20442e-18	2.99102e-16
La27G00186	2.00531	6.3357e-18	3.05152e-16
La13G01219	2.96068	6.39362e-18	3.07662e-16
La05G01411	2.12329	7.24762e-18	3.48439e-16
La26G00953	2.93553	7.52487e-18	3.61273e-16
La20G02046	2.15206	7.52823e-18	3.61273e-16
La08G00113	2.53148	7.65991e-18	3.67259e-16
novel.2253	10.5878	7.70646e-18	3.69156e-16
La23G00056	-2.94967	8.11405e-18	3.88329e-16
La15G01320	1.75084	8.92165e-18	4.26594e-16
La00G04647	3.67412	9.05055e-18	4.32366e-16
La06G01864	-2.15193	9.42486e-18	4.49841e-16
La22G01089	2.55589	9.8737e-18	4.70839e-16
La03G00208	-2.27979	1.03269e-17	4.92007e-16
La18G01607	2.00753	1.05638e-17	5.02839e-16
La18G00095	3.09339	1.07958e-17	5.13424e-16
La15G01188	2.03881	1.1087e-17	5.26797e-16
La24G00019	2.05378	1.11183e-17	5.27809e-16
La02G01441	-3.97926	1.11777e-17	5.30153e-16
La02G01770	2.66751	1.18958e-17	5.63705e-16
La07G01014	-1.98105	1.2293e-17	5.82008e-16
La25G00122	3.81225	1.28589e-17	6.08256e-16
La09G02009	-2.3209	1.29757e-17	6.13234e-16
La12G00004	-3.00661	1.30039e-17	6.14017e-16
La04G02487	2.34968	1.30944e-17	6.17737e-16
La26G00626	2.15872	1.32024e-17	6.22277e-16
La04G01385	2.74733	1.32274e-17	6.22902e-16
La19G01556	4.59667	1.35131e-17	6.35789e-16
La02G01796	4.30343	1.36697e-17	6.42583e-16
La06G01016	-2.25271	1.4297e-17	6.71476e-16
La21G01225	3.30282	1.43329e-17	6.72565e-16
La22G01383	2.92186	1.53557e-17	7.1992e-16
La03G00856	-4.63979	1.55376e-17	7.27805e-16
La04G03265	2.29339	1.59994e-17	7.48774e-16
La26G00020	-3.13057	1.65893e-17	7.75694e-16
La14G01741	3.39127	1.85984e-17	8.68868e-16
La10G00311	4.58512	1.90601e-17	8.89649e-16
La02G00124	1.7911	2.04236e-17	9.52455e-16
La20G01932	-2.65103	2.08069e-17	9.69472e-16
La06G00452	1.53187	2.10909e-17	9.8184e-16
La10G00860	2.38437	2.14598e-17	9.98137e-16
La10G01225	-3.80002	2.20431e-17	1.02436e-15
La16G00585	2.96669	2.26312e-17	1.05077e-15
La14G01753	4.1408	2.39764e-17	1.11225e-15
La08G01680	2.66594	2.44024e-17	1.13102e-15
La16G00481	-3.89647	2.65367e-17	1.22887e-15
La01G01185	-2.15229	2.7131e-17	1.25529e-15
La04G01461	3.03495	2.7516e-17	1.27199e-15
La08G00851	3.1379	2.77987e-17	1.28394e-15
La22G02191	-2.30329	2.79135e-17	1.28811e-15
La03G00816	2.24127	3.07217e-17	1.41647e-15
La00G00803	-2.13447	3.125e-17	1.43957e-15
La00G00846	5.02117	3.13704e-17	1.44386e-15
La03G02081	2.91323	3.16346e-17	1.45475e-15
La01G00689	1.66713	3.23016e-17	1.48413e-15
La01G02642	2.26351	3.33997e-17	1.53325e-15
La12G00490	3.08818	3.37716e-17	1.54899e-15
La08G00324	1.91275	3.39279e-17	1.5548e-15
La12G01995	3.30879	3.4674e-17	1.58762e-15
La19G01018	1.9844	3.48993e-17	1.59655e-15
La17G01112	-3.69447	3.50132e-17	1.60038e-15
La07G02195	-3.09911	3.68968e-17	1.68502e-15
La02G01140	1.78252	3.75821e-17	1.71483e-15
La22G02253	5.08556	3.99324e-17	1.81918e-15
La06G00548	-2.10856	3.99377e-17	1.81918e-15
La09G02924	2.08902	4.00567e-17	1.82303e-15
La26G01214	1.61243	4.06999e-17	1.85071e-15
La00G02246	3.72434	4.27666e-17	1.94301e-15
La27G00550	-2.00569	4.4293e-17	2.01063e-15
La21G00755	2.92313	4.43599e-17	2.01195e-15
La20G01572	1.9485	4.59357e-17	2.08163e-15
La24G00816	-2.86211	4.74557e-17	2.14867e-15
La22G01568	1.76867	4.91337e-17	2.22274e-15
La22G01573	2.12446	4.92215e-17	2.22481e-15
La09G02316	1.77897	5.05594e-17	2.28333e-15
novel.1860	3.11515	5.73261e-17	2.58672e-15
La01G02534	1.56345	5.98562e-17	2.69858e-15
La07G01943	-2.14153	6.07388e-17	2.73604e-15
La01G00435	-2.2545	6.28675e-17	2.82952e-15
La05G00447	-3.18042	6.56022e-17	2.95009e-15
La09G02510	4.16204	6.72114e-17	3.01989e-15
La10G00624	2.07598	6.97263e-17	3.13022e-15
La06G01251	2.66135	7.04099e-17	3.15823e-15
La23G00858	-2.56075	7.09457e-17	3.17957e-15
La04G01221	4.06504	7.13614e-17	3.19549e-15
novel.1463	5.96019	7.23554e-17	3.23726e-15
La18G00665	2.02603	7.28981e-17	3.25878e-15
La26G00596	3.55559	7.34602e-17	3.28114e-15
La01G03420	1.65012	7.50485e-17	3.34925e-15
La04G02336	2.2762	7.67158e-17	3.42078e-15
La07G00805	1.87878	8.10023e-17	3.60887e-15
La22G02314	3.66737	8.17494e-17	3.63909e-15
La02G01857	3.77531	8.5296e-17	3.79377e-15
La07G02227	1.6616	8.60818e-17	3.8255e-15
La06G01023	4.02612	8.95302e-17	3.97541e-15
La01G00922	-4.1724	9.35775e-17	4.15164e-15
La03G02885	-3.5539	1.02452e-16	4.54155e-15
La23G01220	2.5413	1.05717e-16	4.68236e-15
La24G00078	-3.14562	1.14869e-16	5.08344e-15
La04G02990	-3.68844	1.16614e-16	5.15637e-15
La15G01516	-3.62511	1.17198e-16	5.17786e-15
La01G02149	3.26375	1.17824e-16	5.20118e-15
La18G01652	-4.16864	1.187e-16	5.23548e-15
La00G01271	3.51356	1.22593e-16	5.40265e-15
La13G00120	2.00262	1.25294e-16	5.51712e-15
La22G00978	-1.90448	1.25877e-16	5.53818e-15
La07G00123	1.8756	1.27398e-16	5.60043e-15
La04G00927	2.37815	1.31759e-16	5.78734e-15
La17G01339	1.80807	1.32956e-16	5.83506e-15
La07G01134	2.14431	1.3793e-16	6.04833e-15
La08G00937	-2.05029	1.39027e-16	6.0914e-15
La20G01157	1.71343	1.6098e-16	7.04265e-15
La04G02177	1.77745	1.61005e-16	7.04265e-15
La03G00719	-2.36078	1.61255e-16	7.04778e-15
La27G00610	2.23544	1.63983e-16	7.16109e-15
La02G01788	4.4943	1.65932e-16	7.24021e-15
La17G01341	4.97934	1.68391e-16	7.34145e-15
La20G01566	10.1133	1.74418e-16	7.59798e-15
La06G00197	-7.607	1.79481e-16	7.81208e-15
La23G01685	2.1542	1.87808e-16	8.16778e-15
La15G00529	1.6857	1.89382e-16	8.2295e-15
La07G00924	2.18182	1.94062e-16	8.42592e-15
La25G00788	1.52221	1.96798e-16	8.5377e-15
La01G01501	-4.05955	1.98173e-16	8.59031e-15
La22G00420	-2.19649	2.08299e-16	9.02183e-15
La14G01015	3.26947	2.10005e-16	9.08832e-15
La18G01291	5.6778	2.16805e-16	9.37493e-15
La05G00757	-2.59432	2.22709e-16	9.62233e-15
La01G01067	2.46591	2.40447e-16	1.03803e-14
La04G01484	-2.08211	2.41708e-16	1.04262e-14
La10G00411	2.11192	2.50604e-16	1.08011e-14
La14G01694	3.27203	2.53869e-16	1.09329e-14
La19G00131	3.65739	2.54512e-16	1.09517e-14
La08G01811	2.26284	2.57491e-16	1.10709e-14
La04G01654	2.16122	2.61199e-16	1.12212e-14
La16G00117	-2.56904	2.61569e-16	1.12243e-14
La13G01996	-2.23764	2.61697e-16	1.12243e-14
La00G01285	3.87773	2.62614e-16	1.12545e-14
La14G01643	-2.74745	2.68835e-16	1.15118e-14
La05G01610	-3.21033	2.70016e-16	1.1553e-14
La23G01789	3.18621	2.79603e-16	1.19536e-14
La25G00572	-5.79167	2.81409e-16	1.2021e-14
La20G02378	2.3113	2.85431e-16	1.2183e-14
La23G02140	1.90889	2.86346e-16	1.22122e-14
La25G00217	2.73366	3.00162e-16	1.27911e-14
La00G00272	2.14913	3.05249e-16	1.29974e-14
La10G01859	-2.39645	3.185e-16	1.35507e-14
La17G00003	-3.87859	3.19784e-16	1.35944e-14
La26G00329	1.44086	3.33421e-16	1.41628e-14
La11G00975	3.2227	3.34917e-16	1.42149e-14
La07G01998	-3.63947	3.5456e-16	1.50365e-14
La19G00753	-2.24987	3.61165e-16	1.53044e-14
La03G02286	2.87775	3.62779e-16	1.53604e-14
La23G02243	5.15702	3.66565e-16	1.55084e-14
La01G01443	2.14253	3.74983e-16	1.58518e-14
La17G01834	-2.68382	4.10989e-16	1.736e-14
La04G03582	-2.63481	4.30149e-16	1.81548e-14
La03G02700	2.83069	4.47172e-16	1.88583e-14
La00G00019	2.50229	5.05231e-16	2.12898e-14
La10G01115	2.32663	5.20456e-16	2.19139e-14
La17G00343	1.87555	5.38968e-16	2.26753e-14
La10G00226	1.76093	5.42774e-16	2.28172e-14
La04G01291	3.93608	5.46808e-16	2.29685e-14
La00G01470	2.96247	5.54383e-16	2.32682e-14
La15G01617	5.47666	5.60451e-16	2.35043e-14
La20G02574	4.91735	5.79882e-16	2.42999e-14
novel.2757	2.02819	5.8521e-16	2.45037e-14
La16G00429	-2.36409	5.87928e-16	2.45981e-14
La22G00665	2.34385	5.93969e-16	2.48312e-14
La17G01797	1.55868	6.06173e-16	2.53214e-14
La05G00076	2.15995	6.19994e-16	2.58783e-14
La04G00880	-3.75549	6.25192e-16	2.60746e-14
La22G00838	1.52374	6.32954e-16	2.63776e-14
La01G00602	1.89458	6.43184e-16	2.67828e-14
La00G01152	3.03207	6.78806e-16	2.82439e-14
La19G00931	1.61466	7.01197e-16	2.91526e-14
La00G03731	4.17076	7.13769e-16	2.9652e-14
La05G01645	2.83657	7.24815e-16	3.00872e-14
La10G01777	-4.20463	7.27355e-16	3.0169e-14
La09G02987	-1.64609	7.3782e-16	3.0579e-14
novel.2131	3.0126	7.50728e-16	3.10896e-14
La18G01402	-3.33342	7.56089e-16	3.12872e-14
La16G01399	7.06687	7.76235e-16	3.20957e-14
La22G01686	2.84271	7.88222e-16	3.25659e-14
La09G00123	2.53649	7.95127e-16	3.28255e-14
La04G00555	2.06272	7.98605e-16	3.29434e-14
La19G00016	-2.91299	8.07419e-16	3.32646e-14
La21G01036	10.1831	8.07649e-16	3.32646e-14
La22G01891	-2.46009	8.10101e-16	3.33396e-14
La02G02271	2.86796	8.27213e-16	3.40173e-14
La01G01637	1.74302	8.29018e-16	3.40651e-14
La10G01227	-4.54313	8.36348e-16	3.43396e-14
La09G01571	-2.31241	8.38273e-16	3.43661e-14
La19G00017	-2.78478	8.38293e-16	3.43661e-14
La17G01330	-2.0604	8.51851e-16	3.48949e-14
La21G01773	2.40917	8.69277e-16	3.55812e-14
La27G00014	2.09903	9.10598e-16	3.72437e-14
La06G00578	1.61406	9.29807e-16	3.79999e-14
La24G02022	2.36208	9.46841e-16	3.86662e-14
La08G00387	1.86496	9.49119e-16	3.87293e-14
La24G01521	1.82083	9.63329e-16	3.92789e-14
La12G01646	2.48637	9.65608e-16	3.93415e-14
La18G01452	1.60728	9.72417e-16	3.95884e-14
La17G01135	-2.9216	9.76781e-16	3.97355e-14
La20G01323	2.72413	9.82114e-16	3.99217e-14
La00G04687	3.20274	9.99767e-16	4.06081e-14
La27G00003	1.88771	1.00538e-15	4.08049e-14
La26G00021	-3.01046	1.00786e-15	4.0874e-14
La02G00367	2.72195	1.01334e-15	4.10647e-14
La20G01479	3.11329	1.05345e-15	4.26574e-14
La01G00348	3.9218	1.16621e-15	4.71873e-14
La03G02687	-1.96251	1.19997e-15	4.85161e-14
La22G01811	-2.13282	1.23634e-15	4.99485e-14
La22G00662	-2.22922	1.25881e-15	5.08174e-14
La01G03338	1.43133	1.28031e-15	5.16459e-14
La04G02765	1.89911	1.28245e-15	5.16928e-14
novel.2200	3.25491	1.29873e-15	5.23092e-14
La18G01847	1.74257	1.30782e-15	5.26354e-14
La20G02675	-2.14243	1.42563e-15	5.7333e-14
La07G00910	-1.43743	1.4961e-15	6.01215e-14
La18G01340	-3.6452	1.65628e-15	6.64981e-14
La20G00460	1.99571	1.6573e-15	6.64981e-14
La24G00643	2.63274	1.67433e-15	6.71307e-14
La01G02296	2.97568	1.8116e-15	7.25794e-14
La03G00627	1.69448	1.94346e-15	7.78029e-14
La10G01500	-2.83829	1.95726e-15	7.8288e-14
La07G01163	-2.62594	1.95853e-15	7.8288e-14
La02G01283	-3.01576	1.96401e-15	7.84476e-14
La01G01128	1.87307	2.03571e-15	8.12503e-14
La09G01091	2.52325	2.071e-15	8.25963e-14
La24G01787	3.66589	2.07721e-15	8.27814e-14
La07G01429	-2.21414	2.08935e-15	8.32028e-14
La01G03184	1.70346	2.10989e-15	8.39575e-14
novel.210	-2.94211	2.13552e-15	8.49134e-14
La11G00686	1.72505	2.16322e-15	8.59501e-14
La15G00421	2.5576	2.1673e-15	8.60478e-14
La14G01682	-1.83637	2.29113e-15	9.08958e-14
La24G00889	4.58979	2.34151e-15	9.28247e-14
La02G00410	3.32673	2.37093e-15	9.39206e-14
La17G00656	-3.16363	2.39729e-15	9.48941e-14
La10G00565	9.87782	2.46939e-15	9.76747e-14
La26G01923	2.49875	2.49462e-15	9.8599e-14
La24G00652	1.68728	2.51426e-15	9.93012e-14
La01G00723	2.33664	2.54491e-15	1.00437e-13
La08G00699	2.04751	2.57777e-15	1.01658e-13
La20G00690	2.80486	2.6806e-15	1.05634e-13
La17G00287	-2.0045	2.70471e-15	1.06505e-13
La03G00259	1.98743	2.81909e-15	1.10926e-13
La01G00628	-2.05025	2.9895e-15	1.17544e-13
La04G01556	-3.02221	3.03764e-15	1.19348e-13
La11G01913	10.0695	3.14992e-15	1.23668e-13
La01G03057	-2.18957	3.21883e-15	1.26279e-13
La05G01280	-1.80391	3.26227e-15	1.27889e-13
La01G01866	1.51502	3.35178e-15	1.31301e-13
novel.148	1.82903	3.44652e-15	1.34912e-13
La01G02061	1.90663	3.5137e-15	1.3744e-13
novel.508	10.1924	3.53294e-15	1.3809e-13
La23G02064	2.40187	3.53737e-15	1.38161e-13
La12G00555	9.87823	3.58183e-15	1.39794e-13
La06G00045	3.43914	3.59655e-15	1.40266e-13
La05G01635	-2.4945	3.73206e-15	1.45443e-13
La12G02037	2.25343	3.81692e-15	1.48641e-13
La11G00148	2.57581	3.85854e-15	1.50151e-13
La06G00409	1.5927	3.87483e-15	1.50674e-13
La00G03490	2.27547	4.03223e-15	1.56679e-13
La11G00212	3.37273	4.34072e-15	1.68542e-13
novel.250	3.09154	4.39843e-15	1.70658e-13
La10G01775	2.02859	4.42374e-15	1.71514e-13
La04G00251	3.13196	4.71991e-15	1.82863e-13
La14G00277	-2.13304	4.74671e-15	1.83766e-13
La11G01007	1.72562	4.81501e-15	1.86274e-13
La07G01503	2.34808	4.9998e-15	1.93282e-13
La03G02040	4.67208	5.04462e-15	1.94872e-13
La04G02989	-3.41451	5.14869e-15	1.98747e-13
La26G01591	3.68484	5.1585e-15	1.98981e-13
La19G01726	3.40586	5.2145e-15	2.00994e-13
La09G00112	1.65342	5.28247e-15	2.03466e-13
La13G01661	2.90428	5.3082e-15	2.04308e-13
La22G01841	5.04565	5.40275e-15	2.07796e-13
La03G00682	-2.21637	5.46119e-15	2.09891e-13
La01G00207	1.53967	5.53786e-15	2.12683e-13
La01G01286	-2.40524	5.56184e-15	2.13449e-13
La10G00756	-2.4443	5.72024e-15	2.19369e-13
La17G00840	-2.49018	5.73914e-15	2.19934e-13
La23G00932	2.02946	5.75715e-15	2.20464e-13
La23G00672	-3.17508	6.08919e-15	2.33011e-13
La20G00689	3.27086	6.14885e-15	2.35123e-13
La02G01735	1.85382	6.15907e-15	2.35344e-13
La01G00993	2.61924	6.45737e-15	2.46564e-13
La09G01360	1.59077	6.53352e-15	2.49292e-13
La19G01742	1.58607	6.6349e-15	2.52978e-13
La05G01599	2.9795	6.71069e-15	2.55683e-13
La01G01024	4.24425	6.758e-15	2.573e-13
La24G01316	-2.7899	6.78339e-15	2.58081e-13
La09G00751	-2.02379	7.0383e-15	2.67587e-13
La23G00421	2.49217	7.13351e-15	2.71012e-13
La21G01037	9.89798	7.21871e-15	2.74052e-13
La04G01009	-3.1643	7.37394e-15	2.79744e-13
La00G02096	-2.81506	7.45001e-15	2.82427e-13
La13G00262	2.31805	7.59808e-15	2.87835e-13
La03G01184	-2.4208	7.7197e-15	2.92232e-13
La24G00570	2.15343	7.82955e-15	2.96179e-13
La25G00444	1.66114	8.2262e-15	3.10961e-13
La14G00591	1.98005	8.46888e-15	3.19906e-13
La15G01731	4.7694	8.63247e-15	3.25853e-13
La02G00503	1.49221	8.74893e-15	3.30013e-13
La00G00100	-1.71969	8.87924e-15	3.3469e-13
La09G00815	-2.13548	8.91674e-15	3.35864e-13
La06G01387	1.45849	8.9967e-15	3.38635e-13
La20G02369	2.04722	9.07751e-15	3.41433e-13
La07G00219	1.64263	9.10916e-15	3.4238e-13
La20G02697	-2.53631	9.28713e-15	3.48689e-13
La23G01649	2.21135	9.29019e-15	3.48689e-13
La01G03381	1.48705	9.29698e-15	3.48696e-13
La18G01802	2.46068	9.50051e-15	3.56077e-13
La20G02266	1.92542	9.51134e-15	3.56231e-13
La27G00483	3.54255	9.55274e-15	3.57528e-13
La23G01629	-1.72302	9.91798e-15	3.70935e-13
La13G00380	-2.26793	1.00168e-14	3.74365e-13
La10G00623	2.2022	1.00284e-14	3.74537e-13
La01G00072	2.85914	1.00911e-14	3.76611e-13
La01G02312	2.00296	1.01783e-14	3.79598e-13
La01G02320	1.76472	1.02471e-14	3.81895e-13
La05G01045	2.42729	1.08718e-14	4.0489e-13
La26G01117	-2.10091	1.09357e-14	4.06985e-13
La16G00134	1.71922	1.15036e-14	4.27816e-13
La07G02239	3.63194	1.18806e-14	4.41527e-13
La20G02531	-1.67707	1.19689e-14	4.44497e-13
La10G00750	1.85904	1.24005e-14	4.60202e-13
La18G00431	-3.06668	1.25508e-14	4.65452e-13
novel.2497	3.15236	1.27715e-14	4.73305e-13
La17G01559	4.08013	1.27936e-14	4.73793e-13
La04G02754	-2.61012	1.2852e-14	4.75622e-13
La08G02039	-2.13637	1.29775e-14	4.79933e-13
La07G01467	2.43967	1.31323e-14	4.85318e-13
La25G00494	3.19088	1.34451e-14	4.96529e-13
novel.390	9.76316	1.37837e-14	5.08678e-13
La17G00266	-1.60891	1.38114e-14	5.09345e-13
La01G00836	1.88162	1.42556e-14	5.25361e-13
La05G00794	-4.16852	1.51542e-14	5.58087e-13
La21G01542	4.88117	1.52871e-14	5.62589e-13
La04G01849	-2.12763	1.55008e-14	5.70059e-13
La15G00358	2.0397	1.56249e-14	5.74223e-13
La04G02575	-2.55586	1.61224e-14	5.92094e-13
La23G00173	-3.21387	1.61795e-14	5.93778e-13
novel.401	-2.62509	1.64179e-14	6.0211e-13
La11G01783	4.734	1.6764e-14	6.14377e-13
La04G01384	-2.14765	1.6841e-14	6.16348e-13
La14G01638	-1.94278	1.68411e-14	6.16348e-13
La15G00619	-2.12212	1.70799e-14	6.24655e-13
La13G01471	3.42809	1.72431e-14	6.30188e-13
La02G00984	1.82888	1.76287e-14	6.43838e-13
La20G00891	-1.98459	1.7781e-14	6.48952e-13
La23G00719	-1.88197	1.7878e-14	6.52041e-13
La04G02678	8.22936	1.81603e-14	6.6188e-13
La19G01859	1.85624	1.84074e-14	6.70005e-13
La03G00141	-2.91537	1.84085e-14	6.70005e-13
La21G00767	1.71224	1.85462e-14	6.74552e-13
La09G02534	2.2221	1.85777e-14	6.74824e-13
La14G01526	5.50798	1.85792e-14	6.74824e-13
La06G01577	-2.68791	1.88287e-14	6.83417e-13
La24G01713	-2.37975	1.90618e-14	6.91402e-13
La21G00151	9.45742	1.91342e-14	6.93551e-13
La13G00861	-3.02646	1.94971e-14	7.06222e-13
La06G00698	2.63019	1.95994e-14	7.09443e-13
La01G00392	2.06119	1.96439e-14	7.10567e-13
La07G01564	-5.81877	1.99253e-14	7.20252e-13
La03G00126	2.75544	2.00355e-14	7.23742e-13
La20G02144	3.43455	2.01215e-14	7.26351e-13
La01G00578	2.48677	2.0792e-14	7.50046e-13
La23G02630	1.97845	2.08203e-14	7.50554e-13
La02G01945	9.76189	2.10015e-14	7.56568e-13
La01G02179	3.85808	2.26932e-14	8.16956e-13
La22G01562	2.40102	2.29018e-14	8.23904e-13
La26G00799	1.68634	2.34982e-14	8.44784e-13
La12G00008	-2.11707	2.38597e-14	8.57197e-13
La00G05075	9.54165	2.55903e-14	9.18748e-13
novel.1133	3.00604	2.59811e-14	9.32148e-13
La02G01061	9.44126	2.60638e-14	9.34479e-13
La20G00776	9.76731	2.68095e-14	9.60566e-13
La04G01157	-3.36021	2.69883e-14	9.66317e-13
La09G02103	-1.6473	2.74221e-14	9.80634e-13
La03G02209	-2.62288	2.74253e-14	9.80634e-13
novel.1297	4.45614	2.75525e-14	9.84519e-13
La09G02326	2.77963	2.85901e-14	1.0209e-12
La22G02315	4.48766	2.91308e-14	1.03951e-12
La10G00706	2.71163	2.96464e-14	1.0572e-12
La07G01882	-2.39336	3.20727e-14	1.14295e-12
La27G00680	4.95807	3.27508e-14	1.16632e-12
La21G01230	2.91428	3.31811e-14	1.18085e-12
La17G01688	-3.55499	3.43082e-14	1.22014e-12
La09G01990	-3.94373	3.44678e-14	1.225e-12
La03G01253	-2.57724	3.61052e-14	1.28233e-12
La07G00215	2.64211	3.62029e-14	1.28494e-12
La17G01378	-1.68593	3.68751e-14	1.30792e-12
La21G00055	2.63515	3.71798e-14	1.31784e-12
La24G01813	-4.50148	3.75033e-14	1.32841e-12
La18G01746	-2.42669	3.77404e-14	1.33592e-12
La24G00283	9.50669	3.84017e-14	1.35842e-12
La01G00311	-3.22231	3.92554e-14	1.38769e-12
La06G00150	-2.33405	4.04993e-14	1.4307e-12
La11G00638	-3.24583	4.17682e-14	1.47379e-12
La09G02027	2.56848	4.17748e-14	1.47379e-12
La19G01770	2.37559	4.24053e-14	1.49504e-12
La12G00175	-2.32797	4.40986e-14	1.5537e-12
novel.1445	2.825	4.4404e-14	1.56342e-12
La12G01776	-1.95695	4.50678e-14	1.58574e-12
La01G01362	-2.4524	4.51514e-14	1.58762e-12
La02G02127	-3.5894	4.5243e-14	1.58979e-12
La07G01935	1.84762	4.56069e-14	1.60151e-12
La23G02752	2.76022	4.75509e-14	1.66867e-12
La04G03111	1.58063	4.9283e-14	1.72817e-12
La23G00895	1.73357	4.93118e-14	1.72817e-12
La03G00011	3.33964	5.05443e-14	1.77019e-12
La13G00388	1.69506	5.13013e-14	1.79551e-12
La22G01923	2.36799	5.22166e-14	1.82634e-12
La14G00479	1.6252	5.22933e-14	1.82781e-12
La24G00005	-2.39068	5.35074e-14	1.86901e-12
La14G01405	1.66683	5.3703e-14	1.87461e-12
La04G00332	4.38702	5.41084e-14	1.88751e-12
La01G02192	4.17982	5.44991e-14	1.89989e-12
La14G00424	-1.67341	5.4958e-14	1.91462e-12
La24G00203	3.20306	5.50389e-14	1.91618e-12
La11G01733	2.17591	5.55189e-14	1.93162e-12
La00G00773	3.17695	5.60726e-14	1.9496e-12
novel.1586	2.24154	5.61832e-14	1.95216e-12
La21G00438	-3.82622	5.79026e-14	2.01059e-12
La24G01091	2.41545	5.82029e-14	2.01968e-12
La05G00449	-2.62738	5.90188e-14	2.04666e-12
La18G01470	2.09777	5.97605e-14	2.07102e-12
La17G01268	-2.77592	6.00763e-14	2.0806e-12
La04G00511	2.97176	6.08166e-14	2.10441e-12
La16G00794	-3.84818	6.08433e-14	2.10441e-12
La26G00023	4.41944	6.35758e-14	2.19748e-12
La05G00698	2.65465	6.40266e-14	2.21161e-12
La21G00713	1.40334	6.95466e-14	2.40072e-12
La02G00804	-3.18196	7.05086e-14	2.43234e-12
La12G01910	2.96998	7.14586e-14	2.4635e-12
novel.1894	2.25937	7.53808e-14	2.59646e-12
La04G03195	2.03211	7.54133e-14	2.59646e-12
La23G00898	2.51712	7.81593e-14	2.68925e-12
La04G03182	1.62168	7.8358e-14	2.69433e-12
La14G00725	-1.78746	7.85098e-14	2.6978e-12
La23G01562	-3.40763	7.94248e-14	2.72747e-12
La04G01074	2.73813	8.01455e-14	2.75043e-12
La10G01780	2.46344	8.25397e-14	2.83076e-12
La09G00726	-3.04062	8.38572e-14	2.87408e-12
La01G01023	9.53526	8.49175e-14	2.90853e-12
La26G02052	1.69858	8.78849e-14	3.00822e-12
La03G02980	1.94505	8.88904e-14	3.04067e-12
La02G00679	-2.08317	8.89954e-14	3.0423e-12
La23G02414	-5.7677	9.22198e-14	3.15049e-12
novel.787	1.7505	9.72472e-14	3.32009e-12
La13G00566	2.91228	9.85299e-14	3.36171e-12
La24G01971	-2.92847	9.87018e-14	3.36541e-12
La21G01402	2.1814	1.01217e-13	3.44893e-12
La14G01699	2.40762	1.01911e-13	3.47036e-12
La17G01673	-2.27046	1.02538e-13	3.48944e-12
La14G00460	-3.52295	1.03579e-13	3.52261e-12
La12G01887	3.55924	1.04259e-13	3.54348e-12
La17G00780	1.55429	1.06277e-13	3.60972e-12
La13G01669	1.68341	1.06396e-13	3.61146e-12
La18G01271	-2.35232	1.0878e-13	3.69e-12
La21G00796	2.30046	1.10676e-13	3.75192e-12
La07G00220	1.7662	1.11493e-13	3.7772e-12
La01G00569	2.37974	1.11676e-13	3.78098e-12
La19G00850	2.10812	1.1328e-13	3.83281e-12
La15G01374	2.50322	1.1705e-13	3.95785e-12
La02G00099	1.63645	1.17544e-13	3.97203e-12
La16G00871	1.70414	1.18124e-13	3.98907e-12
La00G04688	3.58386	1.28026e-13	4.31842e-12
novel.2704	9.34945	1.28107e-13	4.31842e-12
novel.2853	9.87389	1.28122e-13	4.31842e-12
La24G00101	2.66657	1.28415e-13	4.32554e-12
La09G02333	4.95837	1.30029e-13	4.37713e-12
La13G01220	1.92006	1.32658e-13	4.46278e-12
La13G00052	3.35891	1.35819e-13	4.56622e-12
La03G02646	-3.67193	1.36545e-13	4.58771e-12
La24G00308	3.51396	1.37918e-13	4.6309e-12
La04G02622	3.23262	1.39267e-13	4.67324e-12
La10G00589	2.99674	1.40083e-13	4.69761e-12
La21G00379	-1.6248	1.40798e-13	4.71861e-12
novel.1767	9.24885	1.42565e-13	4.77479e-12
La20G01945	9.32197	1.47273e-13	4.92935e-12
La08G00126	1.88951	1.50713e-13	5.04132e-12
La24G00985	2.44691	1.51635e-13	5.06893e-12
La14G01368	1.74645	1.51892e-13	5.07432e-12
novel.2720	-1.75358	1.52732e-13	5.09917e-12
La23G02161	2.4929	1.55371e-13	5.18399e-12
La27G00614	3.54869	1.56366e-13	5.2139e-12
La19G01506	-2.7962	1.56978e-13	5.23102e-12
La20G01140	9.02735	1.58573e-13	5.28083e-12
La12G01857	-3.07263	1.60475e-13	5.34081e-12
La01G02114	1.60041	1.6422e-13	5.46202e-12
La26G01329	3.69681	1.68631e-13	5.60521e-12
La03G01280	2.333	1.6958e-13	5.63322e-12
La07G01261	1.62995	1.71876e-13	5.70588e-12
La07G00864	-3.39363	1.72716e-13	5.73019e-12
La09G02051	-1.54465	1.74958e-13	5.80093e-12
La22G01669	-2.45756	1.77595e-13	5.88466e-12
La10G00087	1.83294	1.84827e-13	6.12046e-12
La02G01859	2.10041	1.93428e-13	6.40127e-12
La01G00364	1.86239	1.94063e-13	6.41829e-12
La05G01543	1.9451	1.95911e-13	6.47534e-12
La18G01635	9.19068	1.96149e-13	6.47916e-12
novel.1118	2.58746	1.96896e-13	6.49979e-12
La23G01872	2.30237	1.97993e-13	6.5319e-12
La19G00029	1.30479	2.03695e-13	6.71583e-12
La26G00245	-2.8996	2.10835e-13	6.9469e-12
La08G01642	3.75678	2.11448e-13	6.96277e-12
La06G00061	2.13991	2.12217e-13	6.98359e-12
La15G01394	1.50316	2.12344e-13	6.98359e-12
La13G01354	1.55394	2.13354e-13	7.01244e-12
La11G01036	9.22163	2.1578e-13	7.08778e-12
La01G03194	1.82567	2.16072e-13	7.09295e-12
La05G00201	2.12967	2.16673e-13	7.10826e-12
La10G01131	2.31531	2.19979e-13	7.21225e-12
La17G01674	-2.25223	2.2545e-13	7.38706e-12
La01G01123	-2.41883	2.26749e-13	7.42501e-12
La00G02896	-9.1514	2.27687e-13	7.45111e-12
La22G01835	-1.87115	2.27929e-13	7.45426e-12
La10G01596	1.39051	2.28065e-13	7.45426e-12
La25G00356	-3.15557	2.28461e-13	7.46258e-12
La05G00045	3.79652	2.29994e-13	7.50803e-12
La08G00706	2.21831	2.31822e-13	7.56304e-12
La04G03433	-3.39885	2.34429e-13	7.64335e-12
novel.2020	5.34445	2.38154e-13	7.76005e-12
novel.809	-2.47749	2.44765e-13	7.97053e-12
La01G03535	4.07554	2.4832e-13	8.08134e-12
La03G02860	-3.37018	2.52444e-13	8.21049e-12
La00G05342	-2.29252	2.54765e-13	8.28089e-12
La10G01181	5.65621	2.60364e-13	8.45767e-12
La09G01353	1.93959	2.65183e-13	8.60894e-12
La00G01424	2.33945	2.70628e-13	8.78031e-12
La16G01530	2.31612	2.74343e-13	8.89536e-12
La15G01612	-2.30753	2.74678e-13	8.90078e-12
La20G02120	1.68744	2.77248e-13	8.97856e-12
La04G01230	1.7793	2.82171e-13	9.1324e-12
La24G00820	1.91847	2.89238e-13	9.35538e-12
La11G01392	3.65474	2.90157e-13	9.37939e-12
La02G00873	3.0883	2.91744e-13	9.4249e-12
La10G01929	1.68141	2.98055e-13	9.62293e-12
La12G00408	2.22304	2.98954e-13	9.64606e-12
La18G01616	-2.05787	3.01079e-13	9.70869e-12
La24G00895	2.15795	3.18314e-13	1.02582e-11
novel.480	9.29284	3.18775e-13	1.02668e-11
La03G01541	2.42413	3.26535e-13	1.05103e-11
La12G00514	-2.74654	3.26764e-13	1.05113e-11
La07G02048	-2.2389	3.33785e-13	1.07306e-11
La00G01886	2.92731	3.37445e-13	1.08417e-11
La13G00268	2.87241	3.4237e-13	1.09933e-11
novel.2132	3.01256	3.46706e-13	1.11257e-11
La22G00340	1.86626	3.64678e-13	1.16953e-11
La26G01384	-2.56762	3.72304e-13	1.19327e-11
La13G01711	2.86752	3.86658e-13	1.23852e-11
La01G03018	3.09281	3.8904e-13	1.2454e-11
novel.2104	9.32342	3.93287e-13	1.25823e-11
La00G02174	3.9002	3.94597e-13	1.26166e-11
La22G01763	-5.60389	4.00402e-13	1.27945e-11
La20G01496	-3.62252	4.02158e-13	1.28428e-11
La18G01354	-2.11834	4.0899e-13	1.30531e-11
La09G02034	-2.26878	4.09327e-13	1.3056e-11
La00G02522	2.59122	4.37583e-13	1.39488e-11
La06G00757	3.17787	4.38894e-13	1.39822e-11
La18G01387	2.71228	4.41917e-13	1.40701e-11
La08G01767	-1.48125	4.42838e-13	1.40909e-11
La07G02328	-2.10916	4.46049e-13	1.41845e-11
La06G01915	2.14533	4.59252e-13	1.45956e-11
La15G01012	2.32844	4.70911e-13	1.49572e-11
La09G02200	2.94463	4.7909e-13	1.52078e-11
La01G03329	-1.65175	4.90829e-13	1.55711e-11
La01G00288	1.59571	4.94569e-13	1.56803e-11
La13G01600	3.4682	4.94921e-13	1.56821e-11
La09G00084	3.1193	4.95568e-13	1.56846e-11
La11G01343	2.91708	4.95595e-13	1.56846e-11
La14G01347	2.61008	4.99038e-13	1.57842e-11
La26G01604	-2.13569	5.01019e-13	1.58374e-11
La02G00884	4.49092	5.05702e-13	1.59758e-11
La14G01047	1.73979	5.13224e-13	1.62038e-11
La17G01169	-3.06867	5.36282e-13	1.69217e-11
La04G03141	1.64737	5.54703e-13	1.74925e-11
La14G00382	1.57673	5.65307e-13	1.78163e-11
La00G03639	-2.54994	5.80147e-13	1.82731e-11
La13G01230	1.54925	5.91804e-13	1.86292e-11
La22G00622	1.54534	6.01891e-13	1.89354e-11
La03G01318	1.4509	6.09686e-13	1.91692e-11
La00G03543	2.10162	6.10142e-13	1.91722e-11
La03G02232	-2.6819	6.11368e-13	1.91993e-11
La19G01272	2.43031	6.25012e-13	1.96161e-11
La00G04195	2.18978	6.2803e-13	1.96991e-11
La15G00843	2.04689	6.37626e-13	1.99883e-11
La00G01037	-3.44051	6.42936e-13	2.01428e-11
La20G01082	8.86993	6.45196e-13	2.02016e-11
La11G00431	-2.66132	6.62138e-13	2.07198e-11
La19G01696	1.7286	6.85025e-13	2.14233e-11
La19G00651	2.35316	6.91926e-13	2.16264e-11
La03G00417	-1.4556	7.02032e-13	2.19293e-11
La11G02003	9.46367	7.08278e-13	2.21113e-11
La13G01921	2.27205	7.34048e-13	2.29023e-11
La01G01735	-2.04165	7.41795e-13	2.31304e-11
La01G01107	-3.76087	7.44465e-13	2.31999e-11
La01G02611	2.16372	7.52737e-13	2.34439e-11
novel.2120	4.20536	7.64618e-13	2.37962e-11
La08G01088	2.62212	7.64948e-13	2.37962e-11
La17G01035	-3.58971	7.67182e-13	2.38517e-11
La06G01086	1.55985	7.7278e-13	2.40116e-11
novel.2589	9.8374	7.76057e-13	2.40992e-11
La14G01896	1.70849	8.00096e-13	2.48312e-11
La08G02020	1.61109	8.07784e-13	2.5055e-11
La06G00103	1.5091	8.24201e-13	2.55493e-11
La04G00740	1.96427	8.76016e-13	2.71395e-11
La08G00408	2.12044	8.83034e-13	2.7341e-11
La09G01997	1.70456	8.86589e-13	2.74222e-11
La01G02289	2.63629	8.86696e-13	2.74222e-11
La00G01815	2.17378	8.8964e-13	2.74972e-11
La22G02092	-3.18831	8.93466e-13	2.75993e-11
La22G01843	1.20565	9.22673e-13	2.84849e-11
La03G00260	2.30435	9.56629e-13	2.9516e-11
La09G01386	2.34658	9.59443e-13	2.95855e-11
La01G00896	1.73169	9.72205e-13	2.99616e-11
La18G01388	2.88495	9.75875e-13	3.00572e-11
La26G01566	6.86131	9.82064e-13	3.02302e-11
La09G00971	-1.77116	1.00096e-12	3.07941e-11
La07G01497	1.628	1.01188e-12	3.11118e-11
La18G00735	2.05867	1.0536e-12	3.23756e-11
La16G00604	2.93199	1.06875e-12	3.28222e-11
La17G01379	-2.20489	1.08163e-12	3.31983e-11
La02G00386	4.20185	1.09122e-12	3.34733e-11
La26G01582	3.65724	1.12374e-12	3.44511e-11
La04G02306	4.82773	1.14055e-12	3.49462e-11
La22G02418	2.4127	1.14158e-12	3.49574e-11
La03G01304	1.57243	1.2085e-12	3.69851e-11
La05G01318	-1.76246	1.22854e-12	3.75766e-11
La22G02528	-2.71946	1.23059e-12	3.76178e-11
La01G00250	1.78263	1.24848e-12	3.81426e-11
La14G00856	-2.62319	1.25116e-12	3.82023e-11
La20G02072	-2.31018	1.27053e-12	3.87714e-11
La10G01954	2.07049	1.27132e-12	3.87731e-11
La17G00841	-2.71761	1.29203e-12	3.9382e-11
La03G02016	3.32898	1.29511e-12	3.94531e-11
La22G02553	4.18906	1.36137e-12	4.1445e-11
La08G01998	1.67121	1.36206e-12	4.1445e-11
La04G00459	-1.87804	1.38701e-12	4.21798e-11
La01G02218	-1.99038	1.39082e-12	4.22715e-11
La04G00514	2.00282	1.40618e-12	4.27135e-11
La20G00685	1.60994	1.44313e-12	4.38109e-11
La07G00945	3.22295	1.44971e-12	4.39853e-11
La10G00914	4.48372	1.47699e-12	4.47873e-11
La15G01203	1.51783	1.48191e-12	4.49107e-11
La02G01241	-1.95707	1.48513e-12	4.49825e-11
La20G02212	-1.94505	1.49744e-12	4.53294e-11
La22G00239	-1.82663	1.51086e-12	4.57096e-11
La00G00903	8.91298	1.54038e-12	4.65761e-11
La17G00873	1.75535	1.5751e-12	4.75986e-11
La03G01706	1.78135	1.58949e-12	4.80062e-11
La06G00303	1.50883	1.72466e-12	5.20587e-11
La14G00374	-2.19518	1.74455e-12	5.26292e-11
La22G01043	1.44207	1.7721e-12	5.34297e-11
novel.2503	2.5426	1.81451e-12	5.46773e-11
La14G00854	-2.52912	1.82265e-12	5.48913e-11
La22G02417	2.1293	1.85761e-12	5.59123e-11
La02G00116	-2.56657	1.87621e-12	5.64399e-11
La19G00363	-2.00516	1.87783e-12	5.64565e-11
La16G01225	2.36375	1.90479e-12	5.72348e-11
La10G00021	1.64927	1.90767e-12	5.72886e-11
La23G00861	1.86548	1.9785e-12	5.9382e-11
La03G02998	2.45611	1.98215e-12	5.94578e-11
La08G01210	8.8857	1.98472e-12	5.9501e-11
La01G00681	-1.28052	1.98756e-12	5.95526e-11
La08G01002	1.88724	2.12115e-12	6.35193e-11
La07G00677	1.52066	2.14008e-12	6.40499e-11
La01G00379	-2.85445	2.14453e-12	6.41467e-11
La04G00876	2.71665	2.19092e-12	6.54973e-11
La20G02832	-2.12442	2.23069e-12	6.66486e-11
La21G00271	2.37387	2.23946e-12	6.68726e-11
La03G01255	-2.09549	2.31802e-12	6.91795e-11
La18G01407	-4.06438	2.32638e-12	6.939e-11
La14G01778	-1.83008	2.38311e-12	7.10421e-11
La13G02083	1.38476	2.38928e-12	7.11858e-11
La26G01509	1.82575	2.39299e-12	7.12561e-11
La05G01454	-1.60035	2.42094e-12	7.20479e-11
La19G01857	3.37321	2.44086e-12	7.25997e-11
La08G01679	-2.28213	2.51132e-12	7.46536e-11
La16G01139	1.62819	2.51732e-12	7.47898e-11
La00G04801	2.88912	2.53248e-12	7.51981e-11
novel.776	9.0508	2.54027e-12	7.5387e-11
La26G01835	-1.76615	2.54981e-12	7.56276e-11
La04G02506	1.82255	2.56398e-12	7.60053e-11
La12G01553	1.30357	2.57018e-12	7.61464e-11
La04G02294	2.22919	2.62344e-12	7.76807e-11
novel.843	9.01989	2.65787e-12	7.86563e-11
La03G01555	1.57169	2.72238e-12	8.05203e-11
La09G01908	1.54623	2.76945e-12	8.18667e-11
La16G01566	5.4903	2.79066e-12	8.24477e-11
La20G01551	2.90389	2.80524e-12	8.28322e-11
La16G00046	-1.96598	2.80859e-12	8.28848e-11
La10G00075	1.46031	2.98293e-12	8.79806e-11
La04G01383	2.26769	3.06099e-12	9.02326e-11
La11G01550	-3.17285	3.07388e-12	9.05623e-11
novel.1726	2.2178	3.09312e-12	9.10782e-11
La18G01580	1.79688	3.1238e-12	9.19306e-11
La03G00255	1.50914	3.15645e-12	9.28397e-11
La09G01666	2.34399	3.17904e-12	9.34521e-11
La09G00119	-2.17624	3.21654e-12	9.45019e-11
La17G00917	2.88339	3.26139e-12	9.57666e-11
La07G02054	1.41195	3.26382e-12	9.57846e-11
La23G02563	2.59092	3.27989e-12	9.62028e-11
La01G00429	2.08835	3.28987e-12	9.6442e-11
La04G01847	1.70854	3.32777e-12	9.74991e-11
La09G02217	1.86853	3.35318e-12	9.81891e-11
La08G01725	2.02351	3.45035e-12	1.00979e-10
La24G00509	-1.69555	3.46708e-12	1.01412e-10
La06G00147	1.7162	3.58472e-12	1.04795e-10
La00G04070	3.69985	3.59195e-12	1.04948e-10
La19G01741	1.34708	3.6105e-12	1.05432e-10
La12G01754	5.46141	3.63138e-12	1.05983e-10
La16G00577	1.72995	3.64673e-12	1.06373e-10
La26G00787	2.09718	3.72254e-12	1.08524e-10
La13G02001	-2.04384	3.76692e-12	1.09758e-10
La03G00438	1.93146	3.77833e-12	1.10029e-10
La04G01518	1.78793	3.82107e-12	1.11213e-10
La20G00707	2.74248	3.89911e-12	1.13422e-10
La11G00223	3.06767	3.91688e-12	1.13855e-10
La19G00026	1.287	3.91832e-12	1.13855e-10
La06G00397	-3.04886	3.99528e-12	1.16028e-10
La11G00280	2.98137	4.02595e-12	1.16854e-10
La01G03391	-1.65223	4.05362e-12	1.17541e-10
La21G01692	-2.37162	4.05407e-12	1.17541e-10
La00G01549	3.39067	4.09859e-12	1.18767e-10
La07G00863	-2.95225	4.19991e-12	1.21636e-10
La08G00454	-1.51009	4.25407e-12	1.23138e-10
novel.2170	1.97126	4.3265e-12	1.25166e-10
La00G04812	-2.57304	4.37074e-12	1.26376e-10
La00G01732	3.56101	4.39767e-12	1.27086e-10
La06G00079	2.37101	4.41431e-12	1.27497e-10
La00G02860	3.10448	4.43411e-12	1.27999e-10
La20G01382	2.80032	4.44556e-12	1.28259e-10
La22G02935	-2.133	4.44967e-12	1.28308e-10
La05G01460	1.47657	4.46922e-12	1.28801e-10
La12G01285	2.80739	4.64537e-12	1.33805e-10
La03G00756	-2.18591	4.6527e-12	1.33943e-10
La18G01581	-2.26772	4.67666e-12	1.3456e-10
La19G01836	-2.28447	4.6807e-12	1.34603e-10
La24G00881	-2.76256	4.69394e-12	1.3491e-10
La18G01655	-7.42922	4.76283e-12	1.36816e-10
La00G05481	-1.33835	4.8173e-12	1.38305e-10
La10G00023	1.31825	4.85358e-12	1.39271e-10
La01G02612	1.85811	4.90312e-12	1.40617e-10
La05G01839	-1.79811	4.91308e-12	1.40826e-10
La04G00664	1.50501	4.95598e-12	1.41978e-10
La23G02158	1.28083	5.00121e-12	1.43196e-10
La18G02154	1.6823	5.08075e-12	1.45395e-10
La04G00367	2.11333	5.1383e-12	1.46962e-10
La00G02648	-3.10935	5.14475e-12	1.47053e-10
La14G01783	-2.82886	5.14701e-12	1.47053e-10
La14G01752	3.05407	5.19727e-12	1.48409e-10
La04G00671	-3.35417	5.27613e-12	1.50579e-10
La22G00419	2.02865	5.42158e-12	1.54647e-10
La18G01066	-2.29764	5.46125e-12	1.55694e-10
La09G01912	8.74618	5.50708e-12	1.56916e-10
La09G02815	2.94546	5.51385e-12	1.57025e-10
La20G02069	2.27737	5.56863e-12	1.58499e-10
La00G03801	1.42187	5.61202e-12	1.59648e-10
La26G00757	2.31991	5.64318e-12	1.60448e-10
La01G03220	1.92472	5.69042e-12	1.61705e-10
La08G00075	-5.09466	5.71125e-12	1.62209e-10
La04G01130	-1.85656	5.90167e-12	1.67528e-10
La15G00684	-3.1917	6.06994e-12	1.72212e-10
La13G00051	1.81802	6.13548e-12	1.73978e-10
La12G00713	1.87297	6.16987e-12	1.74859e-10
La21G00981	-2.68893	6.17485e-12	1.74907e-10
La01G02072	1.52769	6.18459e-12	1.75089e-10
La12G01385	2.6557	6.2489e-12	1.76815e-10
La14G00567	1.43225	6.3757e-12	1.80306e-10
La07G01305	2.88634	6.43779e-12	1.81965e-10
La13G00701	2.69247	6.44626e-12	1.82107e-10
La09G01726	2.72544	6.49215e-12	1.83305e-10
La00G01660	2.57049	6.99794e-12	1.97481e-10
La15G00753	1.51239	7.10943e-12	2.0052e-10
La01G02973	2.42686	7.11442e-12	2.00554e-10
novel.2042	-1.98204	7.17151e-12	2.01968e-10
La14G00783	7.31732	7.17222e-12	2.01968e-10
La00G01062	-3.81242	7.27961e-12	2.04883e-10
La12G00531	4.15631	7.35393e-12	2.06865e-10
La10G01605	2.6016	7.47379e-12	2.10124e-10
La18G01563	1.91142	7.59004e-12	2.13279e-10
La11G01585	2.02689	7.60958e-12	2.13715e-10
La07G00291	-1.58592	7.65045e-12	2.14749e-10
La10G00484	2.56035	7.73387e-12	2.16975e-10
La03G01744	-2.15536	7.79328e-12	2.18526e-10
La22G01350	1.78688	8.06511e-12	2.26028e-10
La16G00545	4.12988	8.17013e-12	2.2885e-10
La05G01995	1.69926	8.24186e-12	2.30737e-10
La18G01771	2.90515	8.4041e-12	2.35155e-10
La04G01524	2.68101	8.65206e-12	2.41965e-10
novel.1125	2.18944	8.95266e-12	2.50239e-10
La24G00405	3.07385	8.96612e-12	2.50483e-10
La04G00348	2.52284	9.05396e-12	2.52781e-10
La00G04615	2.88591	9.05794e-12	2.52781e-10
La07G00497	1.34861	9.14892e-12	2.55185e-10
La00G04922	-2.46627	9.29836e-12	2.59217e-10
La23G01640	1.28445	9.39148e-12	2.61675e-10
La09G02568	-4.41352	9.41403e-12	2.62165e-10
La01G00968	1.95533	9.50017e-12	2.64425e-10
La00G02014	2.2705	9.74095e-12	2.70984e-10
La08G00292	2.19173	9.8207e-12	2.73059e-10
La04G02505	-2.20686	9.8521e-12	2.73788e-10
La13G01169	1.76187	9.96957e-12	2.76907e-10
La22G00318	-2.00609	1.00006e-11	2.77622e-10
La22G01287	3.65306	1.03527e-11	2.87247e-10
La04G00278	3.17739	1.05444e-11	2.92412e-10
La11G00760	2.06163	1.08142e-11	2.99736e-10
La05G00742	-1.78524	1.09423e-11	3.03129e-10
La10G00029	1.4844	1.10496e-11	3.0594e-10
La22G00435	-2.02867	1.1148e-11	3.08504e-10
La13G01696	-1.95295	1.11931e-11	3.09589e-10
La23G01484	3.15414	1.12552e-11	3.11144e-10
La20G01238	2.15986	1.14087e-11	3.15223e-10
La04G02852	1.43079	1.15694e-11	3.19497e-10
La06G01177	1.88474	1.16098e-11	3.20444e-10
La10G00976	-1.43793	1.18109e-11	3.25825e-10
La24G01046	2.15193	1.19983e-11	3.30823e-10
La16G01379	1.6199	1.20881e-11	3.33125e-10
La02G01275	-2.17414	1.21075e-11	3.33486e-10
La09G02545	1.40292	1.21616e-11	3.34803e-10
novel.2320	8.5757	1.2381e-11	3.40666e-10
La04G00489	1.55607	1.24193e-11	3.41539e-10
La20G00774	2.4114	1.25728e-11	3.45581e-10
La00G05230	3.88787	1.26208e-11	3.46721e-10
La23G01923	-2.58228	1.26506e-11	3.47359e-10
La26G00357	-1.97674	1.29236e-11	3.54672e-10
novel.1153	3.54288	1.36073e-11	3.73242e-10
La12G01645	2.24777	1.36849e-11	3.75176e-10
La11G00892	-2.58847	1.3742e-11	3.76546e-10
La10G00242	2.16173	1.37937e-11	3.77686e-10
novel.1139	3.59184	1.37979e-11	3.77686e-10
La14G00303	-1.91667	1.38948e-11	3.80142e-10
La00G00564	9.51566	1.39988e-11	3.82788e-10
La18G00654	-2.49798	1.40725e-11	3.84606e-10
La13G01898	-3.71042	1.41783e-11	3.87296e-10
La05G00525	-1.67893	1.4252e-11	3.89109e-10
La10G01202	1.70412	1.42893e-11	3.89924e-10
La11G01932	2.29046	1.45042e-11	3.95584e-10
La22G02225	1.69922	1.45387e-11	3.96322e-10
novel.511	8.97735	1.45801e-11	3.97245e-10
La10G01953	1.91657	1.4596e-11	3.97475e-10
La01G00741	1.48421	1.49171e-11	4.06009e-10
La24G01483	-3.97729	1.49541e-11	4.06806e-10
La16G00699	-2.20476	1.51108e-11	4.10858e-10
La04G02345	1.75202	1.55769e-11	4.23314e-10
La07G01002	2.14487	1.59542e-11	4.33346e-10
La16G00995	-1.92002	1.61627e-11	4.38782e-10
La23G01382	1.81687	1.64975e-11	4.47641e-10
La12G00785	3.64094	1.66359e-11	4.51167e-10
La06G00580	1.46926	1.66464e-11	4.51218e-10
La04G03133	1.83654	1.67742e-11	4.54451e-10
La10G00040	-1.94413	1.68761e-11	4.56977e-10
La02G02176	5.82496	1.69626e-11	4.59083e-10
La04G03530	2.74626	1.7048e-11	4.61161e-10
La18G00682	1.77518	1.75622e-11	4.74826e-10
La04G01613	1.72228	1.76536e-11	4.76996e-10
La17G00071	1.52635	1.76605e-11	4.76996e-10
La21G01200	-1.82927	1.78177e-11	4.80997e-10
La26G01366	-1.43564	1.78924e-11	4.82766e-10
La11G00433	1.2836	1.79451e-11	4.8394e-10
La27G00152	1.60506	1.79742e-11	4.8448e-10
La11G01703	-2.55572	1.80183e-11	4.85421e-10
La22G00583	2.21475	1.80791e-11	4.86809e-10
La17G01557	-3.03889	1.83722e-11	4.94451e-10
La05G02087	-3.70774	1.83952e-11	4.94818e-10
La09G02941	-2.3448	1.90885e-11	5.13207e-10
La17G01289	-1.82282	1.93679e-11	5.20454e-10
La08G01206	1.55487	1.94199e-11	5.21587e-10
La17G01270	1.60678	1.94411e-11	5.21891e-10
La23G02393	1.60064	1.94849e-11	5.22801e-10
La07G00532	2.7644	1.95032e-11	5.23025e-10
La16G00204	-2.05615	1.95915e-11	5.25128e-10
La09G02716	3.17435	1.96763e-11	5.27132e-10
La16G00797	-2.41783	1.96934e-11	5.27323e-10
La07G02221	1.56883	2.00336e-11	5.36162e-10
La14G01465	3.75452	2.06234e-11	5.51667e-10
La06G01856	2.14428	2.11947e-11	5.66662e-10
La03G00174	-2.57302	2.18911e-11	5.84986e-10
La18G00501	3.88526	2.20569e-11	5.89121e-10
La09G02250	1.6041	2.21793e-11	5.92089e-10
La17G01245	1.5332	2.24139e-11	5.98049e-10
La21G01646	1.74364	2.25104e-11	6.00324e-10
La05G00853	1.53539	2.25391e-11	6.00786e-10
La07G01910	-2.70492	2.26154e-11	6.02515e-10
La04G02788	8.39343	2.27012e-11	6.04497e-10
La07G01220	2.96904	2.28638e-11	6.0852e-10
La17G00196	-2.73018	2.30403e-11	6.1291e-10
La04G01658	-2.48271	2.31674e-11	6.15981e-10
La15G01462	-1.9053	2.37071e-11	6.30013e-10
La26G00583	2.47714	2.39385e-11	6.35843e-10
La03G01259	1.77972	2.40072e-11	6.37348e-10
La17G01553	-2.7534	2.44786e-11	6.49538e-10
La20G00113	2.6997	2.49347e-11	6.612e-10
La23G02311	2.03646	2.49432e-11	6.612e-10
La12G00617	-4.7913	2.55826e-11	6.77812e-10
La02G01488	-2.21083	2.60887e-11	6.90873e-10
La05G01462	1.35485	2.63755e-11	6.97952e-10
[truncated: 9,343 more rows]

## Sheet: Table S5
Table S5. DEGs were identified in lavender during H3 stress
Gene id	log2FoldChange	p_value	padj-value
La08G01580	8.55993	4.90075e-286	2.42602e-281
La00G00889	9.77892	6.29079e-243	1.55707e-238
La01G01292	8.42693	6.9451e-215	1.14601e-210
La13G00205	11.7491	3.43596e-184	4.25225e-180
La20G00383	11.0136	9.14869e-170	9.05775e-166
La22G01919	7.55332	5.19976e-168	4.29006e-164
La03G01891	7.48603	5.85702e-156	4.142e-152
La23G01884	6.91343	2.01897e-149	1.24932e-145
La26G00784	8.05314	5.09565e-149	2.80278e-145
La15G00601	9.66972	5.21205e-139	2.58012e-135
La13G01847	8.22031	3.73359e-137	1.68022e-133
La24G01266	7.56569	5.71096e-135	2.35592e-131
La26G00785	8.10363	2.22106e-128	8.45761e-125
La04G03432	8.05054	9.48026e-126	3.35215e-122
La17G01324	6.78044	4.71155e-125	1.5549e-121
La16G00276	8.57893	3.02001e-121	9.34372e-118
La05G00916	7.73863	2.30637e-119	6.71601e-116
La10G01967	8.67666	3.14955e-118	8.66179e-115
novel.1813	7.85997	5.22697e-111	1.36185e-107
La18G01756	7.45669	1.31449e-107	3.25355e-104
La17G00498	6.00666	6.76698e-107	1.59517e-103
La22G01709	5.91729	5.50256e-101	1.23815e-97
La02G01079	6.29742	1.24327e-97	2.6759e-94
La04G02400	8.86208	2.16148e-96	4.45832e-93
La06G00403	5.97825	1.94163e-94	3.84466e-91
La07G00533	4.98252	1.23954e-92	2.36003e-89
La03G00947	6.69681	4.45475e-92	8.16753e-89
La14G00169	5.60403	3.2785e-91	5.79626e-88
La24G00269	8.39064	2.08842e-89	3.56494e-86
La23G02707	4.6037	9.28554e-89	1.53221e-85
La19G00652	5.38819	2.28483e-86	3.64858e-83
La00G05673	6.94069	8.75538e-84	1.35443e-80
La06G00402	6.179	5.06127e-79	7.59237e-76
La16G00113	7.32083	4.59254e-75	6.68661e-72
La26G00786	8.63598	1.02177e-73	1.44516e-70
La09G02940	4.523	2.42443e-73	3.3338e-70
La14G01890	5.42743	5.68571e-71	7.60701e-68
La06G01492	9.69092	8.1769e-70	1.06521e-66
La07G00708	3.91071	6.29178e-66	7.9862e-63
La01G01294	6.42434	4.66439e-65	5.77253e-62
La22G01864	5.18437	3.73446e-63	4.50895e-60
La01G02740	6.74856	7.63746e-63	9.00184e-60
La01G02351	3.53227	3.00385e-58	3.45813e-55
La06G01250	5.25013	3.35252e-57	3.77182e-54
La06G01636	3.9669	1.33203e-56	1.46532e-53
La24G00046	4.88748	3.21251e-56	3.45715e-53
La10G01208	4.37355	1.27192e-53	1.33966e-50
La06G00529	6.98754	1.72411e-53	1.77809e-50
La24G00758	4.05551	4.78846e-52	4.83761e-49
La06G01588	5.41008	2.23929e-51	2.21703e-48
La19G01142	4.27965	3.80159e-51	3.69e-48
La10G01328	13.6074	4.07407e-51	3.87844e-48
La09G01359	6.33631	2.80943e-49	2.62406e-46
La07G01350	5.16936	5.00856e-49	4.59146e-46
La01G01244	4.84618	2.00488e-47	1.8045e-44
La03G02185	9.30748	5.64248e-47	4.98785e-44
La20G01039	3.76154	3.0991e-46	2.69149e-43
La19G01703	4.31162	5.15442e-46	4.39929e-43
La07G01860	9.19376	7.7386e-46	6.49295e-43
La08G01574	5.70643	1.61045e-45	1.3287e-42
novel.2866	4.15554	1.62353e-44	1.31753e-41
La20G01050	4.65731	4.24858e-44	3.39222e-41
La11G01421	5.73572	6.52551e-44	5.1275e-41
La25G00540	3.37908	7.22231e-44	5.58635e-41
La16G01417	3.62457	7.49963e-44	5.7116e-41
novel.2221	4.84022	1.12888e-43	8.46708e-41
La13G01322	3.69328	1.25711e-43	9.28814e-41
La09G02422	-3.32123	3.7771e-43	2.74967e-40
La07G00270	3.12554	3.25002e-42	2.33168e-39
La15G00116	5.93656	4.91136e-42	3.47324e-39
La03G01111	3.72386	6.0463e-42	4.21563e-39
La24G00045	4.76186	6.32586e-42	4.34929e-39
La14G01056	3.48625	3.19003e-41	2.16324e-38
La23G01935	3.3984	5.56581e-41	3.7233e-38
La26G00680	-3.58703	1.81908e-40	1.20066e-37
La04G02890	3.6811	2.77948e-40	1.81043e-37
La22G01921	5.30828	2.95138e-40	1.89743e-37
La24G00910	3.25163	4.99474e-40	3.16993e-37
La24G00946	3.5176	1.09999e-39	6.89274e-37
La07G00616	4.08072	1.81735e-38	1.12455e-35
La26G00412	3.40486	8.16049e-38	4.98727e-35
La27G00404	8.13023	1.26096e-37	7.61238e-35
La02G00977	8.31327	1.41197e-37	8.42128e-35
La20G00038	2.93803	3.68437e-37	2.17128e-34
La20G02252	3.38993	3.91762e-37	2.28158e-34
La24G01407	3.32414	4.43607e-37	2.55348e-34
La17G00798	3.92198	2.25927e-36	1.28552e-33
La15G00974	4.95971	9.85542e-36	5.54401e-33
La01G01939	2.57982	1.2995e-34	7.228e-32
La22G02656	2.92466	1.38484e-34	7.61711e-32
La24G00757	4.16393	1.56524e-34	8.51473e-32
La13G00862	-3.6436	2.31821e-33	1.24737e-30
La01G02618	2.90393	3.1521e-33	1.67783e-30
novel.1485	3.26836	4.20547e-33	2.21472e-30
La11G01622	3.62122	5.84889e-33	3.04776e-30
novel.934	4.01983	5.73228e-32	2.95589e-29
La18G01633	5.99527	5.8059e-32	2.96298e-29
La04G02261	2.99089	8.1246e-32	4.104e-29
La01G00669	3.5469	1.15914e-31	5.79607e-29
novel.2551	5.30208	1.23756e-31	6.1263e-29
novel.2439	4.86578	4.9995e-31	2.4504e-28
La04G01236	3.79018	5.77129e-31	2.80094e-28
La22G01689	5.45038	8.93551e-31	4.29451e-28
La23G02027	5.27989	1.10114e-30	5.24131e-28
La05G00693	2.76341	3.85934e-30	1.81951e-27
La11G00108	3.86353	4.74404e-29	2.21551e-26
novel.1	3.4295	7.99924e-29	3.70081e-26
La11G01555	2.66666	9.48921e-29	4.34948e-26
La07G01144	-3.20603	1.47276e-28	6.68861e-26
La09G00081	2.57364	1.6493e-28	7.42232e-26
La09G01792	4.51733	3.76998e-28	1.68131e-25
La07G01561	-5.52934	4.48265e-28	1.98129e-25
La05G00385	2.65369	1.62361e-27	7.11269e-25
La07G01661	3.31675	2.92753e-27	1.26986e-24
La23G00409	3.01634	2.95e-27	1.26986e-24
La02G00190	4.2561	7.79484e-27	3.32645e-24
La01G01550	3.60595	9.0288e-27	3.82011e-24
La22G00357	3.066	1.19025e-26	4.9933e-24
La08G00899	3.42779	1.36636e-26	5.68393e-24
La04G00723	3.25268	1.68675e-26	6.95826e-24
La15G00439	-5.2614	2.68026e-26	1.09653e-23
La20G01047	4.14581	2.7331e-26	1.10899e-23
novel.228	4.94327	4.64646e-26	1.87003e-23
La06G01491	10.1194	1.05147e-25	4.19764e-23
La12G00759	4.57762	2.13264e-25	8.44578e-23
La14G01885	4.89598	2.8231e-25	1.10914e-22
La03G00580	4.79027	3.28331e-25	1.27979e-22
La05G01755	3.27973	3.82892e-25	1.47e-22
La08G00894	3.51518	3.83517e-25	1.47e-22
La01G02287	2.59097	3.86036e-25	1.47e-22
La15G00866	2.83578	4.67326e-25	1.76596e-22
La03G01190	2.82657	6.8518e-25	2.56958e-22
novel.1405	4.66487	1.013e-24	3.77042e-22
La20G01421	3.24529	1.02698e-24	3.79391e-22
La26G00007	2.45049	1.58428e-24	5.80936e-22
La17G00282	3.48122	2.47191e-24	8.99758e-22
La12G00679	4.21041	3.12939e-24	1.13076e-21
La18G00188	2.98264	4.38606e-24	1.57336e-21
novel.1118	3.89158	4.67396e-24	1.66457e-21
La07G00819	7.06118	6.16301e-24	2.1792e-21
La23G02065	2.45297	7.33854e-24	2.57645e-21
La08G00860	-4.37309	7.70799e-24	2.6871e-21
La24G00814	-2.42745	8.36094e-24	2.89435e-21
La22G00227	3.15552	1.29708e-23	4.45897e-21
La19G00016	-4.10601	2.01137e-23	6.86681e-21
La05G01396	3.29055	2.23322e-23	7.57198e-21
La26G01742	3.15225	2.30758e-23	7.77089e-21
La01G01098	5.41784	2.47867e-23	8.29063e-21
La04G02099	2.20339	2.69747e-23	8.96192e-21
La26G01367	2.96765	3.07474e-23	1.01473e-20
La17G01800	4.50937	3.12924e-23	1.02587e-20
La17G00744	-2.21772	7.60957e-23	2.47827e-20
La22G00732	-5.02826	1.05614e-22	3.41712e-20
La19G00697	2.39415	1.573e-22	5.05637e-20
La04G00934	5.21263	1.59865e-22	5.10567e-20
La24G01780	3.82808	2.25617e-22	7.15944e-20
La18G01465	5.60937	2.32883e-22	7.34292e-20
La03G02250	2.86322	4.40875e-22	1.38131e-19
La04G01959	11.8573	6.25304e-22	1.94682e-19
novel.1377	10.3392	6.40367e-22	1.98126e-19
La04G00062	2.92484	6.53923e-22	2.01063e-19
La22G02314	3.79217	9.12314e-22	2.7878e-19
La05G01610	-3.30199	1.17144e-21	3.55766e-19
La04G00668	5.68908	1.20618e-21	3.64081e-19
La12G01735	2.63409	1.57936e-21	4.73836e-19
La02G02244	2.07912	2.22847e-21	6.64555e-19
La16G00387	2.35627	2.49329e-21	7.39073e-19
La09G00895	2.62091	2.87846e-21	8.4817e-19
La03G00554	3.58658	3.01043e-21	8.81806e-19
La20G01523	2.66028	4.1703e-21	1.21437e-18
La14G01163	3.43867	5.52227e-21	1.59865e-18
novel.1660	2.6054	6.674e-21	1.92083e-18
La16G00311	2.60102	7.76226e-21	2.22113e-18
La21G01754	2.56602	1.10652e-20	3.14805e-18
La01G02333	3.99522	1.13236e-20	3.20316e-18
La07G01850	7.00374	1.31133e-20	3.68834e-18
La02G01974	4.56938	1.33323e-20	3.72874e-18
La14G00967	2.44267	1.73566e-20	4.827e-18
La07G02349	2.27783	3.12812e-20	8.6509e-18
La03G00093	8.45785	3.60591e-20	9.91684e-18
novel.1224	11.6505	4.14442e-20	1.13349e-17
La10G01965	3.34264	5.22258e-20	1.42051e-17
La25G00705	2.64808	7.3863e-20	1.99805e-17
La03G02247	-3.02539	7.76569e-20	2.08927e-17
La15G00985	2.36497	7.82419e-20	2.09363e-17
La11G01550	-3.91491	8.0937e-20	2.1541e-17
La01G02825	-3.03749	8.78438e-20	2.32542e-17
novel.2295	11.0954	9.33708e-20	2.45858e-17
La12G01824	11.3809	1.00137e-19	2.62278e-17
La04G02455	2.75654	1.45533e-19	3.79174e-17
La10G00886	2.39006	1.66499e-19	4.31528e-17
novel.2593	3.6431	1.72248e-19	4.44104e-17
La14G01286	14.0708	2.24414e-19	5.75605e-17
La23G01979	3.63015	2.48399e-19	6.3384e-17
La08G01248	2.4021	2.84717e-19	7.22786e-17
La00G00564	7.22606	3.62784e-19	9.16271e-17
La06G00527	11.0399	3.98296e-19	1.00085e-16
La23G01442	2.29047	4.61851e-19	1.1547e-16
La24G00643	2.55549	4.98845e-19	1.24092e-16
La19G00017	-3.67856	1.00554e-18	2.48886e-16
La14G01747	2.93596	1.13247e-18	2.78908e-16
novel.158	4.02726	1.39163e-18	3.41038e-16
La26G01780	9.01642	1.5465e-18	3.77125e-16
La05G01604	3.82065	1.81349e-18	4.40064e-16
La15G00854	2.4248	2.42313e-18	5.85133e-16
La08G00564	10.8938	2.83573e-18	6.81442e-16
La26G00020	-3.01804	4.14167e-18	9.9046e-16
La04G00671	-5.14213	4.65312e-18	1.10742e-15
La05G00795	-3.97562	5.40309e-18	1.27976e-15
La09G01711	2.88643	5.95165e-18	1.40297e-15
La13G00546	2.95639	6.331e-18	1.48301e-15
La17G01002	5.07162	6.3511e-18	1.48301e-15
La21G01435	3.63048	6.59901e-18	1.53367e-15
La12G01633	2.17114	6.81365e-18	1.57615e-15
La08G00411	-1.86518	8.12884e-18	1.87164e-15
La16G00098	2.75061	9.4411e-18	2.16372e-15
La22G01819	10.502	1.03147e-17	2.35304e-15
La03G01334	2.53424	1.04214e-17	2.36647e-15
La09G01443	2.03662	1.25245e-17	2.83105e-15
La10G01649	-3.99278	1.32261e-17	2.97605e-15
La02G01196	3.16507	1.34282e-17	3.00785e-15
La10G01475	2.25766	1.35702e-17	3.02598e-15
La19G00278	1.96372	1.7074e-17	3.7902e-15
La20G01990	2.83455	1.74629e-17	3.85923e-15
novel.2379	10.6164	2.76568e-17	6.08486e-15
La08G02075	2.64723	2.91869e-17	6.39308e-15
La24G00571	3.38701	3.09469e-17	6.74874e-15
La13G01756	3.63831	3.60516e-17	7.82747e-15
La13G01922	3.53672	3.62584e-17	7.83798e-15
La20G00523	-2.80686	3.95799e-17	8.5188e-15
La13G00126	-2.81276	5.56163e-17	1.19185e-14
La23G01766	2.44634	5.80246e-17	1.2381e-14
La22G01812	2.39003	6.06113e-17	1.28774e-14
La04G01860	2.20972	6.79454e-17	1.43739e-14
La15G00953	3.14906	6.90422e-17	1.45438e-14
La23G01772	-2.05994	6.99564e-17	1.46739e-14
La15G01152	4.52716	7.43728e-17	1.55345e-14
La04G02658	3.16261	7.53976e-17	1.56824e-14
La07G00961	2.94333	7.69827e-17	1.59451e-14
novel.117	10.2968	8.02869e-17	1.65602e-14
La12G00713	2.33894	9.59246e-17	1.97036e-14
La20G02747	3.23553	9.75405e-17	1.99527e-14
La12G00173	-6.06085	1.0099e-16	2.05733e-14
La06G00914	-2.8378	1.03027e-16	2.09022e-14
La21G01361	2.39992	1.16598e-16	2.35589e-14
novel.1098	10.3935	1.24321e-16	2.50173e-14
La26G00021	-3.15081	1.32666e-16	2.65886e-14
La08G01534	2.14906	1.36491e-16	2.72449e-14
novel.736	4.28246	1.51555e-16	3.01302e-14
La26G01239	-4.60402	1.67963e-16	3.32586e-14
La14G01451	-2.15037	1.84771e-16	3.64411e-14
La05G01811	-2.67326	1.99746e-16	3.92382e-14
La26G01840	-1.79486	2.21785e-16	4.33953e-14
La07G01564	-7.50558	2.33263e-16	4.54614e-14
La10G01966	2.20853	2.38207e-16	4.6243e-14
La17G01341	4.47471	2.70677e-16	5.23411e-14
La06G01902	-4.64353	3.01692e-16	5.81115e-14
La02G02326	1.75856	3.16782e-16	6.07816e-14
La04G02012	3.25959	3.53125e-16	6.74933e-14
La00G05192	-4.13242	4.17969e-16	7.95797e-14
novel.1031	2.55209	4.81715e-16	9.13652e-14
La14G01202	1.88686	5.80467e-16	1.09675e-13
La04G00428	2.20741	6.56311e-16	1.23534e-13
La06G00878	2.53476	7.04173e-16	1.3204e-13
La04G00059	9.94039	8.13528e-16	1.5197e-13
La13G00861	-3.19692	9.17655e-16	1.70777e-13
La20G02000	4.24252	9.472e-16	1.75615e-13
La17G00003	-2.35003	9.58224e-16	1.76996e-13
La03G02475	2.13918	1.03593e-15	1.90638e-13
La16G01251	2.32185	1.05129e-15	1.92748e-13
La10G00008	1.80448	1.43685e-15	2.62467e-13
La01G02179	3.35847	1.492e-15	2.71539e-13
La23G00022	2.36587	1.52332e-15	2.76224e-13
La16G00046	-2.86891	1.63423e-15	2.95253e-13
novel.1500	2.56193	1.69774e-15	3.05611e-13
La13G02088	2.20856	2.00839e-15	3.60222e-13
novel.796	10.197	2.02737e-15	3.62314e-13
La03G02900	2.22114	2.03634e-15	3.62608e-13
La22G01220	3.13872	2.12309e-15	3.767e-13
La09G01853	2.2835	2.63543e-15	4.65935e-13
La24G00938	-3.08192	2.68667e-15	4.73303e-13
La24G01776	-2.30946	3.25155e-15	5.70785e-13
La24G02022	2.75843	3.28235e-15	5.74157e-13
La10G00445	3.26051	3.34391e-15	5.82865e-13
La12G00948	-4.247	3.45469e-15	6.00061e-13
La03G00032	10.0748	3.92708e-15	6.79728e-13
La08G01368	2.62364	4.8692e-15	8.39861e-13
La23G01062	-3.64115	4.90104e-15	8.42417e-13
La01G01118	2.66098	5.00882e-15	8.57964e-13
novel.2195	2.41922	5.21775e-15	8.90669e-13
La17G00266	-2.1176	6.05333e-15	1.02975e-12
La12G00849	-2.16581	7.0597e-15	1.19684e-12
La01G02741	2.43609	7.32592e-15	1.23773e-12
novel.1561	2.46007	8.32115e-15	1.4011e-12
La09G02941	-2.7637	8.39907e-15	1.40942e-12
La06G00763	-2.43126	8.87449e-15	1.48417e-12
La20G00763	2.95571	9.0592e-15	1.50996e-12
La22G02543	-2.681	9.33536e-15	1.55077e-12
La26G01412	2.21467	9.95835e-15	1.64872e-12
La13G01344	2.98307	1.02674e-14	1.69423e-12
novel.137	9.60726	1.07044e-14	1.76046e-12
La26G01806	2.29425	1.13796e-14	1.86532e-12
novel.1396	8.44798	1.2037e-14	1.96657e-12
La24G00816	-2.53121	1.27879e-14	2.08236e-12
novel.2090	2.70674	1.37985e-14	2.23957e-12
La14G00734	-5.72662	1.47563e-14	2.38719e-12
La15G01649	3.21517	1.69903e-14	2.73965e-12
La21G00569	9.56426	1.76149e-14	2.83113e-12
La22G00429	-3.71519	2.04754e-14	3.28024e-12
La13G00559	1.9381	2.30992e-14	3.68865e-12
La17G00196	-2.97168	2.58379e-14	4.11272e-12
La23G01553	1.88624	2.7372e-14	4.34293e-12
La25G00370	2.27548	2.8465e-14	4.50192e-12
La16G00923	-1.74077	3.17357e-14	5.00322e-12
La20G02246	-1.96862	3.21878e-14	5.0448e-12
La07G00771	-2.42972	3.22032e-14	5.0448e-12
La01G01524	-1.98737	3.261e-14	5.0924e-12
La01G01087	4.21925	3.41724e-14	5.3196e-12
La14G01348	2.7722	4.08658e-14	6.34163e-12
La22G02983	3.52274	4.28634e-14	6.63083e-12
La19G01864	-2.19925	4.41835e-14	6.81376e-12
La09G00063	2.05436	4.55892e-14	7.0087e-12
La10G01500	-2.57159	5.26627e-14	8.07109e-12
La20G01777	2.34001	5.33189e-14	8.14644e-12
La11G00116	2.74578	5.9639e-14	9.08404e-12
La05G01995	2.14841	6.07968e-14	9.23197e-12
La09G00123	2.1343	6.29775e-14	9.53386e-12
novel.2923	6.27406	6.58829e-14	9.94329e-12
La12G01825	-3.08739	7.27358e-14	1.09442e-11
La20G02381	2.27044	7.3573e-14	1.10366e-11
La14G01349	2.78353	7.38924e-14	1.1051e-11
novel.2041	-2.77226	8.06991e-14	1.20327e-11
La16G00459	2.10864	8.4889e-14	1.26194e-11
La17G00984	-4.18285	9.56633e-14	1.41785e-11
La01G03543	2.16579	9.75346e-14	1.44127e-11
La17G01640	-4.1795	9.79412e-14	1.44297e-11
La02G01485	1.99895	1.02074e-13	1.4994e-11
La23G00556	2.19147	1.15062e-13	1.68518e-11
La06G00433	-1.94904	1.20126e-13	1.75417e-11
La17G01824	2.03239	1.36793e-13	1.98869e-11
La05G00874	2.24171	1.36991e-13	1.98869e-11
La02G02165	-2.53382	1.42532e-13	2.0631e-11
La04G03225	2.41911	1.59905e-13	2.3078e-11
La24G00081	-4.11453	1.74678e-13	2.51368e-11
La06G01928	2.2149	1.96349e-13	2.81736e-11
La17G00197	-2.32385	2.23898e-13	3.20336e-11
La19G01433	2.62265	2.26423e-13	3.23015e-11
La00G03196	-2.9496	2.27178e-13	3.23161e-11
La18G01122	2.08661	2.34105e-13	3.32061e-11
novel.910	2.73373	2.45192e-13	3.46793e-11
La00G01316	-5.52169	2.55028e-13	3.59676e-11
La13G01927	2.3719	2.66497e-13	3.74784e-11
La09G01802	2.18223	2.72092e-13	3.81569e-11
La11G01733	2.32877	2.74395e-13	3.83712e-11
La20G01152	1.93317	2.80364e-13	3.90954e-11
La03G00474	2.0761	2.90113e-13	4.03413e-11
La26G01091	2.36045	3.01375e-13	4.17899e-11
La13G00051	1.92064	3.18314e-13	4.40153e-11
La10G00694	2.55808	3.32962e-13	4.59126e-11
La22G00325	1.82625	3.42244e-13	4.70614e-11
novel.1034	9.01341	3.45803e-13	4.7419e-11
La18G01165	-2.85111	3.90381e-13	5.3384e-11
novel.797	9.31005	4.03832e-13	5.50713e-11
La22G00635	2.08418	4.10218e-13	5.57886e-11
La16G00225	-2.42063	4.34734e-13	5.89606e-11
La04G02419	3.07802	4.55654e-13	6.16291e-11
La07G00312	-3.61879	4.6197e-13	6.23131e-11
La12G02030	2.30849	5.10415e-13	6.86605e-11
La20G00457	2.61057	5.12462e-13	6.8749e-11
La01G00379	-4.67028	5.51363e-13	7.37679e-11
La01G00311	-2.87797	6.04959e-13	8.07204e-11
La17G00242	3.31147	6.57542e-13	8.75008e-11
La17G00022	2.03508	6.67105e-13	8.85354e-11
La03G01094	-2.27875	6.96214e-13	9.21516e-11
La12G01628	1.642	7.03216e-13	9.28301e-11
La26G01264	1.63977	8.06595e-13	1.06194e-10
La02G02254	-3.50112	8.18785e-13	1.07513e-10
novel.569	4.1009	8.27773e-13	1.08405e-10
La03G02687	-2.01797	8.64264e-13	1.12886e-10
La24G00005	-3.0108	8.85714e-13	1.15383e-10
La07G00155	2.5926	9.54978e-13	1.24079e-10
La05G00794	-4.13452	1.01063e-12	1.30966e-10
La08G01767	-2.02211	1.03944e-12	1.34349e-10
novel.2848	2.98697	1.0804e-12	1.39279e-10
La01G00581	-4.41667	1.12249e-12	1.44329e-10
La10G00692	2.28141	1.13701e-12	1.45818e-10
La05G01169	1.82238	1.21796e-12	1.55795e-10
La20G00634	3.49621	1.32291e-12	1.68784e-10
La09G02447	1.75101	1.34836e-12	1.71589e-10
La17G01674	-2.21576	1.48558e-12	1.88566e-10
La00G04288	2.63833	1.50801e-12	1.90923e-10
La05G00045	3.88791	1.60162e-12	2.02258e-10
La00G00935	2.91436	1.66868e-12	2.10189e-10
La05G00743	-1.88835	1.69979e-12	2.13129e-10
La26G01405	-2.50193	1.70062e-12	2.13129e-10
La14G00072	1.88252	1.7858e-12	2.23238e-10
La10G01777	-3.25181	1.87689e-12	2.34034e-10
La22G00298	-3.25405	1.96054e-12	2.43851e-10
La22G00563	2.635	2.07987e-12	2.58044e-10
La20G00841	1.80985	2.10004e-12	2.59895e-10
La16G00134	1.78768	2.21661e-12	2.73638e-10
La22G01501	2.58444	2.35498e-12	2.89997e-10
La22G01805	2.24892	2.48329e-12	3.05038e-10
La24G00169	8.94975	2.50536e-12	3.06988e-10
novel.2335	-2.16458	2.55157e-12	3.11877e-10
La10G00789	-2.21332	2.70806e-12	3.3019e-10
La01G00569	1.79452	2.81335e-12	3.42185e-10
La00G01670	3.50099	2.84246e-12	3.44878e-10
La18G00682	2.18318	2.86562e-12	3.46838e-10
La18G00444	-3.90122	2.91726e-12	3.52227e-10
La27G00498	2.77682	3.03274e-12	3.65279e-10
La24G01813	-3.74509	3.19634e-12	3.8405e-10
La19G01000	2.54459	3.23633e-12	3.87913e-10
La12G00316	3.52184	3.37128e-12	4.03112e-10
La13G01455	-4.54651	3.44559e-12	4.10796e-10
La12G00033	-2.08027	3.45214e-12	4.10796e-10
La22G00841	2.24892	3.53914e-12	4.2014e-10
La04G02720	1.70483	3.55678e-12	4.21223e-10
La14G00315	2.41144	3.5826e-12	4.2314e-10
La13G01470	-4.35236	3.59006e-12	4.2314e-10
La08G01688	3.73143	3.64675e-12	4.28801e-10
La16G01399	3.84981	3.67781e-12	4.30451e-10
La16G01372	1.69169	3.67818e-12	4.30451e-10
La20G01702	2.2551	3.88733e-12	4.53854e-10
La17G01292	-2.48055	4.18621e-12	4.876e-10
La09G02868	1.94516	4.20836e-12	4.89029e-10
La04G01849	-1.69142	4.38845e-12	5.08693e-10
La01G00313	-2.35125	4.40183e-12	5.08693e-10
La16G00481	-3.02536	4.40841e-12	5.08693e-10
La14G01394	-2.34018	4.63898e-12	5.34054e-10
novel.1133	3.23656	4.74751e-12	5.43694e-10
La05G00265	1.90281	4.75023e-12	5.43694e-10
La04G02981	1.64715	4.75567e-12	5.43694e-10
novel.631	3.48471	4.86395e-12	5.54793e-10
La11G01152	2.92562	4.94744e-12	5.63019e-10
La08G00211	4.64284	5.02726e-12	5.7079e-10
La27G00483	3.04856	5.17358e-12	5.86059e-10
La20G01366	1.82889	5.77508e-12	6.52702e-10
La22G02152	3.17761	6.01318e-12	6.76537e-10
La27G00664	-3.99718	6.0133e-12	6.76537e-10
La23G01337	2.30946	6.28149e-12	7.05107e-10
La15G01589	3.86112	6.35399e-12	7.11633e-10
La04G00287	1.46452	6.57507e-12	7.3473e-10
La09G02610	3.72957	6.66858e-12	7.43502e-10
La11G00485	-2.01291	6.97549e-12	7.75972e-10
La02G00483	4.24913	7.37136e-12	8.18171e-10
La02G00097	1.79716	7.39919e-12	8.19423e-10
La22G00419	2.10084	7.50674e-12	8.29478e-10
La17G00610	-3.41711	7.58934e-12	8.36737e-10
La11G01364	3.76337	7.62341e-12	8.38625e-10
La21G00240	2.90004	7.93149e-12	8.70582e-10
La04G00560	8.74621	8.00289e-12	8.75479e-10
novel.2601	8.86036	8.01147e-12	8.75479e-10
novel.2186	3.01603	8.99768e-12	9.81084e-10
La05G01280	-1.88699	9.09271e-12	9.89267e-10
La10G00093	-1.73256	9.34633e-12	1.01363e-09
La22G00430	-2.83285	9.35756e-12	1.01363e-09
La18G00776	5.01126	9.71911e-12	1.05049e-09
La24G00574	-4.54121	1.00536e-11	1.08428e-09
La17G01618	-9.31471	1.05736e-11	1.13788e-09
La15G01180	-4.06155	1.05992e-11	1.13817e-09
La21G01611	2.0062	1.09239e-11	1.17049e-09
novel.2200	3.00041	1.10827e-11	1.18494e-09
La05G00690	2.10572	1.13093e-11	1.20657e-09
La00G01430	-3.10221	1.17396e-11	1.24977e-09
La14G00779	4.47638	1.31002e-11	1.39163e-09
La26G00031	-2.7506	1.31948e-11	1.39868e-09
La20G02071	1.88622	1.32926e-11	1.40603e-09
La03G02700	2.59075	1.60247e-11	1.69141e-09
La17G01673	-1.84551	1.69768e-11	1.78809e-09
La21G00099	2.64364	1.86559e-11	1.96077e-09
La02G01813	6.07458	1.90496e-11	1.99791e-09
La02G00330	-2.52368	1.93418e-11	2.02426e-09
La14G01350	2.49513	1.9476e-11	2.03401e-09
La11G00212	2.95	2.00418e-11	2.0887e-09
La01G01725	-4.80777	2.02532e-11	2.10629e-09
La24G01794	2.31501	2.11699e-11	2.19701e-09
La03G00071	3.16148	2.28475e-11	2.36615e-09
La23G01441	2.18591	2.31462e-11	2.3878e-09
La26G00057	-4.18545	2.3153e-11	2.3878e-09
La06G00806	-1.48631	2.37228e-11	2.44148e-09
La23G00718	2.47642	2.82987e-11	2.90637e-09
La27G00284	2.23833	2.90964e-11	2.98211e-09
La03G00126	2.42924	2.96891e-11	3.03657e-09
La00G02698	2.28796	2.98209e-11	3.04376e-09
La04G00738	2.5515	3.07297e-11	3.13007e-09
La17G00613	-2.08892	3.09162e-11	3.1426e-09
La09G00258	-2.89462	3.11754e-11	3.16245e-09
La09G01581	1.84988	3.20917e-11	3.24874e-09
La23G00056	-2.05561	3.24563e-11	3.27895e-09
novel.1139	4.08693	3.37943e-11	3.40521e-09
La19G01785	2.16201	3.38437e-11	3.40521e-09
La16G00811	2.91868	3.42924e-11	3.43792e-09
La04G01571	-3.59737	3.43077e-11	3.43792e-09
La05G00875	2.60658	3.46222e-11	3.46243e-09
novel.662	2.09548	3.5522e-11	3.54525e-09
La17G00676	2.78734	3.77899e-11	3.76401e-09
La15G01708	-2.82984	3.82176e-11	3.79897e-09
La21G01630	3.61163	3.99599e-11	3.9642e-09
novel.94	2.55169	4.0865e-11	4.04533e-09
La09G01422	1.83099	4.09412e-11	4.04533e-09
La01G00115	-2.6834	4.10451e-11	4.04752e-09
La17G00372	2.09709	4.24912e-11	4.18179e-09
La23G01599	-1.64218	4.47044e-11	4.39088e-09
La00G03082	-2.18916	4.7094e-11	4.61643e-09
La02G00041	4.14308	4.76298e-11	4.65972e-09
novel.2589	8.65695	5.08503e-11	4.96257e-09
La01G03281	-2.69808	5.09272e-11	4.96257e-09
La22G02659	2.2568	5.10262e-11	4.96257e-09
La00G03895	-2.112	5.35984e-11	5.20252e-09
La18G01271	-2.20419	5.38946e-11	5.22102e-09
La06G00923	1.99783	5.43382e-11	5.25372e-09
La04G02752	1.85858	5.46258e-11	5.27123e-09
La10G00484	2.37045	5.53403e-11	5.32979e-09
La04G01437	-1.90351	5.65166e-11	5.43251e-09
novel.34	-2.54911	5.76716e-11	5.53279e-09
La27G00524	3.5916	5.79041e-11	5.54434e-09
La01G02307	-4.61088	5.86937e-11	5.6091e-09
La26G01306	1.7699	5.92068e-11	5.64723e-09
La23G01808	1.96565	6.12154e-11	5.82758e-09
La00G03294	3.72909	6.13889e-11	5.83289e-09
La09G02344	2.19823	6.39671e-11	6.06621e-09
La03G01050	1.48717	6.80149e-11	6.43775e-09
La09G00087	1.70708	6.96487e-11	6.57981e-09
La18G01964	-2.21141	7.0262e-11	6.6251e-09
La03G01184	-2.01572	7.24448e-11	6.81794e-09
La01G00811	2.90052	7.86703e-11	7.38979e-09
La20G00930	2.18482	8.00032e-11	7.50075e-09
La08G01493	2.60177	8.06407e-11	7.54623e-09
La04G02842	-4.17495	8.23483e-11	7.69149e-09
La20G02094	1.63427	8.4402e-11	7.86846e-09
La16G01389	3.1373	8.97647e-11	8.35268e-09
La06G01220	1.65699	9.35408e-11	8.68771e-09
La07G01201	-2.02623	9.39605e-11	8.71035e-09
La13G01300	3.96729	9.62188e-11	8.90303e-09
La08G01727	2.25319	1.01286e-10	9.35438e-09
La01G02959	3.12205	1.05166e-10	9.69465e-09
La15G01108	2.24139	1.05765e-10	9.71673e-09
La05G02105	-1.54301	1.05798e-10	9.71673e-09
La16G01684	1.97788	1.0859e-10	9.9547e-09
La02G02166	-2.65179	1.13295e-10	1.03668e-08
La01G01642	1.76647	1.15651e-10	1.05629e-08
La10G01818	-1.92416	1.1893e-10	1.08423e-08
La11G01967	1.80794	1.19645e-10	1.08875e-08
La01G00582	-4.42624	1.32747e-10	1.20576e-08
La01G00153	-1.9934	1.33207e-10	1.20772e-08
La07G02152	-3.11821	1.39487e-10	1.26234e-08
La06G01806	2.92775	1.40401e-10	1.2683e-08
La01G03057	-2.17275	1.40825e-10	1.26981e-08
La04G03146	-2.42125	1.47447e-10	1.3271e-08
La11G01571	4.42223	1.48419e-10	1.33343e-08
La18G00441	2.40558	1.53332e-10	1.37507e-08
La24G00642	2.03215	1.54594e-10	1.38388e-08
La08G01925	-1.93052	1.61356e-10	1.4418e-08
La00G04279	-2.44565	1.63207e-10	1.45572e-08
La08G01255	-5.45832	1.69383e-10	1.50809e-08
La26G00357	-2.03925	1.75845e-10	1.56281e-08
La14G00970	1.77123	1.77407e-10	1.57386e-08
La08G00547	-2.9796	1.84997e-10	1.63827e-08
La13G00897	-1.98011	1.92125e-10	1.69835e-08
La14G01894	-1.54375	1.95945e-10	1.72903e-08
La23G02234	-3.67283	2.01245e-10	1.77264e-08
La16G00429	-2.33151	2.09663e-10	1.84351e-08
La06G01890	1.80373	2.11662e-10	1.85778e-08
La08G01500	3.26782	2.26584e-10	1.98523e-08
La03G02595	1.67835	2.34774e-10	2.05336e-08
La07G01110	2.212	2.38531e-10	2.08254e-08
La11G01584	2.28269	2.40455e-10	2.09564e-08
La11G01703	-2.80778	2.40888e-10	2.09573e-08
La05G00556	-2.27882	2.4237e-10	2.10492e-08
novel.2830	2.26452	2.74198e-10	2.37717e-08
La14G00783	4.50294	2.755e-10	2.38187e-08
La16G01632	2.20701	2.75703e-10	2.38187e-08
La18G01301	1.6957	2.78636e-10	2.40302e-08
La00G00773	3.82753	2.80071e-10	2.41119e-08
La06G00089	2.04768	2.84473e-10	2.44484e-08
La10G00976	-1.54699	3.07857e-10	2.64122e-08
La18G01291	4.74249	3.11033e-10	2.66385e-08
La27G00117	3.39139	3.16302e-10	2.7043e-08
La02G02127	-3.17386	3.1932e-10	2.7254e-08
La14G01221	-1.80392	3.28821e-10	2.80078e-08
La19G00072	5.07583	3.29283e-10	2.80078e-08
La22G02221	-2.73066	3.38771e-10	2.87653e-08
La12G01499	-1.52167	3.45999e-10	2.93288e-08
La01G01185	-2.05344	3.72009e-10	3.14796e-08
La02G01788	3.71068	3.73296e-10	3.15346e-08
novel.2652	8.36943	3.79899e-10	3.20377e-08
La18G01636	8.22309	3.85469e-10	3.24521e-08
La09G02650	-3.71355	3.93243e-10	3.30504e-08
La05G00446	-2.33287	4.04231e-10	3.39164e-08
La17G00675	2.66888	4.23158e-10	3.54443e-08
La07G02059	-1.9828	4.2483e-10	3.55242e-08
La20G00380	-4.9208	4.34963e-10	3.63102e-08
La08G00548	-2.87566	4.44238e-10	3.7022e-08
La01G02192	3.17124	4.56127e-10	3.7949e-08
La08G01952	-1.84731	4.59482e-10	3.8164e-08
La08G01209	8.30071	4.91392e-10	4.0746e-08
La14G00042	2.03635	4.95314e-10	4.10025e-08
La10G00691	2.68442	4.99288e-10	4.12625e-08
novel.1900	2.05614	5.0507e-10	4.16708e-08
La13G01090	3.11754	5.1275e-10	4.22341e-08
La26G01723	2.78804	5.2558e-10	4.32189e-08
La04G03147	-2.24919	5.28049e-10	4.335e-08
La05G00259	-1.89028	5.56591e-10	4.56174e-08
La08G01130	-5.41601	5.67725e-10	4.6453e-08
La00G05630	-3.61942	5.68873e-10	4.64702e-08
La01G01527	-2.1163	5.92048e-10	4.82836e-08
La02G02271	2.29435	6.01001e-10	4.89331e-08
La10G00730	-3.4077	6.02102e-10	4.89423e-08
La03G00276	-2.03937	6.21584e-10	5.04431e-08
La03G01555	1.72677	6.30036e-10	5.10453e-08
La17G01449	1.93624	6.36233e-10	5.14631e-08
La00G05624	-2.18908	6.6437e-10	5.36514e-08
La17G00376	2.09599	6.65724e-10	5.36732e-08
La22G02156	1.90087	6.67032e-10	5.36912e-08
La12G01089	-2.27051	6.7044e-10	5.38779e-08
La16G00738	1.65807	6.72104e-10	5.39241e-08
novel.699	4.2511	6.83597e-10	5.46876e-08
La06G00415	-1.96806	6.8383e-10	5.46876e-08
La01G02780	3.03561	7.039e-10	5.62019e-08
La20G01725	-4.65425	7.24284e-10	5.77362e-08
La00G04131	-2.41203	7.56532e-10	6.02099e-08
La00G00215	2.16995	7.90764e-10	6.28334e-08
La21G01402	1.89071	8.1215e-10	6.44293e-08
La26G01096	1.92986	8.43643e-10	6.68206e-08
La00G01643	-2.25465	8.45135e-10	6.68318e-08
La00G01362	-2.22311	8.49126e-10	6.70403e-08
La00G01169	-2.31956	8.53611e-10	6.72871e-08
La26G00482	5.53965	8.65805e-10	6.81398e-08
La13G02007	1.78405	8.70784e-10	6.84229e-08
La03G00275	1.89302	9.37905e-10	7.35802e-08
La26G00164	2.40112	9.51277e-10	7.45112e-08
La24G00196	-1.89969	9.55246e-10	7.46727e-08
La25G00217	2.30783	9.56356e-10	7.46727e-08
La17G00754	-3.56509	9.66568e-10	7.53512e-08
La10G01489	3.64421	9.86202e-10	7.67609e-08
La00G04647	2.67542	9.97725e-10	7.75359e-08
La17G01112	-1.98168	1.02328e-09	7.9397e-08
La05G01635	-2.24766	1.02882e-09	7.97024e-08
La04G02226	1.33079	1.04905e-09	8.11422e-08
La01G02990	-3.3164	1.11926e-09	8.64379e-08
La04G01337	1.60018	1.16562e-09	8.98781e-08
La21G00754	2.36008	1.1942e-09	9.19385e-08
novel.2748	2.06689	1.20572e-09	9.2681e-08
La01G00072	1.60331	1.2154e-09	9.32804e-08
La15G00301	-1.58813	1.22988e-09	9.4246e-08
La04G01761	-1.74024	1.26405e-09	9.67146e-08
La17G00555	2.5848	1.27807e-09	9.76361e-08
La12G00527	2.10466	1.28437e-09	9.79667e-08
La02G01132	1.69185	1.29136e-09	9.83479e-08
La07G02034	1.87589	1.34971e-09	1.02634e-07
La11G00585	1.70644	1.35184e-09	1.02638e-07
La02G00116	-2.09584	1.35649e-09	1.02834e-07
La08G01989	1.98099	1.36572e-09	1.03375e-07
La27G00665	-1.81593	1.37933e-09	1.04246e-07
La09G02953	1.73018	1.40552e-09	1.06063e-07
La00G02254	2.88445	1.4377e-09	1.08326e-07
La10G00693	2.06425	1.53019e-09	1.1512e-07
La01G00578	2.26233	1.53584e-09	1.1537e-07
La01G03336	1.50379	1.54288e-09	1.15723e-07
novel.1850	-3.11751	1.59491e-09	1.19445e-07
La27G00584	-4.33192	1.63103e-09	1.21965e-07
La05G00786	1.80782	1.63722e-09	1.22243e-07
La12G00004	-2.03776	1.6411e-09	1.22349e-07
La08G00242	-4.13384	1.64888e-09	1.22743e-07
La00G02979	2.73098	1.69267e-09	1.25814e-07
La21G00699	4.13558	1.70835e-09	1.26789e-07
La13G01565	2.36399	1.72021e-09	1.27478e-07
La04G02990	-3.39996	1.73529e-09	1.28404e-07
La16G00097	2.56571	1.80039e-09	1.33022e-07
La20G01721	-2.46908	1.82605e-09	1.34717e-07
La14G00161	-2.29634	1.86353e-09	1.37277e-07
La11G02003	7.98349	1.88068e-09	1.38335e-07
La07G01998	-1.96184	1.91367e-09	1.40553e-07
La25G00550	1.35239	1.94371e-09	1.42547e-07
La09G00501	2.14638	2.00804e-09	1.47048e-07
La18G00654	-2.13381	2.04451e-09	1.49497e-07
La01G02289	2.4329	2.05112e-09	1.49759e-07
La14G00168	1.74558	2.06475e-09	1.50532e-07
novel.1586	2.15431	2.06886e-09	1.5061e-07
La13G00469	2.10801	2.07961e-09	1.51171e-07
La04G02678	6.91256	2.11843e-09	1.53767e-07
La02G00307	-2.33402	2.12763e-09	1.54208e-07
La00G01579	2.33838	2.15376e-09	1.55874e-07
La09G02035	-1.7625	2.17784e-09	1.57386e-07
La22G02071	-3.86667	2.21835e-09	1.6008e-07
La18G01973	-3.45044	2.22771e-09	1.60522e-07
La10G00695	2.06314	2.28568e-09	1.6446e-07
La12G01219	2.70295	2.301e-09	1.65321e-07
La01G03527	2.12593	2.32054e-09	1.66484e-07
La15G00356	1.85722	2.34269e-09	1.6783e-07
La02G01467	3.79434	2.38462e-09	1.70586e-07
La05G00892	-2.50621	2.43783e-09	1.74142e-07
La03G00203	1.54443	2.46181e-09	1.75601e-07
novel.586	-4.65153	2.50012e-09	1.78077e-07
La16G01271	1.72995	2.5082e-09	1.78183e-07
novel.879	8.17276	2.50881e-09	1.78183e-07
novel.2059	3.15943	2.56617e-09	1.81693e-07
La26G01567	2.44918	2.56673e-09	1.81693e-07
novel.2753	2.17012	2.56923e-09	1.81693e-07
La18G02144	3.27363	2.63012e-09	1.85733e-07
La22G01843	1.46302	2.63775e-09	1.86006e-07
La04G01084	3.94778	2.64181e-09	1.86028e-07
La07G01258	-2.57777	2.68941e-09	1.8911e-07
novel.886	1.46494	2.84729e-09	1.99928e-07
La20G01566	7.9101	2.88586e-09	2.0235e-07
La04G00377	3.74208	3.05938e-09	2.14176e-07
La00G02417	3.05603	3.06318e-09	2.14176e-07
La07G00247	3.05575	3.08767e-09	2.15584e-07
La27G00024	-2.06014	3.10265e-09	2.16325e-07
La07G01429	-1.70188	3.11788e-09	2.16782e-07
La03G01368	-4.13591	3.11797e-09	2.16782e-07
La26G00730	-2.33775	3.14197e-09	2.18144e-07
La26G01582	2.86013	3.20974e-09	2.22001e-07
La09G01913	1.51874	3.21092e-09	2.22001e-07
La21G01122	-5.21952	3.21097e-09	2.22001e-07
La24G01913	-1.41784	3.30421e-09	2.28129e-07
La26G01565	1.70914	3.31896e-09	2.28706e-07
La23G01384	-4.47552	3.32182e-09	2.28706e-07
La11G01603	-4.79027	3.36622e-09	2.31442e-07
La26G00220	-2.87869	3.38788e-09	2.32608e-07
novel.2671	3.1411	3.40438e-09	2.33417e-07
La20G00085	4.11195	3.52593e-09	2.41416e-07
La20G02369	1.63322	3.53538e-09	2.41729e-07
La17G01552	-2.88685	3.58136e-09	2.44535e-07
La21G00406	-1.30815	3.62175e-09	2.46693e-07
La13G00440	2.53897	3.62292e-09	2.46693e-07
La21G01545	-2.34632	3.65684e-09	2.4866e-07
La18G01830	-1.76707	3.71015e-09	2.51939e-07
La04G01523	1.52337	3.7774e-09	2.56155e-07
La14G01643	-1.73997	3.82499e-09	2.59027e-07
La13G01646	-1.7291	3.83794e-09	2.59548e-07
La03G01986	-2.18736	3.84621e-09	2.59753e-07
La21G00869	-2.73404	3.86342e-09	2.6056e-07
La07G01329	3.93152	3.88662e-09	2.61712e-07
La04G00185	2.02778	3.89108e-09	2.61712e-07
La08G00539	2.84659	3.95746e-09	2.65816e-07
La18G01487	-2.00346	4.11213e-09	2.7583e-07
La16G00794	-3.1838	4.15605e-09	2.78399e-07
La11G01036	7.97192	4.22018e-09	2.82313e-07
La18G01764	2.42042	4.23865e-09	2.82891e-07
La23G00069	1.58931	4.24025e-09	2.82891e-07
La07G02013	-1.73518	4.26221e-09	2.83974e-07
La12G01990	-2.27123	4.26946e-09	2.84074e-07
La24G01791	-1.64009	4.30611e-09	2.86128e-07
La10G00664	2.32979	4.41117e-09	2.92716e-07
novel.830	-2.70418	4.50291e-09	2.98403e-07
La16G01111	-2.07787	4.58256e-09	3.03276e-07
La27G00567	5.07817	4.6818e-09	3.0943e-07
La08G00213	3.61676	4.71093e-09	3.10941e-07
La14G00558	1.80703	4.78255e-09	3.15247e-07
La18G01530	2.86537	4.81489e-09	3.16957e-07
La26G01027	-2.51751	4.83853e-09	3.1809e-07
La16G01419	-5.01113	4.93532e-09	3.24023e-07
La19G01898	-2.75252	5.0667e-09	3.32208e-07
La00G02040	4.8874	5.10307e-09	3.3415e-07
La05G01454	-1.96222	5.21767e-09	3.41203e-07
La10G01226	-2.15968	5.26589e-09	3.43901e-07
La10G00411	1.68064	5.27311e-09	3.43919e-07
La20G00985	3.56794	5.28566e-09	3.44284e-07
La02G00466	1.74904	5.30211e-09	3.44902e-07
La05G00264	1.62447	5.46042e-09	3.54734e-07
La12G00323	2.60441	5.50843e-09	3.57384e-07
La09G02118	1.66794	5.547e-09	3.59415e-07
La20G01397	2.33158	5.57184e-09	3.60072e-07
La00G03889	3.71719	5.57795e-09	3.60072e-07
La27G00669	2.0144	5.57896e-09	3.60072e-07
La03G02699	-4.27317	5.59135e-09	3.60402e-07
La02G02075	2.06482	5.61607e-09	3.61524e-07
La21G01363	-4.66379	5.66004e-09	3.63882e-07
La23G01807	1.65525	5.68387e-09	3.6494e-07
La07G01824	1.65089	5.7348e-09	3.67733e-07
La02G00804	-2.11621	5.82238e-09	3.72866e-07
La12G00514	-2.32242	6.0462e-09	3.86699e-07
La27G00473	2.04239	6.14291e-09	3.92377e-07
La10G00560	1.70256	6.25906e-09	3.99281e-07
La23G02630	1.70024	6.37163e-09	4.05939e-07
La23G02052	1.40444	6.41288e-09	4.08042e-07
La19G00793	-3.52946	6.5361e-09	4.15348e-07
La23G00411	1.96658	6.55332e-09	4.15909e-07
La14G00162	-2.07023	6.63369e-09	4.20471e-07
La07G02290	-2.59842	6.72702e-09	4.25841e-07
La14G00382	1.51554	6.76033e-09	4.27403e-07
La01G01715	-2.27673	6.7958e-09	4.29098e-07
La12G01893	3.60952	6.81155e-09	4.29195e-07
La24G00509	-1.9253	6.81468e-09	4.29195e-07
La07G01997	-1.69911	7.2346e-09	4.55063e-07
La25G00425	-5.37008	7.41158e-09	4.65603e-07
La18G01019	1.63917	7.43465e-09	4.66461e-07
La16G00700	-2.27602	7.45702e-09	4.67272e-07
La04G03540	-1.92721	7.47343e-09	4.67708e-07
La22G01891	-1.82634	7.53931e-09	4.71236e-07
La08G02074	1.82742	7.6e-09	4.7443e-07
novel.2302	1.5737	7.80562e-09	4.86652e-07
La20G00686	1.53358	7.8385e-09	4.88087e-07
novel.56	2.48151	7.94225e-09	4.93926e-07
La04G01654	1.6464	7.99835e-09	4.96791e-07
La20G00278	-3.62921	8.07987e-09	5.01225e-07
novel.1497	2.72548	8.14762e-09	5.04796e-07
La21G00482	4.56798	8.20504e-09	5.07718e-07
novel.1074	1.71868	8.29952e-09	5.12923e-07
La01G02487	-2.19095	8.34123e-09	5.14858e-07
La26G01884	-3.24975	8.36714e-09	5.15814e-07
La00G01037	-2.42748	8.3783e-09	5.15859e-07
La08G00113	1.92178	8.62464e-09	5.29861e-07
La17G00967	-1.92985	8.62712e-09	5.29861e-07
La02G01105	1.81565	8.68518e-09	5.32766e-07
La06G01908	-2.09763	8.72821e-09	5.34744e-07
La10G01631	1.79347	8.90008e-09	5.44599e-07
La15G00550	2.25084	9.29189e-09	5.67872e-07
La26G01116	-1.62274	9.40276e-09	5.7394e-07
La04G01436	1.67814	9.5051e-09	5.79472e-07
La22G02528	-2.44378	9.5347e-09	5.80561e-07
La03G00774	-1.73052	9.55425e-09	5.81037e-07
La10G01571	1.93195	9.646e-09	5.85897e-07
La23G02723	-3.91169	9.67142e-09	5.86721e-07
La22G02935	-1.54856	9.75348e-09	5.90975e-07
La03G00816	1.65434	9.90785e-09	5.99595e-07
La12G01241	2.23533	9.97108e-09	6.02684e-07
La08G00170	-1.50221	1.00419e-08	6.06223e-07
La04G03349	1.75924	1.03049e-08	6.21341e-07
La14G00854	-1.92387	1.03594e-08	6.23518e-07
La07G00960	2.54389	1.0377e-08	6.23518e-07
La22G00299	-2.7625	1.03787e-08	6.23518e-07
La08G00408	1.92807	1.04568e-08	6.27444e-07
La07G00724	1.72699	1.05108e-08	6.29924e-07
novel.1203	2.37009	1.05907e-08	6.33945e-07
La01G01359	-3.39035	1.08101e-08	6.46292e-07
La07G01477	1.74107	1.08267e-08	6.46505e-07
La17G01456	3.45665	1.10107e-08	6.56704e-07
La24G00604	-2.61099	1.10384e-08	6.57112e-07
La24G00108	-2.03169	1.10441e-08	6.57112e-07
La12G01240	2.45807	1.10737e-08	6.58082e-07
La20G01169	2.89314	1.12135e-08	6.65589e-07
La19G00357	-1.83922	1.12646e-08	6.67823e-07
La01G00355	2.24615	1.16828e-08	6.91788e-07
La18G01275	1.49635	1.18535e-08	7.01055e-07
novel.6	-1.47582	1.19192e-08	7.04102e-07
La13G00517	-3.65655	1.21066e-08	7.14318e-07
La18G01746	-1.70867	1.25218e-08	7.37938e-07
La01G03488	1.29357	1.26123e-08	7.42384e-07
La23G01563	-1.40342	1.26404e-08	7.43156e-07
La12G01938	2.84319	1.32067e-08	7.75133e-07
La17G01557	-2.41651	1.32156e-08	7.75133e-07
La22G00308	1.7862	1.33604e-08	7.82697e-07
La04G00488	1.65427	1.3555e-08	7.9311e-07
La00G05627	-2.41723	1.35702e-08	7.9311e-07
novel.257	2.56333	1.35919e-08	7.93442e-07
La04G01894	2.26327	1.3625e-08	7.94439e-07
La06G00438	1.76047	1.36703e-08	7.96145e-07
La04G02264	-3.8315	1.37185e-08	7.98013e-07
La01G02820	-3.00427	1.37507e-08	7.98944e-07
La18G01398	-1.48772	1.39191e-08	8.07781e-07
La16G00699	-2.11445	1.41056e-08	8.17644e-07
La02G01087	2.19161	1.44837e-08	8.3858e-07
La07G02157	1.53744	1.45155e-08	8.38616e-07
La20G01965	2.38879	1.45182e-08	8.38616e-07
La12G01237	2.93979	1.45422e-08	8.39026e-07
La07G01504	1.83881	1.47726e-08	8.51326e-07
La17G00562	2.14367	1.52225e-08	8.76233e-07
La26G00765	1.41358	1.53159e-08	8.80582e-07
La20G00715	2.33487	1.54433e-08	8.86878e-07
La23G01335	-1.69738	1.57979e-08	9.0619e-07
La14G00127	-2.87509	1.5949e-08	9.13797e-07
La07G02303	1.26578	1.63949e-08	9.38263e-07
La26G01355	1.75737	1.64548e-08	9.40605e-07
La26G01752	2.2608	1.66036e-08	9.47391e-07
La01G00027	2.06277	1.66118e-08	9.47391e-07
La13G01404	1.93631	1.69759e-08	9.67038e-07
La20G01681	1.32516	1.71532e-08	9.76019e-07
La14G00791	3.48598	1.73555e-08	9.86392e-07
La09G02164	1.88738	1.74112e-08	9.88424e-07
La19G01696	1.49028	1.75786e-08	9.96035e-07
La23G00753	1.48837	1.75855e-08	9.96035e-07
La26G00245	-2.42606	1.8102e-08	1.02412e-06
La17G01801	2.16721	1.82128e-08	1.02921e-06
La00G03815	-2.27434	1.83241e-08	1.03432e-06
novel.1430	-3.43988	1.88142e-08	1.06077e-06
La04G01017	-2.25953	1.90727e-08	1.07412e-06
La11G00346	1.3231	1.91533e-08	1.07744e-06
La03G00369	-7.4733	1.92028e-08	1.079e-06
La04G00504	1.50963	1.94888e-08	1.09382e-06
La15G00903	-2.0638	1.9664e-08	1.10241e-06
La08G00949	1.90229	1.97755e-08	1.10741e-06
La04G00899	1.9639	1.98139e-08	1.1083e-06
La12G01431	-1.66886	1.99e-08	1.11186e-06
La12G01776	-1.73551	2.08923e-08	1.16599e-06
La21G00735	-3.81783	2.13347e-08	1.18934e-06
La04G03174	-1.50632	2.19757e-08	1.22369e-06
La21G00622	2.06202	2.22098e-08	1.23534e-06
La04G02505	-1.7519	2.24277e-08	1.24606e-06
La19G01604	-2.05846	2.25942e-08	1.2539e-06
La14G00387	-2.58361	2.28273e-08	1.26511e-06
La17G00911	-1.96854	2.28473e-08	1.26511e-06
La20G02072	-1.85398	2.34123e-08	1.29386e-06
La07G01211	-3.26227	2.34187e-08	1.29386e-06
La10G00311	3.41816	2.35253e-08	1.2983e-06
La21G00512	1.63104	2.38578e-08	1.31518e-06
La03G01383	-2.39126	2.4024e-08	1.32287e-06
La12G01376	1.76816	2.4098e-08	1.32547e-06
La23G01334	-1.61981	2.44677e-08	1.34431e-06
La08G00590	-2.61908	2.4541e-08	1.34684e-06
La21G00418	1.74803	2.46081e-08	1.34903e-06
La11G01859	1.36657	2.51521e-08	1.37733e-06
La07G00506	1.80543	2.5519e-08	1.39587e-06
La12G01668	-1.80338	2.5551e-08	1.39608e-06
La16G00813	-1.9905	2.56406e-08	1.39943e-06
La04G03482	-1.16091	2.57253e-08	1.40251e-06
La08G01990	-1.42643	2.58901e-08	1.40994e-06
La07G01163	-1.77248	2.59544e-08	1.41189e-06
La00G05512	3.9859	2.61203e-08	1.41936e-06
La20G00292	-3.64015	2.62331e-08	1.42392e-06
La26G01259	-4.0965	2.69641e-08	1.462e-06
La22G00622	1.43013	2.7521e-08	1.49056e-06
La04G00740	1.6446	2.8127e-08	1.52172e-06
La22G00331	-3.94976	2.83701e-08	1.53319e-06
La02G00125	-2.58318	2.84073e-08	1.53353e-06
La08G01729	1.32121	2.91336e-08	1.57102e-06
La12G01614	1.39155	2.91906e-08	1.57239e-06
La06G01345	-4.26407	2.94187e-08	1.58295e-06
La21G00636	-3.14693	2.94578e-08	1.58333e-06
La15G01799	1.45223	2.95373e-08	1.58588e-06
La07G00420	-4.01677	2.97301e-08	1.5945e-06
La05G00665	3.79495	2.98791e-08	1.60076e-06
La11G00653	1.91287	2.9933e-08	1.60192e-06
La01G01430	1.47799	3.02632e-08	1.61784e-06
La08G00851	1.99158	3.05395e-08	1.63085e-06
La03G01716	2.21335	3.06761e-08	1.63576e-06
La00G02707	2.69188	3.06975e-08	1.63576e-06
La14G00273	2.37994	3.1204e-08	1.66096e-06
La05G01505	-1.59169	3.14298e-08	1.67118e-06
La04G02836	-2.23744	3.16651e-08	1.68188e-06
La16G01356	2.1655	3.2071e-08	1.70162e-06
La09G02000	-1.3633	3.22122e-08	1.70728e-06
La02G01202	-1.55649	3.24243e-08	1.71669e-06
La26G01647	-1.75125	3.28497e-08	1.73735e-06
La03G02869	-1.6858	3.30805e-08	1.74769e-06
La25G00222	-6.60415	3.36777e-08	1.77734e-06
La10G00871	1.67434	3.4536e-08	1.8207e-06
La04G02528	2.2284	3.47271e-08	1.82882e-06
La07G00291	-1.37592	3.52589e-08	1.85486e-06
La10G01320	-1.67612	3.57834e-08	1.88045e-06
novel.1350	1.76602	3.61963e-08	1.90013e-06
La12G00066	-1.89104	3.67885e-08	1.92917e-06
La25G00475	7.68432	3.71678e-08	1.947e-06
La11G00416	-2.35619	3.73131e-08	1.95255e-06
La01G03523	1.59854	3.77665e-08	1.97418e-06
La04G01993	1.67071	3.81155e-08	1.98974e-06
La14G00971	1.48211	3.81643e-08	1.98974e-06
La22G01881	-3.16882	3.81847e-08	1.98974e-06
novel.1442	2.58846	3.84434e-08	2.00112e-06
La06G01084	1.29596	3.88167e-08	2.01843e-06
La06G00794	-2.33442	3.89896e-08	2.02529e-06
La03G02466	-1.47173	4.11565e-08	2.13392e-06
La03G02276	-3.67187	4.11671e-08	2.13392e-06
La11G01773	-2.4527	4.19915e-08	2.17438e-06
La17G00313	2.85535	4.24631e-08	2.1965e-06
La20G01927	1.71596	4.26071e-08	2.20165e-06
La06G00437	1.88197	4.38573e-08	2.26389e-06
La04G03534	1.71277	4.3905e-08	2.26399e-06
La11G01143	1.23385	4.5459e-08	2.34168e-06
La24G00920	1.504	4.62401e-08	2.37944e-06
La21G01542	4.03303	4.6436e-08	2.38704e-06
La11G00650	-7.63714	4.66178e-08	2.3939e-06
La24G01823	1.33333	4.74242e-08	2.43279e-06
La02G02274	1.97978	4.82091e-08	2.47049e-06
La06G01404	3.04551	4.82613e-08	2.47061e-06
La02G00414	1.79047	4.8462e-08	2.47832e-06
La17G00840	-1.6799	4.8861e-08	2.49614e-06
La17G01516	-2.07744	4.9027e-08	2.50204e-06
La02G01103	-2.76689	4.94057e-08	2.51877e-06
La21G00411	-2.27031	5.03426e-08	2.5639e-06
La11G00110	-1.60687	5.05163e-08	2.5701e-06
La23G02078	-3.73542	5.08713e-08	2.58551e-06
La12G01887	2.87711	5.1911e-08	2.63564e-06
La19G00747	1.25511	5.20355e-08	2.63925e-06
La09G02372	-4.98004	5.38924e-08	2.73064e-06
La15G01238	1.46972	5.42479e-08	2.74503e-06
La17G00180	-1.64387	5.42873e-08	2.74503e-06
La17G01553	-2.74442	5.49887e-08	2.77766e-06
La23G02241	1.73108	5.51628e-08	2.78361e-06
La18G01368	-1.22465	5.57605e-08	2.81091e-06
La04G00285	1.57428	5.66073e-08	2.85069e-06
La14G01015	2.22811	5.72221e-08	2.87872e-06
La16G00897	-2.50295	5.78206e-08	2.90588e-06
La10G00056	1.35073	5.88704e-08	2.95564e-06
La20G02788	3.90369	5.97454e-08	2.99653e-06
La03G03032	4.48215	6.07707e-08	3.04487e-06
La21G01140	-1.90015	6.08601e-08	3.04627e-06
La06G01666	3.92874	6.10825e-08	3.05431e-06
La15G01704	-4.26393	6.14095e-08	3.06756e-06
La23G01629	-1.81537	6.18388e-08	3.08589e-06
La21G00713	1.27149	6.19132e-08	3.08649e-06
La09G01396	2.43686	6.2038e-08	3.08961e-06
La02G01796	3.39654	6.27737e-08	3.12186e-06
La03G00765	1.72558	6.28118e-08	3.12186e-06
La14G00988	-1.68131	6.31813e-08	3.13708e-06
La17G00784	-2.03439	6.43027e-08	3.18956e-06
novel.1887	-1.81512	6.48051e-08	3.20935e-06
La06G00270	2.47598	6.48314e-08	3.20935e-06
La20G01396	1.64323	6.54879e-08	3.23861e-06
La24G00570	1.55592	6.66757e-08	3.29406e-06
La01G01290	1.94148	6.70768e-08	3.31057e-06
novel.1651	2.38582	6.76531e-08	3.33569e-06
La01G02018	-3.30992	6.87086e-08	3.38436e-06
La22G00297	-1.73401	6.91902e-08	3.40469e-06
La06G01453	-1.57707	6.9866e-08	3.43454e-06
La17G01135	-1.54012	7.07982e-08	3.47691e-06
La08G00792	2.07128	7.14058e-08	3.50327e-06
La18G01388	1.78558	7.16284e-08	3.51071e-06
La24G00152	3.06907	7.32614e-08	3.5853e-06
La07G01002	1.94067	7.3295e-08	3.5853e-06
La26G00782	-2.11816	7.3762e-08	3.60429e-06
novel.2071	1.99535	7.38289e-08	3.60429e-06
La02G00425	6.6816	7.41849e-08	3.6181e-06
La18G00729	5.65705	7.46372e-08	3.63658e-06
La04G02754	-1.68548	7.47477e-08	3.63838e-06
La22G00977	7.60144	7.5492e-08	3.671e-06
La24G01137	1.46207	7.63356e-08	3.70838e-06
La01G02708	1.65269	7.64439e-08	3.71e-06
La03G00346	1.71951	7.66924e-08	3.71842e-06
La01G01019	4.64241	7.72557e-08	3.74206e-06
La13G01980	-1.42147	7.79454e-08	3.77178e-06
La01G01017	1.84007	7.81549e-08	3.77712e-06
La08G01218	1.76488	7.82084e-08	3.77712e-06
La09G02545	1.52051	7.8599e-08	3.79158e-06
La07G00187	-2.88564	7.86608e-08	3.79158e-06
La15G00861	1.52345	7.8957e-08	3.80215e-06
La22G00065	-1.87199	7.94697e-08	3.82312e-06
La19G00376	-1.59709	7.97258e-08	3.8313e-06
novel.837	2.43279	7.97946e-08	3.8313e-06
La11G00437	-7.09007	7.99848e-08	3.83671e-06
La08G01129	1.52319	8.02236e-08	3.84444e-06
novel.2604	2.53943	8.09944e-08	3.87763e-06
La08G00709	1.96565	8.12749e-08	3.8873e-06
La27G00186	1.53134	8.17681e-08	3.90711e-06
La15G00873	-5.03632	8.33215e-08	3.9775e-06
La04G02166	4.42096	8.75375e-08	4.17473e-06
La22G01545	-1.42505	8.81707e-08	4.20088e-06
La23G01529	-3.28757	8.88001e-08	4.2268e-06
La12G01023	-2.0358	8.91837e-08	4.24098e-06
La06G00414	2.03812	8.96179e-08	4.25754e-06
La00G01585	2.21253	8.9903e-08	4.26699e-06
La16G01685	1.15211	9.20801e-08	4.36613e-06
novel.1471	1.39055	9.24884e-08	4.38129e-06
La01G01286	-2.08935	9.39531e-08	4.44642e-06
La18G01407	-2.41156	9.63351e-08	4.55148e-06
La05G01575	-2.25702	9.63568e-08	4.55148e-06
La19G00850	1.69194	9.72337e-08	4.58852e-06
La05G01609	-1.59941	9.75942e-08	4.60115e-06
La21G00087	-1.51326	9.89987e-08	4.66292e-06
La03G02979	3.39746	1.00909e-07	4.74838e-06
La15G01059	-2.19426	1.01416e-07	4.7677e-06
La27G00610	1.8743	1.02119e-07	4.7962e-06
La22G02315	4.28784	1.04127e-07	4.88586e-06
La24G01782	-4.83433	1.04472e-07	4.89744e-06
La15G00394	1.62345	1.04907e-07	4.91317e-06
La18G02108	-2.62988	1.05383e-07	4.93079e-06
La20G02298	2.23985	1.06776e-07	4.99127e-06
La23G02239	1.9287	1.07153e-07	5.00413e-06
La03G01717	2.11209	1.07769e-07	5.02816e-06
La00G05342	-1.73707	1.09223e-07	5.09121e-06
La20G00143	1.49167	1.09413e-07	5.09525e-06
La05G00425	-1.84111	1.09911e-07	5.11367e-06
La22G01201	-2.08167	1.10927e-07	5.15607e-06
La14G01710	-2.1509	1.11159e-07	5.16202e-06
La26G01157	-1.65693	1.11566e-07	5.17607e-06
La13G01640	2.02226	1.12484e-07	5.21378e-06
La03G00527	1.24456	1.151e-07	5.3283e-06
La17G00379	-5.08273	1.15227e-07	5.3283e-06
La14G01368	1.3029	1.15278e-07	5.3283e-06
La10G00626	1.3725	1.16398e-07	5.37505e-06
La00G01375	2.31933	1.16703e-07	5.38411e-06
La18G00843	-2.59205	1.17665e-07	5.42345e-06
La01G00049	1.12761	1.19072e-07	5.48319e-06
La03G00856	-2.51507	1.19204e-07	5.48418e-06
La23G00401	-1.38102	1.19391e-07	5.48766e-06
La19G00431	-2.91886	1.20131e-07	5.51653e-06
La09G01360	1.24377	1.20662e-07	5.53578e-06
La00G05422	1.70822	1.21028e-07	5.54746e-06
La14G01398	-4.70548	1.23227e-07	5.64301e-06
La10G00097	1.77902	1.25597e-07	5.74623e-06
La14G01137	-3.47338	1.25844e-07	5.75221e-06
La03G00227	-1.44209	1.26445e-07	5.77437e-06
La23G00652	2.90582	1.27204e-07	5.80369e-06
La20G01720	-2.33811	1.27682e-07	5.82009e-06
La26G01106	2.15243	1.29188e-07	5.88337e-06
La04G02175	-1.56192	1.29416e-07	5.88832e-06
novel.1697	7.83751	1.29539e-07	5.88851e-06
La25G00470	1.78181	1.30787e-07	5.93975e-06
novel.210	-2.02976	1.31869e-07	5.9834e-06
La22G01132	2.16404	1.32768e-07	6.01867e-06
La16G01461	-3.20084	1.33747e-07	6.05754e-06
La11G01369	-1.41924	1.33875e-07	6.05779e-06
La04G00943	4.23421	1.34638e-07	6.08204e-06
La02G00229	-3.92148	1.34657e-07	6.08204e-06
La16G01768	-2.50848	1.34992e-07	6.09161e-06
La06G01608	-1.48297	1.38592e-07	6.24836e-06
La23G02353	1.36686	1.38933e-07	6.25805e-06
La23G01872	1.61279	1.39239e-07	6.26613e-06
La04G01843	-2.674	1.43499e-07	6.45199e-06
La04G01385	1.90203	1.43668e-07	6.45372e-06
La21G01610	1.85688	1.44535e-07	6.4868e-06
La03G00246	-2.48222	1.44835e-07	6.49434e-06
La07G01207	1.83877	1.45362e-07	6.5121e-06
La05G00851	-1.6894	1.45579e-07	6.51593e-06
La04G02953	-1.85705	1.46068e-07	6.53188e-06
La23G00416	2.7109	1.46646e-07	6.55181e-06
La27G00412	1.67439	1.47404e-07	6.57974e-06
La17G01862	-1.59399	1.48724e-07	6.6327e-06
La13G00540	-1.57849	1.50988e-07	6.72759e-06
La25G00108	-1.96997	1.52919e-07	6.8075e-06
La08G00387	1.53309	1.5428e-07	6.86192e-06
La01G01212	-1.88659	1.54925e-07	6.88442e-06
La05G00220	1.76777	1.55391e-07	6.89426e-06
La23G02469	-3.19772	1.55425e-07	6.89426e-06
La18G01430	1.39299	1.56988e-07	6.95737e-06
La18G00994	-3.30325	1.60135e-07	7.09046e-06
La02G02098	-1.23466	1.61526e-07	7.14567e-06
novel.665	1.84689	1.63039e-07	7.2062e-06
La03G01416	2.16399	1.63879e-07	7.23685e-06
La13G01770	-1.81342	1.65044e-07	7.27957e-06
La00G05224	-1.91513	1.65141e-07	7.27957e-06
La22G01690	1.68199	1.6531e-07	7.28056e-06
La09G02506	3.02041	1.68166e-07	7.39976e-06
novel.1645	-5.67811	1.68611e-07	7.41274e-06
La21G00723	-1.68968	1.697e-07	7.45398e-06
La17G01715	-1.54441	1.70685e-07	7.49061e-06
La18G00922	1.60228	1.75029e-07	7.67444e-06
La17G00889	-1.26241	1.79583e-07	7.86715e-06
La16G01452	-1.21534	1.805e-07	7.90034e-06
La04G02829	-2.59593	1.83135e-07	8.00677e-06
La09G01561	-3.648	1.83278e-07	8.00677e-06
La09G02618	-1.65384	1.83417e-07	8.00677e-06
La14G00384	-1.91782	1.84305e-07	8.03846e-06
La02G01170	-1.31306	1.85273e-07	8.07354e-06
La06G01864	-1.45125	1.86808e-07	8.1333e-06
novel.567	-1.43137	1.87345e-07	8.1495e-06
novel.1493	2.40159	1.9417e-07	8.43898e-06
La19G01892	-4.55962	1.95493e-07	8.48904e-06
La13G01763	1.89522	1.96965e-07	8.54257e-06
La01G02329	-1.8983	1.97071e-07	8.54257e-06
La10G00914	3.76824	1.98976e-07	8.6176e-06
La07G02241	2.78744	2.01192e-07	8.70593e-06
La03G00751	-2.02855	2.01929e-07	8.73022e-06
La01G01178	1.40138	2.02812e-07	8.76072e-06
La13G01900	1.27203	2.03778e-07	8.79478e-06
La06G01292	2.04648	2.04233e-07	8.80675e-06
La07G00950	1.41017	2.04596e-07	8.81473e-06
La04G01291	3.02593	2.07735e-07	8.9422e-06
La05G00491	-2.52539	2.08409e-07	8.96338e-06
La01G00632	1.19744	2.10065e-07	9.02678e-06
La22G00772	1.4512	2.13606e-07	9.17099e-06
La13G01764	2.29636	2.13909e-07	9.17601e-06
La07G01104	-4.27048	2.14643e-07	9.19955e-06
La02G01859	1.54922	2.17428e-07	9.31084e-06
novel.2498	5.34402	2.21366e-07	9.46596e-06
novel.133	2.56222	2.21433e-07	9.46596e-06
La09G00904	1.27787	2.22329e-07	9.49607e-06
La07G01957	2.46642	2.26437e-07	9.6632e-06
La09G01433	-1.89383	2.28305e-07	9.73451e-06
La04G02788	6.88568	2.29172e-07	9.7631e-06
La08G00477	-5.11288	2.30648e-07	9.81753e-06
La04G03601	1.56801	2.33544e-07	9.93225e-06
La13G01952	1.90246	2.36786e-07	1.00607e-05
La07G00640	-1.90827	2.36971e-07	1.00607e-05
La06G01916	-1.43751	2.38066e-07	1.00937e-05
La18G01635	7.2385	2.38156e-07	1.00937e-05
novel.1472	2.06117	2.39152e-07	1.01272e-05
La04G02218	-2.38498	2.40392e-07	1.0171e-05
La22G01495	1.46006	2.42028e-07	1.02315e-05
La18G01340	-2.40785	2.43617e-07	1.02899e-05
La11G00262	-2.50808	2.44009e-07	1.02924e-05
novel.1379	1.70302	2.44091e-07	1.02924e-05
La07G00219	1.3306	2.46404e-07	1.03811e-05
La22G01568	1.29218	2.48877e-07	1.04763e-05
La03G01366	2.0642	2.49617e-07	1.04985e-05
La00G02648	-2.10925	2.50046e-07	1.05077e-05
La11G00605	-2.5351	2.56294e-07	1.07611e-05
La24G01713	-2.10674	2.56911e-07	1.07778e-05
La04G00683	1.45652	2.57399e-07	1.07892e-05
La18G01470	1.76323	2.58817e-07	1.08394e-05
La20G00100	1.26492	2.61282e-07	1.09334e-05
La10G01606	1.55141	2.62771e-07	1.09829e-05
La05G00868	-2.05678	2.63115e-07	1.09829e-05
La24G01825	-1.29138	2.6313e-07	1.09829e-05
La00G02246	2.39633	2.64659e-07	1.10374e-05
La20G00744	-1.73548	2.65659e-07	1.10564e-05
novel.1144	2.70054	2.65736e-07	1.10564e-05
La02G00699	1.73424	2.65895e-07	1.10564e-05
La03G01885	1.98648	2.66008e-07	1.10564e-05
La09G00747	-2.41464	2.66614e-07	1.10723e-05
La04G00948	-1.44123	2.67516e-07	1.11005e-05
La10G00565	7.40486	2.70376e-07	1.12097e-05
La01G00378	-1.83996	2.72012e-07	1.12681e-05
La01G02534	1.31614	2.73793e-07	1.13324e-05
novel.1577	2.52296	2.83602e-07	1.17215e-05
novel.2320	7.21464	2.83668e-07	1.17215e-05
La02G01675	-3.20522	2.84223e-07	1.17347e-05
La22G00235	1.5782	2.86498e-07	1.1813e-05
La13G02085	1.65309	2.86596e-07	1.1813e-05
La20G01157	1.51064	2.87494e-07	1.18401e-05
La04G03169	-2.4559	2.88253e-07	1.18615e-05
La11G00392	2.7066	2.8883e-07	1.18754e-05
La09G00566	-2.46116	2.90027e-07	1.19147e-05
La18G01846	-1.88727	2.90517e-07	1.19249e-05
La09G02598	-2.58505	2.91972e-07	1.19747e-05
La24G01576	-2.17584	2.92467e-07	1.19851e-05
La21G01479	1.99167	2.93043e-07	1.19988e-05
La25G00723	-1.77899	2.96576e-07	1.21251e-05
La04G01844	-1.18614	2.96618e-07	1.21251e-05
La21G01646	1.29188	2.98759e-07	1.22025e-05
La02G01758	1.69795	3.00109e-07	1.22476e-05
La18G01769	2.5035	3.02418e-07	1.23316e-05
La17G01366	3.34433	3.1451e-07	1.28141e-05
La23G02488	1.35002	3.16616e-07	1.28827e-05
novel.95	2.05403	3.16713e-07	1.28827e-05
La04G01842	1.64751	3.17044e-07	1.28856e-05
La02G02245	-2.64227	3.18652e-07	1.29403e-05
La09G02619	1.55263	3.2064e-07	1.30104e-05
La06G00577	7.41714	3.21844e-07	1.30485e-05
La05G01741	-3.5675	3.2299e-07	1.30843e-05
La26G02055	1.42835	3.23619e-07	1.3099e-05
La06G01868	-1.26625	3.24248e-07	1.31138e-05
La19G00292	-1.98666	3.28239e-07	1.32643e-05
La04G01949	1.09928	3.36236e-07	1.35764e-05
La03G01166	-2.65955	3.38709e-07	1.36651e-05
La11G01913	7.27088	3.40554e-07	1.37284e-05
La02G00497	-6.95089	3.42592e-07	1.37989e-05
La02G00145	1.55464	3.42862e-07	1.37989e-05
La19G01101	1.54237	3.44378e-07	1.38487e-05
La20G01082	6.82169	3.47352e-07	1.3957e-05
La21G01200	-1.56666	3.48262e-07	1.39822e-05
La04G00853	-1.96256	3.5207e-07	1.41236e-05
La03G00151	2.11109	3.53146e-07	1.41553e-05
La18G01066	-1.56745	3.56518e-07	1.42789e-05
La16G00945	-2.8863	3.62703e-07	1.45149e-05
La01G01931	1.25389	3.64145e-07	1.45608e-05
La26G01591	2.9811	3.64565e-07	1.45658e-05
La22G01841	3.6141	3.66067e-07	1.4614e-05
La06G00868	1.13436	3.7048e-07	1.47783e-05
La14G01828	-2.33014	3.71458e-07	1.48054e-05
La23G02218	-5.2001	3.71966e-07	1.48137e-05
novel.1831	2.29568	3.82743e-07	1.52306e-05
La04G02694	1.55332	3.89299e-07	1.54791e-05
La20G01580	-1.34779	3.90257e-07	1.54973e-05
La01G01658	2.17381	3.90382e-07	1.54973e-05
La22G01134	-4.65503	3.90746e-07	1.54993e-05
La23G00861	1.51015	3.99221e-07	1.58228e-05
La25G00858	1.30551	4.00181e-07	1.58481e-05
La07G01050	-1.60702	4.01747e-07	1.58974e-05
La19G01237	1.71592	4.05137e-07	1.60188e-05
La09G01605	-2.64476	4.06065e-07	1.60426e-05
La04G01290	2.54004	4.06878e-07	1.60619e-05
La27G00072	-2.08203	4.07266e-07	1.60645e-05
La23G01220	1.44868	4.13252e-07	1.62876e-05
La12G00375	3.02248	4.14294e-07	1.63157e-05
La02G00681	1.49402	4.21291e-07	1.6578e-05
La02G00436	-2.4564	4.25718e-07	1.67389e-05
La26G00987	-3.43739	4.27664e-07	1.68006e-05
La13G01182	-1.52763	4.27965e-07	1.68006e-05
La07G00424	-4.9558	4.29571e-07	1.68503e-05
La24G00900	-1.48546	4.38907e-07	1.72029e-05
La11G01392	3.2236	4.43757e-07	1.73792e-05
La18G00685	-1.26512	4.53853e-07	1.77605e-05
La26G01885	-2.76755	4.55623e-07	1.78157e-05
La24G00204	1.47081	4.5604e-07	1.78179e-05
La13G00264	-2.0892	4.59002e-07	1.79143e-05
La19G01106	-1.60264	4.59229e-07	1.79143e-05
La11G00839	-1.59017	4.60243e-07	1.79397e-05
La22G00692	-2.38695	4.6217e-07	1.80006e-05
La00G03098	-2.48934	4.66432e-07	1.81524e-05
La26G01620	-7.31583	4.74543e-07	1.84535e-05
La21G00529	-1.48317	4.75284e-07	1.84678e-05
La10G01916	1.35292	4.81834e-07	1.87076e-05
La21G00876	-5.49847	4.84375e-07	1.87916e-05
La07G00823	2.52134	4.85776e-07	1.88311e-05
La10G00541	-1.42673	4.93056e-07	1.90984e-05
La18G00658	-1.61537	4.98092e-07	1.92784e-05
La22G01154	2.25898	5.04488e-07	1.95107e-05
La15G01023	2.15901	5.04885e-07	1.95108e-05
La08G01349	2.03111	5.07006e-07	1.95775e-05
La22G01039	-1.87055	5.07767e-07	1.95916e-05
La06G01440	-5.53956	5.08883e-07	1.96193e-05
La09G01615	1.69406	5.11949e-07	1.97222e-05
La19G01628	-1.45005	5.13197e-07	1.97549e-05
novel.475	2.16866	5.14348e-07	1.97793e-05
La23G02770	1.55133	5.14631e-07	1.97793e-05
La14G00285	1.66281	5.17889e-07	1.98891e-05
La12G00695	1.8048	5.23462e-07	2.00876e-05
La03G00141	-1.78172	5.2802e-07	2.02467e-05
La20G00776	7.31527	5.30208e-07	2.03149e-05
La22G01350	1.53262	5.34638e-07	2.04688e-05
La03G02206	2.43356	5.36336e-07	2.0518e-05
La18G01076	-2.71932	5.52516e-07	2.11206e-05
La20G00083	-1.20068	5.54735e-07	2.11891e-05
La07G02040	-2.08155	5.59737e-07	2.13637e-05
La17G01786	-1.43203	5.62467e-07	2.14513e-05
La09G02255	2.81639	5.64076e-07	2.14961e-05
La01G01665	1.10568	5.73438e-07	2.18361e-05
La23G00418	3.41246	5.79823e-07	2.20623e-05
La04G03479	1.19632	5.8175e-07	2.21186e-05
La25G00736	-1.54897	5.85244e-07	2.22343e-05
La25G00444	1.26313	5.87177e-07	2.22907e-05
La00G01701	-2.32578	5.87784e-07	2.22966e-05
La22G01763	-2.58635	5.93983e-07	2.25145e-05
La23G01003	-1.75323	6.08888e-07	2.30618e-05
La27G00513	2.57718	6.09725e-07	2.30758e-05
La20G00690	2.2775	6.16048e-07	2.32919e-05
La12G00255	1.44673	6.16374e-07	2.32919e-05
La00G00903	7.34933	6.19808e-07	2.34038e-05
La01G02100	-2.50325	6.31335e-07	2.38092e-05
La03G02783	-1.65618	6.31507e-07	2.38092e-05
La15G01612	-1.60175	6.36315e-07	2.39722e-05
La15G01516	-2.54807	6.40295e-07	2.41038e-05
La06G01846	-2.60287	6.4171e-07	2.41387e-05
novel.302	2.43118	6.43536e-07	2.4189e-05
La01G00207	1.1982	6.49848e-07	2.44077e-05
La15G00128	-1.48189	6.53107e-07	2.45116e-05
La11G01817	-2.41637	6.53834e-07	2.45203e-05
La05G01808	-2.4495	6.6016e-07	2.47387e-05
La10G01403	3.89174	6.62543e-07	2.48093e-05
La07G01138	-3.13594	6.63524e-07	2.48272e-05
La24G00582	-5.35871	6.68119e-07	2.49803e-05
La07G02062	-1.85028	6.69145e-07	2.49998e-05
La05G00525	-1.31847	6.72293e-07	2.50984e-05
La06G01543	1.58241	6.72854e-07	2.51004e-05
La17G00400	-1.7584	6.77461e-07	2.52533e-05
La05G02106	-2.60446	6.78364e-07	2.52679e-05
La00G00086	1.79781	6.89592e-07	2.56668e-05
La03G02646	-2.47131	6.95498e-07	2.58672e-05
La19G01356	-4.23855	6.96466e-07	2.58837e-05
La22G00228	-1.63738	7.00538e-07	2.60156e-05
La17G01794	-1.83772	7.01237e-07	2.6022e-05
La22G00122	-3.77634	7.02704e-07	2.60569e-05
La02G02146	-2.04432	7.06786e-07	2.61886e-05
La01G02312	1.47349	7.09867e-07	2.62831e-05
La14G00380	-2.34684	7.11793e-07	2.63347e-05
La04G00514	1.55783	7.25338e-07	2.68158e-05
La02G01242	-1.50613	7.32384e-07	2.70561e-05
La20G01296	1.61572	7.3474e-07	2.71229e-05
novel.1889	1.45461	7.35308e-07	2.71237e-05
novel.1190	2.6541	7.36131e-07	2.71338e-05
La11G00370	2.02156	7.36753e-07	2.71365e-05
La06G01167	-2.31018	7.40771e-07	2.72642e-05
La19G00363	-1.49105	7.48317e-07	2.75085e-05
La03G00029	1.90842	7.48518e-07	2.75085e-05
La04G00828	1.28776	7.66127e-07	2.81235e-05
La22G01883	1.58928	7.66411e-07	2.81235e-05
La23G02043	-1.70928	7.66958e-07	2.81235e-05
La11G00760	1.62351	7.67711e-07	2.81303e-05
La13G01970	1.61497	7.74855e-07	2.8371e-05
La04G01221	2.89299	7.8372e-07	2.86744e-05
La23G00250	1.71391	7.87986e-07	2.88092e-05
La15G00362	3.36619	7.91926e-07	2.89319e-05
La21G00020	1.58127	7.94355e-07	2.89992e-05
novel.2020	3.41307	7.94952e-07	2.89996e-05
La08G01056	-2.17564	7.95563e-07	2.90006e-05
novel.602	1.88956	7.97715e-07	2.90576e-05
La07G01405	-1.23052	7.98536e-07	2.90661e-05
novel.250	2.23991	8.07078e-07	2.93555e-05
La03G02298	-1.75021	8.09484e-07	2.94004e-05
La27G00539	3.69327	8.095e-07	2.94004e-05
La04G00367	1.78472	8.11303e-07	2.94442e-05
La23G00248	-1.67369	8.12367e-07	2.94613e-05
La00G00307	1.20481	8.21794e-07	2.97783e-05
La10G01632	1.96576	8.22311e-07	2.97783e-05
La15G01619	1.92179	8.23803e-07	2.98105e-05
novel.2831	1.74987	8.35567e-07	3.02141e-05
La04G01223	1.45682	8.40463e-07	3.03689e-05
La15G01714	1.42305	8.53367e-07	3.08127e-05
La01G02470	2.2021	8.543e-07	3.08239e-05
La24G01899	1.13255	8.63965e-07	3.11499e-05
La01G02251	1.83129	8.67124e-07	3.12411e-05
La06G00017	1.95656	8.68111e-07	3.12539e-05
La07G01179	2.49605	8.7356e-07	3.14272e-05
La06G00837	-2.16361	8.83743e-07	3.17705e-05
La03G02442	-3.27688	8.90821e-07	3.20017e-05
La13G02013	1.54872	8.92716e-07	3.20465e-05
La20G02399	1.5415	9.04144e-07	3.24332e-05
La12G00470	-2.6348	9.06566e-07	3.24966e-05
La19G00753	-1.37539	9.11196e-07	3.26389e-05
novel.2865	1.84674	9.19828e-07	3.29243e-05
La00G03175	-2.76333	9.20567e-07	3.29269e-05
La19G00201	-3.33967	9.21768e-07	3.2946e-05
La00G02722	2.32145	9.23291e-07	3.29767e-05
La14G00482	-1.14921	9.33447e-07	3.33154e-05
La07G00383	1.36647	9.39168e-07	3.34954e-05
La00G00126	2.71857	9.49618e-07	3.38437e-05
La19G01529	1.6016	9.58154e-07	3.41234e-05
La23G02479	-1.44123	9.59238e-07	3.41374e-05
La06G01004	-4.93415	9.69657e-07	3.44834e-05
La13G01220	1.46252	9.79084e-07	3.47937e-05
La24G01079	3.97093	9.80237e-07	3.48097e-05
La12G01823	2.96006	9.864e-07	3.50034e-05
La04G00682	1.55426	9.93464e-07	3.52288e-05
La05G00627	-2.01672	9.96831e-07	3.53229e-05
La22G01803	-1.22331	1.00859e-06	3.57038e-05
La19G00919	-1.97611	1.00902e-06	3.57038e-05
La20G00572	1.35199	1.0124e-06	3.57978e-05
La09G00444	1.9119	1.02775e-06	3.62949e-05
La15G01658	-2.46454	1.02793e-06	3.62949e-05
La20G02380	2.24771	1.03095e-06	3.63758e-05
La26G01835	-1.48014	1.03195e-06	3.6385e-05
La02G01241	-1.48788	1.03701e-06	3.65376e-05
La22G00593	-2.40055	1.04538e-06	3.6806e-05
La24G00951	1.29632	1.04916e-06	3.68882e-05
La01G02461	-1.70338	1.0492e-06	3.68882e-05
La23G02569	-2.7433	1.06319e-06	3.73535e-05
La26G01098	1.31529	1.06492e-06	3.73876e-05
novel.1556	2.64961	1.06774e-06	3.74604e-05
La19G00705	-4.88182	1.07645e-06	3.77389e-05
La11G01909	1.05556	1.08287e-06	3.79373e-05
La02G00714	-2.08899	1.09276e-06	3.82568e-05
La24G00283	7.11564	1.0948e-06	3.83011e-05
La26G02047	-1.39017	1.10674e-06	3.86913e-05
La01G00460	1.4821	1.11257e-06	3.88678e-05
La10G01882	-1.40819	1.11483e-06	3.89191e-05
La22G00370	1.32134	1.11673e-06	3.89579e-05
La24G00040	1.25187	1.11884e-06	3.90041e-05
La24G01621	-1.36549	1.12337e-06	3.91078e-05
La23G01360	-3.73167	1.12339e-06	3.91078e-05
La07G01235	1.64572	1.12952e-06	3.92729e-05
La07G01330	-1.74536	1.12972e-06	3.92729e-05
La00G05718	2.49318	1.13411e-06	3.93979e-05
La07G02118	-1.37415	1.15602e-06	4.01307e-05
La01G02613	1.22814	1.17786e-06	4.08602e-05
La01G02973	1.79124	1.18487e-06	4.10612e-05
La22G01287	2.8067	1.18531e-06	4.10612e-05
La02G00149	1.06188	1.19375e-06	4.13246e-05
La09G01478	2.69446	1.21224e-06	4.19352e-05
La01G01637	1.69314	1.23261e-06	4.26103e-05
La23G02214	-2.1786	1.23365e-06	4.26165e-05
La24G01326	-1.54265	1.23605e-06	4.26696e-05
La18G01721	1.44673	1.23756e-06	4.26918e-05
novel.606	-3.16451	1.24029e-06	4.27562e-05
La16G01280	-3.61538	1.24774e-06	4.29832e-05
La09G02942	1.18234	1.24923e-06	4.30046e-05
La24G00094	1.47443	1.26053e-06	4.33635e-05
La24G01971	-1.69838	1.27774e-06	4.3925e-05
La26G01057	1.40713	1.31765e-06	4.52654e-05
La12G00718	-1.532	1.319e-06	4.52804e-05
La20G01453	1.48766	1.33135e-06	4.56728e-05
La24G01863	-4.17928	1.34329e-06	4.60504e-05
La10G00019	1.24899	1.35967e-06	4.65799e-05
La01G00689	1.20561	1.36673e-06	4.67891e-05
La20G01715	-6.57766	1.3787e-06	4.71664e-05
La00G00647	2.26865	1.38178e-06	4.72325e-05
La06G01798	1.22994	1.38254e-06	4.72325e-05
La19G00823	-3.64846	1.38528e-06	4.72688e-05
La07G00105	1.36838	1.38551e-06	4.72688e-05
La26G00716	-2.80916	1.39018e-06	4.73953e-05
La26G01082	1.48303	1.39328e-06	4.74685e-05
La14G00355	-1.89451	1.40861e-06	4.79576e-05
La01G00327	1.49434	1.41185e-06	4.80223e-05
La24G02026	2.66284	1.41341e-06	4.80223e-05
La21G00772	1.46804	1.41342e-06	4.80223e-05
La18G01094	1.69554	1.42413e-06	4.83529e-05
La12G01451	1.96003	1.43293e-06	4.86184e-05
La09G02157	-1.57997	1.43631e-06	4.86998e-05
La07G00864	-1.71809	1.44349e-06	4.8904e-05
La20G00737	1.50869	1.44431e-06	4.8904e-05
La12G01648	1.22154	1.45112e-06	4.91011e-05
La20G02642	-3.92057	1.45422e-06	4.91722e-05
La23G00990	1.45292	1.45959e-06	4.93202e-05
novel.1726	1.75566	1.46937e-06	4.96168e-05
La09G02626	-1.74682	1.47209e-06	4.96746e-05
La01G01979	1.49201	1.4732e-06	4.96785e-05
La20G00357	1.13784	1.48874e-06	5.01683e-05
La21G01030	2.13397	1.49364e-06	5.02992e-05
La10G00950	1.33508	1.49488e-06	5.03067e-05
La04G00861	1.42519	1.51603e-06	5.09836e-05
La00G02361	-1.49142	1.54186e-06	5.18171e-05
La22G00575	-1.7107	1.54361e-06	5.18408e-05
La04G01760	1.46963	1.56172e-06	5.24135e-05
La03G01107	-1.70789	1.56684e-06	5.25496e-05
La21G00437	-3.32954	1.57743e-06	5.28688e-05
La05G01281	-4.33258	1.58454e-06	5.30714e-05
La27G00051	-1.96397	1.58964e-06	5.3206e-05
La19G01668	3.64015	1.60951e-06	5.38348e-05
La21G00504	-2.69409	1.61602e-06	5.40154e-05
La01G02839	1.29433	1.61805e-06	5.40154e-05
La00G00828	7.03882	1.61818e-06	5.40154e-05
La09G02131	-1.86923	1.62081e-06	5.40667e-05
La05G02115	-6.92381	1.62366e-06	5.41254e-05
La04G02195	-2.25017	1.69739e-06	5.65451e-05
La26G01130	-5.97889	1.70636e-06	5.68056e-05
La11G00049	1.46662	1.7243e-06	5.7332e-05
La00G03479	-2.47917	1.72449e-06	5.7332e-05
La23G00919	-1.34606	1.72751e-06	5.7394e-05
La04G03334	-1.76832	1.74268e-06	5.7859e-05
La22G01941	-2.03355	1.74523e-06	5.7905e-05
La05G00698	1.99569	1.76567e-06	5.85437e-05
La26G00686	-4.48019	1.76943e-06	5.86293e-05
La01G00377	1.4584	1.77759e-06	5.88601e-05
La12G00490	2.1597	1.7853e-06	5.90761e-05
La05G00549	1.80439	1.79007e-06	5.91942e-05
La26G01812	-2.0449	1.79424e-06	5.92926e-05
La02G00209	-2.1694	1.80602e-06	5.9642e-05
La03G01196	-1.46797	1.82137e-06	6.01089e-05
La22G00750	1.61966	1.82612e-06	6.02253e-05
La14G01741	1.96653	1.83645e-06	6.05259e-05
La05G00757	-1.59964	1.84245e-06	6.06521e-05
La20G02283	-1.61914	1.84273e-06	6.06521e-05
La22G00056	4.69971	1.84534e-06	6.06975e-05
novel.1463	4.36828	1.85167e-06	6.08654e-05
La03G01706	1.37508	1.86054e-06	6.11164e-05
La12G00078	-1.3105	1.87293e-06	6.1447e-05
La04G00581	-1.26794	1.87309e-06	6.1447e-05
La05G00436	-1.63595	1.87514e-06	6.14736e-05
La26G00970	-1.3782	1.88437e-06	6.17353e-05
La16G01496	1.60433	1.90242e-06	6.22852e-05
novel.38	2.36399	1.93381e-06	6.32712e-05
La21G01086	-2.04537	1.93932e-06	6.34097e-05
La07G00353	1.53719	1.95343e-06	6.38289e-05
La23G00674	-2.22117	1.97474e-06	6.44825e-05
La07G02089	2.00314	1.98323e-06	6.47171e-05
La14G01847	-1.63425	1.99545e-06	6.50729e-05
La09G02316	1.21467	2.00273e-06	6.52674e-05
La01G00542	-1.50381	2.01787e-06	6.57176e-05
La08G00386	2.34296	2.02498e-06	6.59056e-05
La06G00232	-1.74238	2.02829e-06	6.59701e-05
La07G02112	1.49786	2.03152e-06	6.60316e-05
La17G01688	-1.95878	2.03811e-06	6.62026e-05
La26G00296	1.58478	2.05491e-06	6.67044e-05
La00G01142	2.85385	2.076e-06	6.73449e-05
La04G03041	1.19143	2.10365e-06	6.8197e-05
La26G00339	1.89995	2.10534e-06	6.82073e-05
La00G00971	-1.46675	2.1169e-06	6.85369e-05
La13G00554	1.26699	2.12614e-06	6.8791e-05
La26G01260	-4.80027	2.12868e-06	6.87927e-05
La04G03300	1.6015	2.12897e-06	6.87927e-05
La14G01754	2.37636	2.13808e-06	6.90419e-05
La15G00699	1.71801	2.14893e-06	6.93471e-05
La05G01646	-1.39281	2.1569e-06	6.95589e-05
La08G00576	-1.42815	2.15901e-06	6.95817e-05
La08G01352	2.33256	2.17711e-06	7.01193e-05
La12G01213	-2.13271	2.18132e-06	7.02094e-05
La04G01176	-1.4406	2.18461e-06	7.02695e-05
La00G01928	-2.93504	2.18678e-06	7.02935e-05
La19G01362	-1.82469	2.18927e-06	7.03278e-05
La23G00770	3.62487	2.19135e-06	7.03492e-05
La02G02240	1.32772	2.21064e-06	7.09226e-05
La07G00210	-2.50001	2.22403e-06	7.13059e-05
La05G00533	-4.13984	2.23275e-06	7.15391e-05
novel.1099	1.39601	2.24772e-06	7.19721e-05
La24G01525	-1.68582	2.25115e-06	7.20256e-05
La24G00640	1.56894	2.25323e-06	7.20256e-05
La00G00028	1.55587	2.25375e-06	7.20256e-05
La09G02511	1.91288	2.27121e-06	7.25367e-05
La21G01530	1.38156	2.27484e-06	7.26055e-05
La11G01404	1.58571	2.27984e-06	7.27184e-05
La08G01680	1.64585	2.28666e-06	7.28888e-05
La07G01645	-1.8579	2.29052e-06	7.29652e-05
La17G00940	2.08749	2.29492e-06	7.30583e-05
La04G03516	-2.12203	2.32647e-06	7.40149e-05
La23G01710	-5.75646	2.33202e-06	7.41439e-05
La07G01297	-2.13982	2.34034e-06	7.43606e-05
La01G03414	-1.72274	2.34596e-06	7.44914e-05
La26G00250	-1.2915	2.3494e-06	7.45528e-05
La04G03332	-2.6837	2.36218e-06	7.48733e-05
La15G00312	-1.95443	2.36253e-06	7.48733e-05
novel.2690	-1.45285	2.36849e-06	7.50084e-05
La26G01363	-2.18313	2.36982e-06	7.50084e-05
La26G01325	-1.90537	2.40679e-06	7.60908e-05
La16G01337	1.41062	2.40769e-06	7.60908e-05
La08G01239	-1.56118	2.40863e-06	7.60908e-05
La23G01161	1.38421	2.41278e-06	7.61735e-05
La10G01014	3.99152	2.4166e-06	7.62454e-05
La16G01350	-1.37085	2.43461e-06	7.67646e-05
La01G02422	1.18086	2.44156e-06	7.69348e-05
La07G01658	2.50653	2.4603e-06	7.74761e-05
La22G02269	-2.87963	2.48778e-06	7.82916e-05
novel.1909	-1.82197	2.51343e-06	7.90486e-05
La19G01463	-1.52384	2.53652e-06	7.9724e-05
La22G02988	1.52953	2.55262e-06	8.01792e-05
La20G00642	1.40132	2.55586e-06	8.02301e-05
La12G00282	2.5949	2.55836e-06	8.02577e-05
La18G00383	-3.42189	2.56636e-06	8.04577e-05
La02G02176	4.70893	2.5958e-06	8.1329e-05
La00G05437	-2.69119	2.62569e-06	8.22135e-05
La08G00635	1.02486	2.65931e-06	8.32136e-05
novel.693	-1.84655	2.66206e-06	8.32469e-05
La22G01811	-1.8078	2.70359e-06	8.44923e-05
La11G01907	-1.71623	2.71333e-06	8.47433e-05
La02G02188	6.46809	2.72628e-06	8.5094e-05
La17G00575	1.99064	2.73001e-06	8.51567e-05
La09G01297	-1.77914	2.73313e-06	8.52002e-05
La05G00420	1.80646	2.74819e-06	8.5616e-05
La02G00884	3.73764	2.75861e-06	8.58863e-05
La17G00799	1.1635	2.76124e-06	8.59143e-05
novel.711	1.34771	2.76794e-06	8.60688e-05
La04G00076	1.85012	2.77898e-06	8.63577e-05
La02G00157	1.39741	2.78252e-06	8.64136e-05
La02G02047	-1.32171	2.78601e-06	8.64676e-05
La17G01169	-1.67228	2.80977e-06	8.71503e-05
La22G01233	-2.60055	2.81903e-06	8.7383e-05
La06G00074	-1.11542	2.85794e-06	8.85334e-05
La08G01641	2.44343	2.86898e-06	8.88199e-05
La05G00447	-1.82396	2.8737e-06	8.89106e-05
La12G01933	2.32053	2.87652e-06	8.89422e-05
La05G01226	3.16744	2.88682e-06	8.92048e-05
La01G00162	1.58137	2.91851e-06	9.0128e-05
La09G01791	1.48925	2.92909e-06	9.03981e-05
La06G01032	-1.71533	2.93581e-06	9.05491e-05
La02G00128	-2.91944	2.93943e-06	9.06043e-05
La20G00723	2.03517	2.96087e-06	9.12085e-05
La06G01285	-1.38262	2.97763e-06	9.16678e-05
novel.1663	-2.64378	3.00584e-06	9.24552e-05
La09G01912	6.52804	3.00695e-06	9.24552e-05
La18G00587	-2.73201	3.06003e-06	9.4029e-05
novel.2253	7.03402	3.07578e-06	9.44544e-05
La20G02145	1.26504	3.07917e-06	9.44998e-05
novel.2839	-2.72242	3.08447e-06	9.46037e-05
La05G01645	1.8332	3.08672e-06	9.46142e-05
La15G00095	1.41629	3.08924e-06	9.46328e-05
La04G00788	-5.34858	3.10048e-06	9.49184e-05
novel.25	1.34763	3.11327e-06	9.51999e-05
La06G01474	-1.56889	3.11352e-06	9.51999e-05
La20G00376	1.70655	3.12595e-06	9.54826e-05
La10G01526	-1.50896	3.12662e-06	9.54826e-05
La04G00744	-1.81724	3.14521e-06	9.59908e-05
La14G01891	1.75956	3.14737e-06	9.59976e-05
La14G00165	-3.93344	3.16331e-06	9.64243e-05
La19G01556	3.02184	3.19286e-06	9.72653e-05
La12G01324	-5.6463	3.21201e-06	9.7739e-05
La22G02417	1.49618	3.21236e-06	9.7739e-05
La13G00648	1.35883	3.25638e-06	9.90014e-05
La12G00175	-1.42656	3.25785e-06	9.90014e-05
La17G00841	-1.6497	3.26207e-06	9.90689e-05
La08G01103	-2.61904	3.26985e-06	9.92442e-05
La26G01210	1.72646	3.28115e-06	9.95261e-05
La09G00510	-1.34785	3.2852e-06	9.95882e-05
La10G00067	1.38151	3.33396e-06	0.000101004
La14G00145	-1.38873	3.39778e-06	0.000102875
La15G00669	1.3336	3.41055e-06	0.000103198
La11G00418	-2.36757	3.45156e-06	0.000104375
La00G03459	-6.03105	3.45641e-06	0.000104458
La19G00974	-2.77396	3.46318e-06	0.000104599
La18G01638	1.22717	3.49195e-06	0.000105404
La00G04037	-1.91665	3.49463e-06	0.00010542
La17G01434	-1.29278	3.50345e-06	0.000105622
La05G00679	-3.32511	3.51138e-06	0.000105797
La11G01677	-1.77854	3.51747e-06	0.000105864
La06G01494	-2.56208	3.51789e-06	0.000105864
La17G01655	1.47955	3.5373e-06	0.000106383
La02G00147	1.41889	3.54119e-06	0.000106436
La19G01470	-2.40407	3.5635e-06	0.000107041
La21G01525	1.68871	3.6419e-06	0.00010933
La03G00800	-1.62576	3.65738e-06	0.000109728
La04G03433	-1.58668	3.66626e-06	0.000109928
La02G02406	1.38675	3.67849e-06	0.000110228
La06G01788	-2.24148	3.68549e-06	0.000110371
La08G00239	-2.07352	3.68913e-06	0.000110413
La04G00790	-1.47564	3.70092e-06	0.000110699
La09G01848	-1.94801	3.70568e-06	0.000110774
La10G00860	1.36116	3.71416e-06	0.000110961
La08G02015	-3.71207	3.71886e-06	0.000111034
La09G02333	3.36796	3.7329e-06	0.000111386
La00G00986	-1.74711	3.77121e-06	0.000112461
novel.2529	-2.53378	3.79315e-06	0.000113048
La01G00133	2.18458	3.80673e-06	0.000113384
La03G01185	-3.9955	3.82099e-06	0.000113741
La11G01118	2.60257	3.83137e-06	0.000113981
La24G00078	-1.76522	3.84975e-06	0.000114397
La20G01369	2.62694	3.84998e-06	0.000114397
La18G01125	1.47936	3.87267e-06	0.000115002
La16G01412	-6.39842	3.88303e-06	0.000115241
La08G01536	6.954	3.90986e-06	0.000115967
La04G02536	1.83534	3.91287e-06	0.000115987
La01G00059	-1.35772	3.95265e-06	0.000117096
La00G05440	-1.90137	3.99588e-06	0.000118306
La18G00124	1.66098	4.00964e-06	0.000118643
La23G01690	1.97271	4.02094e-06	0.000118906
La21G01100	-4.4542	4.02591e-06	0.000118982
La22G01771	1.47704	4.08022e-06	0.000120515
La13G00444	1.47601	4.10538e-06	0.000121186
La13G00265	-1.81246	4.18235e-06	0.000123363
La15G01540	-2.72854	4.18413e-06	0.000123363
La17G01148	2.17328	4.18792e-06	0.000123401
La12G00617	-2.74001	4.20891e-06	0.000123873
La12G01305	-3.66071	4.21088e-06	0.000123873
La16G01435	-1.21051	4.21142e-06	0.000123873
La20G02715	-1.26911	4.23492e-06	0.00012449
La19G00852	-1.68721	4.26734e-06	0.000125343
La01G01202	1.69311	4.269e-06	0.000125343
La09G01571	-1.5523	4.29391e-06	0.000126
La16G00734	-1.60587	4.30348e-06	0.000126159
La27G00332	-1.39247	4.30443e-06	0.000126159
La08G01020	1.37975	4.30908e-06	0.00012622
La03G01110	-1.32318	4.31753e-06	0.000126393
La09G02698	-1.87798	4.37177e-06	0.000127905
La17G00783	-2.18286	4.38542e-06	0.000128229
La00G02508	-3.27054	4.39622e-06	0.000128469
La14G01669	-1.4504	4.40384e-06	0.000128504
La02G01897	-1.39246	4.40431e-06	0.000128504
La00G04687	2.11725	4.40523e-06	0.000128504
La13G00445	1.16932	4.44168e-06	0.000129491
La22G00954	-1.50709	4.45451e-06	0.000129789
La07G00123	1.38006	4.51121e-06	0.000131364
La16G01610	2.23408	4.51663e-06	0.000131444
La17G01675	-1.76302	4.52127e-06	0.000131502
La00G05492	-1.44493	4.55775e-06	0.000132468
La24G00714	-1.77221	4.55983e-06	0.000132468
La22G01443	1.16679	4.57746e-06	0.000132902
La12G01059	-1.36002	4.61562e-06	0.000133917
La10G00564	1.46911	4.61783e-06	0.000133917
La22G00267	-1.02897	4.62632e-06	0.000134085
La26G01646	1.52123	4.63626e-06	0.000134285
La15G00068	-2.43627	4.63865e-06	0.000134285
La07G00592	-3.91279	4.69097e-06	0.00013572
La00G02452	-1.61241	4.69439e-06	0.00013574
La25G00572	-2.09561	4.71624e-06	0.000136292
La00G04069	-2.24699	4.72422e-06	0.000136443
La27G00503	1.66808	4.72795e-06	0.000136471
La07G00161	-1.1504	4.74422e-06	0.000136861
La05G02169	3.08066	4.75952e-06	0.000137222
La21G01132	6.47656	4.7942e-06	0.000138142
La13G01600	2.34561	4.803e-06	0.000138315
La10G01690	1.60819	4.82814e-06	0.000138958
La01G02538	-2.27751	4.88823e-06	0.000140605
La26G00410	1.3082	4.90558e-06	0.000141023
La04G03550	-1.81547	4.91619e-06	0.000141246
La05G00626	-2.95727	4.93501e-06	0.000141704
La04G00414	1.29563	4.94819e-06	0.000142
La24G00121	2.33689	4.98033e-06	0.00014284
La24G00031	-1.47058	4.98583e-06	0.000142915
La24G00760	-3.32868	5.0508e-06	0.000144693
La19G01189	-2.31888	5.05648e-06	0.000144703
La18G01902	-1.58422	5.05699e-06	0.000144703
La02G00304	-1.28574	5.06184e-06	0.000144758
La21G00800	-2.96531	5.08035e-06	0.000145181
La02G01923	-1.23357	5.08248e-06	0.000145181
La01G03391	-1.18233	5.10604e-06	0.00014577
La07G00286	-2.1485	5.11292e-06	0.000145791
novel.1897	1.9712	5.11452e-06	0.000145791
La17G00428	-2.47336	5.11564e-06	0.000145791
La04G01384	-1.41874	5.13004e-06	0.000146118
La22G00731	-1.96612	5.13884e-06	0.000146284
La05G00646	-2.43254	5.1573e-06	0.000146725
La04G03605	1.32819	5.16965e-06	0.000146992
La18G01317	1.38844	5.18562e-06	0.000147361
novel.1548	6.79577	5.19868e-06	0.000147648
La20G01615	-1.66808	5.22839e-06	0.000148406
La27G00187	1.45864	5.23476e-06	0.000148429
La11G01665	1.91963	5.23517e-06	0.000148429
La23G01069	1.08224	5.24617e-06	0.000148655
La01G01275	-2.08535	5.25759e-06	0.000148894
La22G00964	2.24107	5.27992e-06	0.000149441
La05G01367	-1.485	5.35205e-06	0.000151396
La14G00358	2.63267	5.3579e-06	0.000151475
La09G01638	-1.44338	5.37712e-06	0.000151931
novel.1188	4.00457	5.38361e-06	0.000152028
La14G00324	-1.62205	5.38992e-06	0.000152119
La06G00595	-2.27533	5.41385e-06	0.000152708
La24G01591	-1.19627	5.44496e-06	0.000153464
La09G02361	-2.15128	5.44706e-06	0.000153464
La05G01740	-3.71692	5.44997e-06	0.000153464
La18G00619	-1.28901	5.4665e-06	0.000153842
novel.2721	3.00042	5.49053e-06	0.00015443
La01G01362	-1.52319	5.5014e-06	0.000154648
La23G00738	-1.5665	5.51155e-06	0.000154846
La26G01751	1.24858	5.53212e-06	0.000155336
La17G00696	2.1096	5.54003e-06	0.000155469
La25G00706	2.55415	5.58302e-06	0.000156587
La00G00690	1.37588	5.65074e-06	0.000158397
La01G00054	1.03425	5.67596e-06	0.000159014
La02G00047	-2.05562	5.71122e-06	0.000159911
La00G05230	2.65802	5.77768e-06	0.000161609
La09G01619	-1.51809	5.77841e-06	0.000161609
La00G01623	-1.59163	5.78234e-06	0.000161628
La00G00803	-1.31656	5.79895e-06	0.000162001
La23G02006	4.74503	5.85418e-06	0.000163451
La13G01125	1.55621	5.85761e-06	0.000163455
La01G01132	-1.97973	5.87968e-06	0.000163892
La20G00564	-5.10393	5.87988e-06	0.000163892
La15G00980	-1.74758	5.90524e-06	0.000164506
La05G01794	1.44464	5.91855e-06	0.000164784
La10G00363	1.86637	5.93185e-06	0.000164969
La09G00883	-1.63248	5.9333e-06	0.000164969
La18G00939	-1.60389	5.93519e-06	0.000164969
La24G00179	2.4362	5.94992e-06	0.000165286
La04G02938	-2.31154	5.98044e-06	0.00016604
La05G00187	-1.36804	6.00369e-06	0.000166592
La01G01720	-1.8532	6.00949e-06	0.00016666
La04G01946	-1.24145	6.02188e-06	0.00016691
La00G05687	-2.12041	6.02945e-06	0.000167026
La25G00051	-2.74556	6.0803e-06	0.00016829
La22G00087	1.70535	6.08188e-06	0.00016829
novel.1212	2.58417	6.09489e-06	0.000168556
La17G00441	-1.59949	6.09957e-06	0.000168591
La17G00576	2.12907	6.10861e-06	0.000168747
La19G00504	1.97441	6.11687e-06	0.000168881
La17G00643	2.01237	6.18292e-06	0.000170609
La22G02360	-2.11546	6.19331e-06	0.000170801
La04G01230	1.33686	6.19828e-06	0.000170843
La24G00576	-1.34999	6.22768e-06	0.000171558
La09G02963	-1.49998	6.26832e-06	0.000172581
La11G00479	1.08203	6.37953e-06	0.000175545
La09G00941	1.86769	6.38728e-06	0.000175661
La00G03110	-2.11345	6.3957e-06	0.000175795
La08G01595	-1.97882	6.40903e-06	0.000175985
La18G01129	-1.47072	6.41004e-06	0.000175985
La04G01658	-1.50794	6.41328e-06	0.000175985
La08G00073	-1.55703	6.42168e-06	0.000176118
La06G00958	-2.56701	6.43192e-06	0.000176298
La03G01714	-3.93041	6.43538e-06	0.000176298
La22G02754	-1.52601	6.51322e-06	0.000178332
La13G01007	-1.99708	6.52177e-06	0.000178467
La23G00228	-3.26741	6.69222e-06	0.00018303
La07G00287	-2.39499	6.79019e-06	0.000185607
La23G02635	-2.25438	6.83022e-06	0.000186599
La16G01594	-1.43788	6.8349e-06	0.000186623
La04G02954	-1.79534	6.87267e-06	0.000187551
La12G01989	-1.25825	6.88597e-06	0.00018781
La26G00011	-1.07358	6.89723e-06	0.000188014
La08G00015	-1.13984	6.99593e-06	0.0001906
novel.2393	1.49406	7.03147e-06	0.000191463
La14G00136	-2.65018	7.03697e-06	0.000191507
La11G00638	-2.43099	7.11047e-06	0.000193401
La14G00566	1.15649	7.12523e-06	0.000193696
La04G01573	-2.64477	7.15101e-06	0.00019429
La01G03194	1.45442	7.15925e-06	0.000194407
La15G00647	-1.46227	7.16348e-06	0.000194415
La27G00521	1.75771	7.189e-06	0.000195001
La14G00559	-1.53182	7.22323e-06	0.000195822
La14G01271	-7.01135	7.24347e-06	0.000196264
La00G00426	1.56788	7.40603e-06	0.000200449
La11G01380	-1.66133	7.42439e-06	0.000200836
novel.1084	-2.72462	7.43051e-06	0.000200892
novel.1535	1.82857	7.43656e-06	0.000200945
La17G00939	2.10996	7.47761e-06	0.000201945
La18G01249	-1.72067	7.49438e-06	0.000202287
La07G02139	1.12313	7.51847e-06	0.000202827
La09G02037	-6.32503	7.54728e-06	0.000203493
La15G01825	-1.28997	7.58629e-06	0.000204328
La13G00388	1.19613	7.58649e-06	0.000204328
La17G00561	2.15445	7.73867e-06	0.000208313
La14G01735	-2.24884	7.88912e-06	0.000212247
La08G01011	-6.28835	7.89945e-06	0.00021241
La22G00435	-1.45428	7.90902e-06	0.000212552
La14G01694	2.07736	7.91676e-06	0.000212607
La17G00482	-1.3908	7.91966e-06	0.000212607
La19G01609	1.92649	7.95023e-06	0.000213312
La05G00211	-1.03693	7.9822e-06	0.000214054
La23G01195	-4.4252	8.03218e-06	0.000215277
La22G01746	-1.29133	8.13995e-06	0.000218048
La04G01652	2.33642	8.15114e-06	0.000218229
La26G00251	1.38653	8.17704e-06	0.000218804
La26G00583	2.0936	8.18305e-06	0.000218847
La21G00667	1.61025	8.21697e-06	0.000219635
La13G00816	1.90476	8.23191e-06	0.000219888
La26G00174	-1.83254	8.2353e-06	0.000219888
La18G01163	-1.28263	8.29918e-06	0.000221437
La06G01623	-2.59657	8.30228e-06	0.000221437
La08G01878	4.71377	8.39297e-06	0.000223736
La02G01723	1.08848	8.45851e-06	0.000225362
La02G00355	2.06845	8.47588e-06	0.000225625
La23G00269	-1.49392	8.4775e-06	0.000225625
La03G02616	1.13405	8.48276e-06	0.000225643
La04G00831	-1.26503	8.58207e-06	0.000228162
La00G03543	1.09351	8.5905e-06	0.000228264
La03G00555	2.9523	8.62356e-06	0.000229019
La22G01682	-1.45065	8.65023e-06	0.000229605
La02G00957	1.35395	8.67826e-06	0.000230225
La22G01114	1.26413	8.70453e-06	0.000230798
La09G02872	-1.96893	8.73543e-06	0.000231494
La22G02030	6.23272	8.74375e-06	0.00023159
La07G02182	-1.84587	8.77929e-06	0.000232407
La27G00512	1.77384	8.81891e-06	0.000233331
La27G00684	1.94811	8.85354e-06	0.000234122
La01G00114	-1.66527	8.87012e-06	0.000234436
La10G00068	1.48555	8.95796e-06	0.000236631
La22G01923	1.39926	9.01074e-06	0.000237898
La18G00156	-2.01171	9.04499e-06	0.000238675
La01G01327	-2.7034	9.06604e-06	0.000239103
La10G01535	-1.74993	9.1314e-06	0.000240699
La21G00804	1.42687	9.14151e-06	0.000240777
La08G01359	2.14355	9.14409e-06	0.000240777
La07G00863	-1.73094	9.14961e-06	0.000240794
La19G01481	-1.70615	9.1634e-06	0.000241028
La20G01054	-2.81551	9.27319e-06	0.000243787
La12G01239	2.02391	9.29567e-06	0.000244248
La02G01815	3.19954	9.3052e-06	0.000244369
La23G00832	1.45951	9.31307e-06	0.000244424
La08G01115	-4.93399	9.32042e-06	0.000244424
La10G00532	-1.34643	9.32212e-06	0.000244424
La09G02034	-1.21269	9.39839e-06	0.000246294
La05G01213	1.02988	9.45041e-06	0.000247441
La04G00092	-3.90382	9.45216e-06	0.000247441
La10G00186	2.41331	9.49418e-06	0.000248409
novel.2342	1.88422	9.5472e-06	0.000249665
La10G01439	1.83227	9.57123e-06	0.000250062
La08G01778	2.56184	9.57248e-06	0.000250062
La03G02885	-1.76936	9.61255e-06	0.000250976
La02G00866	2.91461	9.63408e-06	0.000251405
novel.1622	1.32573	9.65606e-06	0.000251846
novel.336	1.50733	9.67311e-06	0.000252158
La19G01565	4.21925	9.7561e-06	0.000254187
La18G01387	1.46181	9.7757e-06	0.000254519
La09G02220	-1.51907	9.77912e-06	0.000254519
La07G01867	2.60894	9.78764e-06	0.000254607
La13G01722	1.47273	9.79588e-06	0.000254688
La15G01485	-3.45503	9.83162e-06	0.000255483
La25G00737	-2.81701	9.87702e-06	0.000256528
La23G02191	4.45522	9.90346e-06	0.00025708
La05G01370	-1.16522	9.93697e-06	0.000257814
La02G01691	-1.02754	1.00127e-05	0.000259644
La10G00151	-1.2656	1.00325e-05	0.000260019
La19G00590	1.52413	1.01079e-05	0.000261838
La22G00608	1.19328	1.01503e-05	0.000262799
La11G00239	2.19308	1.03224e-05	0.000267116
La11G00989	-1.33342	1.03736e-05	0.0002683
La23G00748	1.20048	1.03937e-05	0.000268679
La15G01574	1.97565	1.04344e-05	0.000269478
La21G01194	2.15284	1.04355e-05	0.000269478
La01G01020	4.44396	1.04783e-05	0.000270409
La08G00531	-1.20011	1.04825e-05	0.000270409
La22G01221	3.93045	1.04995e-05	0.000270706
La02G01904	1.60615	1.05271e-05	0.000271175
La04G00393	3.09523	1.05286e-05	0.000271175
La06G01199	-1.61488	1.05603e-05	0.00027185
La04G01505	-2.63116	1.05942e-05	0.000272581
La12G01399	-2.56151	1.06397e-05	0.00027361
La23G00620	-1.53273	1.07119e-05	0.000275322
La22G02653	-2.28791	1.073e-05	0.000275565
La13G00157	2.1277	1.07325e-05	0.000275565
La09G01109	-2.42694	1.08085e-05	0.000277234
La22G01662	3.00117	1.08087e-05	0.000277234
La02G02301	-1.33481	1.08681e-05	0.000278614
La20G01866	1.71121	1.09015e-05	0.000279277
La13G00001	-2.82945	1.09052e-05	0.000279277
La05G00204	-2.24142	1.09166e-05	0.000279422
La10G01412	2.10194	1.09398e-05	0.000279872
novel.2720	-1.24005	1.09717e-05	0.000280543
La20G01918	1.55928	1.09831e-05	0.00028069
La20G02253	1.85831	1.10103e-05	0.000281239
La09G00687	-1.77404	1.10168e-05	0.000281261
La03G02135	-1.38874	1.10488e-05	0.000281932
La05G00680	-2.84695	1.10691e-05	0.000282252
La23G01855	-1.6992	1.10727e-05	0.000282252
La12G00266	-1.0942	1.1081e-05	0.000282318
La11G00495	-5.50079	1.11007e-05	0.000282673
La16G00339	1.35669	1.11172e-05	0.000282948
La00G03949	-2.31733	1.11834e-05	0.000284486
La22G01835	-1.24041	1.12403e-05	0.000285786
La07G01538	-2.2783	1.13517e-05	0.000288472
La08G00054	-1.11982	1.14067e-05	0.000289721
La19G01506	-1.94904	1.14149e-05	0.000289781
La14G01558	-2.4976	1.14329e-05	0.000290044
La24G01912	1.33069	1.1437e-05	0.000290044
La08G01860	-1.89017	1.15887e-05	0.000293741
La08G01616	1.53742	1.16027e-05	0.000293877
La20G02080	-2.87072	1.1606e-05	0.000293877
La16G00081	3.31745	1.16789e-05	0.000295573
La01G00314	-2.54596	1.18706e-05	0.000300272
La02G00257	6.59679	1.19133e-05	0.000301095
La03G00268	2.06506	1.19153e-05	0.000301095
La24G00406	2.06108	1.19525e-05	0.000301881
La20G01945	6.69707	1.19811e-05	0.000302427
La09G00771	-1.15918	1.19864e-05	0.000302427
La24G01093	-1.70471	1.19932e-05	0.000302445
La14G01753	2.83441	1.21425e-05	0.000306054
La22G02934	-1.48226	1.21825e-05	0.000306905
La16G01683	-2.02181	1.22063e-05	0.00030735
La22G01863	-3.4683	1.2281e-05	0.000309073
La20G01153	1.97518	1.23667e-05	0.000311071
La21G01533	-1.30533	1.24154e-05	0.000312137
La21G01692	-1.36301	1.25916e-05	0.000316406
La04G01468	-1.48167	1.26374e-05	0.000317396
novel.2757	1.37501	1.26484e-05	0.000317511
La04G00461	2.72519	1.27911e-05	0.000320932
La06G00261	-1.59264	1.28354e-05	0.000321879
La06G01845	2.46307	1.28915e-05	0.000323122
La26G01972	-1.40051	1.2912e-05	0.00032332
La13G02163	1.37719	1.29124e-05	0.00032332
novel.82	1.96443	1.29268e-05	0.000323515
La14G00347	1.8296	1.29585e-05	0.000324146
La21G01523	1.13761	1.29884e-05	0.00032473
La10G00053	1.26482	1.30581e-05	0.000326308
La04G00880	-1.93615	1.30672e-05	0.00032637
La22G02252	1.04875	1.30906e-05	0.00032679
La21G00404	-2.2383	1.31973e-05	0.000329288
La19G01208	1.25057	1.32165e-05	0.000329601
La14G00460	-1.91384	1.32441e-05	0.000330122
La21G01773	2.02431	1.32905e-05	0.000331111
La21G00055	1.53895	1.33031e-05	0.000331259
La15G01508	1.80848	1.33139e-05	0.00033136
La23G00383	-2.97569	1.34305e-05	0.000334096
La19G00556	1.69961	1.34429e-05	0.000334235
La02G01919	-5.00416	1.35438e-05	0.000336575
La08G00474	-2.3319	1.35509e-05	0.000336582
La00G04812	-1.70278	1.35928e-05	0.000337454
La18G02143	1.13868	1.37567e-05	0.000341352
La12G02033	-1.24418	1.39664e-05	0.000346382
La21G01214	-1.45833	1.39765e-05	0.000346459
La00G01720	2.89687	1.39861e-05	0.000346524
La08G00454	-1.0498	1.4021e-05	0.000347214
[truncated: 3,996 more rows]

## Sheet: Table S6
Table S6. DEGs were identified in lavender during D1 stress
Gene id	log2FoldChange	p_value	padj-value
La08G01580	7.60458	1.40155e-270	7.28709e-266
La20G00383	10.4978	1.75516e-252	4.56281e-248
La15G00601	9.42299	7.90104e-238	1.36933e-233
La01G01292	7.45115	2.34549e-204	3.04873e-200
La13G00205	11.0101	1.51689e-187	1.57735e-183
La04G03432	6.7518	8.18351e-184	7.09142e-180
La16G00276	7.16638	4.76767e-171	3.54122e-167
La03G01891	6.36044	3.74007e-168	2.43072e-164
La02G01079	5.19152	3.33185e-155	1.92481e-151
La23G01884	6.16005	8.63451e-147	4.48934e-143
La04G02400	7.75053	1.59214e-141	7.52549e-138
La24G01266	6.3584	2.56602e-133	1.11179e-129
La26G00784	8.15555	6.10785e-123	2.44281e-119
La26G00785	8.16301	2.02528e-119	7.52147e-116
La22G01709	4.77237	4.18948e-118	1.45216e-114
La24G00269	8.7499	6.72747e-118	2.11469e-114
La17G01324	5.76904	6.91435e-118	2.11469e-114
novel.1813	6.80014	1.2831e-117	3.70623e-114
La26G00786	8.23705	3.93601e-115	1.07708e-111
La23G02707	3.95854	2.79598e-106	7.26857e-103
La17G00498	4.96584	3.27759e-104	8.11484e-101
La10G01967	7.28279	3.21376e-101	7.59514e-98
La05G00916	6.35533	2.83972e-98	6.41937e-95
La06G01250	4.72302	6.51927e-97	1.41232e-93
La19G00652	4.48662	2.12692e-91	4.4234e-88
La24G00046	4.5163	3.54939e-88	7.09782e-85
La03G00947	5.91333	3.97852e-88	7.66131e-85
La07G00533	3.92774	6.05488e-86	1.12433e-82
La06G00402	5.5244	1.15201e-85	2.06539e-82
La16G00113	6.75512	3.72464e-85	6.45517e-82
La18G01756	6.48883	5.78588e-85	9.70405e-82
La06G00403	5.26861	2.8571e-83	4.64216e-80
La13G01847	6.78532	3.59349e-73	5.66171e-70
La22G01919	6.62386	8.67727e-73	1.32693e-69
La06G01492	8.63555	1.71761e-69	2.55153e-66
La14G00169	4.61234	6.69758e-67	9.67298e-64
La00G00889	7.89855	7.30064e-67	1.0259e-63
La00G05673	5.72404	2.74126e-65	3.7507e-62
La15G00866	2.57572	2.11096e-62	2.81423e-59
La07G01350	4.42497	8.14234e-58	1.05836e-54
La26G01742	3.57917	2.23914e-56	2.8395e-53
La01G01244	4.50465	9.152e-55	1.13295e-51
novel.1	2.93073	1.50764e-54	1.82295e-51
La07G00708	2.9404	2.06598e-53	2.44128e-50
La19G01703	3.66949	3.17966e-53	3.67378e-50
La15G00116	4.95197	1.12075e-51	1.26676e-48
La17G00798	3.6129	3.95386e-51	4.37389e-48
La01G01294	5.5504	6.3601e-51	6.88918e-48
novel.228	4.17052	4.64517e-50	4.92891e-47
La22G01864	4.09261	5.89612e-50	6.13114e-47
La09G02422	-2.76723	1.09318e-49	1.11446e-46
La24G00910	2.56722	1.71904e-49	1.71881e-46
La09G02356	-4.28866	4.95942e-48	4.86519e-45
La19G01142	3.56595	5.64769e-48	5.43779e-45
La27G00404	7.71203	8.54482e-48	8.07765e-45
La01G02351	2.74306	9.38603e-48	8.71442e-45
La25G00540	2.55741	2.31316e-47	2.10997e-44
La10G01328	12.1391	1.3845e-45	1.24111e-42
La20G01039	3.08094	1.22161e-44	1.07653e-41
La04G01761	-2.93853	1.36533e-44	1.18313e-41
La24G00045	4.57332	1.59211e-44	1.35702e-41
La01G01550	3.78589	3.1408e-44	2.63386e-41
La11G01421	5.57957	5.01169e-43	4.13607e-40
La01G02740	5.34136	9.60266e-43	7.80111e-40
La06G01636	2.97399	6.70659e-42	5.36455e-39
La23G01935	2.79899	1.36746e-41	1.07725e-38
La06G00529	5.31239	1.82712e-41	1.41787e-38
La10G01208	3.4655	5.46667e-40	4.17983e-37
La20G01050	3.741	6.1726e-40	4.65119e-37
La04G01236	3.39528	7.76803e-40	5.76976e-37
La07G00270	2.55424	2.71888e-39	1.99102e-36
La24G00643	2.89291	3.03687e-39	2.193e-36
La05G00693	2.6574	1.15975e-38	8.26014e-36
La09G02940	3.07104	6.6789e-38	4.69265e-35
La13G01756	3.87133	2.69147e-37	1.86583e-34
La03G02185	8.039	4.23724e-37	2.89877e-34
La17G00911	-2.51781	6.46801e-37	4.36742e-34
La15G00974	4.40164	9.47194e-37	6.31377e-34
La06G01588	5.11941	1.63103e-36	1.07344e-33
La13G01322	2.76243	1.17984e-35	7.66791e-33
La07G01860	7.79893	3.17205e-35	2.0361e-32
La09G01359	5.3811	4.22723e-35	2.68032e-32
La24G01407	2.53032	4.74521e-35	2.9725e-32
La11G01622	3.1238	6.60168e-35	4.08621e-32
La12G01431	-2.56336	8.98272e-35	5.49457e-32
La07G02059	-2.16997	1.40248e-34	8.41901e-32
La04G02455	3.05077	1.40876e-34	8.41901e-32
La26G00680	-2.56282	1.65021e-34	9.74995e-32
La24G00758	2.93293	5.32671e-34	3.11181e-31
La02G00977	6.95543	6.40625e-34	3.70089e-31
La19G00017	-3.56791	3.08534e-33	1.76282e-30
La24G00946	2.72186	6.50783e-33	3.67784e-30
La14G01056	2.62104	6.82171e-33	3.81378e-30
La05G01755	3.39038	6.93245e-33	3.83446e-30
La04G02890	2.9685	8.35719e-33	4.57385e-30
La01G00669	3.0497	1.36621e-32	7.39933e-30
La20G01523	2.62314	1.59874e-31	8.56939e-29
La27G00152	-3.51169	2.53219e-31	1.34343e-28
La14G01890	3.81038	6.624e-31	3.47881e-28
La24G00642	2.02621	8.79874e-31	4.57473e-28
novel.1485	2.53001	9.72851e-31	5.00806e-28
La01G02287	2.20854	9.84605e-31	5.01714e-28
La06G01902	-4.65115	9.93913e-31	5.01714e-28
La20G02246	-2.35568	1.21374e-30	6.06787e-28
La22G00357	2.96481	1.91473e-30	9.48122e-28
La19G00016	-4.16021	2.40358e-30	1.17896e-27
La20G00523	-2.79183	3.11344e-30	1.51287e-27
novel.1660	2.26336	4.87426e-30	2.34655e-27
La02G02244	1.76836	9.13529e-30	4.35753e-27
La26G00412	2.57507	1.24303e-29	5.87535e-27
La23G01629	-2.36886	2.32468e-29	1.08889e-26
novel.2551	4.75606	2.70228e-29	1.25446e-26
La12G01633	2.35228	5.61536e-29	2.58371e-26
La24G01776	-2.93999	6.75507e-29	3.08085e-26
La20G00038	2.07886	1.23176e-28	5.56896e-26
La01G00153	-3.34822	1.60381e-28	7.18853e-26
La14G01221	-1.80721	4.1782e-28	1.85673e-25
La17G00266	-2.04387	5.50475e-28	2.4255e-25
La10G01649	-4.027	7.77092e-28	3.39524e-25
La22G00732	-5.86707	1.55072e-27	6.71889e-25
La16G01417	2.64725	1.9753e-27	8.48777e-25
La07G00819	6.98373	2.23631e-27	9.53054e-25
La20G01421	2.72009	4.60707e-27	1.94744e-24
novel.1405	4.41639	5.11331e-27	2.144e-24
La14G01286	12.8323	1.5903e-26	6.61477e-24
La02G01196	2.74435	2.13333e-26	8.80302e-24
La20G00686	2.14274	2.51491e-26	1.02959e-23
La04G00723	2.59425	2.74968e-26	1.11691e-23
La05G00045	4.89253	3.83012e-26	1.54372e-23
La19G00278	1.66763	4.59455e-26	1.83757e-23
La17G01800	4.40022	4.79348e-26	1.9025e-23
La20G02252	2.47776	5.62264e-26	2.21468e-23
La17G00282	3.08038	6.34823e-26	2.48168e-23
La01G01939	1.68807	8.93601e-26	3.46724e-23
La15G01516	-3.46417	1.03031e-25	3.96808e-23
La08G01534	2.02672	1.44039e-25	5.50663e-23
La07G00616	3.25421	1.85164e-25	7.02717e-23
La18G01633	5.11974	2.08442e-25	7.85327e-23
La03G02595	1.97274	2.56161e-25	9.58171e-23
La19G01433	2.92815	3.49512e-25	1.29801e-22
La08G00411	-3.09728	3.81897e-25	1.40822e-22
La23G02027	4.21275	4.35246e-25	1.59365e-22
La03G02247	-2.98411	4.95727e-25	1.8024e-22
La16G00046	-3.45438	8.00145e-25	2.88902e-22
La22G01812	2.42106	1.15115e-24	4.12771e-22
La12G00033	-2.41748	2.29676e-24	8.17912e-22
La04G00668	5.22158	2.84385e-24	1.00585e-21
La24G00757	2.97886	3.01499e-24	1.05918e-21
La03G00580	4.88951	3.69643e-24	1.28986e-21
La08G01767	-2.13572	3.73171e-24	1.29349e-21
La17G01824	1.85508	4.23446e-24	1.45803e-21
La07G00161	-1.77865	4.72198e-24	1.6152e-21
La05G01995	2.08228	6.82278e-24	2.31854e-21
La05G00385	1.75691	8.20762e-24	2.77103e-21
La03G01110	-1.9132	8.44039e-24	2.82896e-21
La23G00022	2.20196	8.48801e-24	2.82896e-21
La11G01555	1.97493	1.07825e-23	3.57078e-21
La22G00227	2.7756	1.1361e-23	3.73857e-21
La09G00574	-2.17254	1.29675e-23	4.24038e-21
La01G00379	-5.39027	2.11378e-23	6.86885e-21
novel.569	3.52178	2.55124e-23	8.23891e-21
La00G04647	2.30809	2.92024e-23	9.37236e-21
La03G02687	-2.13625	3.26722e-23	1.04216e-20
La14G01451	-2.74357	3.31619e-23	1.05133e-20
La23G01772	-1.97569	3.7871e-23	1.19335e-20
La22G01689	5.36046	4.45937e-23	1.39672e-20
La04G03334	-3.08403	7.47819e-23	2.32822e-20
La04G02261	2.39459	1.00132e-22	3.09889e-20
La22G00430	-2.94478	1.05855e-22	3.25665e-20
La16G01452	-2.08016	1.07712e-22	3.29427e-20
La12G01735	2.27143	1.34284e-22	4.08293e-20
La00G05192	-4.4093	1.74598e-22	5.27783e-20
novel.1500	2.28091	2.28865e-22	6.87826e-20
La22G00336	1.6235	2.40505e-22	7.18654e-20
La04G03482	-1.47693	2.56709e-22	7.6269e-20
La09G00123	2.02695	3.0169e-22	8.91238e-20
La09G01792	4.96039	3.5211e-22	1.03431e-19
La27G00524	3.97753	4.43468e-22	1.29535e-19
La05G00259	-2.285	5.94373e-22	1.72644e-19
La19G00697	1.84971	7.76998e-22	2.24436e-19
La01G00355	2.5289	8.35552e-22	2.40016e-19
La07G02349	1.8487	1.02546e-21	2.9295e-19
La23G00409	2.40021	1.19007e-21	3.38118e-19
La11G01866	-1.7579	1.39289e-21	3.93591e-19
La07G01661	2.54245	1.53904e-21	4.32538e-19
La08G01493	3.21322	1.76397e-21	4.93087e-19
La15G00854	2.07142	2.06714e-21	5.74743e-19
La24G01780	2.91961	2.29152e-21	6.33739e-19
La02G00804	-2.7068	2.37051e-21	6.52116e-19
La12G01628	1.69215	2.46753e-21	6.75233e-19
La01G03088	-2.95112	2.95593e-21	8.04648e-19
La11G00839	-2.38082	3.11622e-21	8.43864e-19
La23G00248	-2.3755	3.84208e-21	1.03503e-18
La20G00763	2.23562	3.91931e-21	1.05039e-18
La06G01491	9.08017	3.99513e-21	1.06522e-18
La03G00299	-3.32161	4.18172e-21	1.10929e-18
La24G00571	3.15721	4.36039e-21	1.15081e-18
La10G00789	-2.53022	4.56141e-21	1.19779e-18
La07G00823	3.04857	5.24812e-21	1.37118e-18
La22G02656	1.94221	5.29664e-21	1.37694e-18
La04G02981	1.53834	7.66624e-21	1.98304e-18
La19G01106	-1.81774	8.99078e-21	2.31415e-18
novel.910	2.25555	9.5338e-21	2.44183e-18
La16G00495	-2.93555	9.65935e-21	2.46186e-18
La12G00608	-3.70199	9.8126e-21	2.48871e-18
La02G01485	1.77533	9.99925e-21	2.52374e-18
La04G03146	-2.9149	1.10016e-20	2.76332e-18
La03G01094	-3.02785	1.36724e-20	3.41764e-18
La12G00713	2.40239	1.38614e-20	3.4483e-18
La17G00863	-1.68121	1.40347e-20	3.47479e-18
La20G00143	1.67036	1.42957e-20	3.52264e-18
La12G00759	3.71946	1.54649e-20	3.79277e-18
La06G00433	-1.91811	1.58613e-20	3.87172e-18
novel.1377	10.0686	1.8566e-20	4.51075e-18
novel.1224	11.5828	2.14604e-20	5.18971e-18
novel.472	1.41505	2.17079e-20	5.22527e-18
La13G00179	3.42667	2.42049e-20	5.79946e-18
La08G00539	2.28998	2.49421e-20	5.94868e-18
La16G00794	-4.4526	2.79138e-20	6.62704e-18
La18G00685	-1.91487	3.05712e-20	7.22494e-18
La13G00013	-1.46009	3.30894e-20	7.7847e-18
La11G00605	-3.57525	3.53176e-20	8.27148e-18
La14G00967	1.84102	4.20054e-20	9.79365e-18
La08G01989	2.18595	5.36822e-20	1.24603e-17
novel.2593	3.26079	5.53121e-20	1.27815e-17
La10G00976	-1.63765	5.6602e-20	1.30217e-17
La18G01465	4.6616	6.39974e-20	1.46582e-17
La01G01715	-2.59298	7.42495e-20	1.69318e-17
La04G01959	10.9892	8.68103e-20	1.97097e-17
La23G01979	2.82449	9.21136e-20	2.08229e-17
La13G00440	3.53111	1.03899e-19	2.33853e-17
La02G00330	-2.43144	1.07075e-19	2.39964e-17
La03G01334	2.50589	1.10871e-19	2.47405e-17
La16G00311	2.08932	1.2102e-19	2.68897e-17
La26G01919	-2.34173	1.27131e-19	2.81273e-17
La05G00399	-1.95269	1.4533e-19	3.20176e-17
La15G00487	-2.50888	1.46697e-19	3.21169e-17
La11G00108	2.93648	1.47016e-19	3.21169e-17
La20G01047	3.25703	1.51094e-19	3.28695e-17
La19G01864	-1.82907	1.73647e-19	3.76184e-17
La15G00439	-4.73821	1.85681e-19	4.00586e-17
La26G00250	-2.08595	2.04647e-19	4.39678e-17
La22G02269	-3.30507	2.15312e-19	4.60687e-17
La23G00401	-1.7506	2.20683e-19	4.70244e-17
La22G02314	3.3982	2.2945e-19	4.8693e-17
La18G01398	-1.65651	2.49114e-19	5.26511e-17
La08G02075	2.28428	2.50203e-19	5.26672e-17
La22G01843	1.39523	2.82321e-19	5.91884e-17
La01G00527	-2.86278	2.9983e-19	6.26066e-17
La13G02088	2.03078	3.32045e-19	6.90561e-17
La01G00581	-4.19098	3.35628e-19	6.94517e-17
La10G01500	-2.84022	3.36619e-19	6.94517e-17
La10G00695	1.88624	4.07125e-19	8.36666e-17
La26G01367	2.30153	4.63295e-19	9.48351e-17
novel.2848	2.38087	4.94355e-19	1.00413e-16
La02G02326	1.5132	4.94405e-19	1.00413e-16
La16G00945	-2.82562	5.04312e-19	1.02026e-16
La18G00188	2.27978	5.27726e-19	1.06349e-16
La26G01780	8.43651	5.38805e-19	1.08163e-16
novel.934	2.93759	5.93387e-19	1.18661e-16
La19G00257	-2.13242	6.24337e-19	1.24372e-16
La17G01640	-3.09533	6.29424e-19	1.24907e-16
La21G00867	-2.39211	7.21145e-19	1.42565e-16
La01G01286	-2.41099	7.9314e-19	1.56203e-16
La27G00117	3.23721	8.33784e-19	1.63588e-16
La04G00671	-4.68307	1.05163e-18	2.05554e-16
La17G01341	3.9462	1.11265e-18	2.16666e-16
La08G01248	1.95831	1.25137e-18	2.4277e-16
La20G02283	-2.07927	1.2952e-18	2.50339e-16
La12G01824	10.8347	1.33678e-18	2.56765e-16
La17G00197	-2.25294	1.33832e-18	2.56765e-16
La12G00173	-5.57716	1.40021e-18	2.67652e-16
La19G01362	-2.89086	1.53622e-18	2.92574e-16
La23G00411	1.93664	1.70888e-18	3.24269e-16
La23G02052	1.4907	1.74116e-18	3.29193e-16
La05G01794	2.27795	1.78212e-18	3.35716e-16
La23G01553	1.69096	2.19311e-18	4.11648e-16
La18G01501	-2.26205	2.21749e-18	4.14726e-16
La12G02030	2.30917	2.42762e-18	4.52398e-16
La20G00841	1.72618	2.53148e-18	4.70069e-16
La04G03147	-3.10907	2.80224e-18	5.18094e-16
novel.158	3.16036	2.81004e-18	5.18094e-16
La18G01830	-2.16909	3.10517e-18	5.70485e-16
La19G01628	-1.98634	3.16984e-18	5.80315e-16
La26G01116	-1.99471	3.55918e-18	6.49307e-16
La21G01200	-2.05367	3.57749e-18	6.50366e-16
La07G01561	-4.81788	3.76951e-18	6.82886e-16
La21G00406	-1.5511	3.87011e-18	6.98675e-16
La04G03092	-1.75108	4.08617e-18	7.35129e-16
La09G01429	-2.22418	4.51504e-18	8.09484e-16
La22G00429	-3.18408	5.05479e-18	9.0314e-16
novel.2866	2.56397	5.81004e-18	1.03453e-15
novel.830	-3.57681	6.18023e-18	1.09669e-15
La23G02234	-3.71606	6.56508e-18	1.16101e-15
La06G00763	-2.1886	6.62914e-18	1.16837e-15
La07G01564	-5.88486	6.70821e-18	1.17831e-15
La05G01396	3.45517	8.37054e-18	1.46535e-15
La07G00155	2.44007	9.4959e-18	1.65678e-15
La03G01555	1.59813	9.81845e-18	1.70733e-15
La10G00484	2.51295	9.90269e-18	1.71624e-15
La11G01733	2.75233	1.06275e-17	1.83573e-15
La20G01777	2.05874	1.25123e-17	2.15414e-15
La02G01691	-1.40994	1.27347e-17	2.1852e-15
La07G01625	-4.54205	1.28661e-17	2.20049e-15
La08G01604	-1.98774	1.50897e-17	2.57232e-15
La02G00714	-2.5994	1.90711e-17	3.2404e-15
La11G00116	2.16707	2.36693e-17	4.00859e-15
La26G00007	1.72313	2.62707e-17	4.43471e-15
La15G01152	4.16491	2.83426e-17	4.76899e-15
La14G01163	2.7056	3.37993e-17	5.6688e-15
La20G02000	3.36254	3.40748e-17	5.69663e-15
La03G00474	1.93466	3.59416e-17	5.98946e-15
La17G01552	-3.37312	4.09595e-17	6.80386e-15
La09G02344	1.9947	4.13942e-17	6.85416e-15
novel.2295	10.3806	4.26214e-17	7.03497e-15
La22G01891	-2.29463	4.37543e-17	7.1991e-15
La03G02250	2.15716	4.88829e-17	8.01756e-15
La06G01608	-1.75639	4.99832e-17	8.17225e-15
La12G01237	3.32708	5.07927e-17	8.27858e-15
La17G01655	1.65013	5.29913e-17	8.60788e-15
La25G00705	2.10077	5.31442e-17	8.60788e-15
La09G00081	2.59383	5.42821e-17	8.76488e-15
La01G03057	-2.48748	5.5293e-17	8.90046e-15
La26G00357	-2.47905	6.16472e-17	9.89266e-15
La01G02820	-2.22374	6.55037e-17	1.04792e-14
La13G00996	-2.20763	6.95304e-17	1.10892e-14
La10G00691	1.98969	7.16985e-17	1.14001e-14
La03G01383	-3.00277	7.79631e-17	1.23583e-14
La12G01023	-2.67157	9.40416e-17	1.48617e-14
La11G00682	-3.00556	9.61624e-17	1.51508e-14
La13G00862	-2.90471	1.26653e-16	1.98945e-14
La00G03294	4.16055	1.2976e-16	2.03212e-14
La24G01791	-1.80792	1.30952e-16	2.04462e-14
La10G00692	2.28714	1.32645e-16	2.06486e-14
La27G00024	-3.17526	1.38138e-16	2.14395e-14
La02G02127	-3.60527	1.39481e-16	2.15834e-14
La08G01574	4.69975	1.46634e-16	2.26229e-14
La26G01567	2.47499	1.68481e-16	2.59167e-14
La07G02303	1.2782	1.72609e-16	2.64733e-14
La07G01330	-2.30725	1.77248e-16	2.71049e-14
novel.1887	-1.94478	1.81187e-16	2.7626e-14
La03G00554	3.02941	2.07101e-16	3.14849e-14
La16G00098	2.20278	2.13965e-16	3.24334e-14
La13G00051	1.77151	2.16069e-16	3.26572e-14
La02G01103	-3.51372	2.22096e-16	3.34709e-14
La17G00242	3.05637	2.36996e-16	3.55328e-14
La00G03098	-2.93078	2.37145e-16	3.55328e-14
La21G01754	2.49269	2.40627e-16	3.59509e-14
La13G00005	-3.18095	2.56775e-16	3.82536e-14
La03G00093	7.68476	2.78179e-16	4.13239e-14
La18G00444	-4.1906	2.79741e-16	4.14376e-14
La09G00920	-1.51377	2.87287e-16	4.24345e-14
La27G00483	3.18227	2.89577e-16	4.26515e-14
La21G01361	1.83916	2.93236e-16	4.30684e-14
La06G00806	-1.53243	3.15809e-16	4.62531e-14
La10G01777	-3.61361	3.20528e-16	4.68123e-14
La14G01739	-2.04011	3.2452e-16	4.72626e-14
La21G00411	-2.85313	3.70929e-16	5.38708e-14
La19G00313	2.51886	3.93963e-16	5.70565e-14
La18G01301	1.48837	4.09392e-16	5.91265e-14
La08G00899	2.95751	4.29729e-16	6.18917e-14
La22G00297	-1.90889	4.66478e-16	6.69989e-14
La24G02022	2.47252	4.85536e-16	6.93911e-14
La16G01359	2.44264	4.85803e-16	6.93911e-14
La02G01132	1.73309	4.97041e-16	7.08018e-14
La07G01179	2.62869	5.37931e-16	7.64171e-14
La20G00292	-4.38207	5.56281e-16	7.88085e-14
La04G01946	-1.97432	5.59322e-16	7.90239e-14
La21G00849	-1.33618	5.61133e-16	7.9065e-14
La18G01964	-2.67574	6.03415e-16	8.47929e-14
La08G01368	2.36871	6.30734e-16	8.83928e-14
La03G00426	-1.59868	6.92784e-16	9.68277e-14
novel.1471	1.42593	7.98505e-16	1.11305e-13
La17G00022	1.84854	8.19758e-16	1.13962e-13
La23G02239	2.46354	9.38823e-16	1.30166e-13
La01G03543	1.51205	9.75148e-16	1.34843e-13
La11G00416	-3.29248	9.91291e-16	1.36711e-13
La11G01550	-3.16737	1.01485e-15	1.3959e-13
La10G01226	-2.53202	1.03971e-15	1.42632e-13
novel.2379	9.96305	1.06171e-15	1.45267e-13
La08G01056	-2.07433	1.11874e-15	1.52669e-13
La05G01509	-2.33774	1.18987e-15	1.6195e-13
La20G00278	-4.20421	1.33427e-15	1.8113e-13
La11G00608	-1.65348	1.37372e-15	1.85825e-13
La10G01965	2.7833	1.376e-15	1.85825e-13
La08G00564	9.90661	1.4179e-15	1.90987e-13
La01G01181	-2.4443	1.45489e-15	1.95463e-13
La17G00889	-1.58811	1.7867e-15	2.39423e-13
La14G01202	1.32238	1.86358e-15	2.49083e-13
La14G01682	-1.75724	1.90178e-15	2.53537e-13
novel.2439	3.53724	1.95811e-15	2.60379e-13
La15G01619	2.59515	1.97055e-15	2.61364e-13
La04G00062	2.0352	1.99503e-15	2.63937e-13
La06G01928	1.92665	2.04537e-15	2.69443e-13
La03G01019	-1.14922	2.04701e-15	2.69443e-13
La19G00357	-1.81857	2.11257e-15	2.7737e-13
La02G00190	3.04056	2.13181e-15	2.78839e-13
La15G01393	-1.63635	2.13448e-15	2.78839e-13
La24G00814	-2.16032	2.24302e-15	2.92283e-13
novel.2335	-2.21478	2.39324e-15	3.10436e-13
La01G00313	-2.87941	2.39426e-15	3.10436e-13
La15G01708	-3.43511	2.44589e-15	3.16341e-13
La24G00920	1.75672	2.47501e-15	3.19314e-13
novel.796	9.78593	2.55723e-15	3.29104e-13
La23G01563	-1.48015	2.60958e-15	3.35012e-13
La23G00620	-2.10465	2.66831e-15	3.41708e-13
La04G02099	1.34531	2.71719e-15	3.47113e-13
La00G00307	1.42957	2.73217e-15	3.48111e-13
La09G00895	1.88572	2.7384e-15	3.48111e-13
La01G01807	-1.93502	3.09929e-15	3.93028e-13
La25G00736	-1.49858	3.29545e-15	4.16886e-13
La12G00495	3.31294	3.59229e-15	4.53335e-13
La26G01106	2.73919	3.68989e-15	4.64524e-13
La14G00324	-2.40458	4.17738e-15	5.24624e-13
La04G02012	2.77629	4.29381e-15	5.37947e-13
La04G00428	1.639	4.33964e-15	5.4129e-13
La19G01895	-1.17558	4.34131e-15	5.4129e-13
La10G00445	2.42304	4.509e-15	5.60853e-13
La03G00704	-3.31403	4.64833e-15	5.76804e-13
La21G01451	-5.02598	5.03968e-15	6.23876e-13
La23G01815	-2.15814	5.42619e-15	6.70129e-13
La22G00206	-4.10669	5.56596e-15	6.85761e-13
La24G01591	-1.66152	5.77221e-15	7.0949e-13
La23G01334	-2.03814	6.28266e-15	7.70412e-13
novel.34	-2.63274	6.33552e-15	7.75065e-13
La23G01442	1.68216	6.50092e-15	7.93433e-13
La09G01331	1.90694	6.69136e-15	8.14764e-13
La18G01782	-2.11683	6.73438e-15	8.18085e-13
La24G00881	-3.19904	6.93646e-15	8.4067e-13
La05G00795	-3.82859	9.58523e-15	1.15899e-12
novel.1561	1.82466	9.86085e-15	1.18955e-12
La22G01501	2.38857	9.97424e-15	1.20044e-12
La04G03041	1.2029	1.02153e-14	1.22661e-12
La13G01922	3.06156	1.03165e-14	1.23592e-12
La05G01280	-1.5498	1.14611e-14	1.36988e-12
La20G00457	2.3238	1.21727e-14	1.45159e-12
La04G02536	2.1228	1.22958e-14	1.46292e-12
La23G02318	-1.97181	1.26347e-14	1.49981e-12
La02G01920	-1.55999	1.27112e-14	1.50546e-12
La01G02333	3.43238	1.27486e-14	1.50645e-12
La15G00985	1.66327	1.42738e-14	1.68286e-12
La20G00744	-1.96447	1.4344e-14	1.6873e-12
La26G01840	-2.01781	1.47663e-14	1.73306e-12
La24G00094	2.28093	1.48106e-14	1.73435e-12
La14G01885	3.37047	1.62701e-14	1.90096e-12
La20G01660	-3.22632	1.77338e-14	2.06734e-12
La23G02065	2.029	1.86651e-14	2.17104e-12
La11G00389	1.95991	1.93907e-14	2.2504e-12
La22G00841	2.26974	1.95372e-14	2.26235e-12
La14G01894	-1.50665	1.95885e-14	2.26326e-12
La20G02250	-3.9101	2.06711e-14	2.38305e-12
La26G01945	-2.19853	2.11896e-14	2.43742e-12
novel.117	9.43785	2.16392e-14	2.48363e-12
La17G01002	4.51259	2.17662e-14	2.49271e-12
La10G00151	-1.62127	2.51076e-14	2.86905e-12
La26G01582	2.93027	2.5427e-14	2.89918e-12
La23G02479	-1.78485	2.76705e-14	3.14808e-12
La19G00334	-1.82277	2.79884e-14	3.1773e-12
La03G00774	-2.03461	2.81408e-14	3.18764e-12
La01G02453	1.77412	3.19534e-14	3.61164e-12
La07G01998	-2.1451	3.33912e-14	3.76597e-12
La25G00050	-2.68858	3.43358e-14	3.86412e-12
La11G00989	-1.66951	3.56141e-14	3.99932e-12
La18G01384	-1.67113	3.65616e-14	4.09686e-12
La01G00311	-2.97421	3.76773e-14	4.21281e-12
novel.2923	6.08091	3.77685e-14	4.21394e-12
La10G01613	-1.59992	3.8913e-14	4.33234e-12
La07G01405	-1.29161	4.253e-14	4.72492e-12
La12G00718	-2.22645	4.31627e-14	4.78499e-12
novel.1622	1.7562	4.38122e-14	4.84666e-12
La25G00173	2.15603	4.41355e-14	4.87205e-12
La00G05687	-3.23012	4.4689e-14	4.9227e-12
La16G01768	-2.83246	4.6514e-14	5.1129e-12
La25G00370	1.89278	4.73331e-14	5.19197e-12
La15G01555	-2.16946	4.75772e-14	5.20775e-12
La01G00582	-5.89891	4.79238e-14	5.23467e-12
La05G01206	-1.32683	5.04371e-14	5.49765e-12
La22G00267	-1.46041	5.22936e-14	5.68808e-12
La16G00923	-1.54389	5.5614e-14	6.03661e-12
La25G00217	2.43861	5.97549e-14	6.47258e-12
La04G02389	-5.03446	6.03051e-14	6.51859e-12
La18G01122	1.83858	6.16506e-14	6.65021e-12
La17G00003	-1.77082	6.69052e-14	7.20207e-12
La26G01806	1.80888	6.78466e-14	7.28832e-12
La13G01455	-5.02263	7.17217e-14	7.68871e-12
La05G01609	-1.93893	7.45087e-14	7.97105e-12
La09G02545	1.60898	7.61724e-14	8.1323e-12
La00G01316	-4.12719	7.65593e-14	8.15686e-12
La27G00498	2.56655	7.89908e-14	8.39871e-12
La03G02790	-1.73156	7.95826e-14	8.44436e-12
novel.1098	9.61371	8.24447e-14	8.73024e-12
La04G01176	-1.69284	8.51097e-14	8.99412e-12
novel.1118	2.92242	8.85449e-14	9.33816e-12
La01G01637	1.67816	9.33427e-14	9.82422e-12
La23G00738	-1.75071	9.50065e-14	9.97914e-12
La10G00886	1.72696	1.004e-13	1.05244e-11
La04G02989	-2.99259	1.06183e-13	1.11082e-11
La26G01835	-1.88201	1.08449e-13	1.13225e-11
La04G01326	1.69647	1.11725e-13	1.16411e-11
La00G02787	3.02917	1.12589e-13	1.17077e-11
La22G01443	1.38728	1.16187e-13	1.20577e-11
La04G02720	1.22636	1.20048e-13	1.24336e-11
La18G01505	2.222	1.21618e-13	1.25711e-11
La14G01773	2.21705	1.21982e-13	1.25838e-11
La20G01580	-1.70398	1.23177e-13	1.26818e-11
La03G00809	-1.63021	1.27867e-13	1.31387e-11
La18G01389	-2.1374	1.36831e-13	1.4032e-11
La18G01165	-2.90534	1.41825e-13	1.45155e-11
La06G00527	9.24655	1.42734e-13	1.45799e-11
La04G00011	-1.59575	1.58408e-13	1.61492e-11
La03G02783	-2.24735	1.58739e-13	1.61513e-11
La09G00919	-1.52453	1.63754e-13	1.6629e-11
La07G01110	1.73533	1.78889e-13	1.81306e-11
La02G01278	-1.28428	1.82804e-13	1.84913e-11
La13G01470	-4.54291	1.86873e-13	1.88662e-11
La16G01684	1.7687	1.88521e-13	1.89957e-11
novel.2195	1.59922	2.048e-13	2.0596e-11
novel.1586	1.86758	2.0759e-13	2.08363e-11
La04G02608	-2.80212	2.10844e-13	2.11222e-11
La03G01196	-1.8265	2.13555e-13	2.13446e-11
La21G01402	1.97519	2.13885e-13	2.13446e-11
La15G01185	-1.50596	2.19019e-13	2.18151e-11
La02G01974	3.5028	2.21847e-13	2.20545e-11
La17G00313	2.69866	2.24032e-13	2.22292e-11
La08G00644	-3.52928	2.2836e-13	2.26155e-11
La03G00816	1.89256	2.28868e-13	2.26226e-11
La07G02290	-3.57327	2.36584e-13	2.3341e-11
La04G02658	2.4116	2.42889e-13	2.39176e-11
La13G00559	1.47581	2.44932e-13	2.40733e-11
La03G01111	2.41024	2.51219e-13	2.46446e-11
La17G00041	-3.76103	2.51815e-13	2.46565e-11
La20G02094	1.40529	2.52491e-13	2.46763e-11
La17G00372	2.1599	2.64135e-13	2.57658e-11
La05G00211	-1.44632	2.68837e-13	2.61754e-11
La05G00497	1.33124	2.76627e-13	2.68835e-11
La15G00339	-1.94917	2.90319e-13	2.81614e-11
novel.736	3.97209	2.93768e-13	2.8443e-11
La27G00072	-2.3721	3.04923e-13	2.94682e-11
La13G00012	-1.468	3.08268e-13	2.97362e-11
La23G00228	-4.70906	3.08872e-13	2.97392e-11
La24G01794	2.14717	3.18916e-13	3.06496e-11
La20G01721	-2.43605	3.22801e-13	3.09656e-11
La15G00128	-1.98388	3.23899e-13	3.10138e-11
La01G02331	1.37508	3.27771e-13	3.13269e-11
La05G01169	1.47556	3.34113e-13	3.18744e-11
La09G00784	-1.32891	3.39347e-13	3.23144e-11
La13G01770	-1.61161	3.43078e-13	3.26099e-11
La25G00729	-1.57566	3.45345e-13	3.27655e-11
La04G00934	4.01413	3.53499e-13	3.34781e-11
La24G01621	-1.55911	3.66753e-13	3.46702e-11
La22G00207	-3.86078	3.83731e-13	3.62086e-11
La01G00377	1.38356	3.84419e-13	3.62086e-11
La22G01819	8.96594	3.94618e-13	3.71019e-11
La07G00548	1.33542	4.05839e-13	3.80881e-11
La13G01300	3.87885	4.19937e-13	3.93402e-11
La13G02163	1.34254	4.43811e-13	4.15019e-11
La08G00130	1.7579	4.49041e-13	4.19156e-11
La12G01825	-2.87194	4.65216e-13	4.33085e-11
novel.2251	-2.21778	4.6563e-13	4.33085e-11
La19G01696	1.47663	4.78848e-13	4.44584e-11
La16G00481	-2.87627	5.18536e-13	4.80575e-11
La23G00718	2.0606	5.25629e-13	4.86282e-11
La02G01087	2.0841	5.36539e-13	4.95493e-11
La02G01830	-3.09529	5.47408e-13	5.04635e-11
La23G01879	2.07863	5.62507e-13	5.17636e-11
La05G01811	-2.68181	5.72078e-13	5.25513e-11
La03G02466	-1.60795	5.7454e-13	5.26844e-11
La23G01335	-1.98525	5.9144e-13	5.41386e-11
La10G00706	1.98091	6.20324e-13	5.66828e-11
La18G01368	-1.81955	6.83778e-13	6.23713e-11
La09G00566	-3.62156	7.35456e-13	6.69677e-11
La00G00773	3.63649	7.59322e-13	6.902e-11
La16G01685	1.17982	8.36959e-13	7.59442e-11
La22G02156	2.21537	8.48031e-13	7.68147e-11
La14G00734	-4.84641	8.53099e-13	7.71394e-11
La05G00794	-4.18193	8.68114e-13	7.83608e-11
La18G01581	-2.31729	8.89348e-13	8.01384e-11
La01G01118	2.25357	9.32135e-13	8.38486e-11
La18G01932	-1.49649	9.40002e-13	8.44102e-11
La01G03336	1.3776	9.58203e-13	8.58963e-11
novel.210	-2.06505	9.97793e-13	8.92913e-11
La10G00355	1.03794	1.00714e-12	8.99727e-11
La16G00134	1.66336	1.01814e-12	9.07994e-11
La04G01573	-3.65726	1.03336e-12	9.19991e-11
La23G01816	-2.09498	1.03697e-12	9.21629e-11
La09G02627	-1.78464	1.07381e-12	9.52742e-11
La01G01359	-4.25811	1.08865e-12	9.627e-11
La08G01661	-1.50601	1.08874e-12	9.627e-11
La08G00113	1.80911	1.12693e-12	9.94775e-11
La14G00072	1.60187	1.13501e-12	1.00021e-10
La03G00032	9.35854	1.13925e-12	1.00225e-10
La26G00754	-1.80268	1.24553e-12	1.0939e-10
La03G02396	-2.02569	1.27061e-12	1.11404e-10
La15G01649	2.22907	1.27468e-12	1.11573e-10
La07G00071	1.82569	1.28238e-12	1.12058e-10
La07G02182	-2.29648	1.31835e-12	1.15009e-10
La22G00420	-1.56324	1.39239e-12	1.21264e-10
La01G01098	4.49601	1.50726e-12	1.31049e-10
La21G01337	-2.1371	1.57274e-12	1.36514e-10
La01G03126	-2.61677	1.577e-12	1.36655e-10
La26G01098	1.36721	1.6093e-12	1.38995e-10
La14G00970	1.57919	1.60935e-12	1.38995e-10
La10G01475	1.46469	1.64583e-12	1.4191e-10
La02G02061	-1.67842	1.67143e-12	1.43879e-10
La20G02253	2.20223	1.72525e-12	1.48266e-10
La24G00760	-3.49149	1.79859e-12	1.54313e-10
La10G00694	2.21777	1.82109e-12	1.55987e-10
La15G01740	-1.54549	1.84362e-12	1.57657e-10
La22G02659	2.31521	1.96238e-12	1.67537e-10
La22G00851	1.51706	2.0068e-12	1.71048e-10
La07G02144	-1.53053	2.01352e-12	1.7134e-10
novel.2498	6.26428	2.04672e-12	1.73881e-10
La09G02626	-2.71453	2.07013e-12	1.75583e-10
La04G01866	-2.00158	2.08538e-12	1.76323e-10
La00G04788	-1.79055	2.08564e-12	1.76323e-10
La10G01916	1.36634	2.18085e-12	1.84073e-10
La20G00085	3.40537	2.23414e-12	1.88266e-10
La09G01422	1.74954	2.2461e-12	1.88753e-10
La04G02694	1.50055	2.24719e-12	1.88753e-10
La23G02260	2.76988	2.28237e-12	1.91399e-10
La25G00458	2.98404	2.29789e-12	1.9239e-10
La10G00693	2.09423	2.32788e-12	1.94587e-10
La19G01785	2.50151	2.34817e-12	1.95915e-10
La24G01451	1.30924	2.35129e-12	1.95915e-10
novel.2090	1.91547	2.38079e-12	1.98055e-10
La01G03241	-4.5343	2.46636e-12	2.04846e-10
La19G00702	-1.23496	2.49275e-12	2.06707e-10
La17G01688	-2.73749	2.52528e-12	2.09071e-10
La07G00950	1.39191	2.55239e-12	2.1098e-10
La01G01665	1.03317	2.6947e-12	2.2239e-10
La04G00790	-2.20543	2.81578e-12	2.32014e-10
novel.638	2.71295	2.87251e-12	2.36314e-10
La06G01864	-1.49479	2.91897e-12	2.39587e-10
La01G00569	1.42327	2.92152e-12	2.39587e-10
La03G01379	-2.62313	2.95038e-12	2.41574e-10
La18G01236	-1.88703	3.08458e-12	2.52164e-10
La23G01820	1.52641	3.09595e-12	2.52696e-10
La22G00731	-2.534	3.12562e-12	2.54718e-10
La09G01443	1.31583	3.38303e-12	2.75264e-10
La10G00008	1.27062	3.4712e-12	2.81997e-10
La04G00831	-1.87782	3.54849e-12	2.87827e-10
La20G00937	1.21104	3.5557e-12	2.87962e-10
La10G00871	1.6484	3.61848e-12	2.9259e-10
La13G01344	2.71603	3.68345e-12	2.97381e-10
La04G03053	-2.17228	3.72822e-12	3.0053e-10
La20G00484	-2.32345	3.75216e-12	3.0161e-10
La18G00124	1.51015	3.75322e-12	3.0161e-10
La04G03534	1.63019	3.81886e-12	3.06411e-10
La26G00213	-1.94749	3.84669e-12	3.08168e-10
La21G00622	1.67511	3.89643e-12	3.11651e-10
La02G02166	-2.61184	3.90216e-12	3.11651e-10
La06G01285	-1.53824	3.91569e-12	3.12124e-10
La15G01589	3.53928	3.92008e-12	3.12124e-10
La16G00734	-2.22359	4.09847e-12	3.25829e-10
La15G00148	-1.37643	4.37572e-12	3.47338e-10
La03G01966	-1.7932	4.47073e-12	3.54339e-10
La19G00335	-1.86585	4.51008e-12	3.56914e-10
La23G01062	-2.23411	4.52076e-12	3.57215e-10
La26G01972	-1.68096	4.64646e-12	3.66591e-10
La00G03480	-4.35938	4.71008e-12	3.71047e-10
La23G02068	1.7357	4.77859e-12	3.75875e-10
La18G01764	2.46031	4.80441e-12	3.77334e-10
La04G01017	-2.79372	4.81554e-12	3.77639e-10
La13G02135	-3.73661	4.95201e-12	3.87756e-10
La09G00573	-2.01684	5.0352e-12	3.93677e-10
La20G00392	-2.26796	5.07077e-12	3.95862e-10
La21G00240	2.40169	5.14098e-12	4.00742e-10
La00G03554	-3.94839	5.17618e-12	4.02882e-10
La04G00285	1.7562	5.18567e-12	4.03017e-10
La24G01137	1.32549	5.3093e-12	4.12009e-10
La00G01670	3.21855	5.33468e-12	4.13362e-10
La24G01287	-1.25204	5.34633e-12	4.13649e-10
La12G00255	1.50801	5.48329e-12	4.2323e-10
La12G01089	-2.43688	5.48645e-12	4.2323e-10
novel.25	1.47564	5.82318e-12	4.4854e-10
La07G01504	1.84872	5.92383e-12	4.55618e-10
La04G01523	1.27711	5.99177e-12	4.60162e-10
La16G00738	1.41457	6.07287e-12	4.65703e-10
La00G05512	2.90336	6.34663e-12	4.8598e-10
La14G00162	-2.14435	6.53884e-12	4.99962e-10
La09G02157	-1.7526	6.58316e-12	5.02611e-10
La26G00360	-1.66026	7.13461e-12	5.43915e-10
La23G00069	1.28263	7.21526e-12	5.49258e-10
La22G01771	1.71964	7.61395e-12	5.78761e-10
La04G03225	2.08663	7.78615e-12	5.90986e-10
La20G01296	1.45843	8.12712e-12	6.15967e-10
La16G00112	1.52887	8.16412e-12	6.1787e-10
La04G00059	8.53064	8.40396e-12	6.35098e-10
La26G01239	-3.40882	8.47676e-12	6.3967e-10
La07G02062	-2.1385	8.49858e-12	6.40386e-10
La18G02026	3.70748	8.57264e-12	6.45032e-10
La17G01553	-3.37332	8.66276e-12	6.50871e-10
La00G05224	-2.47278	8.79454e-12	6.59819e-10
La10G01466	-1.37797	9.25935e-12	6.93691e-10
novel.2398	-1.7561	9.37269e-12	7.00434e-10
La26G01312	-2.80112	9.37631e-12	7.00434e-10
La05G01465	-3.53837	9.46595e-12	7.06116e-10
La05G00204	-3.40836	1.00849e-11	7.51209e-10
novel.2748	1.93511	1.01075e-11	7.51816e-10
La10G01225	-2.70756	1.05001e-11	7.79359e-10
La21G00866	1.86839	1.05078e-11	7.79359e-10
La09G01206	-1.97683	1.1102e-11	8.22259e-10
La24G00031	-1.60747	1.12712e-11	8.33601e-10
La08G00054	-1.35426	1.13276e-11	8.36586e-10
La11G00755	-1.85773	1.13871e-11	8.39788e-10
La16G01350	-1.53763	1.14843e-11	8.45754e-10
La09G01396	2.93211	1.17849e-11	8.66668e-10
La02G00041	4.15964	1.20583e-11	8.85521e-10
La02G00125	-3.05065	1.24129e-11	9.10274e-10
La08G02074	1.86623	1.26355e-11	9.24718e-10
La04G02990	-2.82157	1.26454e-11	9.24718e-10
La01G01202	1.78041	1.28924e-11	9.41454e-10
La21G00099	2.46111	1.29281e-11	9.42739e-10
La08G01218	1.88638	1.33409e-11	9.71476e-10
novel.1034	8.51599	1.39804e-11	1.01662e-09
La16G00250	-1.87997	1.41947e-11	1.03076e-09
La15G00769	-1.2165	1.42788e-11	1.03542e-09
La01G02990	-3.12018	1.49992e-11	1.08615e-09
La09G01802	1.84227	1.55367e-11	1.1235e-09
La04G00185	2.13324	1.58375e-11	1.14366e-09
La22G02120	-2.0059	1.6108e-11	1.16159e-09
La18G02108	-2.57665	1.61395e-11	1.16224e-09
novel.399	-2.70801	1.64066e-11	1.17984e-09
La05G00749	2.53317	1.65689e-11	1.18987e-09
La21G01545	-2.55215	1.68554e-11	1.20875e-09
La13G00546	2.43469	1.68783e-11	1.20875e-09
La01G00632	1.14444	1.73786e-11	1.24287e-09
La20G01720	-2.23641	1.7849e-11	1.27476e-09
La22G01220	2.45232	1.80396e-11	1.28661e-09
La22G00419	1.8862	1.81575e-11	1.29324e-09
La07G00961	2.07832	1.86841e-11	1.32892e-09
La21G01435	2.65793	1.93739e-11	1.3761e-09
La06G01908	-1.76261	1.94259e-11	1.37791e-09
La02G00393	1.72798	1.95026e-11	1.38147e-09
La03G00043	-3.58534	1.97019e-11	1.39369e-09
La11G01603	-3.60635	1.97864e-11	1.39776e-09
La25G00894	1.5598	1.98951e-11	1.40354e-09
La20G00634	2.96982	2.00365e-11	1.4116e-09
La15G00699	1.64573	2.06601e-11	1.45356e-09
La21G00529	-1.87186	2.07933e-11	1.46095e-09
La04G02634	2.40048	2.08531e-11	1.46318e-09
La27G00075	-1.04266	2.1028e-11	1.47346e-09
La03G02442	-3.70593	2.10672e-11	1.47422e-09
La25G00444	1.32462	2.11552e-11	1.47839e-09
La20G02145	1.15614	2.16513e-11	1.51103e-09
La20G01702	1.93102	2.16904e-11	1.51173e-09
La01G03414	-2.08634	2.20624e-11	1.5356e-09
La19G01237	1.5828	2.2198e-11	1.54297e-09
La04G01900	-1.20196	2.23812e-11	1.55363e-09
La18G01548	-1.40168	2.25377e-11	1.56241e-09
La20G02381	1.75288	2.26156e-11	1.56572e-09
La16G00387	1.40916	2.26523e-11	1.56617e-09
novel.1497	2.63263	2.26879e-11	1.56655e-09
La13G01900	1.23368	2.31435e-11	1.59589e-09
La23G00990	1.5957	2.36634e-11	1.62958e-09
La19G01836	-1.67026	2.39231e-11	1.64528e-09
La04G00903	-2.68072	2.68326e-11	1.84295e-09
La21G00504	-3.30113	2.70884e-11	1.85805e-09
La16G00459	1.43019	2.72899e-11	1.86941e-09
La15G01180	-4.51261	2.77894e-11	1.90112e-09
La20G02288	-1.4086	2.78594e-11	1.90341e-09
La22G02543	-1.89439	2.8508e-11	1.94516e-09
La04G00368	-1.56692	2.86791e-11	1.95428e-09
La03G00246	-2.34124	2.94682e-11	2.00542e-09
La26G00057	-3.14416	2.9527e-11	2.00679e-09
La26G01091	1.77619	3.01587e-11	2.04465e-09
La14G00161	-2.19934	3.01627e-11	2.04465e-09
La00G04288	2.13665	3.02954e-11	2.05098e-09
La13G01970	1.84594	3.10292e-11	2.09792e-09
La18G02027	3.35748	3.18615e-11	2.1514e-09
La15G00218	-2.06215	3.38393e-11	2.28198e-09
La11G00585	1.27708	3.54244e-11	2.38578e-09
La03G02700	2.22177	3.69309e-11	2.48402e-09
La11G01773	-2.43712	3.73021e-11	2.50574e-09
La17G00484	1.61567	3.77183e-11	2.53043e-09
La00G05627	-3.2642	3.87727e-11	2.59538e-09
La20G02702	1.73693	3.87862e-11	2.59538e-09
La07G02139	1.06693	3.9191e-11	2.6191e-09
La02G00116	-1.82816	3.96062e-11	2.64345e-09
La24G00604	-2.41696	4.00578e-11	2.67016e-09
La12G00948	-3.17908	4.16069e-11	2.76987e-09
La22G00341	-1.46441	4.18571e-11	2.78296e-09
La11G01574	2.00295	4.20042e-11	2.78853e-09
La22G01134	-5.68638	4.20481e-11	2.78853e-09
La19G01532	-3.26483	4.29627e-11	2.84556e-09
La27G00284	1.48965	4.32089e-11	2.85822e-09
La02G02075	1.82733	4.44982e-11	2.93977e-09
La04G01932	-2.53682	4.50001e-11	2.96915e-09
La14G00779	4.64422	4.5436e-11	2.99411e-09
La01G00578	1.81438	4.58469e-11	3.01736e-09
La15G00843	1.75373	4.66483e-11	3.06622e-09
La07G01850	4.52841	4.74805e-11	3.11699e-09
La19G01556	3.75199	4.92211e-11	3.22718e-09
La00G02979	2.33968	5.07095e-11	3.32058e-09
La20G01927	1.56155	5.27206e-11	3.44792e-09
novel.1900	1.59007	5.36611e-11	3.50485e-09
La09G02131	-2.95041	5.37258e-11	3.50485e-09
La03G02821	-1.41278	5.5369e-11	3.60752e-09
La02G00466	1.75462	5.58145e-11	3.63199e-09
La02G01913	-1.57141	5.69833e-11	3.70342e-09
La04G01622	-1.22152	5.77881e-11	3.75103e-09
La04G03169	-2.98453	5.80483e-11	3.76322e-09
novel.137	8.39467	5.8214e-11	3.76927e-09
La17G01169	-2.247	5.83829e-11	3.7755e-09
La00G03217	2.2134	5.93225e-11	3.8315e-09
La15G00647	-1.90824	6.01145e-11	3.87783e-09
La22G01805	1.87229	6.07445e-11	3.91362e-09
La14G00870	-2.18992	6.09185e-11	3.91997e-09
novel.201	2.31107	6.28325e-11	4.03813e-09
La17G00984	-2.61802	6.37331e-11	4.09096e-09
La07G00606	-1.52307	6.45969e-11	4.13861e-09
La06G01199	-2.15997	6.46347e-11	4.13861e-09
La15G00301	-1.79357	6.47437e-11	4.14049e-09
La13G00001	-3.78577	6.49174e-11	4.1465e-09
novel.662	1.63304	6.5038e-11	4.1491e-09
La07G02152	-3.46248	6.51452e-11	4.15085e-09
La20G01990	1.94604	6.60105e-11	4.20084e-09
La24G00816	-2.60353	6.71509e-11	4.26819e-09
La01G01866	1.0591	6.81771e-11	4.32812e-09
La12G00527	1.71916	7.13259e-11	4.5225e-09
La18G01076	-3.31916	7.22622e-11	4.57628e-09
La04G02419	2.72495	7.30084e-11	4.61792e-09
La12G02033	-1.35974	7.55407e-11	4.77228e-09
La01G01017	1.85059	7.94438e-11	5.01277e-09
La09G01711	1.72964	8.08068e-11	5.09259e-09
La17G00744	-1.85647	8.26384e-11	5.20172e-09
novel.2186	2.70261	8.44265e-11	5.30784e-09
La21G01559	-2.08032	8.46875e-11	5.31782e-09
La09G00510	-1.59889	8.50587e-11	5.33469e-09
La07G01201	-1.92411	8.57451e-11	5.37126e-09
La08G00242	-3.91726	8.69893e-11	5.44264e-09
La20G00504	-1.58102	8.73155e-11	5.45649e-09
La02G01105	1.71507	8.85038e-11	5.52037e-09
La06G00958	-2.69838	8.85502e-11	5.52037e-09
La23G02067	2.43048	8.96458e-11	5.58198e-09
La14G00283	-1.4457	9.20928e-11	5.72749e-09
La11G01967	1.3615	9.27261e-11	5.75998e-09
La00G03066	-2.06352	9.4427e-11	5.85347e-09
La05G00449	-1.78076	9.44563e-11	5.85347e-09
La04G00431	-1.45709	9.70704e-11	6.00487e-09
novel.94	1.84243	9.71303e-11	6.00487e-09
La01G02179	3.08592	9.85838e-11	6.08749e-09
La22G01568	1.17541	9.93256e-11	6.12602e-09
La16G00225	-1.85036	9.96398e-11	6.13812e-09
La00G03954	-1.91304	1.02316e-10	6.29549e-09
La04G02329	-2.46573	1.0354e-10	6.36333e-09
La23G02416	-1.68148	1.05799e-10	6.48939e-09
La05G01505	-1.692	1.05841e-10	6.48939e-09
La25G00690	-1.51704	1.08536e-10	6.64679e-09
La04G02252	-3.46635	1.1052e-10	6.76032e-09
La09G00063	2.12752	1.11175e-10	6.79237e-09
La08G01130	-4.3477	1.11766e-10	6.82045e-09
La15G00684	1.95571	1.13217e-10	6.90096e-09
La03G02276	-3.86088	1.15044e-10	7.00406e-09
La04G00660	-1.40966	1.16422e-10	7.07971e-09
novel.1144	2.39018	1.16703e-10	7.08849e-09
La06G01798	1.23499	1.16942e-10	7.09473e-09
La05G01635	-1.98387	1.18602e-10	7.18702e-09
La19G00633	-1.68876	1.22516e-10	7.41559e-09
La19G00431	-2.87333	1.23098e-10	7.4421e-09
La20G01366	1.41293	1.24692e-10	7.52974e-09
La20G01472	-1.40502	1.24877e-10	7.53216e-09
La17G00881	1.25968	1.25301e-10	7.54057e-09
La22G02972	-2.02517	1.25306e-10	7.54057e-09
La04G03544	-1.33008	1.26602e-10	7.60971e-09
La25G00222	-4.41825	1.2694e-10	7.61469e-09
La24G01326	-2.28946	1.27053e-10	7.61469e-09
La22G00964	2.58378	1.27124e-10	7.61469e-09
La21G00224	-1.36349	1.28487e-10	7.68751e-09
La15G00953	2.28457	1.29399e-10	7.72755e-09
La26G01585	-2.12448	1.29454e-10	7.72755e-09
La03G01050	1.15315	1.35494e-10	8.07882e-09
La22G01336	-1.89264	1.36257e-10	8.11503e-09
La23G00056	-2.23851	1.39228e-10	8.28249e-09
La22G00622	1.27805	1.40589e-10	8.3468e-09
La24G01525	-2.47913	1.4063e-10	8.3468e-09
La19G01000	2.39129	1.44975e-10	8.59484e-09
La23G01685	1.63883	1.45627e-10	8.6237e-09
La14G00158	2.28977	1.46663e-10	8.67516e-09
novel.1099	1.76024	1.52997e-10	9.03949e-09
La06G00661	-1.7872	1.54998e-10	9.14732e-09
La22G01436	-1.34129	1.55459e-10	9.16415e-09
La15G01291	-1.92035	1.56187e-10	9.19665e-09
La08G00495	-1.95635	1.59524e-10	9.3794e-09
novel.2753	1.91305	1.59652e-10	9.3794e-09
La06G01084	1.20961	1.62143e-10	9.515e-09
La14G00868	-2.34745	1.65795e-10	9.71837e-09
La12G01100	1.25757	1.66594e-10	9.75417e-09
La13G00861	-3.01481	1.68796e-10	9.87199e-09
La10G01966	1.50961	1.69444e-10	9.89624e-09
La14G00010	1.29924	1.69591e-10	9.89624e-09
La05G00294	-1.33317	1.70528e-10	9.93973e-09
La05G01740	-3.64111	1.71593e-10	9.9906e-09
La01G01087	3.2894	1.72666e-10	1.00419e-08
La26G00220	-2.71253	1.73401e-10	1.00733e-08
La22G02959	-4.29031	1.79217e-10	1.03996e-08
La11G00204	-2.58397	1.83428e-10	1.06321e-08
La16G01399	3.87016	1.90686e-10	1.10332e-08
La21G00569	8.20008	1.90773e-10	1.10332e-08
La20G02642	-4.45354	1.91207e-10	1.1046e-08
novel.2601	8.239	1.96374e-10	1.13319e-08
La04G02528	1.75044	2.02323e-10	1.16623e-08
La11G00564	-1.25845	2.05819e-10	1.18507e-08
La04G00868	1.20768	2.06415e-10	1.18719e-08
La16G01111	-1.9351	2.11188e-10	1.21329e-08
La21G00723	-1.83797	2.11921e-10	1.21616e-08
La06G00232	-2.02901	2.12373e-10	1.21741e-08
La08G01185	2.77196	2.13492e-10	1.22248e-08
La04G02551	-5.32538	2.14259e-10	1.22552e-08
La07G00089	1.50656	2.14552e-10	1.22552e-08
La05G00690	1.62312	2.14731e-10	1.22552e-08
La10G00664	2.22099	2.23361e-10	1.27338e-08
La23G00715	-1.02885	2.23966e-10	1.27543e-08
La09G02355	-1.96017	2.29256e-10	1.30412e-08
La20G00380	-3.99533	2.29687e-10	1.30515e-08
La05G01575	-2.6352	2.38605e-10	1.35435e-08
La13G00216	2.71092	2.41298e-10	1.36813e-08
La01G00277	1.43251	2.46764e-10	1.3976e-08
La22G00298	-2.16215	2.50832e-10	1.4191e-08
La10G00775	-1.28736	2.53117e-10	1.43047e-08
La17G00613	-2.14217	2.54609e-10	1.43734e-08
La26G00970	-1.4482	2.56964e-10	1.44906e-08
La22G00331	-4.43052	2.58753e-10	1.45757e-08
La27G00148	-1.92227	2.6108e-10	1.46908e-08
La26G01264	1.11603	2.65592e-10	1.49286e-08
La21G00438	-2.14118	2.68291e-10	1.5064e-08
La04G02175	-1.35587	2.6918e-10	1.50976e-08
La20G00985	3.44709	2.6977e-10	1.51144e-08
La03G02214	-1.38397	2.82566e-10	1.58143e-08
La25G00550	1.11446	2.98195e-10	1.6671e-08
La12G00624	3.12434	2.98754e-10	1.66843e-08
La09G00967	-2.3787	3.02659e-10	1.68843e-08
La02G00414	1.50716	3.03518e-10	1.69141e-08
La18G01722	1.9334	3.04956e-10	1.69685e-08
La13G00380	-1.57657	3.05147e-10	1.69685e-08
La23G01855	-2.1217	3.07403e-10	1.70757e-08
La14G00988	-1.38219	3.08074e-10	1.70946e-08
La16G01756	-1.81759	3.09688e-10	1.71659e-08
La17G00441	-1.97525	3.11016e-10	1.72211e-08
La25G00425	-4.01081	3.13097e-10	1.73179e-08
La00G00564	5.20094	3.1906e-10	1.7629e-08
La04G00603	-3.26544	3.20816e-10	1.77072e-08
La10G01731	-1.63039	3.2239e-10	1.77752e-08
La07G01867	2.52163	3.43524e-10	1.89201e-08
La24G01885	-2.79185	3.43882e-10	1.89201e-08
La04G02165	-1.9794	3.48813e-10	1.91711e-08
La08G00548	-2.40965	3.50621e-10	1.92501e-08
La18G01846	-2.25712	3.55079e-10	1.94743e-08
La07G01002	1.91298	3.57731e-10	1.9573e-08
La15G01799	1.55857	3.57747e-10	1.9573e-08
La03G03032	5.34425	3.58008e-10	1.9573e-08
La00G02681	-4.04891	3.6253e-10	1.97994e-08
La08G01928	-1.26099	3.69649e-10	2.01667e-08
La12G00182	1.83283	3.70032e-10	2.01667e-08
La21G01773	2.04123	3.75586e-10	2.0448e-08
La09G02524	-3.40631	3.76907e-10	2.04985e-08
novel.797	7.97634	3.80859e-10	2.06917e-08
La14G01747	1.86617	3.83402e-10	2.08082e-08
La16G00955	1.02788	3.85728e-10	2.09126e-08
La16G01812	-1.47172	3.86551e-10	2.09353e-08
La08G00894	2.64116	3.87316e-10	2.0955e-08
novel.2221	2.48143	3.9031e-10	2.1095e-08
La00G00008	-4.60122	3.91386e-10	2.11312e-08
La09G01619	-1.49344	3.99276e-10	2.15218e-08
La22G02935	-1.70676	3.99449e-10	2.15218e-08
La13G00469	1.75933	4.06762e-10	2.18931e-08
La09G01203	2.18697	4.08694e-10	2.19744e-08
La24G01825	-1.12754	4.13843e-10	2.22283e-08
La10G01367	-1.71267	4.33611e-10	2.3266e-08
La13G00517	-4.28381	4.3619e-10	2.33596e-08
La26G01355	1.60353	4.36254e-10	2.33596e-08
La10G00363	2.16066	4.37426e-10	2.33983e-08
La20G01396	1.48991	4.39996e-10	2.35115e-08
La20G01918	1.89483	4.488e-10	2.39573e-08
La12G01621	-1.87436	4.52232e-10	2.41158e-08
La00G05440	-2.06269	4.53307e-10	2.41483e-08
La06G01806	2.56419	4.54971e-10	2.42122e-08
La11G00679	-1.36855	4.60649e-10	2.4481e-08
La03G02251	-4.3104	4.60965e-10	2.4481e-08
La20G01707	-1.42598	4.67781e-10	2.48177e-08
La02G01813	5.37602	4.8157e-10	2.55232e-08
La04G02676	1.56741	4.85774e-10	2.57198e-08
La06G01543	1.5612	4.86696e-10	2.57424e-08
La02G00209	-2.43664	4.91896e-10	2.5991e-08
La04G01026	-1.80018	4.95673e-10	2.6164e-08
La03G00227	-1.7366	5.01716e-10	2.64561e-08
La02G01479	-1.48565	5.03944e-10	2.65467e-08
La07G01848	-1.38954	5.20318e-10	2.73815e-08
La23G00753	1.34874	5.22091e-10	2.7447e-08
La16G01632	1.97866	5.25404e-10	2.75933e-08
La12G01219	2.50838	5.28656e-10	2.77272e-08
La18G01271	-1.80872	5.29021e-10	2.77272e-08
La26G01412	1.57527	5.36533e-10	2.80926e-08
La23G00102	-1.33568	5.40075e-10	2.82496e-08
La00G05455	-4.64718	5.58285e-10	2.91728e-08
La08G00547	-2.71476	5.66026e-10	2.95476e-08
La22G00325	1.3192	5.79088e-10	3.01991e-08
La23G02132	-1.30388	5.88099e-10	3.06383e-08
La23G01844	-1.27179	5.91669e-10	3.07868e-08
La23G00919	-1.35447	5.92133e-10	3.07868e-08
La04G02919	1.06762	6.00105e-10	3.11701e-08
La26G00031	-1.78367	6.11234e-10	3.17165e-08
La08G01605	-1.84121	6.26662e-10	3.24846e-08
La22G01545	-1.73087	6.30321e-10	3.26417e-08
La25G00768	2.05029	6.31553e-10	3.2673e-08
La18G00658	-1.4344	6.35186e-10	3.28282e-08
La00G05624	-2.12822	6.4113e-10	3.31026e-08
La02G00699	1.84288	6.44558e-10	3.32466e-08
La05G00884	-2.2038	6.52603e-10	3.36281e-08
La27G00412	1.67632	6.59718e-10	3.39611e-08
La27G00437	1.64764	6.61458e-10	3.4017e-08
La06G01916	-1.58326	6.6458e-10	3.41438e-08
La24G00714	-2.15015	6.72308e-10	3.45067e-08
La24G00574	-3.74688	6.87051e-10	3.52287e-08
La18G01307	-1.34075	6.8872e-10	3.52794e-08
La03G01354	-2.86762	6.92776e-10	3.54522e-08
La13G02013	1.46563	6.99065e-10	3.57389e-08
La20G01453	1.44885	7.11385e-10	3.63331e-08
La06G00794	-2.6919	7.16545e-10	3.65606e-08
La04G00022	-2.18581	7.23798e-10	3.68946e-08
La03G00935	-2.77135	7.35254e-10	3.74418e-08
La11G00574	-3.9824	7.42319e-10	3.77646e-08
La26G01027	-2.11014	7.43777e-10	3.78018e-08
La17G00400	-1.36225	7.529e-10	3.82281e-08
La04G02975	-1.41024	7.57851e-10	3.84419e-08
La05G00743	-1.55674	7.634e-10	3.86856e-08
La09G02311	-1.45254	7.70514e-10	3.90081e-08
La11G01557	-1.85891	7.82132e-10	3.95578e-08
La16G01419	-4.56114	7.87419e-10	3.97864e-08
La15G01825	-1.51557	7.98198e-10	4.02919e-08
La05G00558	-1.98787	8.04051e-10	4.0548e-08
novel.2198	-1.43065	8.06203e-10	4.06171e-08
La07G00105	1.32024	8.24383e-10	4.14929e-08
La16G00700	-2.1605	8.4194e-10	4.23356e-08
La17G01794	-1.66045	8.53247e-10	4.28627e-08
La09G01656	-6.00491	8.58009e-10	4.30603e-08
La17G00376	1.67884	8.59963e-10	4.31167e-08
La18G02002	-1.91669	8.66855e-10	4.34204e-08
La03G00126	2.08969	8.69137e-10	4.34928e-08
novel.2589	7.88098	8.84673e-10	4.42277e-08
La21G00611	-2.17953	8.89522e-10	4.44274e-08
La06G01032	-1.97937	8.92804e-10	4.45485e-08
La01G02561	-1.39358	9.29657e-10	4.63429e-08
La18G01129	-2.18056	9.30719e-10	4.63514e-08
La24G00015	-1.05314	9.3674e-10	4.66066e-08
La10G00310	-1.12718	9.71142e-10	4.82721e-08
La20G00930	1.74401	9.72429e-10	4.82899e-08
La19G00911	1.11413	9.99254e-10	4.95746e-08
La16G00851	1.33831	1.00295e-09	4.97104e-08
La06G00712	-1.607	1.01564e-09	5.02915e-08
La20G01169	2.80952	1.02385e-09	5.06499e-08
La18G00440	-1.81539	1.03381e-09	5.10942e-08
La23G02414	-2.87545	1.05671e-09	5.21762e-08
La05G00851	-1.70371	1.085e-09	5.35222e-08
La24G00900	-1.59776	1.08711e-09	5.35645e-08
La15G00324	-2.87748	1.08792e-09	5.35645e-08
La04G00739	1.74254	1.09328e-09	5.37777e-08
La19G00852	-1.90107	1.10608e-09	5.43557e-08
La14G01349	1.53276	1.11103e-09	5.45475e-08
La13G02007	1.81901	1.11321e-09	5.46032e-08
La27G00332	-1.52284	1.12024e-09	5.48959e-08
La04G01993	1.5472	1.12469e-09	5.50622e-08
La20G01152	1.44561	1.15147e-09	5.62905e-08
La27G00669	2.19434	1.15194e-09	5.62905e-08
La03G00366	-2.12662	1.17238e-09	5.72355e-08
La19G00850	1.58024	1.22024e-09	5.95159e-08
La03G00548	-1.30676	1.22241e-09	5.9566e-08
novel.1766	1.88521	1.23039e-09	5.98988e-08
La13G01722	1.27562	1.26002e-09	6.12838e-08
La14G00136	-3.3024	1.29333e-09	6.27903e-08
La09G01853	1.61668	1.29341e-09	6.27903e-08
La23G00128	-2.95243	1.30306e-09	6.31998e-08
La17G00267	-1.37347	1.30592e-09	6.32792e-08
La23G02214	-2.66115	1.31928e-09	6.3867e-08
La05G00868	-1.73319	1.32571e-09	6.41188e-08
La05G00265	1.28372	1.33766e-09	6.46366e-08
La08G01727	1.76409	1.35753e-09	6.5536e-08
novel.2059	2.90214	1.39251e-09	6.7162e-08
La03G00276	-2.2317	1.39612e-09	6.72736e-08
La14G00315	1.9161	1.40281e-09	6.75338e-08
La26G01708	-2.34035	1.40452e-09	6.75534e-08
La00G03076	-2.41536	1.44714e-09	6.95388e-08
La11G01380	-2.0041	1.46271e-09	7.02221e-08
La16G01408	-1.41042	1.46735e-09	7.038e-08
La04G00025	1.36911	1.4816e-09	7.09979e-08
La03G02441	2.32852	1.55941e-09	7.46577e-08
La26G01487	-2.59581	1.64991e-09	7.88452e-08
novel.1133	2.95555	1.6548e-09	7.90063e-08
La18G00145	-1.74442	1.66037e-09	7.91998e-08
La22G00635	1.58401	1.68624e-09	8.03601e-08
La10G00681	-1.49077	1.68847e-09	8.03927e-08
La01G02422	1.08698	1.69309e-09	8.05386e-08
novel.1350	1.64402	1.71099e-09	8.13158e-08
novel.2200	2.61929	1.72621e-09	8.19642e-08
La11G01703	-1.97648	1.74692e-09	8.2872e-08
La08G01500	2.70177	1.77611e-09	8.41799e-08
La03G01035	-2.38862	1.78265e-09	8.4413e-08
La01G03380	-2.48081	1.80674e-09	8.54758e-08
La08G00014	-1.39651	1.82796e-09	8.64011e-08
La19G01839	-1.48744	1.84872e-09	8.7303e-08
La10G00093	-1.28235	1.86666e-09	8.80699e-08
La01G02192	2.96278	1.90696e-09	8.985e-08
La04G02281	-1.83256	1.90784e-09	8.985e-08
La00G03173	-1.27056	1.92272e-09	9.04685e-08
La27G00365	1.43762	1.96738e-09	9.24864e-08
novel.1909	-1.98201	1.99888e-09	9.38825e-08
La03G01368	-3.15067	2.03089e-09	9.52997e-08
La24G00308	2.33501	2.05586e-09	9.63846e-08
La11G01373	-3.40014	2.06273e-09	9.66195e-08
La07G01050	-1.56803	2.13682e-09	9.99999e-08
La10G00914	3.63919	2.14412e-09	1.00188e-07
La13G01927	1.76256	2.1447e-09	1.00188e-07
La06G00878	1.83493	2.15269e-09	1.00471e-07
La04G02164	-2.09572	2.15508e-09	1.00493e-07
La22G01770	1.56857	2.16439e-09	1.00836e-07
La22G00563	2.03295	2.16657e-09	1.00848e-07
La08G00211	3.78287	2.21343e-09	1.02937e-07
novel.2652	7.88123	2.24558e-09	1.04338e-07
La24G00525	-1.62814	2.24925e-09	1.04415e-07
La07G01554	-1.25755	2.25825e-09	1.0474e-07
La18G01948	-1.26541	2.27e-09	1.05191e-07
La16G01484	-1.87356	2.27684e-09	1.05414e-07
La08G00949	1.66143	2.31719e-09	1.07187e-07
La18G01727	-1.54153	2.32671e-09	1.07531e-07
La26G01499	-1.43438	2.40582e-09	1.11088e-07
La20G01784	-7.89858	2.43557e-09	1.12363e-07
La14G00384	-3.25453	2.44765e-09	1.1282e-07
La04G02101	-1.17416	2.57039e-09	1.18268e-07
La02G00214	1.97973	2.6459e-09	1.21634e-07
La06G00914	-2.13746	2.65679e-09	1.22027e-07
La16G01251	1.59968	2.65972e-09	1.22054e-07
novel.693	-1.82568	2.67505e-09	1.22649e-07
La14G01563	-1.64544	2.68557e-09	1.23023e-07
La01G00150	-1.78525	2.69478e-09	1.23336e-07
La10G01690	1.26177	2.7301e-09	1.24843e-07
La23G01690	2.41621	2.75814e-09	1.26014e-07
La18G00619	-1.25273	2.76497e-09	1.26162e-07
La22G00919	-1.29032	2.76623e-09	1.26162e-07
La15G01744	-1.63849	2.78868e-09	1.27074e-07
La15G01678	-2.51331	2.82072e-09	1.28422e-07
La23G02488	1.22476	2.86368e-09	1.30264e-07
La09G00568	-2.7089	2.86966e-09	1.30358e-07
La26G00041	-1.16668	2.87077e-09	1.30358e-07
La19G00919	-1.67137	2.88727e-09	1.30993e-07
La20G01061	-1.33827	2.96684e-09	1.34485e-07
La22G02221	-2.80828	2.9835e-09	1.35123e-07
La10G01632	1.75598	2.9954e-09	1.35544e-07
La26G01805	1.8782	3.03607e-09	1.37145e-07
La01G02903	-1.8291	3.11137e-09	1.40425e-07
La24G01971	-1.75311	3.13715e-09	1.41466e-07
La01G00539	1.72339	3.17705e-09	1.4308e-07
La23G00597	1.81705	3.17985e-09	1.4308e-07
La00G01144	-2.75881	3.18351e-09	1.4308e-07
novel.631	2.99957	3.18395e-09	1.4308e-07
La08G00272	-1.38946	3.19174e-09	1.43306e-07
La21G01122	-4.67728	3.21112e-09	1.44051e-07
La04G00507	1.3341	3.25377e-09	1.45839e-07
La26G00782	-1.81766	3.3063e-09	1.48066e-07
La01G01290	1.4097	3.31066e-09	1.48133e-07
La05G00820	-4.66364	3.34808e-09	1.49562e-07
La13G01980	-1.92721	3.34834e-09	1.49562e-07
La14G00824	1.30646	3.36349e-09	1.5011e-07
novel.1279	-2.55932	3.37445e-09	1.5047e-07
La09G01848	-2.18867	3.44686e-09	1.53567e-07
La01G01524	-1.49593	3.47292e-09	1.54595e-07
La18G01354	-1.6452	3.49688e-09	1.55529e-07
La17G00684	-1.91179	3.51253e-09	1.56092e-07
La01G02534	1.02873	3.5163e-09	1.56125e-07
La22G00125	2.22233	3.53154e-09	1.56669e-07
La11G01036	7.64972	3.5578e-09	1.57699e-07
La18G01382	-1.53309	3.70249e-09	1.63972e-07
La01G03401	-1.43885	3.78568e-09	1.67485e-07
La01G00811	2.50613	3.78825e-09	1.67485e-07
La09G02943	-1.23341	3.82775e-09	1.69088e-07
La22G01690	1.67592	3.83215e-09	1.69131e-07
La15G00068	-2.49978	3.83524e-09	1.69131e-07
La17G01720	-1.67978	3.86486e-09	1.70293e-07
La20G02747	2.53737	3.87831e-09	1.70741e-07
La20G02146	1.14378	3.88544e-09	1.7091e-07
La21G01533	-1.34433	3.90391e-09	1.71577e-07
La04G03343	-1.07499	3.94348e-09	1.7317e-07
La04G00546	-1.53496	3.96093e-09	1.7379e-07
La09G02447	1.18959	3.99951e-09	1.75334e-07
La06G01292	1.85619	4.01962e-09	1.76068e-07
La00G02732	1.23434	4.05341e-09	1.77398e-07
La22G02502	-2.63088	4.08758e-09	1.78743e-07
La23G01864	-2.61886	4.15929e-09	1.81726e-07
La13G00333	-3.03865	4.19478e-09	1.83001e-07
La19G01456	-2.21817	4.1955e-09	1.83001e-07
La07G01826	-1.53609	4.22037e-09	1.83931e-07
La07G01490	-1.62266	4.2418e-09	1.84591e-07
La16G01189	-2.05952	4.24262e-09	1.84591e-07
novel.2839	-2.39595	4.25818e-09	1.85113e-07
La01G02741	1.43424	4.27132e-09	1.85529e-07
La08G00565	-1.19525	4.28483e-09	1.85961e-07
La26G01325	-1.85822	4.29939e-09	1.86437e-07
La24G00204	1.22424	4.32837e-09	1.87537e-07
La07G01745	-2.09069	4.35741e-09	1.88639e-07
La01G00942	-1.75285	4.37257e-09	1.89137e-07
La08G01103	-2.95369	4.41345e-09	1.90747e-07
La05G00874	1.62304	4.41889e-09	1.90823e-07
La03G01378	-2.33181	4.46054e-09	1.92462e-07
La03G01952	-1.74632	4.48467e-09	1.93343e-07
La00G02246	2.56557	4.60909e-09	1.98542e-07
La19G00414	-1.40712	4.62337e-09	1.98992e-07
La00G00086	1.79365	4.7783e-09	2.05321e-07
La04G03093	1.37153	4.78615e-09	2.05488e-07
La05G02004	1.21215	4.89593e-09	2.10028e-07
novel.2742	-2.42623	4.95796e-09	2.12514e-07
La09G02361	-2.43805	4.98215e-09	2.13375e-07
novel.1889	1.30092	5.12973e-09	2.19515e-07
La12G00470	-1.9012	5.16996e-09	2.21054e-07
La04G03350	-1.6697	5.23029e-09	2.2345e-07
La09G02031	2.06658	5.2377e-09	2.23583e-07
La20G02790	-1.60457	5.26816e-09	2.24698e-07
La13G01605	-1.71192	5.28303e-09	2.25148e-07
La03G00808	-2.04802	5.29497e-09	2.25472e-07
La04G03300	1.64789	5.31049e-09	2.25948e-07
La16G00429	-2.43551	5.39389e-09	2.29309e-07
La20G00745	-1.65209	5.45703e-09	2.31803e-07
La07G00489	-1.08924	5.48532e-09	2.32815e-07
La05G02100	-3.65918	5.49746e-09	2.3314e-07
La00G02596	-1.79485	5.513e-09	2.33608e-07
La19G01481	-2.02358	5.58183e-09	2.36332e-07
La05G00627	-2.40265	5.6215e-09	2.37818e-07
La09G02374	-1.18612	5.6286e-09	2.37925e-07
La11G00347	1.12666	5.69954e-09	2.40728e-07
La17G00967	-1.97234	5.78139e-09	2.43987e-07
La17G00676	2.08532	5.78778e-09	2.44058e-07
La26G00264	-1.20736	5.82104e-09	2.45262e-07
La13G01357	-1.1969	5.86211e-09	2.46792e-07
La10G00274	-1.03851	6.03169e-09	2.53726e-07
La12G00971	-2.03335	6.03927e-09	2.5384e-07
La04G02678	6.5372	6.11555e-09	2.56838e-07
La14G01691	-1.18529	6.13686e-09	2.57525e-07
La01G00382	-1.65109	6.14385e-09	2.57611e-07
novel.6	-1.27001	6.19698e-09	2.59629e-07
La04G01203	-1.72271	6.30485e-09	2.63936e-07
La03G02601	-1.29551	6.32457e-09	2.64548e-07
La21G00087	-2.36967	6.33817e-09	2.64904e-07
La08G01044	-1.43205	6.34369e-09	2.64922e-07
La03G01604	-1.20976	6.45788e-09	2.69474e-07
La22G00415	-2.16564	6.48644e-09	2.70449e-07
La15G01303	-1.33055	6.4926e-09	2.70488e-07
La01G00689	1.04962	6.59809e-09	2.74664e-07
La01G02122	-1.34433	6.63325e-09	2.75906e-07
La05G00549	1.81495	6.80171e-09	2.82687e-07
La00G04195	1.60422	6.87828e-09	2.85495e-07
La00G03196	-2.13144	6.88026e-09	2.85495e-07
La13G01090	1.9369	6.95167e-09	2.88228e-07
La18G01251	-1.23857	6.95961e-09	2.88328e-07
La03G02900	1.49399	7.04206e-09	2.91511e-07
La09G01577	2.56829	7.09453e-09	2.9345e-07
La20G00858	-1.80807	7.22825e-09	2.98565e-07
La01G00534	-1.82911	7.2304e-09	2.98565e-07
La04G01860	1.4022	7.23543e-09	2.98565e-07
La24G00527	-1.7504	7.38045e-09	3.04308e-07
La06G00576	1.1144	7.41903e-09	3.05656e-07
La03G02869	-2.08721	7.47903e-09	3.07884e-07
La19G00376	-1.51001	7.51307e-09	3.0904e-07
La16G01091	-1.361	7.75919e-09	3.18912e-07
La08G00531	-1.37707	7.7851e-09	3.19724e-07
La04G02752	1.33427	7.8318e-09	3.21388e-07
La23G00787	-1.92047	7.84763e-09	3.21784e-07
La07G00985	-1.39907	7.89315e-09	3.23395e-07
La15G01238	1.22916	7.93906e-09	3.2502e-07
La23G00622	-1.69201	8.02285e-09	3.28192e-07
La04G01344	-2.00586	8.08092e-09	3.30308e-07
La06G00595	-2.66525	8.0931e-09	3.30546e-07
La00G02857	2.70506	8.13693e-09	3.3189e-07
La03G00203	1.00039	8.13879e-09	3.3189e-07
La24G01079	4.3571	8.21485e-09	3.34729e-07
La15G01023	1.82482	8.35577e-09	3.40205e-07
La03G02094	-1.32081	8.38446e-09	3.41106e-07
La26G01804	-2.0092	8.46954e-09	3.44298e-07
La17G00516	1.19376	8.56145e-09	3.47762e-07
novel.786	-5.08027	8.56977e-09	3.47828e-07
La06G00580	1.15493	8.57797e-09	3.4789e-07
La01G02708	1.34553	8.65163e-09	3.50603e-07
La11G00651	1.16166	8.66306e-09	3.50793e-07
La27G00371	-1.21124	8.69244e-09	3.51709e-07
La22G02880	-1.387	8.78143e-09	3.55034e-07
novel.1726	1.69986	8.81323e-09	3.56042e-07
La11G00496	-1.30022	8.82813e-09	3.56367e-07
La23G00116	-1.24959	8.87242e-09	3.57877e-07
La16G00097	2.03261	8.90102e-09	3.58753e-07
La12G01239	2.55822	8.91055e-09	3.58859e-07
La09G02867	-1.69487	8.96948e-09	3.60952e-07
La11G00418	-2.18069	9.10408e-09	3.66085e-07
La23G00652	2.76003	9.20435e-09	3.69831e-07
La20G01798	-1.60435	9.2199e-09	3.7017e-07
La08G01713	-1.62264	9.35905e-09	3.75467e-07
La02G00166	-1.66835	9.39725e-09	3.76709e-07
La15G00903	-1.6848	9.51162e-09	3.81e-07
La23G00788	-2.49808	9.63262e-09	3.85549e-07
La11G00437	-3.4223	9.77132e-09	3.908e-07
La04G01221	2.71024	9.82147e-09	3.92504e-07
La23G02633	1.01054	9.83996e-09	3.92941e-07
La09G01638	-1.60555	9.86635e-09	3.93692e-07
La00G01974	1.82301	9.88401e-09	3.94095e-07
La22G02527	1.14595	1.00176e-08	3.99109e-07
La23G00336	-1.13538	1.00251e-08	3.99109e-07
La13G00752	-2.9318	1.00819e-08	4.01063e-07
La26G00126	-1.25795	1.01105e-08	4.01893e-07
novel.2406	7.50001	1.01739e-08	4.03797e-07
La01G00460	1.31909	1.03018e-08	4.08558e-07
La01G02094	-2.62459	1.03158e-08	4.08803e-07
La00G00850	-3.92752	1.04379e-08	4.13328e-07
La01G02289	2.0627	1.05402e-08	4.17061e-07
La20G02569	3.02052	1.05732e-08	4.18048e-07
La07G01997	-2.05376	1.0595e-08	4.18592e-07
La15G01704	-4.0701	1.07179e-08	4.23125e-07
La22G00122	-3.91103	1.0826e-08	4.27067e-07
La23G01861	2.33913	1.08961e-08	4.2951e-07
La02G02082	-2.99104	1.09665e-08	4.31956e-07
La01G02307	-3.61712	1.09809e-08	4.32195e-07
La15G01737	1.50463	1.11238e-08	4.37487e-07
La17G00555	2.18782	1.13906e-08	4.47641e-07
La10G00560	1.34491	1.14124e-08	4.48157e-07
La01G02251	2.17769	1.14209e-08	4.48157e-07
La11G01404	1.40824	1.16172e-08	4.55513e-07
La06G01868	-1.46734	1.16628e-08	4.56957e-07
La10G00947	-1.11986	1.16734e-08	4.57031e-07
La18G01737	1.59822	1.1704e-08	4.57882e-07
La00G01938	2.01438	1.1725e-08	4.58358e-07
La00G03814	-3.86269	1.17718e-08	4.59843e-07
La04G01038	-1.55188	1.17923e-08	4.60297e-07
La02G01860	-1.5025	1.19499e-08	4.66099e-07
La07G00806	-1.80742	1.1977e-08	4.66807e-07
La14G01735	-2.57762	1.21218e-08	4.72096e-07
La04G01824	-1.58597	1.21591e-08	4.73195e-07
La08G01020	1.00611	1.23673e-08	4.80937e-07
La01G02296	1.82817	1.25449e-08	4.87478e-07
La21G01611	1.54604	1.2718e-08	4.93467e-07
La04G01084	3.86341	1.28574e-08	4.98506e-07
La09G01662	-1.59409	1.29186e-08	5.00506e-07
La24G00005	-2.83501	1.29969e-08	5.03161e-07
La26G00370	-1.77635	1.30722e-08	5.05394e-07
La07G00247	2.58195	1.3074e-08	5.05394e-07
La15G00762	1.1712	1.31203e-08	5.06809e-07
La04G02665	-2.47027	1.31896e-08	5.08728e-07
La20G02335	-1.95066	1.32594e-08	5.10782e-07
La04G00076	1.54843	1.32625e-08	5.10782e-07
novel.1929	-3.01438	1.33842e-08	5.15089e-07
La18G00689	-1.17535	1.34255e-08	5.16296e-07
La16G01280	-4.01484	1.3466e-08	5.17328e-07
La12G01776	-1.39916	1.34722e-08	5.17328e-07
La17G00558	1.72643	1.36247e-08	5.22798e-07
La14G01754	2.40945	1.38837e-08	5.32343e-07
La10G01035	1.13359	1.3958e-08	5.34401e-07
La05G00425	-2.61871	1.39881e-08	5.35161e-07
La26G00482	4.9354	1.4122e-08	5.39886e-07
La10G00015	1.65965	1.41728e-08	5.41017e-07
La15G01540	-2.20052	1.41812e-08	5.41017e-07
La06G00837	-1.9445	1.41924e-08	5.41017e-07
La22G01201	-1.89248	1.41932e-08	5.41017e-07
La06G01015	1.07978	1.42344e-08	5.42163e-07
La04G00738	1.97821	1.42441e-08	5.42163e-07
La23G02353	1.47999	1.43795e-08	5.46915e-07
La13G01764	1.68046	1.44291e-08	5.48401e-07
La02G00483	3.65124	1.46336e-08	5.55724e-07
La18G02076	-2.68282	1.46432e-08	5.55724e-07
La07G00188	-2.66345	1.4677e-08	5.56602e-07
La23G01360	-3.29624	1.48333e-08	5.62119e-07
La05G00043	7.47287	1.50025e-08	5.68117e-07
La07G00215	1.75718	1.50463e-08	5.69362e-07
La19G00413	1.69809	1.51088e-08	5.71311e-07
La25G00108	-2.24846	1.53195e-08	5.78858e-07
La04G00488	1.07132	1.55543e-08	5.87267e-07
La01G02038	-1.259	1.55712e-08	5.87267e-07
La00G05630	-2.65777	1.5576e-08	5.87267e-07
La01G01728	1.90148	1.57114e-08	5.91944e-07
La23G01801	-2.68406	1.57465e-08	5.92622e-07
La09G02868	1.34611	1.57522e-08	5.92622e-07
La24G01769	-1.1296	1.59891e-08	6.01098e-07
La11G01614	1.95903	1.6165e-08	6.07273e-07
La14G00271	1.6422	1.61804e-08	6.07415e-07
La01G02312	1.4209	1.6223e-08	6.08574e-07
La24G00065	-2.25755	1.62513e-08	6.09196e-07
La01G01527	-1.8349	1.63568e-08	6.12709e-07
La20G00935	-1.69543	1.63919e-08	6.13579e-07
La18G00666	-1.10326	1.6538e-08	6.18604e-07
La08G00617	1.90609	1.68584e-08	6.30134e-07
La24G01813	-2.91983	1.69939e-08	6.34743e-07
novel.1291	4.98351	1.71518e-08	6.39721e-07
La00G04131	-2.86837	1.72174e-08	6.41708e-07
La05G01808	-2.28495	1.74172e-08	6.48692e-07
La27G00664	-3.43964	1.76042e-08	6.55187e-07
La14G01828	-2.37233	1.76443e-08	6.56209e-07
La07G00936	-2.20159	1.79953e-08	6.68307e-07
La00G03082	-2.2893	1.82467e-08	6.77159e-07
novel.1396	6.56153	1.83415e-08	6.7955e-07
La02G02227	-1.36619	1.83474e-08	6.7955e-07
La18G01019	1.451	1.83503e-08	6.7955e-07
La23G02770	1.32725	1.86556e-08	6.90353e-07
La01G00292	1.8463	1.86686e-08	6.90353e-07
La11G00212	2.26572	1.87561e-08	6.93098e-07
La13G01763	1.55499	1.89672e-08	7.00398e-07
La03G01322	1.88253	1.90449e-08	7.02769e-07
La18G02166	-1.93633	1.90935e-08	7.04061e-07
La01G01865	-1.32086	1.91734e-08	7.06509e-07
La06G00299	-1.46322	1.92291e-08	7.08059e-07
La24G00861	-1.65449	1.93112e-08	7.10578e-07
La26G01723	2.28723	1.95625e-08	7.19317e-07
La08G00714	-1.44742	1.97013e-08	7.23909e-07
La13G00264	-2.37612	1.98396e-08	7.28239e-07
La15G01586	-1.45698	1.98472e-08	7.28239e-07
La24G00727	-1.47991	2.02637e-08	7.42997e-07
La23G01337	1.71939	2.0422e-08	7.48275e-07
La11G00797	-1.49027	2.06045e-08	7.5443e-07
La01G01725	-2.9463	2.15422e-08	7.88209e-07
La20G01184	-3.47023	2.19244e-08	8.01629e-07
La04G01804	-1.69789	2.25668e-08	8.24536e-07
La06G01875	1.04663	2.27833e-08	8.31864e-07
La00G03218	-1.66221	2.30324e-08	8.40368e-07
La23G00601	-1.31627	2.32191e-08	8.46587e-07
La00G02254	2.42659	2.3354e-08	8.50312e-07
La04G00284	-1.80619	2.33712e-08	8.50341e-07
La05G01161	-2.04331	2.37226e-08	8.62525e-07
La13G01721	-1.95533	2.40751e-08	8.74729e-07
La09G01075	-2.35552	2.42914e-08	8.81971e-07
La22G00065	-2.33528	2.47183e-08	8.96845e-07
La04G01956	1.16986	2.48001e-08	8.99186e-07
La16G00580	-1.30523	2.51577e-08	9.11516e-07
novel.1850	-3.48792	2.52185e-08	9.13081e-07
La12G01432	-1.48638	2.57487e-08	9.3163e-07
La10G00165	-1.48486	2.58399e-08	9.34077e-07
novel.2071	1.68835	2.58523e-08	9.34077e-07
La05G00786	1.3178	2.60449e-08	9.40382e-07
La09G02506	2.97509	2.65853e-08	9.59229e-07
La17G01518	-2.83352	2.7023e-08	9.7342e-07
La02G00957	1.25424	2.70287e-08	9.7342e-07
La00G05575	-4.96637	2.70348e-08	9.7342e-07
novel.261	3.38636	2.70562e-08	9.73519e-07
La19G00511	-2.78639	2.72844e-08	9.81048e-07
La19G01898	-2.33722	2.75639e-08	9.90415e-07
La07G01211	-2.90356	2.77251e-08	9.95519e-07
La20G02690	1.1481	2.81191e-08	1.00897e-06
La07G01104	-3.96398	2.83025e-08	1.01485e-06
La22G00661	1.0299	2.85134e-08	1.02171e-06
La09G01051	-1.63013	2.89223e-08	1.03565e-06
La10G01644	-4.33737	2.89658e-08	1.03649e-06
La04G03110	-1.49846	2.90235e-08	1.03784e-06
La02G02146	-2.08153	2.91559e-08	1.04186e-06
La05G00410	-1.9246	2.92241e-08	1.04287e-06
La04G03226	-1.21464	2.92245e-08	1.04287e-06
La01G02828	-1.93709	2.93825e-08	1.0478e-06
La01G02959	2.31246	2.94674e-08	1.0501e-06
La10G01430	-2.69904	2.98617e-08	1.06343e-06
La04G02334	-1.50924	3.00438e-08	1.06918e-06
La06G01016	-1.51652	3.01683e-08	1.07287e-06
La16G01806	-1.03999	3.01954e-08	1.0731e-06
La27G00513	2.56958	3.03459e-08	1.07772e-06
La01G03312	1.1526	3.06327e-08	1.08696e-06
La14G01188	2.33871	3.06482e-08	1.08696e-06
La24G01771	1.81565	3.10344e-08	1.09991e-06
La02G00019	-2.15921	3.11174e-08	1.1021e-06
La05G00680	-3.46669	3.18082e-08	1.1258e-06
La05G01506	-1.34285	3.18821e-08	1.12765e-06
La22G02715	-1.29081	3.21407e-08	1.13602e-06
La19G00679	-2.26817	3.2386e-08	1.14392e-06
La01G03174	-1.42817	3.24433e-08	1.14516e-06
La05G00446	-1.98408	3.26258e-08	1.15082e-06
La04G02336	1.54993	3.27214e-08	1.15341e-06
La02G01849	-1.91699	3.29631e-08	1.16115e-06
La24G01618	-2.41449	3.32856e-08	1.17171e-06
La19G00962	1.80574	3.35111e-08	1.17885e-06
La12G00679	2.86285	3.36567e-08	1.18317e-06
La20G01397	1.87481	3.40072e-08	1.19394e-06
La04G01234	-1.77386	3.42859e-08	1.20285e-06
La01G02618	2.04154	3.43538e-08	1.20396e-06
La14G00011	1.25645	3.43638e-08	1.20396e-06
La13G01790	1.43729	3.44231e-08	1.20522e-06
La11G00049	1.20493	3.48964e-08	1.22015e-06
La04G02584	1.32784	3.51957e-08	1.22979e-06
La27G00279	-3.65407	3.53273e-08	1.23308e-06
La26G02047	-1.29422	3.53371e-08	1.23308e-06
La26G01406	-2.72217	3.64584e-08	1.27135e-06
La12G00078	-1.36717	3.66856e-08	1.27841e-06
La24G02013	-1.56279	3.68043e-08	1.28169e-06
La22G02605	-1.00345	3.69356e-08	1.2854e-06
La16G00392	-1.05703	3.71714e-08	1.29188e-06
La01G02329	-1.83365	3.72766e-08	1.29467e-06
La26G01782	1.13516	3.8196e-08	1.32483e-06
La00G02245	2.44233	3.82752e-08	1.32669e-06
La00G01832	-2.01318	3.86133e-08	1.33667e-06
La04G00189	-2.50479	3.86144e-08	1.33667e-06
La07G00141	-1.26909	3.88622e-08	1.34435e-06
La21G01247	-1.64657	3.95303e-08	1.36655e-06
La01G00542	-1.47617	4.01779e-08	1.38802e-06
La21G00699	3.25205	4.02893e-08	1.39094e-06
La26G01884	-3.14323	4.05809e-08	1.40008e-06
La09G02349	-1.39013	4.06397e-08	1.40118e-06
La04G01844	-1.09115	4.10191e-08	1.41332e-06
La08G00454	-1.09355	4.11397e-08	1.41579e-06
novel.879	7.28069	4.11452e-08	1.41579e-06
La14G01033	-1.34878	4.13728e-08	1.42268e-06
La07G00123	1.13454	4.15114e-08	1.42651e-06
La04G02199	-1.677	4.15825e-08	1.428e-06
La13G00207	-1.66021	4.20265e-08	1.4423e-06
La01G00378	-1.67699	4.216e-08	1.44593e-06
La11G01232	-2.50772	4.22737e-08	1.44887e-06
La06G00179	1.0678	4.25681e-08	1.458e-06
La05G02090	-1.78279	4.29594e-08	1.46989e-06
La10G01405	1.03609	4.29718e-08	1.46989e-06
La00G03280	-1.96746	4.34468e-08	1.48516e-06
La20G01566	7.28078	4.41171e-08	1.50708e-06
La18G01530	2.51624	4.44092e-08	1.51607e-06
La01G00773	-1.65265	4.45367e-08	1.51942e-06
La22G00673	1.14839	4.46318e-08	1.52167e-06
La01G00114	-1.49003	4.47573e-08	1.52495e-06
La10G00019	1.09445	4.49149e-08	1.52931e-06
La17G01378	-1.12168	4.52533e-08	1.53983e-06
La16G01553	-1.54138	4.5339e-08	1.54173e-06
novel.1785	1.51022	4.54065e-08	1.54302e-06
La21G01542	3.72444	4.56812e-08	1.55134e-06
La26G00660	-1.97427	4.57358e-08	1.55218e-06
La06G00437	1.5291	4.58886e-08	1.55635e-06
La11G00262	-2.65149	4.59566e-08	1.55764e-06
La04G02953	-1.80849	4.60363e-08	1.55933e-06
La19G01150	-1.16191	4.61162e-08	1.56101e-06
La08G02063	1.42585	4.62236e-08	1.56339e-06
La15G01714	1.36481	4.62466e-08	1.56339e-06
La09G01354	-1.49106	4.63852e-08	1.56706e-06
La06G00205	-1.71823	4.66296e-08	1.57429e-06
La06G00464	-2.01853	4.66977e-08	1.57557e-06
La26G00716	-3.25899	4.78595e-08	1.61372e-06
La13G01959	1.37896	4.79235e-08	1.61483e-06
La09G01433	-1.98446	4.83683e-08	1.62876e-06
La13G01467	-1.19006	4.86444e-08	1.637e-06
La23G00036	-1.97262	4.91662e-08	1.65349e-06
La16G01389	2.33958	4.96528e-08	1.66771e-06
La22G02528	-1.823	4.9653e-08	1.66771e-06
novel.277	3.65349	5.0166e-08	1.68385e-06
La22G02927	-1.42757	5.04005e-08	1.69063e-06
La02G01573	-1.13846	5.07292e-08	1.70056e-06
novel.2671	2.65535	5.07783e-08	1.7011e-06
La23G01880	1.37736	5.08107e-08	1.7011e-06
La17G01786	-1.34519	5.11706e-08	1.71204e-06
La23G01619	-1.29367	5.19882e-08	1.73828e-06
La19G00559	-1.59089	5.21081e-08	1.74117e-06
La07G01911	1.30656	5.25245e-08	1.75283e-06
La09G01515	-1.71345	5.28117e-08	1.76128e-06
La06G01167	-2.24107	5.36354e-08	1.78761e-06
novel.1139	3.08055	5.36816e-08	1.788e-06
La26G00320	-1.32163	5.37648e-08	1.78962e-06
La05G00679	-3.19745	5.39936e-08	1.79609e-06
novel.566	1.81533	5.44656e-08	1.81063e-06
La02G02165	-1.96366	5.49186e-08	1.82363e-06
La15G00421	1.81822	5.49266e-08	1.82363e-06
La15G00217	-2.10191	5.5017e-08	1.82546e-06
La27G00432	-3.12182	5.50697e-08	1.82604e-06
La24G01782	-4.20615	5.5469e-08	1.83811e-06
La00G00633	1.58883	5.55397e-08	1.83929e-06
La20G00497	-1.04135	5.63265e-08	1.86415e-06
La09G02164	1.60326	5.66059e-08	1.87221e-06
novel.2690	-1.72717	5.74434e-08	1.8987e-06
La08G02049	-1.43564	5.76828e-08	1.9054e-06
novel.412	2.13294	5.78068e-08	1.90828e-06
La20G02788	3.07458	5.82048e-08	1.9202e-06
La22G01808	-1.15044	5.83034e-08	1.92224e-06
La16G00425	-2.85289	5.83937e-08	1.92399e-06
La21G01397	1.00663	5.87329e-08	1.93395e-06
novel.38	2.36853	5.89148e-08	1.93871e-06
La02G00204	-1.18473	5.95289e-08	1.95768e-06
La15G00312	-1.9107	6.03066e-08	1.98114e-06
La23G00672	-1.99346	6.03186e-08	1.98114e-06
La26G01096	1.44043	6.07046e-08	1.99201e-06
La22G00467	-1.16071	6.07262e-08	1.99201e-06
La08G01990	-1.43254	6.1371e-08	2.01189e-06
La07G01099	-1.12195	6.18606e-08	2.02667e-06
La01G02839	1.16963	6.2013e-08	2.03038e-06
La21G00735	-2.61037	6.21226e-08	2.03269e-06
La07G01658	2.51132	6.24796e-08	2.04308e-06
La18G00776	4.75869	6.3261e-08	2.06733e-06
La15G01012	1.69664	6.36885e-08	2.08e-06
La07G01059	1.01693	6.54338e-08	2.13566e-06
La09G01791	1.40094	6.57881e-08	2.14454e-06
La14G00307	1.33153	6.57886e-08	2.14454e-06
La12G00849	-2.17722	6.65629e-08	2.16842e-06
La14G00145	-1.40801	6.73265e-08	2.19193e-06
La24G00169	7.56869	6.74295e-08	2.1934e-06
novel.2757	1.34666	6.74563e-08	2.1934e-06
La04G01673	-1.21757	6.75273e-08	2.19434e-06
La07G01332	-3.38664	6.77167e-08	2.19912e-06
La10G01389	-1.478	6.8141e-08	2.21152e-06
La03G00349	-1.38358	6.82825e-08	2.21473e-06
La04G02218	-1.86805	6.92385e-08	2.24434e-06
La13G00554	1.0863	6.93076e-08	2.24518e-06
La22G00850	1.41728	6.95359e-08	2.25117e-06
La06G01463	-1.23214	7.02827e-08	2.27393e-06
La06G01345	-3.48581	7.05425e-08	2.28092e-06
La01G03527	1.72885	7.07433e-08	2.28599e-06
La04G02338	-1.15905	7.11568e-08	2.29792e-06
La19G00320	1.66046	7.139e-08	2.30402e-06
La03G00244	-1.16796	7.19695e-08	2.32128e-06
La06G01658	-1.90068	7.22305e-08	2.32826e-06
La04G00502	-1.19947	7.23914e-08	2.332e-06
La13G00538	-1.39398	7.28729e-08	2.34606e-06
La16G00203	-1.98647	7.32956e-08	2.3578e-06
La08G01018	-2.15576	7.33282e-08	2.3578e-06
La14G01015	2.14249	7.35918e-08	2.36335e-06
La08G00812	-1.52489	7.4516e-08	2.39155e-06
La17G00707	-1.66335	7.53327e-08	2.41627e-06
La08G01239	-1.61527	7.73548e-08	2.4796e-06
La19G01224	-2.11277	7.79571e-08	2.49737e-06
La04G01223	1.33963	7.83699e-08	2.5075e-06
La04G03030	-1.22731	7.837e-08	2.5075e-06
La12G00968	-2.14118	7.86524e-08	2.51499e-06
La01G00800	-1.59393	7.87903e-08	2.51785e-06
La19G01356	-3.93809	7.90194e-08	2.52362e-06
La05G00663	-1.14543	7.92494e-08	2.52941e-06
La02G01693	-1.63911	7.98399e-08	2.5467e-06
La04G01251	1.61548	7.9896e-08	2.54692e-06
La06G00291	-1.77159	8.05637e-08	2.56663e-06
La13G01472	-2.43979	8.06577e-08	2.56806e-06
La04G01936	-1.6366	8.10832e-08	2.57971e-06
La23G00674	-2.64538	8.11229e-08	2.57971e-06
novel.2604	2.43975	8.14165e-08	2.58746e-06
La01G02701	1.84444	8.17296e-08	2.59446e-06
La12G01857	-1.96481	8.17365e-08	2.59446e-06
La08G00122	-1.01605	8.33315e-08	2.64348e-06
La09G02698	-1.96176	8.36254e-08	2.65118e-06
La14G01140	-1.46294	8.37135e-08	2.65235e-06
La18G01696	-2.73764	8.52556e-08	2.69793e-06
La03G00178	-1.42027	8.59666e-08	2.71877e-06
La23G02402	-1.02194	8.61444e-08	2.72274e-06
La04G02776	1.15321	8.63673e-08	2.72697e-06
La10G00565	7.181	8.69927e-08	2.74455e-06
La23G02117	-1.74155	8.73147e-08	2.75303e-06
La23G00839	-1.00641	8.77191e-08	2.76411e-06
La22G00131	2.74489	8.82613e-08	2.77951e-06
La20G02080	-3.13727	8.91596e-08	2.8044e-06
La03G02475	1.15821	8.93988e-08	2.81022e-06
La07G00705	-1.21622	8.96813e-08	2.8174e-06
La27G00372	-1.02104	9.12867e-08	2.8661e-06
La01G00679	-1.12179	9.13559e-08	2.86654e-06
novel.2041	-2.12492	9.19081e-08	2.88213e-06
La20G00528	-1.40771	9.34033e-08	2.92549e-06
La04G00514	1.35682	9.39004e-08	2.93929e-06
La01G01431	-2.60469	9.4035e-08	2.94173e-06
La13G01565	1.70382	9.44624e-08	2.95333e-06
La21G01732	1.15476	9.54041e-08	2.97919e-06
novel.699	3.29648	9.55913e-08	2.98324e-06
La15G01156	-1.38381	9.57943e-08	2.98778e-06
La16G01423	-1.72018	9.58763e-08	2.98855e-06
La22G00039	-1.13811	9.61118e-08	2.99409e-06
La16G01520	-1.74393	9.62872e-08	2.99776e-06
La23G00556	1.5353	9.71854e-08	3.02391e-06
La02G00489	-2.07617	9.74074e-08	3.02901e-06
La00G00729	-3.27681	9.78914e-08	3.04224e-06
La03G00275	1.47618	1.00628e-07	3.12542e-06
La08G00699	1.37994	1.01336e-07	3.14553e-06
La20G01414	-1.69273	1.01894e-07	3.16096e-06
La04G03315	-1.46329	1.02628e-07	3.18184e-06
La20G02558	-1.02715	1.02873e-07	3.18755e-06
La15G01703	-3.58397	1.05154e-07	3.25432e-06
La26G01752	1.60157	1.05506e-07	3.26328e-06
La04G01571	-2.57317	1.05722e-07	3.26802e-06
La07G01317	-1.41897	1.07711e-07	3.32625e-06
La12G01059	-1.43372	1.07734e-07	3.32625e-06
La04G00899	1.72327	1.07944e-07	3.32925e-06
La03G00805	-1.8913	1.07959e-07	3.32925e-06
La05G01119	-1.48073	1.08097e-07	3.33154e-06
La26G01093	-2.78318	1.08659e-07	3.34685e-06
La06G01741	-1.6985	1.08819e-07	3.3498e-06
La16G01171	-1.96142	1.09311e-07	3.36296e-06
La03G01907	-1.03344	1.09438e-07	3.36487e-06
La04G01668	-1.50557	1.10543e-07	3.39482e-06
La01G03531	3.10243	1.11838e-07	3.43056e-06
La23G01807	1.09732	1.12292e-07	3.44244e-06
novel.1442	2.32566	1.12413e-07	3.44413e-06
La12G01668	-1.61525	1.12761e-07	3.45148e-06
La22G00377	1.23244	1.12786e-07	3.45148e-06
La22G01763	-2.48364	1.13521e-07	3.47195e-06
novel.133	2.47623	1.14059e-07	3.48634e-06
La16G00699	-1.94727	1.14232e-07	3.48959e-06
La15G00797	-1.21364	1.15574e-07	3.52849e-06
La02G02055	-2.86656	1.1599e-07	3.53914e-06
La08G00408	1.46279	1.16081e-07	3.53934e-06
La07G01329	3.26488	1.16133e-07	3.53934e-06
La22G00770	-1.36769	1.16806e-07	3.55775e-06
La00G02244	1.58763	1.17083e-07	3.56412e-06
La26G00296	1.38589	1.17431e-07	3.57261e-06
La20G01715	-3.68391	1.17998e-07	3.58777e-06
La08G02050	-1.44567	1.1858e-07	3.60334e-06
La22G02843	-1.12451	1.1879e-07	3.60695e-06
La15G00873	-4.30624	1.18837e-07	3.60695e-06
La16G01750	1.27064	1.19438e-07	3.62308e-06
La04G01641	-1.37529	1.19777e-07	3.63122e-06
La07G01054	-2.10626	1.20544e-07	3.65236e-06
La21G01355	-1.59192	1.20862e-07	3.65987e-06
La22G00124	-1.26036	1.21361e-07	3.67283e-06
La01G00262	-1.5364	1.21548e-07	3.67635e-06
La22G01713	-1.10185	1.22983e-07	3.71759e-06
La26G00896	1.89971	1.2313e-07	3.71986e-06
La10G01320	-1.43195	1.24004e-07	3.74411e-06
La21G00753	1.15802	1.25007e-07	3.7722e-06
La24G00196	-2.83151	1.26017e-07	3.80047e-06
La13G01182	-1.27873	1.26316e-07	3.80729e-06
La03G00738	-2.58799	1.2639e-07	3.80731e-06
La15G01484	-3.8177	1.28881e-07	3.88008e-06
La14G00382	1.15438	1.29481e-07	3.8959e-06
La03G00688	1.34792	1.31025e-07	3.94008e-06
La11G00773	-2.09617	1.34518e-07	4.04278e-06
La13G00268	2.23496	1.35318e-07	4.06447e-06
La10G00423	-2.38593	1.35568e-07	4.06962e-06
novel.2192	-1.0137	1.35819e-07	4.0748e-06
La00G03815	-1.52333	1.35904e-07	4.07501e-06
La05G01904	1.67716	1.37411e-07	4.1178e-06
La05G02115	-7.24815	1.37792e-07	4.12685e-06
La04G02487	1.5427	1.38284e-07	4.1392e-06
La10G01464	-1.74673	1.38383e-07	4.13979e-06
La09G01184	-1.26611	1.39416e-07	4.16829e-06
La22G01913	-2.63627	1.39971e-07	4.18247e-06
La09G02133	-1.98186	1.40121e-07	4.18457e-06
La21G01403	1.45103	1.40299e-07	4.18746e-06
La15G00094	-2.39965	1.40506e-07	4.19125e-06
La05G00983	-1.81572	1.4131e-07	4.2128e-06
La07G02032	-1.35151	1.44003e-07	4.29063e-06
La09G00824	1.56644	1.447e-07	4.30892e-06
La14G00705	1.26348	1.4578e-07	4.33859e-06
La03G00923	1.3676	1.468e-07	4.36646e-06
La23G01069	1.08948	1.48784e-07	4.42042e-06
La23G00913	-1.74301	1.49632e-07	4.44308e-06
La25G00260	-1.30162	1.50514e-07	4.46671e-06
La11G00770	-2.29729	1.5132e-07	4.48808e-06
La26G00473	-4.17875	1.52608e-07	4.52367e-06
La09G02963	-1.79128	1.53661e-07	4.55018e-06
novel.1203	1.97861	1.54656e-07	4.57656e-06
La19G00061	-1.18578	1.55413e-07	4.59635e-06
La02G00145	1.42467	1.55655e-07	4.60086e-06
La01G01658	2.10337	1.55742e-07	4.60086e-06
La17G01299	-2.98432	1.56391e-07	4.6174e-06
La22G02315	3.34451	1.56681e-07	4.62333e-06
La20G02706	1.18565	1.5677e-07	4.62333e-06
La10G01694	-1.69796	1.57533e-07	4.64321e-06
La01G01123	-1.4777	1.59e-07	4.68118e-06
La18G00729	5.25878	1.59001e-07	4.68118e-06
La14G01350	1.46802	1.59647e-07	4.696e-06
La12G01324	-4.16408	1.59686e-07	4.696e-06
La04G03460	-2.56124	1.60254e-07	4.71007e-06
La20G01655	1.89139	1.62075e-07	4.76087e-06
novel.433	-1.24723	1.63065e-07	4.78455e-06
La14G01741	2.05715	1.64028e-07	4.81009e-06
La16G01388	-1.56984	1.65708e-07	4.85388e-06
La12G01654	1.21139	1.6643e-07	4.87229e-06
La03G00158	-2.01182	1.66822e-07	4.88101e-06
La03G00800	-1.68799	1.67942e-07	4.91102e-06
La26G01362	-1.34574	1.70016e-07	4.96889e-06
La01G00210	1.23649	1.70753e-07	4.98761e-06
La24G00195	-3.28335	1.72068e-07	5.02322e-06
La13G00265	-2.19693	1.72769e-07	5.04084e-06
La23G00295	1.31687	1.73283e-07	5.053e-06
La11G00587	2.79284	1.73674e-07	5.06157e-06
La17G01715	-1.46584	1.74204e-07	5.07417e-06
La09G01677	2.72104	1.74672e-07	5.08491e-06
La04G00744	-1.8621	1.74769e-07	5.08491e-06
La21G00933	2.77654	1.74935e-07	5.08691e-06
La13G01305	1.80667	1.75249e-07	5.0932e-06
La14G01562	-2.00341	1.75685e-07	5.10301e-06
La19G00504	1.96813	1.76866e-07	5.13444e-06
La00G00828	7.27704	1.79449e-07	5.20653e-06
La15G01612	-1.5665	1.82104e-07	5.27767e-06
La20G00100	1.0249	1.87239e-07	5.42032e-06
La19G00179	-2.03767	1.87296e-07	5.42032e-06
La20G00670	-1.53407	1.87339e-07	5.42032e-06
La26G00028	1.51442	1.87881e-07	5.43299e-06
La20G02318	-4.47449	1.88229e-07	5.43636e-06
La20G02334	-1.68739	1.8827e-07	5.43636e-06
La06G00270	1.81307	1.88805e-07	5.44758e-06
La09G02577	-1.40392	1.8938e-07	5.46114e-06
La09G01615	1.47479	1.9076e-07	5.4979e-06
La01G00036	1.06894	1.91503e-07	5.51383e-06
La16G01593	1.29765	1.91525e-07	5.51383e-06
La23G00829	-1.39792	1.92143e-07	5.52856e-06
La14G00165	-3.73777	1.92718e-07	5.54083e-06
La24G01607	-3.03682	1.92783e-07	5.54083e-06
La06G01580	2.77101	1.93592e-07	5.55882e-06
La09G02035	-1.42334	1.93623e-07	5.55882e-06
La04G00910	-1.6264	1.93923e-07	5.56438e-06
La03G02759	-1.36544	1.94733e-07	5.58453e-06
La26G01210	1.85602	1.94879e-07	5.58563e-06
La19G00864	-2.22597	1.95648e-07	5.60458e-06
La21G01610	1.43305	1.95838e-07	5.60693e-06
La19G01483	-2.28763	2.00756e-07	5.74457e-06
La09G01903	-1.53978	2.02904e-07	5.80286e-06
La17G01557	-2.2168	2.06633e-07	5.90624e-06
La22G02934	-1.51163	2.07515e-07	5.92821e-06
La20G00022	-1.13982	2.08377e-07	5.94957e-06
La05G01619	-2.38062	2.10523e-07	6.00755e-06
La01G01642	1.15007	2.10666e-07	6.0083e-06
La16G00733	-1.91665	2.11807e-07	6.03755e-06
La02G01916	-1.75921	2.12048e-07	6.04112e-06
La08G00802	1.20007	2.1364e-07	6.08312e-06
La07G00353	1.38308	2.14106e-07	6.09305e-06
La16G01594	-1.40834	2.14613e-07	6.10249e-06
La27G00051	-2.00356	2.14672e-07	6.10249e-06
La11G01571	3.60553	2.16592e-07	6.15369e-06
La00G01595	-2.62341	2.17111e-07	6.16506e-06
La08G00213	3.06094	2.18222e-07	6.19166e-06
La09G01387	-1.9881	2.18285e-07	6.19166e-06
La08G00170	-1.18605	2.18814e-07	6.20085e-06
La23G01573	1.15721	2.18848e-07	6.20085e-06
La09G00178	-1.24193	2.19279e-07	6.20967e-06
La05G01761	-1.03136	2.21001e-07	6.25504e-06
La26G01699	-1.43294	2.22001e-07	6.27993e-06
La12G01614	1.5532	2.22633e-07	6.29437e-06
La19G01604	-1.75485	2.24541e-07	6.34487e-06
La04G02316	-1.96265	2.24966e-07	6.35342e-06
La09G00049	-3.04362	2.26301e-07	6.3855e-06
La17G01540	-1.03947	2.26347e-07	6.3855e-06
La23G01181	-2.01089	2.26487e-07	6.38597e-06
La11G01907	-1.45628	2.27038e-07	6.39803e-06
La05G01566	-1.92833	2.27319e-07	6.4025e-06
La03G01190	1.34389	2.30805e-07	6.49373e-06
La22G01720	-1.32893	2.30808e-07	6.49373e-06
La26G00675	-1.09446	2.32717e-07	6.5439e-06
La03G02957	-1.09745	2.32988e-07	6.54797e-06
La07G00424	-4.87246	2.35299e-07	6.60596e-06
La23G01087	2.46994	2.35305e-07	6.60596e-06
novel.2875	-1.37079	2.35556e-07	6.60943e-06
La20G02071	1.25018	2.37011e-07	6.64666e-06
La26G00761	-1.17978	2.37241e-07	6.64953e-06
La15G01059	-1.93623	2.38518e-07	6.67812e-06
La11G01788	-2.33052	2.39386e-07	6.69522e-06
La22G00665	1.22908	2.40992e-07	6.73651e-06
La07G02219	-1.00153	2.41132e-07	6.7368e-06
La05G00978	-1.57227	2.41579e-07	6.74566e-06
La12G01241	1.92934	2.41787e-07	6.74785e-06
La10G00913	4.74284	2.43131e-07	6.78172e-06
La11G00686	1.0169	2.43454e-07	6.78709e-06
La05G01226	3.11585	2.45291e-07	6.83463e-06
La02G01721	-1.57208	2.45902e-07	6.84798e-06
La21G00161	1.81651	2.49753e-07	6.94407e-06
La13G01007	-1.80028	2.50464e-07	6.9601e-06
La06G00612	1.00269	2.50954e-07	6.97001e-06
La08G01129	1.15083	2.51235e-07	6.97409e-06
La21G01439	-1.22936	2.52073e-07	6.99362e-06
La11G00400	1.56334	2.52694e-07	7.0071e-06
La01G01406	1.36871	2.54258e-07	7.0467e-06
La00G01623	-1.61341	2.55306e-07	7.06823e-06
La09G00748	-1.68682	2.56752e-07	7.10447e-06
La09G01458	-1.91788	2.58027e-07	7.13595e-06
La03G00282	-2.96201	2.58242e-07	7.1381e-06
La03G01716	2.00707	2.59561e-07	7.17076e-06
La10G01631	1.18365	2.61189e-07	7.21191e-06
La04G00581	-1.16091	2.63345e-07	7.26756e-06
La16G00327	-1.40176	2.63992e-07	7.28155e-06
La22G00184	-1.4751	2.64846e-07	7.30124e-06
La24G00843	-1.46938	2.65432e-07	7.31352e-06
La20G00740	-1.4933	2.66613e-07	7.34217e-06
La02G01639	-1.27078	2.67858e-07	7.37255e-06
La11G00760	1.33559	2.68801e-07	7.39459e-06
La20G02093	1.08433	2.70369e-07	7.43379e-06
La10G00411	1.45516	2.71713e-07	7.46679e-06
La07G00420	-3.52415	2.72097e-07	7.4734e-06
La10G01813	2.07187	2.75273e-07	7.55664e-06
La07G02241	2.33163	2.78891e-07	7.65191e-06
La18G00501	2.94611	2.80855e-07	7.70174e-06
La01G02335	-4.59134	2.81537e-07	7.71637e-06
La23G02304	-2.14995	2.82334e-07	7.73007e-06
La04G01290	2.2846	2.83184e-07	7.74925e-06
La15G00486	-1.70793	2.83518e-07	7.7543e-06
La15G01508	1.83692	2.85223e-07	7.79686e-06
La02G00594	-3.33774	2.85428e-07	7.79836e-06
novel.1548	7.11305	2.86008e-07	7.81008e-06
La14G00355	-1.63917	2.86362e-07	7.81566e-06
La04G02324	-1.09451	2.87125e-07	7.82997e-06
La04G01794	1.39418	2.87188e-07	7.82997e-06
La00G02576	-1.35478	2.88386e-07	7.8544e-06
La04G02616	1.89818	2.90842e-07	7.91713e-06
La09G00819	1.14032	2.95053e-07	8.02757e-06
La26G00531	-1.1344	2.97642e-07	8.09378e-06
La22G01299	2.19435	3.00268e-07	8.16092e-06
La17G01514	-3.08382	3.02291e-07	8.21161e-06
La16G00437	-1.39785	3.03354e-07	8.23617e-06
La04G00377	3.26656	3.05644e-07	8.29401e-06
La22G02077	1.15062	3.05913e-07	8.29698e-06
La15G00172	1.90719	3.08388e-07	8.35976e-06
La12G01872	-1.15591	3.09721e-07	8.39152e-06
La15G00576	-1.33057	3.12002e-07	8.4489e-06
La21G01525	1.45911	3.14567e-07	8.51395e-06
La18G00795	-2.67194	3.16067e-07	8.55008e-06
La20G02564	1.25501	3.1656e-07	8.55897e-06
La20G02824	-1.41336	3.18519e-07	8.60746e-06
La07G01645	-1.57979	3.21278e-07	8.67751e-06
La02G01758	1.50643	3.21884e-07	8.68937e-06
La06G01005	-1.1183	3.26751e-07	8.80861e-06
La20G00114	-1.36371	3.26785e-07	8.80861e-06
La26G02055	1.01422	3.2681e-07	8.80861e-06
novel.1074	1.31247	3.27498e-07	8.82258e-06
La23G00145	3.50771	3.2923e-07	8.86466e-06
La01G03391	-1.14729	3.29956e-07	8.87961e-06
La20G02035	-1.66966	3.30305e-07	8.88441e-06
novel.95	1.34941	3.3264e-07	8.94259e-06
La23G02412	-3.38789	3.33248e-07	8.9543e-06
La15G01529	1.20768	3.34027e-07	8.9706e-06
La14G01348	1.50077	3.35074e-07	8.99407e-06
La05G01741	-3.13225	3.3587e-07	9.01079e-06
La24G00057	-1.13792	3.36849e-07	9.03188e-06
novel.209	-2.64591	3.37004e-07	9.03188e-06
La18G00096	-1.78721	3.39401e-07	9.09143e-06
La07G00924	1.27298	3.40057e-07	9.10431e-06
La09G02549	-1.00216	3.42436e-07	9.1633e-06
La08G02073	1.09733	3.49243e-07	9.33171e-06
La03G01885	1.76657	3.49268e-07	9.33171e-06
La03G00694	1.89677	3.49975e-07	9.3458e-06
La19G00680	-2.83227	3.52479e-07	9.40782e-06
La24G01147	1.56676	3.54281e-07	9.45106e-06
La17G00675	2.19145	3.55569e-07	9.48055e-06
La11G01039	-1.05225	3.56481e-07	9.49514e-06
La11G00961	-1.63222	3.57095e-07	9.50664e-06
La07G01268	-1.35911	3.58381e-07	9.53564e-06
La00G01723	-3.16259	3.58552e-07	9.53564e-06
La18G02114	-1.14777	3.6168e-07	9.61392e-06
La22G00750	1.42409	3.62803e-07	9.63885e-06
La08G01925	-1.37009	3.63708e-07	9.65796e-06
La22G00825	1.02436	3.64377e-07	9.67078e-06
La18G01430	1.32684	3.66108e-07	9.71177e-06
La07G01144	-2.00775	3.66458e-07	9.71609e-06
La02G00681	1.33927	3.69702e-07	9.79712e-06
La04G02566	-1.29436	3.70268e-07	9.80711e-06
La08G01688	2.81169	3.71228e-07	9.82489e-06
La07G00099	-1.96851	3.71318e-07	9.82489e-06
La09G00982	-1.49459	3.72035e-07	9.83886e-06
La10G00496	-2.24454	3.80067e-07	1.00407e-05
La13G01835	-2.06027	3.80246e-07	1.00407e-05
La02G02272	-1.69358	3.80494e-07	1.00422e-05
La13G02085	1.47539	3.80965e-07	1.00495e-05
La00G01743	-2.6297	3.84802e-07	1.01427e-05
La21G00318	-2.50013	3.84889e-07	1.01427e-05
La20G01446	-1.24423	3.86995e-07	1.01905e-05
La07G01755	-2.64873	3.87095e-07	1.01905e-05
La18G00702	1.31995	3.87381e-07	1.01929e-05
La02G00097	1.06581	3.90814e-07	1.0278e-05
La21G00418	1.53443	3.92943e-07	1.03287e-05
La11G01972	1.05505	3.93591e-07	1.03406e-05
La24G00951	1.18129	3.94159e-07	1.03502e-05
La26G00471	-2.26141	3.95356e-07	1.03764e-05
La11G01817	-2.53387	3.96659e-07	1.04054e-05
La16G01271	1.50163	4.00631e-07	1.05043e-05
La11G01392	2.61775	4.01168e-07	1.05131e-05
La07G00290	-1.75564	4.03138e-07	1.05594e-05
La17G01801	1.90243	4.05649e-07	1.06198e-05
La03G02885	-1.759	4.06019e-07	1.06224e-05
La09G01571	-1.60933	4.06156e-07	1.06224e-05
La05G00264	1.19183	4.06433e-07	1.06243e-05
La26G00686	-5.06437	4.06673e-07	1.06252e-05
La26G00020	-1.72759	4.12301e-07	1.07668e-05
La12G00960	-1.40822	4.15671e-07	1.08494e-05
La01G01246	-2.06201	4.18342e-07	1.09136e-05
La22G01980	1.93561	4.20234e-07	1.09419e-05
La26G01977	-6.25226	4.20267e-07	1.09419e-05
La16G01136	-1.31174	4.20673e-07	1.0947e-05
novel.2023	-1.26704	4.21056e-07	1.09515e-05
La04G01436	1.19434	4.26653e-07	1.10859e-05
La09G01808	-1.62497	4.28274e-07	1.11177e-05
La20G00083	-1.23619	4.28303e-07	1.11177e-05
La16G01061	-1.59153	4.28558e-07	1.11188e-05
La02G01161	-1.14167	4.2927e-07	1.11317e-05
La16G01195	1.08872	4.31218e-07	1.11766e-05
La19G01609	1.98039	4.31582e-07	1.11805e-05
La13G00819	-1.87025	4.32259e-07	1.11869e-05
La01G02838	-2.81423	4.32469e-07	1.11869e-05
novel.1577	2.47185	4.32474e-07	1.11869e-05
La05G00052	1.85821	4.3321e-07	1.12003e-05
La21G00203	-1.83056	4.33866e-07	1.12117e-05
La01G00259	-1.10506	4.40399e-07	1.13693e-05
La02G02366	-1.1508	4.40399e-07	1.13693e-05
La25G00537	-1.93731	4.40937e-07	1.13775e-05
La00G04498	-4.43118	4.43233e-07	1.14257e-05
La11G00653	1.61449	4.43245e-07	1.14257e-05
La20G02625	1.23035	4.45351e-07	1.14743e-05
La22G02983	2.40219	4.46714e-07	1.15037e-05
La18G00441	1.78048	4.51463e-07	1.16203e-05
La01G03173	-1.59766	4.524e-07	1.16386e-05
La09G02000	-1.07867	4.56322e-07	1.17337e-05
La10G00067	1.10509	4.60876e-07	1.18449e-05
La20G02371	-1.28065	4.65242e-07	1.19512e-05
La15G01257	-1.69657	4.68315e-07	1.20207e-05
La04G00511	2.09847	4.68407e-07	1.20207e-05
La04G00560	6.96201	4.69796e-07	1.20504e-05
La07G01722	-1.38579	4.70456e-07	1.20614e-05
La22G00911	-1.08531	4.70909e-07	1.2067e-05
La19G00823	-3.43999	4.7302e-07	1.21092e-05
La14G01684	-2.26142	4.743e-07	1.21316e-05
La03G02688	-1.49529	4.74587e-07	1.21316e-05
La02G01241	-1.39017	4.74596e-07	1.21316e-05
La23G01831	-1.26334	4.77015e-07	1.21874e-05
La08G00919	1.16842	4.80442e-07	1.2269e-05
La21G01523	1.00519	4.81967e-07	1.22975e-05
La11G00523	1.55465	4.82033e-07	1.22975e-05
La07G01824	1.12752	4.83942e-07	1.23402e-05
La04G02754	-1.86261	4.85937e-07	1.2385e-05
La10G01533	-2.26322	4.88642e-07	1.24478e-05
La10G01785	-1.89997	4.89035e-07	1.2449e-05
La04G00367	1.55739	4.89474e-07	1.24507e-05
[truncated: 5,543 more rows]

## Sheet: Table S7
Table S7. DEGs were identified in lavender during D3 stress
Gene_id	Log2FoldChange	p_value	padj-value
La26G00784	7.91434	0	0
La26G00785	8.01086	1.86353e-234	4.92371e-230
La26G00786	8.08925	2.20295e-185	3.88036e-181
La08G01580	5.27529	1.88913e-155	2.49568e-151
La20G00383	8.1256	3.15316e-142	3.33245e-138
La23G01884	5.37379	3.93256e-136	3.46347e-132
La06G00403	3.96677	4.82144e-112	3.63971e-108
La15G00601	9.64828	1.8714e-111	1.23613e-107
La22G01709	3.92054	5.17753e-110	3.03996e-106
La18G01756	5.21581	1.3743e-100	7.26222e-97
La22G01919	4.71772	1.32642e-86	6.37201e-83
La17G01324	4.41867	5.12793e-80	2.25813e-76
La05G00916	3.85388	1.15301e-76	4.68681e-73
La01G01294	3.8562	4.62507e-76	1.74573e-72
La23G02707	2.72988	1.60218e-67	5.64426e-64
La09G02356	-3.40436	1.75666e-61	5.80169e-58
La03G00947	4.9008	1.27498e-60	3.96317e-57
La00G00889	5.31321	7.32759e-59	2.15118e-55
La03G01891	3.77894	4.21883e-58	1.17334e-54
La19G01703	2.7438	1.02787e-57	2.71578e-54
La17G00498	3.23839	4.87803e-55	1.22748e-51
La13G00205	8.03723	7.31496e-55	1.75702e-51
La18G01633	4.44858	1.93822e-51	4.4531e-48
La05G01755	2.97947	3.34162e-51	7.35756e-48
La20G01050	4.1658	3.03984e-50	6.42537e-47
La07G01350	4.84077	7.00999e-48	1.42473e-44
La06G01588	3.92991	1.19377e-44	2.33639e-41
La06G00402	4.19034	4.7283e-44	8.92348e-41
novel.1813	3.91986	7.19542e-44	1.31113e-40
La01G01292	5.9601	1.38678e-42	2.44273e-39
La03G01334	2.33874	5.46974e-42	9.32379e-39
La09G02940	2.64559	2.73149e-40	4.46028e-37
La09G01206	-2.04647	2.78541e-40	4.46028e-37
La26G01742	3.88427	6.8775e-39	1.0689e-35
La10G01967	4.56542	1.18249e-37	1.78532e-34
La27G00152	-3.60431	1.08432e-36	1.59163e-33
La15G01708	-2.89619	1.60362e-36	2.29027e-33
La04G02400	5.02191	2.19198e-35	3.04818e-32
La04G03432	5.0475	4.147e-35	5.61897e-32
La19G01864	-2.07437	4.81321e-34	6.3586e-31
La24G00269	5.80834	1.15812e-33	1.49264e-30
La14G00169	3.15182	1.5273e-33	1.92159e-30
La16G00112	1.745	2.12297e-33	2.60893e-30
La17G00281	1.85909	2.62941e-33	3.15786e-30
La24G00046	3.52854	3.84268e-33	4.51242e-30
La24G00571	2.88898	5.4571e-33	6.2689e-30
La19G01433	3.14443	1.15064e-32	1.29369e-29
La11G01421	4.17501	3.70432e-32	4.07807e-29
La20G01721	-2.16197	4.005e-32	4.3191e-29
novel.2551	5.01896	1.41604e-31	1.49656e-28
La24G01266	2.8882	2.47499e-31	2.56443e-28
La06G00529	3.09458	3.44361e-31	3.49943e-28
La15G00116	3.87128	1.28749e-30	1.28367e-27
La06G01491	5.66179	1.35187e-30	1.32291e-27
La19G00352	-1.68022	2.09259e-30	2.01053e-27
La04G01236	2.40662	2.64316e-30	2.49415e-27
La06G01492	5.83598	2.91724e-30	2.70449e-27
La13G01847	4.53635	3.31642e-30	3.02155e-27
La16G00495	-3.5425	4.5162e-30	4.04491e-27
La16G00276	4.94106	2.90535e-29	2.55879e-26
La10G01687	2.19203	7.79367e-29	6.75149e-26
La10G01208	2.34454	2.72171e-28	2.31973e-25
La23G02068	2.35466	3.03179e-28	2.543e-25
La22G01843	1.49533	5.03479e-28	4.15709e-25
La12G00033	-3.0639	5.4116e-28	4.39947e-25
La04G02890	2.57896	8.12404e-28	6.50453e-25
La03G02247	-2.20844	2.15423e-27	1.69904e-24
La12G01369	-3.08229	2.28337e-27	1.77442e-24
La20G01918	2.42525	6.49118e-27	4.97121e-24
La00G05192	-3.66939	1.01198e-26	7.63946e-24
La09G01359	5.21383	1.70687e-26	1.27037e-23
La01G00313	-2.46364	2.29321e-26	1.68306e-23
La17G00798	1.96195	3.78891e-26	2.7427e-23
La04G03334	-3.38254	4.18199e-26	2.98634e-23
La26G01919	-2.27596	4.24477e-26	2.99075e-23
La07G00945	1.56418	1.62489e-25	1.12979e-22
La13G01322	1.69289	2.80635e-25	1.92592e-22
La15G00974	2.47532	2.93778e-25	1.99027e-22
La05G01808	-3.89283	3.01382e-25	2.01594e-22
La19G00652	3.51936	3.42896e-25	2.26496e-22
La11G01373	-5.02526	5.34474e-25	3.48682e-22
La27G00404	5.53437	9.10167e-25	5.86536e-22
La09G01396	3.61072	1.09118e-24	6.9471e-22
La07G00533	1.91515	1.11811e-24	7.03384e-22
La24G00045	3.07	1.37408e-24	8.54241e-22
La14G01451	-2.28188	2.10829e-24	1.29544e-21
La23G02234	-3.2691	2.13478e-24	1.29665e-21
La20G01039	2.20118	2.37451e-24	1.42587e-21
La07G00819	5.25005	2.43466e-24	1.44556e-21
La26G01539	-2.1645	6.50534e-24	3.81958e-21
La09G00123	2.28369	7.65227e-24	4.44361e-21
La09G02131	-3.08968	9.21169e-24	5.29102e-21
La04G00899	1.55727	1.2674e-23	7.2014e-21
La18G01846	-1.84141	1.33038e-23	7.47886e-21
La01G02333	3.27154	3.15255e-23	1.75358e-20
La13G02135	-3.45102	4.09175e-23	2.25229e-20
La14G01735	-2.6906	4.64969e-23	2.53303e-20
La14G01163	2.19604	4.82611e-23	2.60231e-20
La17G01037	-2.32646	5.04167e-23	2.69108e-20
La00G03624	-1.95407	1.01031e-22	5.33879e-20
La20G01965	1.91302	1.03597e-22	5.42019e-20
La03G00808	-2.8584	1.15236e-22	5.97e-20
La09G00967	-2.91816	1.32295e-22	6.78724e-20
La01G02329	-2.18627	1.49404e-22	7.59128e-20
La18G00188	1.70605	1.55435e-22	7.82252e-20
novel.2690	-1.88491	1.58992e-22	7.92606e-20
La11G00389	2.51802	1.85128e-22	9.14272e-20
La00G05673	2.95575	3.98546e-22	1.95003e-19
La01G00527	-3.26455	5.05881e-22	2.4525e-19
La03G02185	5.69638	5.40499e-22	2.59651e-19
La17G00242	3.48421	6.2563e-22	2.97839e-19
La04G01641	-1.5358	1.00155e-21	4.72544e-19
La02G01079	3.1572	1.07687e-21	5.03586e-19
La22G01682	-2.10454	1.20949e-21	5.6064e-19
La05G00892	-3.94609	1.44779e-21	6.65267e-19
La00G02246	2.06086	2.43361e-21	1.10861e-18
La01G01079	-3.00131	3.61921e-21	1.63462e-18
La08G00894	2.33987	3.82773e-21	1.71414e-18
La26G01699	-1.72897	4.34378e-21	1.92889e-18
La06G01457	-2.69128	4.61538e-21	2.03242e-18
La06G01250	2.49586	4.90946e-21	2.14405e-18
La22G00065	-2.11021	4.98178e-21	2.15781e-18
La09G00920	-1.64977	7.1304e-21	3.04994e-18
La23G02757	-3.29742	7.15692e-21	3.04994e-18
La10G00445	1.50216	1.30714e-20	5.52587e-18
La04G02575	1.90424	1.34618e-20	5.64571e-18
novel.2794	-1.67873	1.60999e-20	6.69895e-18
La09G01697	1.80722	2.05334e-20	8.47694e-18
La26G01367	1.62638	2.36303e-20	9.67981e-18
La01G02740	4.07547	3.20562e-20	1.30303e-17
La12G01668	-1.42366	3.4598e-20	1.39562e-17
La09G01792	3.36503	4.70715e-20	1.8844e-17
La27G00284	1.4967	4.80391e-20	1.90867e-17
La17G00372	2.04535	7.15346e-20	2.82097e-17
La18G01465	5.42841	7.83085e-20	3.06523e-17
La03G00809	-2.27601	8.23104e-20	3.19818e-17
La15G01612	-1.27183	8.65399e-20	3.33798e-17
La01G00115	-2.91137	8.75367e-20	3.35196e-17
La14G01056	1.37567	8.95578e-20	3.40468e-17
La06G00735	-1.34827	9.84381e-20	3.71555e-17
La20G00523	-2.31356	1.08161e-19	4.05359e-17
La03G02209	-2.24658	1.10803e-19	4.12335e-17
La02G01132	2.27394	1.23053e-19	4.5472e-17
La07G00915	-2.46968	1.86329e-19	6.83763e-17
La20G01655	2.03177	1.88904e-19	6.88432e-17
La21G01402	1.97416	1.94158e-19	7.02731e-17
La20G01720	-2.09612	2.08061e-19	7.47929e-17
La20G00316	2.26824	2.3408e-19	8.35776e-17
La01G02351	1.64117	2.70637e-19	9.59816e-17
La20G02223	2.09417	2.7386e-19	9.64774e-17
La16G01417	2.27394	2.88267e-19	1.0088e-16
La07G01848	-1.79875	3.10325e-19	1.07855e-16
La06G00433	-1.65797	3.1228e-19	1.07855e-16
La12G01735	1.70591	3.31201e-19	1.13647e-16
La24G00881	-3.36261	3.60891e-19	1.23036e-16
La14G01885	2.3511	6.49365e-19	2.19964e-16
La15G01714	1.69715	7.72333e-19	2.59952e-16
La01G01244	2.21899	8.69225e-19	2.90712e-16
La04G00348	1.8002	1.17574e-18	3.90753e-16
La10G00976	-1.51417	1.3567e-18	4.48076e-16
novel.2129	-1.49788	1.41043e-18	4.62927e-16
La24G01314	1.1384	1.69711e-18	5.53584e-16
La08G00539	2.05694	1.77772e-18	5.7632e-16
La22G00732	-5.12797	1.96682e-18	6.33735e-16
La12G00551	1.59394	1.98642e-18	6.36173e-16
La06G00806	-1.35258	2.07954e-18	6.60074e-16
La19G00017	-2.65024	2.08603e-18	6.60074e-16
La16G00134	1.57998	2.79269e-18	8.78417e-16
La14G01747	3.25758	3.09006e-18	9.66201e-16
La20G00497	-1.354	3.2122e-18	9.98484e-16
La22G00575	-1.78949	3.90018e-18	1.20525e-15
La03G01186	-2.90934	4.0147e-18	1.23342e-15
La23G01815	-3.1071	5.1437e-18	1.57115e-15
La09G01387	-2.26118	5.46842e-18	1.66074e-15
La20G01523	1.92281	5.96112e-18	1.80002e-15
La12G00759	3.21998	7.37546e-18	2.21444e-15
La00G02240	1.88848	8.31726e-18	2.4831e-15
La20G01702	1.82321	8.96661e-18	2.66192e-15
novel.2866	2.0843	9.388e-18	2.77145e-15
La08G00733	1.44274	9.82544e-18	2.87659e-15
La16G00700	-1.75738	9.85303e-18	2.87659e-15
La01G00593	-1.43616	1.52459e-17	4.42659e-15
La07G00270	1.63026	1.60729e-17	4.6412e-15
La18G00151	-1.71636	1.74383e-17	4.98425e-15
La22G02221	-2.85355	1.74496e-17	4.98425e-15
La15G01199	1.40479	1.76202e-17	5.00593e-15
La20G01927	1.99143	1.78763e-17	5.05153e-15
La19G00248	1.71067	1.86378e-17	5.2387e-15
La24G01174	1.63438	2.04358e-17	5.71369e-15
La25G00540	1.85056	2.26101e-17	6.28835e-15
La04G02989	-2.54327	2.53741e-17	7.02012e-15
La00G03929	-1.6592	3.38899e-17	9.32731e-15
novel.2127	-5.2362	3.41682e-17	9.35518e-15
La21G00411	-2.45392	5.04886e-17	1.37524e-14
La23G00715	-1.38891	5.07711e-17	1.37585e-14
La26G01405	-4.32517	5.42517e-17	1.46155e-14
La02G02179	-1.99626	5.44869e-17	1.46155e-14
La07G00708	1.39992	5.49224e-17	1.46579e-14
La18G01507	-6.08881	5.72346e-17	1.51982e-14
La26G01457	1.45493	5.76749e-17	1.52386e-14
La10G00921	1.24334	6.12995e-17	1.61157e-14
La07G01054	-3.38965	6.88037e-17	1.7999e-14
La09G02361	-2.57386	7.47045e-17	1.94463e-14
La17G00266	-1.4806	7.68575e-17	1.99087e-14
La23G01862	-2.27177	7.87234e-17	2.02926e-14
La15G01099	-2.03622	8.27494e-17	2.11344e-14
La09G00919	-1.63943	8.27889e-17	2.11344e-14
La23G01801	-2.61572	8.43059e-17	2.14182e-14
La04G02165	-2.67998	1.01575e-16	2.5682e-14
La26G01053	1.78223	1.21602e-16	3.0599e-14
La23G02067	3.36919	1.22717e-16	3.07333e-14
La26G01029	-2.8526	1.29037e-16	3.21636e-14
La02G01436	-2.04282	1.63263e-16	4.05038e-14
La26G00194	1.57496	1.75277e-16	4.3281e-14
La07G02290	-3.23536	2.178e-16	5.35311e-14
La00G02174	3.27881	2.57228e-16	6.2929e-14
La08G00411	-2.12734	2.94433e-16	7.16992e-14
La20G02335	-2.60389	3.28113e-16	7.95344e-14
La05G01505	-1.67611	3.57125e-16	8.61714e-14
La15G00866	1.29722	3.681e-16	8.8416e-14
La15G00487	-2.19595	3.77792e-16	9.03333e-14
La04G00861	1.50241	4.24611e-16	1.01071e-13
La03G01094	-2.37222	4.32556e-16	1.025e-13
La04G02477	1.4689	4.39341e-16	1.03643e-13
La08G01248	1.68733	4.5213e-16	1.06186e-13
La16G01399	3.37092	6.72983e-16	1.57356e-13
La22G00375	-3.90892	6.87182e-16	1.59968e-13
La11G00839	-2.11174	6.94401e-16	1.6094e-13
novel.1231	-4.03667	7.21054e-16	1.66387e-13
La17G00282	1.92267	7.60687e-16	1.7477e-13
novel.1539	-1.83655	8.18631e-16	1.87268e-13
La04G01761	-1.76574	8.36818e-16	1.90603e-13
La18G00388	-2.93796	8.88845e-16	2.01585e-13
La15G00684	3.36567	1.02085e-15	2.30533e-13
La21G01732	2.15512	1.0519e-15	2.36533e-13
La09G01433	-1.93969	1.11953e-15	2.50675e-13
La14G01894	-1.47727	1.18899e-15	2.65104e-13
La04G02553	-3.38145	1.23593e-15	2.74412e-13
La11G01634	2.10475	1.26997e-15	2.80791e-13
La07G00844	-1.85281	1.27788e-15	2.81363e-13
La04G01849	-1.74555	1.3586e-15	2.97894e-13
La04G02754	-1.99956	1.47447e-15	3.21964e-13
La06G00958	-3.22243	1.48392e-15	3.22694e-13
La16G00699	-1.7097	1.49865e-15	3.24561e-13
La05G00385	1.38373	1.57235e-15	3.39133e-13
La18G00843	-2.69554	1.70089e-15	3.65366e-13
La12G00102	-2.30695	2.10727e-15	4.50828e-13
La24G00910	1.67619	2.11792e-15	4.5128e-13
La06G01470	5.62701	2.27689e-15	4.83204e-13
La19G01142	2.66757	2.44265e-15	5.16307e-13
La18G01122	1.6085	2.72709e-15	5.74134e-13
La04G03030	-1.5614	2.75326e-15	5.77344e-13
La14G00705	1.41534	2.79725e-15	5.8425e-13
La26G00245	-1.77658	3.11406e-15	6.4786e-13
La00G02896	2.04469	3.14601e-15	6.5194e-13
La08G01534	1.90675	3.37034e-15	6.95699e-13
La12G01824	9.62453	3.40184e-15	6.99469e-13
La05G01575	-2.87606	3.61871e-15	7.41176e-13
La26G00412	1.56032	3.86364e-15	7.88288e-13
La24G01776	-2.44298	4.02784e-15	8.18627e-13
La15G00439	-4.10427	4.11377e-15	8.32888e-13
La04G00507	1.85803	4.51335e-15	9.10302e-13
La00G00742	-2.57266	4.85641e-15	9.7577e-13
La00G04842	-2.23278	5.5708e-15	1.11507e-12
La04G01042	1.41721	6.35691e-15	1.26691e-12
novel.475	1.9788	6.37733e-15	1.26691e-12
La01G02601	1.50765	6.52117e-15	1.29063e-12
La04G01959	9.80755	6.71713e-15	1.32445e-12
La26G01043	2.07727	6.88595e-15	1.35269e-12
La23G01384	-3.21623	7.19552e-15	1.40827e-12
La01G03277	-1.49346	8.26141e-15	1.61091e-12
La03G00800	-2.1059	8.89744e-15	1.72856e-12
La06G01543	1.91086	8.95003e-15	1.7324e-12
La22G02006	2.63118	9.09702e-15	1.75317e-12
La22G01864	2.08403	9.12365e-15	1.75317e-12
La08G00949	1.64107	1.02473e-14	1.96194e-12
La00G03082	-2.26446	1.05266e-14	2.00815e-12
La16G00755	-2.07577	1.20587e-14	2.29214e-12
La22G01812	1.92011	1.48112e-14	2.80526e-12
La20G01660	-3.11674	1.49969e-14	2.83028e-12
La19G01150	-1.19816	1.54227e-14	2.9003e-12
La07G01826	-1.80645	1.57468e-14	2.95074e-12
novel.2218	-2.48771	1.61607e-14	3.01759e-12
La06G01285	-1.38841	1.64199e-14	3.0552e-12
La04G03146	-2.49424	1.65405e-14	3.06684e-12
La21G01451	-3.63509	1.70811e-14	3.15599e-12
La10G00810	-1.88256	1.73666e-14	3.19758e-12
La05G00884	-2.14418	1.89897e-14	3.48428e-12
La01G01303	-1.60416	1.94031e-14	3.54781e-12
La14G00347	1.32184	2.39165e-14	4.35799e-12
La10G01328	7.47338	2.4965e-14	4.53342e-12
La09G01534	2.06613	2.66055e-14	4.81478e-12
La23G02723	-4.03305	2.98724e-14	5.38753e-12
La04G03147	-2.67725	3.09502e-14	5.56293e-12
La02G00299	-2.75612	3.18087e-14	5.69785e-12
La03G02275	1.73534	3.20102e-14	5.71458e-12
La01G00569	1.33045	3.42872e-14	6.10047e-12
La22G00357	2.64142	3.45022e-14	6.11811e-12
La04G00575	-2.05452	3.65878e-14	6.46626e-12
La24G01407	1.90795	3.69394e-14	6.50663e-12
La05G00693	1.62928	3.81346e-14	6.69483e-12
La06G00178	-1.52745	4.00165e-14	7.00197e-12
La17G00781	-1.28343	4.08419e-14	7.12281e-12
La05G00627	-2.22747	4.54358e-14	7.89691e-12
La02G02326	1.46738	4.55795e-14	7.89691e-12
La10G01739	-5.00333	4.59455e-14	7.93431e-12
La14G01286	12.1985	5.26262e-14	9.05838e-12
novel.2964	-2.24557	5.81833e-14	9.98241e-12
La01G02532	-1.52675	6.66354e-14	1.13955e-11
La10G01731	-1.56591	6.77248e-14	1.15445e-11
La22G01903	1.75171	7.68125e-14	1.30515e-11
La23G00620	-1.46205	8.05499e-14	1.36426e-11
La04G00860	1.48251	8.18146e-14	1.38125e-11
La01G01976	-1.14444	8.53258e-14	1.43595e-11
La05G02142	-1.41956	8.80991e-14	1.47791e-11
La01G00542	-1.49697	8.91713e-14	1.49116e-11
La22G02935	-1.31641	9.62806e-14	1.60497e-11
La26G01487	-2.40391	9.87965e-14	1.64173e-11
novel.25	1.56953	1.02073e-13	1.69086e-11
La00G02916	-3.58839	1.03147e-13	1.70331e-11
La01G00669	2.0603	1.15008e-13	1.89326e-11
La09G01791	1.34121	1.17028e-13	1.92053e-11
La03G00694	2.25349	1.21724e-13	1.99141e-11
La12G01881	1.17245	1.28928e-13	2.10277e-11
La20G00962	-2.23377	1.3891e-13	2.2586e-11
La04G02616	2.46097	1.47361e-13	2.38866e-11
La07G01661	1.53615	1.48533e-13	2.40028e-11
novel.94	2.07583	1.50384e-13	2.42279e-11
La06G00027	-3.39666	1.59671e-13	2.56458e-11
La04G03401	-4.35328	1.72701e-13	2.76547e-11
La07G01329	3.82435	1.76378e-13	2.81582e-11
La26G01362	-1.3012	1.93391e-13	3.07812e-11
La09G00723	-1.74101	2.05757e-13	3.26511e-11
La00G02448	-2.2414	2.08957e-13	3.30597e-11
La05G00187	-1.41146	2.15983e-13	3.40693e-11
La15G01555	-2.3656	2.44047e-13	3.83814e-11
La14G00988	-1.53085	2.50469e-13	3.92678e-11
La21G01433	-1.45393	2.51169e-13	3.92678e-11
La23G00888	-1.27848	2.54524e-13	3.9675e-11
La09G02311	-1.94414	2.57299e-13	3.99896e-11
novel.1212	2.00924	2.70862e-13	4.19479e-11
La14G00158	2.37434	2.71487e-13	4.19479e-11
La25G00729	-1.40604	2.79318e-13	4.30321e-11
La12G01574	2.75347	2.93888e-13	4.51451e-11
La03G02783	-1.84452	3.00738e-13	4.60635e-11
novel.1291	3.32956	3.04184e-13	4.64566e-11
La25G00458	3.45686	3.16199e-13	4.81525e-11
La24G00015	-1.38804	3.28741e-13	4.99186e-11
La03G00299	-3.20565	3.34664e-13	5.06724e-11
La12G02030	1.81949	3.47513e-13	5.23232e-11
La16G00738	1.31406	3.47547e-13	5.23232e-11
novel.56	2.40443	3.49311e-13	5.24393e-11
La11G01622	1.68641	4.02448e-13	6.02452e-11
La03G00774	-1.39545	4.48378e-13	6.69312e-11
La09G02063	2.18426	4.7337e-13	7.04628e-11
La08G01368	1.81176	4.8769e-13	7.23905e-11
La13G01922	2.86277	4.91715e-13	7.27834e-11
La05G01794	2.4722	5.86778e-13	8.6612e-11
La20G02564	1.73014	6.69452e-13	9.854e-11
La14G01398	-5.25299	6.91782e-13	1.01544e-10
La23G01572	-1.50595	6.95093e-13	1.01747e-10
La00G05230	3.17584	7.41615e-13	1.08257e-10
La07G01991	-1.29095	7.53381e-13	1.09672e-10
La14G01134	1.44964	7.5751e-13	1.0997e-10
La13G00502	-2.44805	8.08409e-13	1.17038e-10
La02G01274	1.41225	8.19467e-13	1.18314e-10
La22G00336	1.44416	8.56733e-13	1.23358e-10
La24G00946	2.02151	9.37875e-13	1.34674e-10
novel.830	-3.59541	9.48903e-13	1.35889e-10
novel.1118	1.67332	9.99425e-13	1.42737e-10
La22G02031	1.89311	1.07368e-12	1.52929e-10
La27G00561	1.28945	1.10735e-12	1.573e-10
La04G00738	1.63673	1.19088e-12	1.68713e-10
La05G01834	1.44752	1.20724e-12	1.70572e-10
La25G00850	-1.51023	1.28979e-12	1.81751e-10
La09G00574	-1.93392	1.34502e-12	1.89029e-10
La18G00979	-1.27605	1.40926e-12	1.97532e-10
La27G00669	2.56837	1.41872e-12	1.98332e-10
La09G01426	-1.2757	1.49817e-12	2.08886e-10
La00G01037	-2.81651	1.54317e-12	2.14594e-10
La22G00731	-1.97109	1.59518e-12	2.21244e-10
La22G02537	-1.6942	1.60254e-12	2.21684e-10
La07G02349	1.33352	1.67422e-12	2.30994e-10
La17G01674	-1.2164	1.74124e-12	2.39616e-10
La03G01646	1.69467	1.7561e-12	2.41033e-10
La26G00581	-3.4388	2.01796e-12	2.76257e-10
La05G00052	1.87173	2.1865e-12	2.98557e-10
La07G00269	1.54824	2.22149e-12	3.02552e-10
La26G01943	1.57787	2.4735e-12	3.36008e-10
La18G01830	-1.49283	2.56053e-12	3.46939e-10
La23G01918	-3.61149	2.56962e-12	3.47279e-10
La20G02719	-2.08706	2.59017e-12	3.49165e-10
novel.1379	1.62405	2.68662e-12	3.61244e-10
La03G01378	-2.94689	2.71956e-12	3.64746e-10
novel.158	1.41502	2.86456e-12	3.83221e-10
La23G01335	-2.44646	3.24425e-12	4.32919e-10
La04G02293	2.87843	3.31246e-12	4.40908e-10
La05G01995	1.9371	3.43917e-12	4.56623e-10
La06G01806	2.13283	3.8734e-12	5.12987e-10
La01G00379	-3.54882	4.07332e-12	5.38116e-10
La22G01689	2.83443	4.18463e-12	5.51443e-10
La21G00723	-1.79924	4.24334e-12	5.57788e-10
La09G00982	-1.78139	4.27499e-12	5.60554e-10
La07G01745	-2.19383	4.41147e-12	5.77018e-10
novel.2746	1.98025	4.52871e-12	5.90891e-10
La18G00795	-3.30131	4.72372e-12	6.14816e-10
La08G00245	-3.63592	4.79198e-12	6.22168e-10
La05G00874	1.86088	4.96122e-12	6.41401e-10
novel.1486	-1.86947	4.96439e-12	6.41401e-10
La06G01933	-4.19909	4.98611e-12	6.42636e-10
La11G01180	-1.40347	5.31046e-12	6.81695e-10
La08G00233	-1.06352	5.31496e-12	6.81695e-10
La26G01058	-1.98684	5.36124e-12	6.85966e-10
La05G00743	-1.6295	5.60081e-12	7.14888e-10
La15G00207	2.1902	5.66577e-12	7.21436e-10
La24G01008	-1.88344	5.70608e-12	7.24823e-10
La04G01889	-1.70598	5.73181e-12	7.26345e-10
novel.1497	2.41957	5.80957e-12	7.34439e-10
La05G01375	-2.0525	5.89019e-12	7.42853e-10
La12G01466	-1.32852	6.00276e-12	7.55247e-10
La03G01349	-3.22004	6.21599e-12	7.80217e-10
La13G00996	-1.76206	6.37122e-12	7.97807e-10
La15G00339	-1.73618	6.41687e-12	8.01623e-10
La20G01047	2.29493	6.44187e-12	8.02849e-10
La14G01083	-1.52277	7.09106e-12	8.79608e-10
La12G01675	-1.68821	7.12433e-12	8.81665e-10
La20G02094	1.2874	7.35229e-12	9.07751e-10
La09G02943	-1.89152	7.92329e-12	9.75969e-10
novel.934	1.15163	8.66958e-12	1.06541e-09
La16G00809	-1.80557	8.81558e-12	1.08084e-09
La01G03018	1.6601	8.92131e-12	1.09127e-09
La26G00360	-1.52651	9.3883e-12	1.14574e-09
La04G02938	-2.3882	1.02464e-11	1.24758e-09
La05G01796	-1.89671	1.05675e-11	1.28372e-09
La01G01941	1.10911	1.10676e-11	1.34139e-09
La00G04005	2.287	1.14615e-11	1.38595e-09
La11G01557	-1.72965	1.18179e-11	1.42579e-09
La11G00096	-2.04221	1.1897e-11	1.43206e-09
La01G01279	1.66759	1.23418e-11	1.48222e-09
La04G00598	2.18621	1.23857e-11	1.48412e-09
La11G01455	-7.40459	1.2473e-11	1.4886e-09
La02G01302	-1.4836	1.24794e-11	1.4886e-09
La21G01200	-1.43174	1.27858e-11	1.52171e-09
La14G00324	-2.8055	1.28646e-11	1.52764e-09
La12G01410	2.13363	1.33785e-11	1.58511e-09
La24G01093	1.20101	1.46641e-11	1.73354e-09
La15G00691	2.22353	1.54148e-11	1.81823e-09
novel.207	-3.03418	1.62686e-11	1.91466e-09
La20G00083	-1.68899	1.63799e-11	1.92348e-09
La04G02164	-2.36563	1.71874e-11	2.01382e-09
novel.1500	2.23914	1.73111e-11	2.02383e-09
La01G00447	-1.51119	1.73726e-11	2.02609e-09
La17G01748	1.60747	1.74072e-11	2.02609e-09
La13G02163	1.28421	1.77819e-11	2.06516e-09
La07G00089	1.74517	1.79299e-11	2.07779e-09
novel.1091	-2.38457	1.8609e-11	2.15176e-09
La23G01816	-3.05926	1.88322e-11	2.17282e-09
La12G02042	-1.41871	1.94971e-11	2.24463e-09
La04G02367	-2.10887	1.96657e-11	2.25911e-09
La08G00394	1.45329	2.02896e-11	2.32573e-09
La04G00011	-1.4318	2.04354e-11	2.33737e-09
La18G00217	-3.49795	2.05755e-11	2.34831e-09
La11G00693	-1.46967	2.09402e-11	2.3848e-09
La01G01017	1.69426	2.12344e-11	2.41016e-09
La12G01633	2.22117	2.12542e-11	2.41016e-09
La04G02953	-1.39321	2.13496e-11	2.4158e-09
La12G00175	-2.00957	2.16608e-11	2.44577e-09
La19G01224	-1.86111	2.19617e-11	2.47446e-09
La23G01844	-1.07405	2.27744e-11	2.56057e-09
La09G00409	1.64997	2.41912e-11	2.71409e-09
La04G00924	1.78515	2.43213e-11	2.72291e-09
La19G00139	-2.00971	2.48701e-11	2.77846e-09
La16G01601	-4.10203	2.50606e-11	2.79383e-09
La02G02245	-2.15222	2.59445e-11	2.88628e-09
La23G01553	1.14422	2.60212e-11	2.88874e-09
novel.2392	2.10732	2.61283e-11	2.89454e-09
La06G01875	1.54839	2.62749e-11	2.9047e-09
La17G00739	1.52496	2.82223e-11	3.11347e-09
La23G02402	-1.66119	2.93376e-11	3.22977e-09
La08G02075	1.90422	2.97552e-11	3.26892e-09
La25G00050	-1.79493	2.99032e-11	3.27837e-09
La20G01396	1.55275	3.00671e-11	3.28951e-09
La05G01465	-2.30073	3.08278e-11	3.36577e-09
novel.1224	4.40273	3.11541e-11	3.39439e-09
La01G03228	2.0554	3.28811e-11	3.57517e-09
La19G00278	1.04786	3.30587e-11	3.5871e-09
La18G01476	-1.99716	3.39302e-11	3.67413e-09
La00G05231	3.32851	3.41274e-11	3.68792e-09
La04G00831	-1.71167	3.45074e-11	3.72138e-09
La23G01563	-1.19696	3.46353e-11	3.72756e-09
La13G00559	1.3539	3.48661e-11	3.74477e-09
La05G01609	-1.61917	3.56219e-11	3.81819e-09
La04G00581	-1.03912	3.5865e-11	3.83646e-09
La14G01137	-2.43421	3.99867e-11	4.26872e-09
La21G00382	-1.35746	4.05655e-11	4.32178e-09
La11G01555	1.29927	4.19173e-11	4.45681e-09
novel.2439	2.22491	4.2687e-11	4.52953e-09
La26G00213	-2.87831	4.4195e-11	4.68015e-09
La02G00326	1.98055	4.4423e-11	4.69489e-09
La02G02141	-1.54691	4.51924e-11	4.76667e-09
La22G00602	1.57194	4.67233e-11	4.91832e-09
La22G00851	1.48958	4.84137e-11	5.08614e-09
La04G00252	2.23311	4.91547e-11	5.15373e-09
La22G01545	-1.79507	4.92933e-11	5.15804e-09
La11G00006	-1.56403	4.9888e-11	5.20994e-09
La01G02839	1.16078	5.09981e-11	5.31537e-09
La03G00641	-1.53754	5.24228e-11	5.4531e-09
La01G02561	-1.29539	5.48889e-11	5.69842e-09
La19G01709	-2.37923	5.65016e-11	5.85434e-09
novel.2498	9.0231	6.06831e-11	6.2753e-09
La07G02139	1.07655	6.19303e-11	6.39177e-09
La26G00003	2.50483	6.22416e-11	6.41137e-09
La22G00563	2.03754	6.27735e-11	6.45358e-09
La20G00457	2.21136	6.29007e-11	6.4541e-09
La03G02699	-2.38176	6.32574e-11	6.47813e-09
novel.1099	1.40689	6.36254e-11	6.50321e-09
La03G01110	-1.90564	6.43468e-11	6.56424e-09
La01G00153	-1.88657	6.69395e-11	6.81557e-09
La04G01673	-1.21406	6.73387e-11	6.84304e-09
La11G00108	1.32997	6.78345e-11	6.88019e-09
La16G00580	-1.65254	6.87723e-11	6.96195e-09
La08G01498	-2.00322	7.09301e-11	7.16665e-09
La16G01111	-1.45147	7.28919e-11	7.35082e-09
La02G00190	2.74227	7.81762e-11	7.8687e-09
La03G00580	3.05818	7.88034e-11	7.91675e-09
La24G00900	-1.43175	8.34423e-11	8.36687e-09
La01G02192	2.36348	8.48785e-11	8.49476e-09
La03G02824	-2.17721	8.54717e-11	8.53796e-09
La01G02149	1.50405	8.62737e-11	8.60181e-09
La07G00229	-1.43072	8.7933e-11	8.75074e-09
La09G02549	-1.05967	8.87846e-11	8.81888e-09
La26G01805	1.68047	8.91419e-11	8.83776e-09
La06G00878	1.63902	8.95535e-11	8.86194e-09
La06G00220	-1.57832	9.55712e-11	9.42966e-09
La14G00141	1.04238	9.58405e-11	9.42966e-09
La05G00939	1.40758	9.59512e-11	9.42966e-09
La09G00211	2.30518	9.60043e-11	9.42966e-09
La11G01571	4.36855	9.73649e-11	9.53464e-09
La12G01825	-2.63874	9.7434e-11	9.53464e-09
La17G00933	-2.10007	1.01461e-10	9.89211e-09
La23G01334	-2.32835	1.05081e-10	1.02261e-08
La04G00650	1.65841	1.05817e-10	1.02788e-08
La15G00762	1.49143	1.07593e-10	1.04322e-08
La03G02957	-1.55412	1.11002e-10	1.0743e-08
La25G00572	1.6048	1.11882e-10	1.08083e-08
La26G01806	1.63007	1.13361e-10	1.09312e-08
novel.2593	3.17285	1.1367e-10	1.09411e-08
La09G00649	-1.21253	1.1451e-10	1.0982e-08
La00G01670	5.39147	1.18671e-10	1.13604e-08
La24G01974	-2.19063	1.19068e-10	1.13778e-08
La08G01952	-2.84463	1.21491e-10	1.15883e-08
La23G02052	1.09062	1.22451e-10	1.16588e-08
La23G00967	-1.35053	1.22749e-10	1.16663e-08
La20G02142	1.30459	1.2469e-10	1.18206e-08
La21G01778	-1.24082	1.24949e-10	1.18206e-08
La10G01533	-2.47949	1.25044e-10	1.18206e-08
La05G01350	1.05453	1.31862e-10	1.24428e-08
La24G01451	1.00862	1.328e-10	1.2509e-08
novel.1485	1.77259	1.33411e-10	1.25442e-08
La10G00664	1.80983	1.35268e-10	1.26962e-08
La20G02100	-2.5335	1.37951e-10	1.29251e-08
La13G02088	1.68888	1.3983e-10	1.30779e-08
La11G00564	-1.49875	1.43791e-10	1.34246e-08
La16G00844	-3.67823	1.4444e-10	1.34615e-08
La07G00739	-4.20852	1.47692e-10	1.37403e-08
La26G00754	-1.59948	1.52457e-10	1.41586e-08
La09G00566	-2.72953	1.53001e-10	1.41843e-08
La14G01351	-1.46248	1.60674e-10	1.48695e-08
La02G01196	1.61591	1.64372e-10	1.51852e-08
La12G00713	1.3604	1.65269e-10	1.52414e-08
La15G01303	-1.39624	1.66177e-10	1.52984e-08
La04G00668	3.23685	1.70245e-10	1.56457e-08
La20G00080	1.57827	1.71995e-10	1.5779e-08
La00G00485	-2.33889	1.83163e-10	1.67745e-08
La09G01051	-2.1884	1.87222e-10	1.71166e-08
La10G00412	-2.75147	1.88127e-10	1.71696e-08
La24G00758	1.99604	1.90099e-10	1.72978e-08
La12G00095	-3.09162	1.90302e-10	1.72978e-08
La22G00935	-2.64397	1.90514e-10	1.72978e-08
La19G00961	-1.1554	1.92962e-10	1.749e-08
La03G00707	-1.32545	1.96571e-10	1.77651e-08
La01G03194	1.142	1.96669e-10	1.77651e-08
La03G02071	1.0304	1.98242e-10	1.78766e-08
La22G00850	1.39224	1.9903e-10	1.79171e-08
La04G03397	1.08318	2.07638e-10	1.86602e-08
La08G01688	2.69838	2.11177e-10	1.89461e-08
La01G00036	1.06536	2.40755e-10	2.1563e-08
La14G00970	1.79877	2.41331e-10	2.15781e-08
La08G00768	-2.13977	2.42256e-10	2.16242e-08
La22G00239	-1.23403	2.42918e-10	2.16467e-08
novel.2671	2.87613	2.52009e-10	2.23814e-08
La03G01743	1.49542	2.5631e-10	2.27252e-08
La22G00267	-1.0907	2.57819e-10	2.28123e-08
La09G01543	1.19413	2.58156e-10	2.28123e-08
La16G01684	1.42813	2.59408e-10	2.28846e-08
La11G00770	-2.26801	2.83691e-10	2.49851e-08
La02G01920	-1.43127	2.85902e-10	2.5138e-08
La04G01900	-1.47679	2.86995e-10	2.51922e-08
La23G00409	1.62502	2.90694e-10	2.54745e-08
La17G00889	-1.17863	2.94535e-10	2.57684e-08
La17G00325	-1.71788	2.97099e-10	2.59497e-08
La08G01181	1.14026	2.98293e-10	2.6011e-08
La02G01888	-1.49454	3.03042e-10	2.63817e-08
La12G01172	2.81508	3.09533e-10	2.69024e-08
La07G02172	-1.27075	3.18504e-10	2.76367e-08
La08G01989	1.28315	3.2079e-10	2.77893e-08
La01G00800	-1.21915	3.28041e-10	2.8371e-08
La23G01798	1.66946	3.30337e-10	2.85229e-08
La15G00301	-1.92421	3.3529e-10	2.89033e-08
La22G01690	1.41496	3.41471e-10	2.93882e-08
La23G00069	1.12757	3.44007e-10	2.95583e-08
La06G00085	1.38742	3.46887e-10	2.96816e-08
La20G02035	-2.67681	3.47072e-10	2.96816e-08
La04G00603	-4.17018	3.47127e-10	2.96816e-08
La23G00858	1.18741	3.62031e-10	3.08561e-08
La23G00597	2.0408	3.68861e-10	3.13876e-08
La19G01039	-2.68782	3.71998e-10	3.16037e-08
La23G01772	-1.38476	3.76667e-10	3.1949e-08
La16G00557	-2.22133	3.79411e-10	3.21301e-08
La00G03110	-2.2987	3.86116e-10	3.26457e-08
La06G01636	2.04626	3.87239e-10	3.26883e-08
novel.34	-2.24012	4.07922e-10	3.43793e-08
La13G00001	-2.42338	4.23737e-10	3.56015e-08
La20G00671	-2.37205	4.24132e-10	3.56015e-08
La23G01800	-1.56014	4.24445e-10	3.56015e-08
La23G00788	-2.54794	4.2933e-10	3.59542e-08
La14G01010	1.20827	4.3261e-10	3.61715e-08
novel.1831	2.11036	4.42787e-10	3.69609e-08
La09G02167	1.7375	4.4345e-10	3.69609e-08
La26G00357	-1.66137	4.54326e-10	3.78078e-08
La09G01234	-1.44737	4.7177e-10	3.91977e-08
La12G00096	-3.33681	4.74095e-10	3.9329e-08
La06G00914	-1.31853	4.92775e-10	4.08146e-08
La14G00186	2.08141	4.97899e-10	4.11745e-08
novel.2923	3.1487	5.13833e-10	4.24257e-08
novel.2848	1.83587	5.2017e-10	4.2882e-08
La09G01443	1.57904	5.22164e-10	4.29793e-08
La09G02511	1.87003	5.29325e-10	4.3501e-08
La21G00397	1.19365	5.32873e-10	4.36795e-08
La20G02682	1.94238	5.3315e-10	4.36795e-08
La23G00625	1.92002	5.36648e-10	4.38979e-08
novel.2251	-2.61043	5.39724e-10	4.40813e-08
La26G01780	3.63217	5.62378e-10	4.58607e-08
La24G01147	1.79384	5.65979e-10	4.60832e-08
La04G00062	1.76274	5.70636e-10	4.63909e-08
La12G00240	2.36666	5.75994e-10	4.67546e-08
La06G01070	2.08739	5.82746e-10	4.72301e-08
La20G00563	2.61055	5.94013e-10	4.80696e-08
La15G00854	1.00006	6.11566e-10	4.93987e-08
La14G01890	1.72793	6.12308e-10	4.93987e-08
La06G01083	1.77329	6.19109e-10	4.98713e-08
La01G01545	-1.66804	6.43808e-10	5.17819e-08
La20G01615	-1.22319	6.4825e-10	5.206e-08
La16G01359	2.41544	6.77097e-10	5.42941e-08
La03G02687	-1.40498	6.80616e-10	5.44936e-08
La20G01453	1.28727	6.96951e-10	5.5717e-08
La26G00306	3.28537	6.99581e-10	5.57958e-08
La25G00747	-1.57242	7.00047e-10	5.57958e-08
La10G01190	-4.83645	7.01705e-10	5.58437e-08
La22G02175	-6.03884	7.29498e-10	5.79682e-08
La18G00615	2.44936	7.61281e-10	6.03967e-08
La12G00820	-1.88057	7.62345e-10	6.03967e-08
La00G00785	1.97534	7.66478e-10	6.06332e-08
La04G03069	-1.02156	7.77098e-10	6.13684e-08
La10G01485	-1.6185	7.78094e-10	6.13684e-08
La23G02314	-1.98164	7.8242e-10	6.15966e-08
La09G00573	-2.05595	7.83319e-10	6.15966e-08
La23G01855	-1.71205	7.98449e-10	6.26931e-08
La05G00259	-2.04019	8.02107e-10	6.28868e-08
La22G01633	1.50474	8.42115e-10	6.59257e-08
La01G02424	1.12838	8.4528e-10	6.60757e-08
La18G01368	-1.66207	8.73902e-10	6.82121e-08
La17G00707	-1.52361	9.29377e-10	7.24352e-08
La17G01395	1.0173	9.79611e-10	7.61259e-08
La14G01710	1.22737	9.86401e-10	7.65409e-08
La10G00605	-3.1512	9.99694e-10	7.74587e-08
La15G00541	2.30037	1.02185e-09	7.90591e-08
La24G01727	2.0983	1.02747e-09	7.93781e-08
La09G01766	-1.50598	1.0399e-09	8.02212e-08
La15G00128	-1.24966	1.04378e-09	8.0403e-08
La00G02999	1.92977	1.06246e-09	8.1723e-08
La00G02192	1.78697	1.11259e-09	8.54543e-08
La19G01544	3.28009	1.11704e-09	8.56718e-08
La04G03099	-1.34194	1.12319e-09	8.60188e-08
La05G00885	1.30524	1.13615e-09	8.68853e-08
La05G00208	-1.68902	1.15623e-09	8.82928e-08
La04G01344	-1.80613	1.1685e-09	8.91014e-08
novel.2334	1.04901	1.17136e-09	8.91907e-08
La22G00297	-1.506	1.17347e-09	8.92227e-08
La23G01181	-1.93104	1.19267e-09	9.05522e-08
La17G01381	-2.09283	1.19871e-09	9.08803e-08
La21G00087	-1.74982	1.23027e-09	9.31392e-08
La23G02329	1.02961	1.23754e-09	9.35556e-08
La20G01500	2.06629	1.25371e-09	9.4555e-08
La04G02161	1.71768	1.25434e-09	9.4555e-08
novel.1442	1.69985	1.26372e-09	9.51263e-08
novel.210	-2.87874	1.30103e-09	9.77953e-08
novel.224	1.51994	1.33091e-09	9.98997e-08
La11G01613	-3.006	1.34856e-09	1.01081e-07
La02G01912	-1.45874	1.37232e-09	1.02716e-07
La19G00435	-1.61674	1.41112e-09	1.05471e-07
La17G00003	-1.87544	1.42705e-09	1.06511e-07
La13G00833	2.42825	1.44899e-09	1.07767e-07
La24G00576	-1.60203	1.44953e-09	1.07767e-07
La19G00697	1.25668	1.45e-09	1.07767e-07
La04G02455	1.74295	1.5107e-09	1.12053e-07
La13G01931	-1.19419	1.51191e-09	1.12053e-07
La09G00884	1.57508	1.52048e-09	1.1253e-07
La10G00554	1.67552	1.54649e-09	1.14295e-07
La22G01299	1.68309	1.57254e-09	1.16058e-07
La03G01185	-3.52764	1.61667e-09	1.19149e-07
La24G00212	1.93148	1.6436e-09	1.20898e-07
La21G00259	1.61153	1.64497e-09	1.20898e-07
La08G01129	1.83393	1.65478e-09	1.21449e-07
La17G00967	-2.07363	1.68895e-09	1.23785e-07
La00G03294	3.04793	1.7082e-09	1.2485e-07
La05G00967	1.56795	1.73495e-09	1.2663e-07
La07G01839	1.16669	1.75467e-09	1.27892e-07
La06G00267	1.12915	1.78346e-09	1.29633e-07
La10G01812	-1.42273	1.80624e-09	1.31109e-07
La24G00757	2.19089	1.86275e-09	1.3484e-07
La15G01152	3.80928	1.87634e-09	1.35638e-07
La09G00063	3.20334	1.89556e-09	1.3684e-07
La18G00761	-1.44985	1.8986e-09	1.36873e-07
La02G02152	1.5096	1.90822e-09	1.37375e-07
La17G01178	1.32975	1.91076e-09	1.37375e-07
La14G00814	-1.33963	1.95933e-09	1.40675e-07
La09G00302	-3.16053	1.97292e-09	1.41458e-07
La26G00482	4.46272	1.97766e-09	1.41607e-07
La08G01253	-1.65043	1.98099e-09	1.41653e-07
La24G00943	1.15114	2.00067e-09	1.42867e-07
La13G00268	1.92502	2.03994e-09	1.45475e-07
La14G01390	-5.14472	2.07284e-09	1.4745e-07
La26G01106	1.59837	2.07322e-09	1.4745e-07
La09G02460	-1.07668	2.07712e-09	1.47528e-07
La08G00143	2.12143	2.08395e-09	1.47815e-07
La22G00639	-1.14346	2.12735e-09	1.50691e-07
La07G01207	1.60296	2.13701e-09	1.51173e-07
La09G01331	1.96344	2.15845e-09	1.52485e-07
La10G01759	1.8107	2.17313e-09	1.53317e-07
La14G01558	-3.12571	2.19943e-09	1.54966e-07
novel.2479	1.60502	2.21505e-09	1.55859e-07
La27G00372	-1.16059	2.22819e-09	1.56575e-07
La05G00851	-1.44578	2.24098e-09	1.57265e-07
La01G02179	2.83016	2.29591e-09	1.60906e-07
La15G01393	-2.26666	2.35579e-09	1.64884e-07
La07G02142	2.44573	2.38297e-09	1.66565e-07
La15G00956	1.79867	2.40092e-09	1.67598e-07
La13G01344	2.1866	2.40831e-09	1.67892e-07
La23G01659	1.75934	2.44122e-09	1.69751e-07
La20G02250	-4.48992	2.4414e-09	1.69751e-07
La22G00032	-2.7905	2.50719e-09	1.74097e-07
La03G01153	2.94902	2.51062e-09	1.74106e-07
La03G00452	-1.13854	2.57282e-09	1.78185e-07
La21G00501	-3.02119	2.59011e-09	1.79148e-07
La10G01785	-2.19141	2.61053e-09	1.80324e-07
La03G01379	-3.25075	2.66389e-09	1.8377e-07
La06G00612	1.23495	2.69636e-09	1.85768e-07
La04G00871	1.65901	2.70871e-09	1.86376e-07
La01G01426	-1.12336	2.74816e-09	1.88844e-07
La20G00670	-2.12675	2.79239e-09	1.91634e-07
La14G01109	-1.25103	2.85135e-09	1.95426e-07
La04G02954	-1.34998	2.87924e-09	1.97082e-07
La23G02214	-2.23121	2.91544e-09	1.99302e-07
La04G01230	1.02902	2.93537e-09	2.00406e-07
La24G00643	1.65729	2.98855e-09	2.03773e-07
La04G03600	-1.11778	3.08688e-09	2.09936e-07
La22G00435	-1.30121	3.13006e-09	2.12599e-07
La18G00259	-2.12364	3.16641e-09	2.14792e-07
La25G00108	-1.59949	3.18225e-09	2.15589e-07
La07G01860	3.61298	3.19922e-09	2.16461e-07
La12G00255	1.32109	3.21727e-09	2.17404e-07
La20G01860	-1.67091	3.22593e-09	2.17711e-07
La20G01837	-1.23779	3.32447e-09	2.2379e-07
La22G00053	-1.3253	3.43192e-09	2.30729e-07
La20G00721	-1.39425	3.4399e-09	2.30972e-07
La06G01481	-1.72259	3.48277e-09	2.33553e-07
La01G02008	-1.08813	3.49149e-09	2.33842e-07
La18G00505	3.41894	3.51328e-09	2.35003e-07
La18G01737	1.74008	3.52024e-09	2.35171e-07
La17G00428	-1.82696	3.5566e-09	2.373e-07
La03G00288	1.67647	3.58108e-09	2.38331e-07
La20G01600	-1.56485	3.61638e-09	2.40378e-07
La24G01688	-1.07327	3.65927e-09	2.42619e-07
La00G04288	2.33379	3.6786e-09	2.43594e-07
La26G02018	-3.62987	3.76903e-09	2.48879e-07
La26G00252	-1.57414	3.77718e-09	2.48879e-07
La02G00125	-2.43384	3.82274e-09	2.51563e-07
La18G02125	-1.03459	3.87033e-09	2.54062e-07
La23G00043	1.14217	3.91447e-09	2.56641e-07
La04G02012	2.07369	3.99498e-09	2.61595e-07
La10G00606	-2.98256	4.05553e-09	2.64903e-07
La00G01333	-2.12145	4.10061e-09	2.67517e-07
La26G01812	-1.86064	4.119e-09	2.68385e-07
La08G01285	1.80134	4.16982e-09	2.71362e-07
La17G01673	-1.3337	4.20438e-09	2.73274e-07
La05G00822	-1.75287	4.21182e-09	2.73422e-07
La04G00805	1.87653	4.2432e-09	2.7512e-07
La06G00150	-1.9245	4.44468e-09	2.87831e-07
La25G00188	-2.21251	4.57921e-09	2.9618e-07
La04G02510	2.16233	4.7878e-09	3.09293e-07
La15G01508	2.01158	4.86557e-09	3.13933e-07
La22G01551	1.48587	5.14455e-09	3.31528e-07
La23G01879	2.2188	5.18796e-09	3.33919e-07
La24G01326	-2.05236	5.34352e-09	3.43513e-07
La04G02127	-4.83816	5.38109e-09	3.45508e-07
La18G02161	-1.22836	5.39883e-09	3.46226e-07
La23G00120	-1.07663	5.41712e-09	3.46978e-07
La03G00144	-1.82973	5.54432e-09	3.54696e-07
La10G00484	1.5955	5.55465e-09	3.54927e-07
novel.215	-2.23969	5.69795e-09	3.63205e-07
La20G01648	-1.73955	5.71788e-09	3.63885e-07
La20G01375	1.44303	5.72239e-09	3.63885e-07
La00G04610	1.78438	5.76898e-09	3.66406e-07
La21G00535	1.2086	5.79286e-09	3.67482e-07
La09G01275	-1.06046	5.80432e-09	3.67767e-07
La20G01983	1.44907	5.85845e-09	3.70752e-07
La09G01282	-1.45349	6.01236e-09	3.80038e-07
La01G00275	1.65541	6.02443e-09	3.80345e-07
La13G01300	3.81226	6.07408e-09	3.83022e-07
La10G01500	-1.78271	6.15611e-09	3.87732e-07
La23G00977	-1.09295	6.24154e-09	3.92645e-07
La11G00417	1.32271	6.2772e-09	3.94419e-07
novel.1883	-2.98585	6.55102e-09	4.11135e-07
novel.323	2.12487	6.61026e-09	4.14054e-07
La23G01620	-1.82276	6.6132e-09	4.14054e-07
novel.1622	2.07905	6.7093e-09	4.19573e-07
La16G00481	-2.12849	7.1901e-09	4.49109e-07
La09G01237	1.79214	7.22503e-09	4.50758e-07
La26G01325	-1.74814	7.33043e-09	4.56795e-07
La13G00235	-1.2218	7.42709e-09	4.62273e-07
La03G01276	-1.43583	7.44735e-09	4.62928e-07
La10G00310	-1.27922	7.45514e-09	4.62928e-07
novel.2490	1.74278	7.65253e-09	4.74071e-07
La20G01296	1.5503	7.74482e-09	4.79227e-07
La23G02260	2.97231	7.97443e-09	4.92857e-07
La21G01403	1.4026	8.08012e-09	4.98806e-07
La09G01647	-4.11887	8.1356e-09	5.01644e-07
La08G01605	-1.61503	8.15396e-09	5.02191e-07
La01G02990	-2.80668	8.32453e-09	5.12099e-07
La01G01128	-1.49124	8.50922e-09	5.22852e-07
La18G00445	1.37609	8.52833e-09	5.23418e-07
La22G00480	-1.64628	8.59655e-09	5.26993e-07
La27G00158	-3.95026	8.75691e-09	5.36201e-07
La10G01597	2.93405	8.87398e-09	5.42741e-07
La18G01398	-1.37766	9.1206e-09	5.57179e-07
La06G01858	1.48735	9.35437e-09	5.708e-07
La18G00856	1.60163	9.49661e-09	5.78144e-07
La26G01499	-1.63897	9.57104e-09	5.82005e-07
La23G01979	1.97446	9.78704e-09	5.93774e-07
La12G01241	1.45933	9.85589e-09	5.97265e-07
La22G00471	1.86312	9.98899e-09	6.04637e-07
La20G02706	1.11343	1.02023e-08	6.16134e-07
La04G02990	-2.20698	1.02142e-08	6.16154e-07
novel.1471	1.35567	1.03552e-08	6.23946e-07
La20G01990	1.74706	1.06561e-08	6.41346e-07
La20G00707	1.4606	1.09481e-08	6.57421e-07
La12G00611	-1.76373	1.12878e-08	6.7628e-07
La16G00959	-3.46773	1.13449e-08	6.78461e-07
La15G01513	2.39286	1.13498e-08	6.78461e-07
La03G02213	-4.35864	1.13801e-08	6.79455e-07
La23G00785	1.36507	1.13922e-08	6.79455e-07
La26G00546	-1.41377	1.14349e-08	6.81236e-07
La08G00014	-1.38864	1.1727e-08	6.9785e-07
La23G01449	-1.15875	1.18131e-08	7.02181e-07
La23G00188	-1.59478	1.22824e-08	7.2926e-07
La09G02762	-2.25952	1.23978e-08	7.3528e-07
La08G00387	1.31644	1.24417e-08	7.36997e-07
La24G02011	1.60947	1.24546e-08	7.36997e-07
La20G01173	1.94007	1.30114e-08	7.69087e-07
La26G00765	1.0061	1.3365e-08	7.88223e-07
La09G02355	-1.7891	1.35308e-08	7.96643e-07
La12G01543	1.33588	1.35379e-08	7.96643e-07
La07G00616	2.24838	1.41243e-08	8.29556e-07
La11G00072	-1.87184	1.41286e-08	8.29556e-07
La00G00850	-7.20296	1.46303e-08	8.58057e-07
La02G00145	1.06394	1.47297e-08	8.6293e-07
La00G04027	-1.60644	1.48297e-08	8.67826e-07
La18G00947	1.62852	1.52909e-08	8.92834e-07
La00G04688	1.45338	1.5732e-08	9.17576e-07
La03G02273	-1.76	1.57924e-08	9.19997e-07
La11G00860	-1.61841	1.5818e-08	9.19997e-07
La24G00049	-2.01138	1.58257e-08	9.19997e-07
La23G02370	-1.21412	1.61262e-08	9.36434e-07
La23G02027	2.90835	1.64538e-08	9.54409e-07
La25G00628	1.14137	1.64832e-08	9.54953e-07
La01G00278	-1.08565	1.65382e-08	9.56158e-07
La13G00921	2.03319	1.67259e-08	9.6595e-07
La18G01271	-1.60957	1.68168e-08	9.70144e-07
La20G01705	-1.00738	1.69763e-08	9.78277e-07
La06G00434	2.49236	1.72398e-08	9.92036e-07
novel.1203	1.94593	1.72526e-08	9.92036e-07
La14G01116	-1.7443	1.75584e-08	1.00833e-06
La26G01924	1.06085	1.75742e-08	1.00833e-06
La27G00204	-1.14958	1.8251e-08	1.04603e-06
La00G05437	-3.21309	1.83686e-08	1.05162e-06
La00G03068	2.06763	1.87508e-08	1.07119e-06
La26G00296	1.34328	1.91524e-08	1.09295e-06
La02G01911	-3.49302	1.91784e-08	1.09325e-06
La04G00306	-1.53305	1.93857e-08	1.10388e-06
La03G00921	-1.44734	1.97855e-08	1.12543e-06
La16G01400	4.39191	1.99545e-08	1.13382e-06
La23G02102	1.15999	2.01679e-08	1.14472e-06
La19G01000	1.28403	2.01987e-08	1.14524e-06
La00G02777	-4.94732	2.05408e-08	1.16338e-06
La23G00307	-1.09417	2.06072e-08	1.16465e-06
La17G00291	-1.19394	2.06686e-08	1.16687e-06
La23G00145	3.16769	2.11103e-08	1.18939e-06
La18G01430	1.63537	2.11126e-08	1.18939e-06
La04G01341	-1.62114	2.12198e-08	1.19416e-06
La00G00564	7.68387	2.12981e-08	1.19729e-06
La12G01432	-2.16934	2.1439e-08	1.20393e-06
La04G01598	-1.01278	2.18285e-08	1.22451e-06
La02G00977	2.37586	2.24873e-08	1.26012e-06
novel.408	-1.87235	2.32085e-08	1.29641e-06
La25G00356	1.37038	2.34025e-08	1.30587e-06
La04G03098	-2.61928	2.34549e-08	1.30741e-06
La21G00125	2.19714	2.35619e-08	1.312e-06
La23G01756	-1.44693	2.42946e-08	1.34869e-06
La04G00483	-1.52657	2.42975e-08	1.34869e-06
La00G00028	1.3446	2.50358e-08	1.38821e-06
La12G01654	1.10821	2.53482e-08	1.40406e-06
La09G02596	-1.98468	2.60697e-08	1.44252e-06
La27G00220	-1.07109	2.62547e-08	1.44972e-06
La01G02850	-1.41748	2.66325e-08	1.46751e-06
novel.1882	-3.49566	2.68351e-08	1.47713e-06
La01G00041	-2.22951	2.74348e-08	1.50857e-06
La18G01409	-2.59364	2.76767e-08	1.52029e-06
La21G00318	-2.84553	2.80049e-08	1.53672e-06
La16G00040	-1.16468	2.88116e-08	1.57935e-06
La00G03889	3.53137	2.91513e-08	1.59631e-06
La26G00011	-1.09207	2.95161e-08	1.61462e-06
La14G01068	-1.24709	2.9635e-08	1.61944e-06
La04G01824	-1.02801	2.99298e-08	1.63386e-06
La23G02498	-1.11798	2.99737e-08	1.63457e-06
La00G03385	2.27102	3.00986e-08	1.6396e-06
La22G02373	1.99923	3.0128e-08	1.6396e-06
La12G00251	-4.53767	3.03321e-08	1.64901e-06
La01G01954	-1.69421	3.05201e-08	1.65753e-06
La09G00776	-1.06951	3.06286e-08	1.66171e-06
La00G00123	-2.50904	3.0993e-08	1.67804e-06
La18G01574	-4.54479	3.1048e-08	1.67929e-06
La22G00593	-2.5439	3.1189e-08	1.68382e-06
novel.38	1.86468	3.12195e-08	1.68382e-06
La27G00373	-1.11454	3.12273e-08	1.68382e-06
La00G02280	1.22263	3.19361e-08	1.72029e-06
La03G02918	-1.45148	3.2014e-08	1.72272e-06
La17G01230	-1.17932	3.23574e-08	1.73943e-06
La03G01166	-2.01419	3.24033e-08	1.74013e-06
La17G00902	-1.12538	3.25837e-08	1.74804e-06
La19G00362	1.21325	3.27971e-08	1.75771e-06
La10G00730	-5.07313	3.31219e-08	1.77261e-06
La07G01560	-1.01056	3.31423e-08	1.77261e-06
La09G01525	-1.7601	3.34814e-08	1.78894e-06
La22G00377	-1.49695	3.38709e-08	1.80792e-06
La18G01782	-1.98396	3.39425e-08	1.80991e-06
La08G00118	-2.2301	3.40935e-08	1.8161e-06
La08G00900	-2.44269	3.41272e-08	1.8161e-06
La12G01763	1.48351	3.5111e-08	1.86657e-06
La27G00400	-1.39684	3.533e-08	1.87402e-06
La13G00580	-1.08876	3.53343e-08	1.87402e-06
La03G01054	-2.41708	3.53576e-08	1.87402e-06
La11G01788	-3.21608	3.54937e-08	1.87935e-06
La09G01168	-1.91042	3.57618e-08	1.88976e-06
La04G01523	1.10091	3.61344e-08	1.90754e-06
novel.404	-1.85815	3.74076e-08	1.97278e-06
La26G01840	-1.33172	3.76728e-08	1.98282e-06
novel.1537	-2.61985	3.7827e-08	1.98895e-06
La02G01485	1.04563	3.87502e-08	2.03319e-06
La14G00585	-1.36392	3.87838e-08	2.03319e-06
La19G01653	1.74882	3.88796e-08	2.03619e-06
La01G02468	1.64537	3.90871e-08	2.04503e-06
novel.1766	2.91625	3.94843e-08	2.06377e-06
La17G01268	1.35612	3.96354e-08	2.06962e-06
La17G01800	3.23515	4.06449e-08	2.12023e-06
La04G00868	1.00896	4.0881e-08	2.13045e-06
La20G00143	1.07948	4.18816e-08	2.17972e-06
La09G01602	-1.17209	4.1909e-08	2.17972e-06
La22G00673	1.14035	4.20226e-08	2.18348e-06
La08G01082	1.66652	4.21216e-08	2.18648e-06
La25G00643	-3.34882	4.25364e-08	2.20584e-06
La14G01878	-2.16201	4.27664e-08	2.21559e-06
La03G00850	2.36718	4.30857e-08	2.22995e-06
La04G01502	-1.47083	4.33866e-08	2.24166e-06
La12G01887	3.21081	4.33969e-08	2.24166e-06
La04G00934	2.321	4.44366e-08	2.29089e-06
La04G00910	-1.36839	4.4623e-08	2.29826e-06
La24G00656	-1.38825	4.6196e-08	2.37696e-06
La23G00784	1.70855	4.66371e-08	2.39732e-06
La20G01284	1.11257	4.68567e-08	2.40627e-06
La13G02018	-1.25621	4.77362e-08	2.44905e-06
La04G01157	1.35987	4.78123e-08	2.45058e-06
La15G00797	-1.16711	4.83178e-08	2.47409e-06
La22G01921	2.57659	4.83799e-08	2.47487e-06
La22G01336	-1.60978	4.85734e-08	2.48236e-06
La04G00063	1.2917	4.8735e-08	2.48822e-06
La20G02043	-2.94731	5.06117e-08	2.58154e-06
La27G00122	1.14266	5.07275e-08	2.58495e-06
La14G00515	-2.14467	5.11646e-08	2.60471e-06
La14G00162	-1.78405	5.12409e-08	2.60609e-06
La18G01880	1.81997	5.1446e-08	2.614e-06
La09G00824	1.19121	5.17217e-08	2.62548e-06
La18G00685	-1.21823	5.20635e-08	2.6403e-06
La04G00843	1.32925	5.21458e-08	2.64194e-06
La18G00145	-2.11636	5.22878e-08	2.64659e-06
La11G00961	-1.63102	5.27627e-08	2.66808e-06
La10G00789	-1.84953	5.31422e-08	2.67958e-06
La07G00155	2.02471	5.33315e-08	2.68655e-06
La07G01002	1.34722	5.3547e-08	2.69368e-06
La09G01199	1.1584	5.3575e-08	2.69368e-06
La01G02534	1.15641	5.44603e-08	2.73559e-06
La08G01180	1.13026	5.57646e-08	2.79845e-06
La23G02286	1.95985	5.58832e-08	2.80174e-06
La18G01764	1.99931	5.83292e-08	2.9216e-06
La23G01818	-2.24195	5.94383e-08	2.96918e-06
La09G02876	-1.2475	5.94477e-08	2.96918e-06
La21G00901	-2.0949	5.9971e-08	2.99249e-06
La20G01366	1.1016	6.08508e-08	3.03067e-06
La09G02890	-1.15193	6.17673e-08	3.07342e-06
La07G00952	-2.47416	6.18722e-08	3.07574e-06
La15G01110	1.66231	6.25362e-08	3.10583e-06
La19G01247	-1.10435	6.27711e-08	3.11457e-06
La20G02131	2.57314	6.29473e-08	3.12038e-06
La00G02992	1.37443	6.31382e-08	3.12691e-06
La07G00804	-1.63472	6.40513e-08	3.16916e-06
La02G00789	1.06543	6.4299e-08	3.17844e-06
La17G00719	-1.04512	6.54769e-08	3.22761e-06
La11G00605	-2.01618	6.61175e-08	3.25615e-06
La01G02820	-1.22881	6.62172e-08	3.25802e-06
La01G01181	-2.4298	6.65742e-08	3.27254e-06
La09G02157	-1.72498	6.67395e-08	3.27762e-06
La26G00164	1.85779	6.72473e-08	3.29949e-06
La04G01227	-2.68773	6.76159e-08	3.31449e-06
La07G02182	-2.33169	6.87524e-08	3.36708e-06
La01G01731	1.79834	6.92482e-08	3.38816e-06
La12G01431	-1.59426	7.02927e-08	3.43297e-06
La13G01767	-1.46345	7.05746e-08	3.44356e-06
La27G00622	2.27667	7.12271e-08	3.47219e-06
La23G00116	-1.10061	7.14518e-08	3.47964e-06
La07G02059	-1.03758	7.15578e-08	3.47964e-06
La23G00194	1.12682	7.15775e-08	3.47964e-06
La07G02007	1.07273	7.19938e-08	3.49666e-06
La22G01380	1.58156	7.32251e-08	3.5532e-06
La04G02921	-1.43128	7.34307e-08	3.55991e-06
La00G01192	1.67582	7.38149e-08	3.57525e-06
La26G00098	2.23755	7.4147e-08	3.58805e-06
La19G01068	-1.49342	7.46042e-08	3.60028e-06
La04G01993	1.36932	7.60031e-08	3.66444e-06
La03G01025	-3.1239	7.71042e-08	3.71397e-06
La23G00710	1.26793	7.71708e-08	3.71397e-06
novel.1376	-1.55388	7.86951e-08	3.78388e-06
La03G00294	1.04928	8.01381e-08	3.84976e-06
La06G00299	-1.42178	8.03076e-08	3.8544e-06
La08G00564	7.23956	8.10542e-08	3.8867e-06
La24G01843	-1.70871	8.20118e-08	3.92906e-06
La21G01646	1.0628	8.24294e-08	3.94549e-06
La10G01979	1.25263	8.35882e-08	3.99372e-06
La18G01098	1.08541	8.42889e-08	4.02356e-06
La24G01606	1.41251	8.47514e-08	4.04199e-06
La08G00956	1.51327	8.72815e-08	4.15515e-06
La09G02374	-1.2962	8.75757e-08	4.1654e-06
La05G01098	-4.32687	8.91146e-08	4.23478e-06
La08G00386	2.12691	9.0316e-08	4.28417e-06
La23G00808	1.50712	9.26342e-08	4.38626e-06
La00G02787	2.84087	9.44164e-08	4.46265e-06
La08G00209	-2.81716	9.5058e-08	4.48896e-06
La18G01844	1.15789	9.51997e-08	4.49164e-06
La05G01811	-2.33259	9.5504e-08	4.50198e-06
La01G01728	1.67327	9.66688e-08	4.54877e-06
La02G02142	-1.24962	9.68587e-08	4.55365e-06
La02G00699	1.59573	9.70345e-08	4.55786e-06
La22G00521	1.0159	9.72054e-08	4.56183e-06
La12G01788	1.9758	1.02278e-07	4.79139e-06
La22G00419	1.43819	1.0253e-07	4.79893e-06
La10G01606	1.72451	1.02649e-07	4.80023e-06
La20G01211	-1.45918	1.03527e-07	4.83704e-06
La03G01275	-1.34827	1.04949e-07	4.89914e-06
La07G01960	6.02381	1.05227e-07	4.90777e-06
La06G00727	-1.54121	1.05971e-07	4.93376e-06
La07G02047	-4.58483	1.06242e-07	4.94205e-06
La17G01675	-1.33586	1.07013e-07	4.97351e-06
La15G00153	-1.67247	1.08143e-07	5.01721e-06
La27G00148	-2.09963	1.09221e-07	5.05833e-06
La09G02577	-1.43427	1.10148e-07	5.09682e-06
La18G01747	-1.96813	1.10393e-07	5.10366e-06
La07G01600	1.45489	1.11317e-07	5.14188e-06
La22G02897	-2.21669	1.12184e-07	5.1774e-06
La14G00839	-1.12717	1.13225e-07	5.22092e-06
La11G01773	-3.18712	1.13938e-07	5.24919e-06
La25G00217	1.94272	1.14423e-07	5.26696e-06
La09G00464	-3.07815	1.1801e-07	5.42734e-06
La18G00431	-1.79259	1.1977e-07	5.50346e-06
La10G00502	1.28989	1.20597e-07	5.53187e-06
La23G01570	1.21656	1.22045e-07	5.58374e-06
La26G00579	-2.05954	1.2512e-07	5.71946e-06
La20G00876	-2.27461	1.25634e-07	5.73801e-06
La06G01846	-2.42745	1.25816e-07	5.74134e-06
La15G01528	-1.00991	1.28194e-07	5.83807e-06
La06G00559	-2.33702	1.28267e-07	5.83807e-06
La19G01898	-1.81647	1.28482e-07	5.84284e-06
La01G02444	-2.40618	1.29504e-07	5.88423e-06
La02G00681	1.15162	1.31957e-07	5.99058e-06
La06G01336	-1.45274	1.34145e-07	6.08465e-06
La21G01435	2.57206	1.35105e-07	6.12296e-06
La01G01715	-1.4933	1.35547e-07	6.13773e-06
La00G04195	1.4427	1.37273e-07	6.2045e-06
La07G00146	-1.05133	1.37367e-07	6.2045e-06
La27G00365	1.06175	1.39187e-07	6.28101e-06
La20G01792	1.12478	1.41682e-07	6.3851e-06
La02G00011	1.72668	1.41737e-07	6.3851e-06
La08G00664	1.67881	1.41856e-07	6.3851e-06
La07G00608	-2.29643	1.42993e-07	6.42107e-06
La14G01734	-3.62536	1.4302e-07	6.42107e-06
La12G01357	2.25346	1.47948e-07	6.63668e-06
La18G01309	-1.19514	1.48152e-07	6.64021e-06
La01G01297	1.45139	1.49406e-07	6.69073e-06
La22G00635	1.03425	1.50314e-07	6.72569e-06
La14G00549	-1.65301	1.52064e-07	6.79825e-06
La09G02699	-1.9076	1.5291e-07	6.82451e-06
La08G01400	2.18932	1.54746e-07	6.90063e-06
La01G00942	-1.46759	1.54909e-07	6.90206e-06
La13G01938	-1.41392	1.55411e-07	6.91859e-06
La26G00359	-2.11465	1.55595e-07	6.92098e-06
La00G02860	-2.47394	1.55803e-07	6.92438e-06
La26G00179	1.55599	1.62141e-07	7.19398e-06
La09G01643	-1.4122	1.63414e-07	7.24436e-06
La00G01874	1.28385	1.64935e-07	7.30568e-06
La01G00460	1.12033	1.65551e-07	7.32683e-06
novel.472	-1.84709	1.66264e-07	7.35223e-06
La04G03431	-1.25731	1.66553e-07	7.35881e-06
La10G01710	1.72829	1.66951e-07	7.37026e-06
La22G01561	1.09304	1.67655e-07	7.39514e-06
La15G01359	-1.873	1.68225e-07	7.40939e-06
La24G00376	1.72257	1.68258e-07	7.40939e-06
La10G01649	-1.64863	1.68945e-07	7.43344e-06
La10G01729	-1.80002	1.69853e-07	7.46718e-06
La26G01782	1.40656	1.70333e-07	7.47745e-06
La19G00875	1.29274	1.70507e-07	7.47745e-06
La12G01990	-1.55784	1.70511e-07	7.47745e-06
La15G00760	-2.32132	1.74893e-07	7.66326e-06
La10G01613	-1.63573	1.75272e-07	7.67349e-06
La02G00714	-1.5802	1.7703e-07	7.73765e-06
La10G01320	-1.35319	1.78825e-07	7.80319e-06
La10G01818	-2.20738	1.80341e-07	7.86285e-06
La02G00037	-1.86778	1.83081e-07	7.97574e-06
La23G01831	-1.02202	1.83704e-07	7.99362e-06
La14G01383	-2.374	1.83794e-07	7.99362e-06
La09G01297	-1.656	1.84408e-07	8.00716e-06
La14G00307	1.50163	1.84409e-07	8.00716e-06
La01G00673	-1.03957	1.84846e-07	8.01297e-06
La01G02122	-1.16172	1.88742e-07	8.17518e-06
La20G02459	2.1004	1.92262e-07	8.314e-06
La07G01050	-2.07647	1.94197e-07	8.39082e-06
novel.2825	-2.06269	1.94443e-07	8.39389e-06
La01G01123	-1.37475	1.94586e-07	8.39389e-06
La26G01902	-2.28693	1.97766e-07	8.5241e-06
La20G00946	1.63	1.99626e-07	8.59352e-06
La18G00882	1.31653	1.99702e-07	8.59352e-06
La16G01530	-1.07222	2.01627e-07	8.66929e-06
La19G00687	2.3333	2.02079e-07	8.68053e-06
La17G00470	-2.05833	2.04167e-07	8.75716e-06
La08G00239	-2.25928	2.05923e-07	8.8253e-06
La24G00204	1.60918	2.06093e-07	8.82544e-06
La06G01473	1.02906	2.07591e-07	8.88238e-06
La20G01742	-1.35812	2.09462e-07	8.95519e-06
La08G01527	-1.00445	2.11293e-07	9.02617e-06
La20G02107	-1.54786	2.12349e-07	9.06395e-06
La21G00042	1.6179	2.12788e-07	9.07533e-06
La10G00363	1.88025	2.14863e-07	9.15648e-06
La20G02253	2.28948	2.17227e-07	9.24054e-06
La10G01225	-2.00923	2.17361e-07	9.24054e-06
La26G01872	-2.63313	2.17797e-07	9.25165e-06
La00G04279	-2.19262	2.18168e-07	9.25996e-06
La26G00680	-1.1487	2.19768e-07	9.32037e-06
La09G02344	1.18541	2.20207e-07	9.33151e-06
La03G02790	-1.20855	2.22047e-07	9.40195e-06
La07G00317	-1.13677	2.22659e-07	9.4203e-06
La27G00371	-1.01222	2.23681e-07	9.456e-06
La26G00660	-1.85706	2.27544e-07	9.6092e-06
La01G01680	2.40573	2.27669e-07	9.6092e-06
La10G00391	-1.34079	2.27911e-07	9.61173e-06
La18G00552	-1.11448	2.29449e-07	9.66887e-06
La14G00010	1.41645	2.30362e-07	9.69961e-06
La04G02584	1.29729	2.31139e-07	9.72457e-06
La17G00917	1.67935	2.3313e-07	9.80053e-06
La01G03019	1.84428	2.34407e-07	9.8464e-06
La09G02527	-1.46411	2.34755e-07	9.85319e-06
La00G05605	-1.96388	2.37525e-07	9.96152e-06
La00G03749	1.76883	2.38131e-07	9.97902e-06
La21G00406	-1.12304	2.38488e-07	9.98607e-06
La18G01980	-1.54967	2.40394e-07	1.00527e-05
La18G01753	1.5356	2.40459e-07	1.00527e-05
La03G01056	-1.35498	2.40823e-07	1.00599e-05
La12G01233	1.24575	2.41629e-07	1.00856e-05
La03G01372	-2.23387	2.45654e-07	1.02455e-05
La18G00745	-1.4519	2.46468e-07	1.02714e-05
novel.95	2.02308	2.48794e-07	1.03601e-05
La00G00086	1.44049	2.4934e-07	1.03747e-05
La12G01624	-1.81107	2.5441e-07	1.05729e-05
La00G02597	1.3713	2.55094e-07	1.05891e-05
La02G00209	-1.45959	2.56176e-07	1.06257e-05
La02G02055	-2.84865	2.57338e-07	1.06655e-05
La20G02262	-2.08935	2.5974e-07	1.07566e-05
La09G02711	-1.14425	2.62084e-07	1.08452e-05
La16G00225	-1.33177	2.63004e-07	1.08747e-05
La21G01350	1.84599	2.65892e-07	1.09856e-05
La09G02563	-1.16765	2.66536e-07	1.09973e-05
La22G00299	-2.04655	2.66592e-07	1.09973e-05
La16G01389	1.82612	2.6878e-07	1.10789e-05
La17G00484	1.20162	2.69466e-07	1.10985e-05
La18G02114	-1.03731	2.70158e-07	1.11184e-05
La19G00431	-4.37316	2.71875e-07	1.11736e-05
La07G00473	-2.61164	2.71925e-07	1.11736e-05
La10G00692	1.55509	2.74575e-07	1.12738e-05
La04G01233	-1.08599	2.76841e-07	1.1358e-05
La04G01546	2.62578	2.77598e-07	1.13802e-05
La04G02676	1.71068	2.78659e-07	1.14149e-05
La10G00691	1.33801	2.79813e-07	1.14532e-05
La04G01252	1.4572	2.83743e-07	1.16051e-05
La03G01747	-1.29555	2.85403e-07	1.1664e-05
La11G01369	-1.23525	2.87286e-07	1.1728e-05
La04G02842	-3.56388	2.87414e-07	1.1728e-05
La01G00093	-2.47173	2.88437e-07	1.17607e-05
La00G04267	1.6102	2.93257e-07	1.1948e-05
La09G01924	1.06751	2.94643e-07	1.19952e-05
La02G00686	1.04876	2.98761e-07	1.21535e-05
La04G01832	1.04899	3.00359e-07	1.22091e-05
novel.654	2.46868	3.02015e-07	1.2267e-05
La22G02359	-1.28848	3.05143e-07	1.23657e-05
La10G00914	3.23143	3.05148e-07	1.23657e-05
La14G01012	1.15347	3.09069e-07	1.25055e-05
La16G00968	-2.01535	3.14281e-07	1.27066e-05
La09G01832	-1.83775	3.16014e-07	1.27669e-05
La22G02768	1.09244	3.21756e-07	1.2989e-05
La13G01527	1.72853	3.24893e-07	1.30956e-05
La18G01746	-1.22147	3.27841e-07	1.32044e-05
La00G03032	-1.18565	3.30083e-07	1.32845e-05
La14G01563	-1.02466	3.31002e-07	1.33114e-05
La05G02138	-2.41055	3.31942e-07	1.33319e-05
La07G00187	-2.02072	3.32018e-07	1.33319e-05
La19G00424	-3.1394	3.33899e-07	1.33973e-05
La25G00885	-1.20685	3.36664e-07	1.34877e-05
La23G01139	1.71709	3.37511e-07	1.35114e-05
La12G01514	1.76845	3.41113e-07	1.3635e-05
La07G01683	-2.25312	3.4292e-07	1.36969e-05
La24G00031	-1.35213	3.45233e-07	1.37788e-05
La11G01444	-1.91479	3.4918e-07	1.39258e-05
La24G01436	2.27527	3.4981e-07	1.39404e-05
La27G00689	-1.69635	3.58578e-07	1.42576e-05
La03G02601	-1.01424	3.68068e-07	1.4613e-05
La00G04477	-2.12366	3.75334e-07	1.48902e-05
La00G02269	-2.72063	3.79005e-07	1.50246e-05
La21G00094	-1.66485	3.80799e-07	1.50844e-05
La20G02493	3.06788	3.88023e-07	1.53246e-05
La24G00011	-2.82764	3.9203e-07	1.54713e-05
La07G01317	-1.07441	3.95045e-07	1.55786e-05
La23G01003	-1.37589	4.00476e-07	1.5781e-05
La01G01856	1.38168	4.0102e-07	1.57907e-05
La14G01108	-1.13312	4.01676e-07	1.58048e-05
La20G00980	-3.46852	4.06368e-07	1.59775e-05
novel.406	-2.07283	4.12535e-07	1.61958e-05
La26G01764	-2.1518	4.14921e-07	1.62774e-05
La24G00247	-1.31669	4.21998e-07	1.64938e-05
La04G03044	-2.44506	4.29923e-07	1.67911e-05
La09G02307	1.14337	4.31832e-07	1.68533e-05
La04G02261	1.62552	4.41454e-07	1.71907e-05
La03G00935	-2.66062	4.44094e-07	1.72808e-05
La19G01204	-1.69752	4.44986e-07	1.73027e-05
La19G00538	-1.58503	4.47035e-07	1.73696e-05
La03G00923	1.04506	4.50016e-07	1.74726e-05
La19G00059	1.20367	4.52319e-07	1.75491e-05
La04G01011	-1.49535	4.5511e-07	1.76444e-05
La07G01523	-1.89061	4.59012e-07	1.77827e-05
La08G01638	1.79859	4.59957e-07	1.78062e-05
La24G02022	1.96316	4.63344e-07	1.79242e-05
La03G01181	-1.72531	4.63927e-07	1.79337e-05
La00G04929	-1.21458	4.64584e-07	1.79459e-05
La03G01366	1.47107	4.69294e-07	1.81014e-05
La04G03213	1.36943	4.70058e-07	1.81176e-05
La03G00688	1.04739	4.72721e-07	1.81937e-05
novel.2469	1.72311	4.73594e-07	1.82141e-05
La19G00850	1.20504	4.75272e-07	1.82653e-05
La03G01710	1.37651	4.76786e-07	1.83033e-05
La05G01635	-1.20203	4.77185e-07	1.83033e-05
La17G00245	-2.15276	4.773e-07	1.83033e-05
La10G01475	1.21171	4.90103e-07	1.87807e-05
La26G00001	1.58021	4.93048e-07	1.88661e-05
La01G03380	-2.66944	4.95532e-07	1.89475e-05
La10G01506	1.29532	4.96698e-07	1.89783e-05
La23G00383	-2.88235	4.98014e-07	1.90031e-05
La03G01640	-1.11523	4.98065e-07	1.90031e-05
La25G00062	-1.34629	4.98818e-07	1.90181e-05
La15G01108	1.32395	5.01016e-07	1.90881e-05
La20G02252	1.35519	5.06582e-07	1.92724e-05
La16G01289	1.24358	5.07413e-07	1.92901e-05
La26G01211	-2.97396	5.08797e-07	1.93237e-05
novel.1511	1.7809	5.09028e-07	1.93237e-05
La26G00481	1.26124	5.09407e-07	1.93242e-05
La18G02085	-1.13357	5.12244e-07	1.94179e-05
La15G00950	-1.01106	5.13792e-07	1.94542e-05
La14G01811	1.25847	5.13938e-07	1.94542e-05
La00G02254	1.76873	5.1766e-07	1.9581e-05
La25G00706	2.2165	5.19845e-07	1.96496e-05
La00G00312	-1.25222	5.2672e-07	1.98811e-05
La04G01452	1.34024	5.27509e-07	1.98966e-05
La03G01031	1.03185	5.30405e-07	1.99916e-05
La26G00398	-1.27483	5.32849e-07	2.0066e-05
La17G01366	3.38958	5.33139e-07	2.0066e-05
novel.1843	4.11838	5.35357e-07	2.01352e-05
La02G01278	-1.073	5.3634e-07	2.01578e-05
La12G01449	-1.1261	5.43709e-07	2.04057e-05
La00G03020	2.38976	5.47392e-07	2.05148e-05
novel.662	1.57155	5.69511e-07	2.12834e-05
La03G00093	6.99701	5.70189e-07	2.12936e-05
La06G00390	-1.21837	5.75975e-07	2.14794e-05
La01G01171	1.03028	5.8147e-07	2.16537e-05
La19G01602	-1.13952	5.83052e-07	2.16973e-05
La03G00691	-1.3692	5.87523e-07	2.18483e-05
La14G00166	-1.37465	5.90039e-07	2.1911e-05
La03G00421	-1.28961	5.95902e-07	2.20897e-05
La00G01743	-3.2525	5.96104e-07	2.20897e-05
La07G02338	-1.16832	5.9868e-07	2.21696e-05
La12G01859	1.07744	6.02445e-07	2.22934e-05
La00G01107	-2.33594	6.03281e-07	2.23087e-05
La22G00658	1.2926	6.04407e-07	2.23347e-05
La16G00135	-1.59384	6.06259e-07	2.23875e-05
La19G01410	2.38	6.10771e-07	2.25384e-05
La23G01629	-1.44229	6.11418e-07	2.25465e-05
La20G02144	1.86255	6.1487e-07	2.26325e-05
La07G00548	1.15613	6.14909e-07	2.26325e-05
La02G02317	1.18216	6.15036e-07	2.26325e-05
La22G00689	1.39082	6.18352e-07	2.27387e-05
La09G01598	-1.67236	6.18812e-07	2.27398e-05
novel.665	1.7684	6.24227e-07	2.29229e-05
La21G01370	1.27679	6.2796e-07	2.3044e-05
La05G00425	-1.95925	6.32423e-07	2.31916e-05
La23G01687	-1.03751	6.35421e-07	2.32727e-05
La09G02525	-1.20271	6.35952e-07	2.32727e-05
La23G00083	-1.06955	6.36349e-07	2.32727e-05
La07G01421	-1.3005	6.37275e-07	2.32887e-05
La08G00364	1.35198	6.40359e-07	2.33853e-05
La14G01330	1.33222	6.46391e-07	2.35893e-05
La19G01481	-1.89464	6.47372e-07	2.36087e-05
La04G00732	1.55478	6.58514e-07	2.39878e-05
La27G00651	1.9815	6.58673e-07	2.39878e-05
La20G01018	1.44129	6.59969e-07	2.40184e-05
La01G00398	-3.36095	6.60605e-07	2.4025e-05
La22G00302	-1.88732	6.61093e-07	2.40262e-05
La01G02931	1.21614	6.63647e-07	2.40869e-05
La20G02044	-1.85551	6.63675e-07	2.40869e-05
La01G01725	-2.47022	6.72361e-07	2.43854e-05
novel.2457	-1.99001	6.77318e-07	2.45315e-05
La24G00642	2.02807	6.83032e-07	2.47033e-05
La13G02020	-1.83587	6.83461e-07	2.47033e-05
La18G01943	1.07521	6.96865e-07	2.51533e-05
La02G01367	1.2567	6.99083e-07	2.52161e-05
La26G01683	-1.2089	7.00284e-07	2.52422e-05
novel.1660	1.1894	7.01983e-07	2.52862e-05
La15G01291	-1.89969	7.06955e-07	2.5448e-05
La22G02445	-3.45954	7.09123e-07	2.55086e-05
La26G00975	-2.7291	7.12357e-07	2.56075e-05
La08G00227	1.54875	7.29122e-07	2.61924e-05
La03G02825	-2.588	7.30843e-07	2.62292e-05
La22G00144	-1.17976	7.39782e-07	2.65032e-05
La22G00438	1.07055	7.46242e-07	2.66985e-05
La06G00686	-1.68761	7.57508e-07	2.70832e-05
La10G00694	1.38505	7.60352e-07	2.71665e-05
La23G02239	1.3565	7.62713e-07	2.72141e-05
La20G02327	-1.39729	7.65637e-07	2.73e-05
La14G00967	1.12352	7.68126e-07	2.73518e-05
La01G00612	-1.06466	7.71806e-07	2.74564e-05
La15G00486	-1.44714	7.72103e-07	2.74564e-05
La00G03881	-3.566	7.74519e-07	2.75238e-05
La12G00323	1.55543	7.90821e-07	2.80842e-05
La10G00019	1.06383	7.94923e-07	2.8211e-05
La20G00572	1.24657	8.15773e-07	2.89121e-05
La17G00575	1.61799	8.17131e-07	2.89408e-05
La18G01783	-1.45901	8.20061e-07	2.89963e-05
La07G00383	1.00403	8.20337e-07	2.89963e-05
La04G03439	1.57578	8.20346e-07	2.89963e-05
La18G01000	1.28939	8.24264e-07	2.91154e-05
La07G01850	4.94328	8.27142e-07	2.91975e-05
La07G01162	-2.55155	8.32582e-07	2.93699e-05
La04G01017	-1.52221	8.57849e-07	3.0241e-05
La18G00082	-4.01633	8.61911e-07	3.0364e-05
La05G01489	1.01502	8.75788e-07	3.08118e-05
La04G02735	1.41722	8.76512e-07	3.08167e-05
La04G01176	-1.27585	8.77816e-07	3.08421e-05
La20G01061	-1.19078	8.79029e-07	3.08641e-05
La16G00998	1.7475	8.90413e-07	3.12431e-05
La00G02993	3.08557	8.97261e-07	3.14625e-05
La15G01808	3.26819	8.98699e-07	3.1492e-05
La23G01372	1.12655	9.00224e-07	3.15136e-05
La04G03219	1.02988	9.0527e-07	3.16593e-05
La03G01933	1.15764	9.21758e-07	3.22146e-05
La04G03503	-4.09613	9.39497e-07	3.27479e-05
novel.1318	-1.49006	9.45181e-07	3.29243e-05
La12G01533	1.78083	9.47755e-07	3.29922e-05
La24G00196	-2.06625	9.50738e-07	3.30743e-05
La20G02604	-1.60946	9.57282e-07	3.32773e-05
La08G01220	1.75779	9.57832e-07	3.32773e-05
La00G02294	2.28712	9.59191e-07	3.33026e-05
La10G00693	1.31972	9.66709e-07	3.35287e-05
La14G00011	1.3353	9.66973e-07	3.35287e-05
La22G01087	1.11024	9.74146e-07	3.37553e-05
La04G02505	-1.02975	9.90717e-07	3.4307e-05
La11G00683	-1.53643	9.91556e-07	3.43136e-05
La03G01744	1.38657	1.00129e-06	3.4605e-05
La08G00068	-1.54692	1.00266e-06	3.46297e-05
La02G00087	-2.17626	1.01041e-06	3.48748e-05
La03G01555	1.53017	1.01443e-06	3.49906e-05
La01G03281	-1.81823	1.01542e-06	3.50019e-05
La07G00875	-1.41911	1.02124e-06	3.51795e-05
novel.1586	1.58935	1.02433e-06	3.5263e-05
La04G01596	2.12136	1.02564e-06	3.52849e-05
La09G00104	1.82517	1.04967e-06	3.60883e-05
novel.2742	-2.58195	1.06523e-06	3.65757e-05
La18G01167	-2.0329	1.0713e-06	3.67362e-05
novel.631	2.14569	1.07602e-06	3.68744e-05
novel.804	-1.05296	1.07825e-06	3.69266e-05
La23G02046	1.273	1.0869e-06	3.71989e-05
La15G00480	-1.81042	1.0916e-06	3.73354e-05
La23G02527	-3.32453	1.104e-06	3.77162e-05
La10G00686	1.18862	1.10416e-06	3.77162e-05
La20G00528	-1.41218	1.11978e-06	3.8225e-05
La18G01563	1.04706	1.12207e-06	3.82786e-05
La11G01056	-3.59087	1.12823e-06	3.84638e-05
La22G00948	-1.12708	1.13857e-06	3.87915e-05
novel.2200	1.92318	1.14613e-06	3.89987e-05
La11G00574	-8.30686	1.14811e-06	3.9041e-05
La00G03928	-2.04165	1.15173e-06	3.91389e-05
La07G00624	1.46486	1.16154e-06	3.94467e-05
La06G01868	-1.68406	1.17969e-06	3.99606e-05
La07G01493	1.41858	1.18836e-06	4.02285e-05
La23G00585	-3.8602	1.18966e-06	4.02467e-05
novel.1337	-1.23606	1.20364e-06	4.06674e-05
La05G01559	-1.77617	1.23075e-06	4.15039e-05
La05G01367	-1.29024	1.24474e-06	4.18954e-05
La24G01233	-1.37038	1.25024e-06	4.20536e-05
La13G01646	-2.48768	1.2606e-06	4.23753e-05
La04G00792	-4.57423	1.2709e-06	4.26944e-05
La06G01757	-6.22174	1.27729e-06	4.28818e-05
La08G00679	-1.5669	1.29635e-06	4.34663e-05
La11G00638	-1.28441	1.29761e-06	4.3481e-05
La16G00272	-2.78597	1.31414e-06	4.40072e-05
La01G02996	1.08925	1.32591e-06	4.43448e-05
novel.681	-1.52322	1.33031e-06	4.44641e-05
La22G01388	1.51917	1.33843e-06	4.46708e-05
La10G00695	1.12998	1.33903e-06	4.46708e-05
La22G01216	-1.23921	1.35257e-06	4.50938e-05
La26G00597	-1.58327	1.36482e-06	4.54736e-05
La02G01110	-1.03403	1.37369e-06	4.57403e-05
La22G01898	-1.88919	1.39567e-06	4.6443e-05
La10G01679	1.04578	1.40158e-06	4.66102e-05
La04G01860	1.03729	1.40519e-06	4.67009e-05
La03G01969	-1.48138	1.40905e-06	4.67998e-05
La04G02268	1.01631	1.41587e-06	4.6987e-05
La17G00555	2.07656	1.41646e-06	4.6987e-05
La24G00350	-1.6888	1.42778e-06	4.73325e-05
La16G00577	1.0849	1.43001e-06	4.73768e-05
La16G00922	-1.43707	1.4376e-06	4.7539e-05
La07G00834	1.06019	1.46394e-06	4.83796e-05
La11G01441	1.77312	1.4654e-06	4.83977e-05
novel.2904	-2.17804	1.46655e-06	4.84052e-05
La05G00199	-1.29533	1.46836e-06	4.84347e-05
La03G01717	1.5501	1.47306e-06	4.85594e-05
La16G00712	1.8624	1.48017e-06	4.87634e-05
La01G00484	-4.15432	1.4823e-06	4.88033e-05
La10G01794	-1.16512	1.49232e-06	4.90697e-05
La02G01087	1.72351	1.49318e-06	4.90697e-05
La18G02072	1.82482	1.51894e-06	4.98234e-05
La01G03333	1.15412	1.53042e-06	5.01688e-05
La14G00110	1.30663	1.53361e-06	5.02423e-05
La19G00257	-1.58864	1.53923e-06	5.03951e-05
La13G00517	-3.71852	1.54439e-06	5.05327e-05
La11G00567	-1.03031	1.54632e-06	5.05646e-05
La04G02091	-1.87483	1.57381e-06	5.13996e-05
La20G01367	1.70777	1.57537e-06	5.14188e-05
La27G00534	1.29847	1.60263e-06	5.22766e-05
La22G01501	1.62149	1.64648e-06	5.36076e-05
La04G01663	-1.79614	1.65422e-06	5.3793e-05
La20G02646	1.19687	1.65811e-06	5.38865e-05
La15G00398	2.03718	1.66893e-06	5.42049e-05
La00G04697	1.50676	1.67274e-06	5.42951e-05
La18G00215	-1.44141	1.67827e-06	5.44413e-05
La08G00851	1.37639	1.68254e-06	5.45464e-05
La13G01779	-3.27609	1.68783e-06	5.46843e-05
La23G01934	2.87022	1.69048e-06	5.47365e-05
La01G01224	1.68588	1.71802e-06	5.55338e-05
La02G01628	-1.00342	1.71826e-06	5.55338e-05
La01G02469	1.75384	1.72216e-06	5.5626e-05
La08G00357	-2.77773	1.73104e-06	5.58445e-05
La10G00165	-2.46491	1.73519e-06	5.59442e-05
novel.1829	-1.61553	1.74298e-06	5.61613e-05
novel.1953	-2.16092	1.77049e-06	5.70128e-05
La04G00309	1.21412	1.77488e-06	5.71192e-05
La08G00816	1.07997	1.78147e-06	5.72964e-05
La10G01811	-3.34638	1.79391e-06	5.76614e-05
La16G01337	1.56757	1.80824e-06	5.80517e-05
La22G01668	1.47105	1.82689e-06	5.86147e-05
La11G00608	-2.29607	1.82967e-06	5.86684e-05
La26G01925	1.24733	1.84575e-06	5.91478e-05
La20G01152	1.30284	1.85813e-06	5.94417e-05
La13G01927	1.06192	1.85829e-06	5.94417e-05
La11G00080	-1.40953	1.86907e-06	5.97504e-05
La16G00587	-1.34952	1.87158e-06	5.97943e-05
novel.597	-3.61713	1.87519e-06	5.98735e-05
La27G00430	1.39878	1.88048e-06	5.99994e-05
La12G01090	1.01008	1.8814e-06	5.99994e-05
La07G00186	-1.03762	1.8916e-06	6.01793e-05
La04G03086	-1.16765	1.89948e-06	6.03937e-05
La26G00408	-1.34618	1.90303e-06	6.047e-05
La05G00050	1.05668	1.92142e-06	6.09798e-05
La04G03169	-1.7284	1.92198e-06	6.09798e-05
La14G01254	1.38805	1.92253e-06	6.09798e-05
La08G00188	1.75099	1.9332e-06	6.12815e-05
La04G01320	-4.2151	1.9369e-06	6.13618e-05
La20G00495	-1.39183	1.94409e-06	6.15527e-05
La00G05340	-1.56643	1.95354e-06	6.17445e-05
La04G03110	-1.52589	1.95411e-06	6.17445e-05
La25G00690	-1.04646	1.96534e-06	6.20025e-05
La04G01221	2.42845	1.97156e-06	6.21619e-05
La26G00416	2.07194	1.99055e-06	6.26485e-05
La22G02156	1.55399	1.9992e-06	6.28619e-05
La03G00001	-1.48184	2.01411e-06	6.32392e-05
La02G01870	-2.14827	2.02981e-06	6.36942e-05
La16G01452	-1.55359	2.04145e-06	6.40216e-05
La13G00922	-1.79096	2.04538e-06	6.40715e-05
La26G01103	1.1452	2.04547e-06	6.40715e-05
La22G01029	1.02432	2.0593e-06	6.44665e-05
La09G02788	-1.30096	2.09347e-06	6.54895e-05
La24G02006	1.1569	2.09445e-06	6.54895e-05
La05G00399	-1.49897	2.11118e-06	6.59701e-05
La24G01794	1.13605	2.11357e-06	6.59701e-05
La19G00376	-1.27635	2.11357e-06	6.59701e-05
La01G00769	-1.00152	2.13515e-06	6.66043e-05
La18G01382	-1.1544	2.15049e-06	6.70434e-05
La13G00540	-1.37054	2.1801e-06	6.79131e-05
La27G00524	2.24293	2.18096e-06	6.79131e-05
La01G00475	-1.83379	2.18934e-06	6.81275e-05
La02G01103	-2.74108	2.20998e-06	6.86549e-05
La04G02338	-1.10281	2.21572e-06	6.87929e-05
La13G00806	-2.44787	2.21885e-06	6.88496e-05
La13G02097	-1.17994	2.2212e-06	6.88665e-05
La19G00061	-1.42597	2.222e-06	6.88665e-05
La12G01286	2.37398	2.2521e-06	6.97174e-05
La14G01541	-1.49634	2.25621e-06	6.98038e-05
La10G01852	-2.87759	2.25805e-06	6.98197e-05
La10G01413	-2.12923	2.26338e-06	6.99437e-05
La14G01820	1.4806	2.30291e-06	7.10821e-05
novel.2666	3.3407	2.30536e-06	7.11164e-05
La09G00926	-1.40265	2.32828e-06	7.17814e-05
La26G01752	1.58441	2.3334e-06	7.18972e-05
La05G01746	-1.20262	2.3486e-06	7.22551e-05
La04G01583	-1.55437	2.34911e-06	7.22551e-05
La01G01570	1.58725	2.35885e-06	7.2507e-05
La24G01310	1.13435	2.37575e-06	7.2947e-05
La15G00310	1.3035	2.38494e-06	7.31865e-05
La22G02528	-1.05201	2.3878e-06	7.32319e-05
La08G01011	-2.42632	2.39523e-06	7.34171e-05
La03G00426	-1.53307	2.44347e-06	7.48522e-05
La17G01629	-3.4478	2.45099e-06	7.5004e-05
La04G01290	1.65369	2.45205e-06	7.5004e-05
La03G01714	-2.6611	2.45268e-06	7.5004e-05
La24G00102	-4.4421	2.4587e-06	7.51447e-05
La15G01273	-1.7375	2.46175e-06	7.51523e-05
La00G02026	-1.2812	2.4618e-06	7.51523e-05
La09G00708	-1.04109	2.49495e-06	7.61206e-05
La03G00289	1.25516	2.50046e-06	7.62445e-05
novel.1535	-1.69161	2.50327e-06	7.62861e-05
La00G05575	-3.71477	2.52309e-06	7.6838e-05
La20G02042	-1.8575	2.52866e-06	7.69099e-05
La26G00686	-4.80223	2.52956e-06	7.69099e-05
La13G00800	-1.36025	2.5484e-06	7.73938e-05
novel.592	1.06527	2.55464e-06	7.75007e-05
La04G03412	1.48054	2.5623e-06	7.76249e-05
La02G01264	-6.09176	2.57674e-06	7.79856e-05
La12G01240	1.31162	2.5797e-06	7.80304e-05
La06G01016	-1.0275	2.60053e-06	7.85706e-05
La03G02923	1.58103	2.62862e-06	7.93286e-05
La00G01336	-2.45234	2.63811e-06	7.95694e-05
La18G00654	-1.39214	2.64089e-06	7.96079e-05
La05G00626	-2.2715	2.6491e-06	7.97943e-05
La12G00944	1.17769	2.6501e-06	7.97943e-05
La23G02770	1.28447	2.66177e-06	8.01003e-05
La14G00161	-1.5501	2.67889e-06	8.05696e-05
La10G01256	1.11436	2.69412e-06	8.09354e-05
La01G02287	1.05938	2.70184e-06	8.1102e-05
La05G00320	-1.17728	2.70274e-06	8.1102e-05
La09G02832	-2.01348	2.70651e-06	8.11378e-05
La02G01859	1.11908	2.70732e-06	8.11378e-05
La20G01580	-1.17518	2.70853e-06	8.11378e-05
La06G01153	-1.02588	2.71572e-06	8.1307e-05
La09G02775	2.46588	2.72093e-06	8.1417e-05
La24G01791	-1.25521	2.77941e-06	8.30255e-05
novel.483	1.86485	2.79096e-06	8.33236e-05
La02G02244	1.0268	2.83379e-06	8.45067e-05
La03G00899	-2.21775	2.84058e-06	8.46615e-05
La00G03280	-2.59832	2.84388e-06	8.4712e-05
La04G00779	-1.6053	2.84858e-06	8.48041e-05
La11G00667	1.2088	2.85515e-06	8.4952e-05
La01G00431	-1.12281	2.88612e-06	8.58252e-05
La12G01586	1.47896	2.89152e-06	8.59374e-05
La23G02382	-1.14303	2.92073e-06	8.66098e-05
La04G01794	1.23749	2.92319e-06	8.66098e-05
novel.2379	6.52491	2.92374e-06	8.66098e-05
La06G00763	-1.5188	2.92658e-06	8.66098e-05
La16G01600	2.36777	2.93249e-06	8.67162e-05
La22G02120	-1.60015	2.94345e-06	8.69915e-05
La09G02526	-1.32868	2.99502e-06	8.84165e-05
La06G00351	1.89648	2.99776e-06	8.84483e-05
La18G00156	-1.4963	3.00313e-06	8.85572e-05
La06G01199	-1.88878	3.00784e-06	8.86454e-05
La18G00124	1.63144	3.00948e-06	8.86454e-05
La09G00957	1.61981	3.03998e-06	8.9444e-05
La06G01902	-2.52727	3.04237e-06	8.94645e-05
La10G01777	-1.90034	3.05325e-06	8.96848e-05
La26G01969	-1.35641	3.05548e-06	8.97004e-05
La12G01192	1.74504	3.06059e-06	8.98006e-05
novel.2577	2.01719	3.07052e-06	9.00418e-05
La12G00282	1.11049	3.07984e-06	9.02651e-05
La06G00745	-1.55824	3.10995e-06	9.1097e-05
La06G00532	1.25628	3.11936e-06	9.13221e-05
La00G03999	-3.36889	3.12925e-06	9.14782e-05
La10G01318	1.13297	3.12988e-06	9.14782e-05
novel.2879	1.63366	3.13476e-06	9.15701e-05
La19G00265	-1.4277	3.14046e-06	9.16857e-05
La01G00804	-2.53891	3.18884e-06	9.30468e-05
novel.1417	-1.10255	3.19664e-06	9.32098e-05
La18G00168	-1.12401	3.19795e-06	9.32098e-05
La21G00752	1.01024	3.2026e-06	9.32939e-05
La05G01761	-1.25976	3.21373e-06	9.35665e-05
La23G01935	1.50713	3.22297e-06	9.37839e-05
La20G00735	-1.69405	3.23785e-06	9.41132e-05
La00G05565	-1.16526	3.24078e-06	9.41466e-05
La04G01119	-1.80169	3.2479e-06	9.43014e-05
La22G01805	1.7081	3.26013e-06	9.45529e-05
La22G02480	-1.45034	3.29351e-06	9.5416e-05
La21G00857	1.07266	3.31285e-06	9.59239e-05
La01G03227	1.24786	3.32481e-06	9.61897e-05
La19G01245	-1.78938	3.32567e-06	9.61897e-05
La21G00504	-2.82427	3.33675e-06	9.64571e-05
La25G00682	1.11897	3.35807e-06	9.70204e-05
La03G01604	-1.06792	3.38877e-06	9.78538e-05
La01G00783	1.66548	3.40087e-06	9.81497e-05
La00G01181	1.77801	3.41207e-06	9.84193e-05
La22G01220	1.84581	3.4186e-06	9.85539e-05
novel.1377	6.1753	3.42587e-06	9.87094e-05
La19G00289	-2.19591	3.44612e-06	9.90946e-05
La09G00430	1.7265	3.48937e-06	0.000100157
La10G00248	1.01638	3.4972e-06	0.000100327
La01G01243	-2.94923	3.51706e-06	0.000100842
La00G05586	-1.54369	3.54813e-06	0.000101678
La20G01397	2.02154	3.55731e-06	0.000101886
La00G03827	-1.34809	3.5616e-06	0.000101953
La24G01697	1.25014	3.60312e-06	0.000103086
La18G00840	-2.17987	3.61462e-06	0.000103359
La13G00100	-1.87221	3.63091e-06	0.000103692
La10G00423	-2.48006	3.6317e-06	0.000103692
La18G00550	-1.13575	3.63215e-06	0.000103692
La09G01390	-2.14261	3.63647e-06	0.000103759
La23G01361	-1.29175	3.67034e-06	0.000104613
La06G01511	-1.32935	3.6752e-06	0.000104695
La07G00956	-1.09102	3.68119e-06	0.000104809
novel.2295	6.56943	3.70737e-06	0.000105497
La03G01107	-1.51471	3.74648e-06	0.00010653
La04G03225	1.17605	3.7477e-06	0.00010653
La19G01032	2.16416	3.82964e-06	0.000108785
La19G01045	-2.75321	3.83115e-06	0.000108785
La06G00140	-1.7029	3.84106e-06	0.000109008
La18G01152	-1.40155	3.89089e-06	0.000110354
La07G00960	1.31699	3.89266e-06	0.000110354
La08G01788	-1.41334	3.90441e-06	0.000110628
La21G00391	-1.81232	3.90835e-06	0.00011068
La21G00724	1.3395	3.91998e-06	0.00011095
La22G02191	-1.21481	3.93063e-06	0.000111192
La24G00525	-1.33984	3.94101e-06	0.000111426
novel.1173	-1.1062	3.96042e-06	0.000111915
novel.1860	1.75501	3.99668e-06	0.000112879
La04G03128	-1.35082	4.01248e-06	0.000113144
La26G00879	1.40005	4.01706e-06	0.000113212
La02G02411	-3.02204	4.08778e-06	0.000115083
La22G02659	1.33915	4.09305e-06	0.00011517
La20G01339	1.11402	4.10289e-06	0.000115385
La02G00116	-1.18257	4.11955e-06	0.000115748
La05G01038	-1.13736	4.12018e-06	0.000115748
La07G01794	-1.39531	4.13067e-06	0.000115982
La05G01982	-2.41166	4.17405e-06	0.000117137
La18G00576	-1.29012	4.20037e-06	0.000117712
La09G01494	-1.22147	4.2012e-06	0.000117712
La03G01070	1.16215	4.20574e-06	0.000117776
La16G00705	-1.864	4.24046e-06	0.000118672
La04G01505	-2.25821	4.24223e-06	0.000118672
novel.925	-1.81151	4.27687e-06	0.000119578
La01G03261	-1.06073	4.30733e-06	0.000120313
La20G00442	2.60624	4.3077e-06	0.000120313
La09G02673	-2.02742	4.32961e-06	0.000120797
La20G01107	1.74524	4.34538e-06	0.000121109
La18G01690	1.0954	4.38107e-06	0.000122039
La26G00993	-1.17877	4.43662e-06	0.000123392
La24G01811	-1.85518	4.45439e-06	0.000123821
La20G02709	-1.31091	4.46215e-06	0.000123959
La24G01079	2.48459	4.46405e-06	0.000123959
novel.1548	6.50832	4.48947e-06	0.000124599
La23G02766	1.43852	4.49386e-06	0.000124656
La03G02844	1.29046	4.53118e-06	0.000125625
La20G02040	-1.55284	4.54227e-06	0.000125866
La00G01928	-2.56374	4.57272e-06	0.000126644
La04G02281	-1.45163	4.58641e-06	0.000126956
La14G00254	-1.71317	4.59605e-06	0.000127157
La01G02437	-1.32243	4.60434e-06	0.000127319
La07G02152	-2.24275	4.66576e-06	0.00012895
La17G00215	-1.09598	4.67443e-06	0.000129122
La23G02639	-1.41083	4.69301e-06	0.0001295
La01G01406	1.09366	4.70293e-06	0.000129706
La23G02043	-1.50305	4.7105e-06	0.000129847
La08G00496	-1.48961	4.7174e-06	0.00012997
La25G00547	-3.90298	4.73709e-06	0.000130444
La10G01607	-1.29374	4.74931e-06	0.000130712
La19G01362	-1.70426	4.77939e-06	0.000131404
La11G00755	-1.61181	4.81902e-06	0.000132383
La19G00119	-2.46658	4.82003e-06	0.000132383
La19G00911	1.55046	4.82633e-06	0.000132487
La09G00520	-2.18693	4.8895e-06	0.000134012
La24G01287	-1.71565	4.91179e-06	0.000134554
La02G00091	1.06454	4.91813e-06	0.000134657
La26G01862	-1.21185	4.92721e-06	0.000134836
La04G00189	-1.67042	4.93928e-06	0.000135035
La16G01686	-3.6386	4.9652e-06	0.000135525
La07G00049	1.72365	5.04614e-06	0.000137592
novel.1033	-5.82366	5.07238e-06	0.000138236
La18G02002	-1.7615	5.08128e-06	0.000138407
La08G01999	-1.49837	5.09008e-06	0.000138575
La17G00197	-1.39354	5.09336e-06	0.000138593
La00G02579	2.04286	5.09738e-06	0.000138631
La05G00808	-1.81117	5.11266e-06	0.000138937
La06G00157	-2.06319	5.1195e-06	0.000139018
La13G01467	-1.04588	5.12785e-06	0.000139174
La23G01443	-1.81907	5.26035e-06	0.000142697
La19G00784	1.78612	5.2694e-06	0.000142869
La08G00082	-1.27707	5.2749e-06	0.000142891
La09G01931	-1.23815	5.27562e-06	0.000142891
La10G00261	2.21879	5.28218e-06	0.000142995
novel.1804	-2.71922	5.2878e-06	0.00014303
La18G01487	-1.78215	5.28888e-06	0.00014303
La01G00355	1.54179	5.3202e-06	0.000143803
novel.2836	1.44787	5.42536e-06	0.000146496
La19G00679	-2.01727	5.42896e-06	0.000146518
La00G02244	1.19136	5.4593e-06	0.000147262
La22G00903	-1.15218	5.47644e-06	0.000147592
La26G01122	-2.33151	5.47715e-06	0.000147592
novel.562	-1.06853	5.56235e-06	0.000149659
La26G00588	-1.6844	5.56949e-06	0.000149775
La12G01580	1.11103	5.58269e-06	0.000150054
La07G02285	1.05686	5.62145e-06	0.000150942
La19G01430	-1.32154	5.63279e-06	0.00015117
La13G01880	-3.04746	5.71186e-06	0.000153066
La14G00463	-2.62121	5.71212e-06	0.000153066
La26G00337	-1.39056	5.72404e-06	0.000153307
La00G04311	1.90838	5.74853e-06	0.000153885
La11G00131	1.01226	5.7516e-06	0.000153889
La01G00311	-1.74403	5.76059e-06	0.000154052
La06G00637	4.07762	5.76392e-06	0.000154063
La11G01848	-2.87939	5.76981e-06	0.000154143
La19G01672	-2.87501	5.837e-06	0.00015578
La14G00269	-2.27105	5.84147e-06	0.000155821
La12G01344	-1.5659	5.93115e-06	0.000158104
La05G02020	1.50322	5.93307e-06	0.000158104
La03G00262	-5.33037	6.01146e-06	0.000160032
La01G03172	1.22634	6.03007e-06	0.000160366
La20G01574	-1.28133	6.10854e-06	0.000162371
La07G00264	-1.69716	6.1353e-06	0.000163
La26G00508	-1.00219	6.15845e-06	0.000163533
La00G02245	1.69457	6.18475e-06	0.000164149
La08G00644	-1.73466	6.3372e-06	0.000167942
La03G00514	1.85948	6.34804e-06	0.000168145
La23G00102	-1.01861	6.4291e-06	0.000169957
La20G00698	-1.81712	6.42929e-06	0.000169957
La05G00941	-1.18224	6.4402e-06	0.00017016
La12G01799	1.16848	6.49319e-06	0.000171474
La19G00460	-3.38301	6.50361e-06	0.000171663
La12G01177	-2.98404	6.54702e-06	0.000172723
La23G02191	3.11689	6.5517e-06	0.00017276
La09G01341	-1.17004	6.57904e-06	0.000173395
La24G00203	2.17424	6.61733e-06	0.00017423
La21G01360	-2.14927	6.62617e-06	0.000174335
La03G02767	1.65798	6.62793e-06	0.000174335
La24G00405	1.52129	6.63903e-06	0.00017454
La03G00520	-1.18182	6.64835e-06	0.000174698
La03G02882	-1.55996	6.67606e-06	0.00017534
La00G03015	1.44967	6.68041e-06	0.000175367
La16G01061	-1.27999	6.71838e-06	0.000176188
La01G00040	-1.44775	6.72972e-06	0.000176398
La19G01628	-1.39093	6.76916e-06	0.000177256
novel.693	-1.03852	6.77845e-06	0.000177411
novel.72	-2.01619	6.79085e-06	0.000177648
novel.2753	2.07051	6.82165e-06	0.000178365
[truncated: 3,579 more rows]

## Sheet: Table S8
Table S8. DEGs were identified in lavender during D5 stress
[truncated: 4,238 more rows]

[truncated: 9 more sheets: Table S9, Table S10, Table S11, Table S12, Table S13, Table S14, Table S15, Table S16, Table S17]
