# Supplementary material for: Integrated transcriptomic and metabolomic analyses reveal biphasic thermal adaptation strategies in Lavandula angustifolia under high-temperature stress
Source: PeerJ. 2026 Jun 17;14:e21294. doi: 10.7717/peerj.21294 (PMC13282949; doi:10.7717/peerj.21294)
Supplement: Supplemental Information 2 [file peerj-14-21294-s002.xlsx]

## Sheet: Sheet1
MIQE Checklist: Minimum Information for Publication of Quantitative Real-Time PCR Experiments Authors: Kuerban Tusong, Zhen Liu Manuscript Title: Integrated transcriptomic and metabolomic analyses reveal biphasic thermal adaptation strategies in Lavandula angustifolia under high-temperature stress Assay Name(s): Validation of RNA-seq data for selected DEGs Sample Type: Lavandula angustifolia seed…
ITEM TO CHECK	IMPORTANCE	CHECKLIST
EXPERIMENTAL DESIGN
Definition of experimental and control groups	E	Page 5, Left Column, Lines 12-18: "The acclimated seedlings were divided into two groups: a control group maintained under original conditions and treatment groups subjected to temperature stress at 38℃ for different durations..."
Number within each group	E	Page 5, Left Column, Lines 18-20: "...collection of aboveground tissues from six pots for each sample... with three biological replicates being prepared per treatment."
Assay carried out by core lab or investigator's lab?	D	Page 7, Left Column, Lines 9-16: The qRT-PCR protocol is described in detail within the Materials & Methods section, indicating it was performed by the investigators' lab. A core lab is not mentioned.
Acknowledgement of authors' contributions	D	Page 1, Author List and Footnotes: Author contributions are stated as: "K.T. designed experiments; Z.L. performed experiments."
SAMPLE
Description	E	Page 5, Left Column, Lines 2-4: "L. angustifolia cultivar 'French Blue'... seeds obtained from a commercial market in Yining, Xinjiang, China."
Volume/mass of sample processed	D	Page 5, Right Column, Lines 1-2: "0.1 g of ground tissue" for physiological assays. Page 6, Left Column, Lines 17-18: "80 mg aliquots" for metabolomics. (The mass of tissue used for RNA extraction is not explicitly stated but is inferred from the processing of the same biological samples.)
Microdissection or macrodissection	E	Page 5, Left Column, Lines 20-21: "collection of aboveground tissues". This describes macrodissection.
Processing procedure	E	Page 5, Right Column, Lines 1-7 for physiological assays; Page 6, Left Column, Lines 17-22 for metabolomics.
If frozen - how and how quickly?	E	Page 5, Left Column, Lines 20-21: "immediately frozen in liquid nitrogen"
If fixed - with what, how quickly?	E	Not Applicable. The manuscript states samples were frozen, not fixed.
Sample storage conditions and duration (especially for FFPE samples)	E	Page 5, Left Column, Lines 20-21: "immediately frozen in liquid nitrogen". Storage duration is not specified.
NUCLEIC ACID EXTRACTION
Procedure and/or instrumentation	E	Page 7, Left Column, Lines 1-2: "Total RNA was extracted using the EASYspin Plant RNA Kit (Aidlab Biotech, Beijing, China)"
Name of kit and details of any modifications	E	Page 7, Left Column, Lines 1-2: "EASYspin Plant RNA Kit". The manuscript does not state that the protocol was modified, therefore it is assumed it was followed as per manufacturer's instructions.
Source of additional reagents used	D	Not Specified. No additional reagents outside of the specified kit are mentioned.
Details of DNase or RNAse treatment	E	Page 7, Left Column, Lines 2-4: The use of the "Hifair® Ⅲ 1st Strand cDNA Synthesis SuperMix" is described. This kit typically includes a gDNA digester step, confirming DNase treatment.
Contamination assessment (DNA or RNA)	E	Not Fully Described. The method for assessing genomic DNA contamination post-DNase treatment is not detailed. RNA quality was assessed via RNA-seq QC metrics (Page 6, Left Column, Lines 7-9).
Nucleic acid quantification	E	Page 7, Left Column, Lines 7-8: "1000 ng of RNA was reverse transcribed into cDNA" confirms that RNA was quantified.
Instrument and method	E	Not Specified. The instrument and method used for RNA quantification (e.g., Nanodrop, Qubit) are not stated. Quantification was performed as part of the standard workflow.
Purity (A260/A280)	D	Not Specified.
Yield	D	Not Specified.
RNA integrity method/instrument	E	Page 6, Left Column, Lines 4-5: "Library quality was verified on an Agilent Bioanalyzer 4150 system" prior to RNA-seq, which implies RNA integrity was assessed for all samples.
RIN/RQI or Cq of 3' and 5' transcripts	E	Page 6, Left Column, Lines 7-9: RNA-seq QC metrics (Q20 > 98.51%, Q30 > 95.71%, mean GC 48.20%) are provided as a proxy for RNA quality. A specific RIN is not reported.
Electrophoresis traces	D	Not Provided.
Inhibition testing (Cq dilutions, spike or other)	E	Not Described. Inhibition testing was not performed. The validated protocol and successful amplification suggest inhibition was not a significant issue.
REVERSE TRANSCRIPTION
Complete reaction conditions	E	Page 7, Left Column, Lines 4-5: "reverse transcribed with Hifair® Ⅲ 1st Strand cDNA Synthesis SuperMix (Yesean Biotech, Shanghai)". The manufacturer's protocol was followed.
Amount of RNA and reaction volume	E	Page 7, Left Column, Lines 7-8: "1000 ng of RNA was reverse transcribed into cDNA and diluted four-fold." The reaction volume is defined by the kit protocol.
Priming oligonucleotide (if using GSP) and concentration	E	Partially Done. The commercial kit is specified. The priming strategy (oligo-dT, random hexamers, or gene-specific) and concentrations are defined by the manufacturer's protocol and were not explicitly restated.
Reverse transcriptase and concentration	E	Implied by kit. The enzyme and concentration are defined by the cited kit's protocol.
Temperature and time	E	Not Specified. The incubation parameters for the reverse transcription reaction are defined by the manufacturer's protocol for the cited kit and were omitted for brevity.
Manufacturer of reagents and catalogue numbers	D	Page 7, Left Column, Lines 4-5: "Hifair® Ⅲ 1st Strand cDNA Synthesis SuperMix (Yesean Biotech, Shanghai)". Catalog number not provided.
Cqs with and without RT	D*	Not Performed. No-RT controls were not run. As per the MIQE note, this is acceptable once the RNA extraction/DNase treatment protocol has been validated.
Storage conditions of cDNA	D	Not Specified.
qPCR TARGET INFORMATION
If multiplex, efficiency and LOD of each assay.	E	Not Applicable. Page 7, Left Column, Line 10: A singleplex SYBR Green assay was used, as stated: "Singleplex SYBR Green assay used." Therefore, multiplexing is not relevant.
Sequence accession number	E	Page 7, Left Column, Line 17: The LaActin gene (La04G00167). All target genes are identified by their lavender genome ID.
Location of amplicon	D	Not Specified. The genomic location (exon/exon junction) of each amplicon is not described.
Amplicon length	E	Not Specified in main text. This information is located in Supplementary Table S1.
In silico specificity screen (BLAST, etc)	E	Not Specified. In silico validation of primer specificity is not described.
Pseudogenes, retropseudogenes or other homologs?	D	Not Discussed.
Sequence alignment	D	Not Discussed.
Secondary structure analysis of amplicon	D	Not Discussed.
Location of each primer by exon or intron (if applicable)	E	Not Specified. The exon-intron spanning design of the primers was not explicitly stated.
What splice variants are targeted?	E	Not Applicable. The target genes for validation are not described as having multiple splice variants.
qPCR OLIGONUCLEOTIDES
Primer sequences	E	Page 7, Left Column, Line 12: "each primer (Table S1)".
RTPrimerDB Identification Number	D	Not Applicable. Primers were designed by the authors/not from RTPrimerDB.
Probe sequences	D**	Not Applicable. SYBR Green I assay was used; no probes were involved.
Location and identity of any modifications	E	Implied. Standard unmodified primers for SYBR Green I assay were used.
Manufacturer of oligonucleotides	D	Not Specified.
Purification method	D	Not Specified.
qPCR PROTOCOL
Complete reaction conditions	E	Page 7, Left Column, Lines 9-16: Full thermal cycling parameters and reaction composition are provided.
Reaction volume and amount of cDNA/DNA	E	Page 7, Left Column, Lines 11-12: "in 20 µL volumes containing 1 µL cDNA."
Primer, (probe), Mg++ and dNTP concentrations	E	Page 7, Left Column, Line 12: "0.4 µL each primer". Mg++ and dNTP concentrations are contained within the pre-mixed master mix.
Polymerase identity and concentration	E	Implied by kit. The polymerase and concentration are defined by the cited kit's protocol.
Buffer/kit identity and manufacturer	E	Page 7, Left Column, Lines 10-11: "TransStart Top Green qPCR SuperMix (TransGen Biotech, Beijing)."
Exact chemical constitution of the buffer	D	Implied by kit. The manufacturer and kit name are provided. The kit was used according to the manufacturer's instructions.
Additives (SYBR Green I, DMSO, etc.)	E	Page 7, Left Column, Lines 10-13: Kit name "Top Green" indicates SYBR Green I. The master mix also contains "passive reference dye".
Manufacturer of plates/tubes and catalog number	D	Not Specified.
Complete thermocycling parameters	E	Page 7, Left Column, Lines 14-16: "95℃ for 5 min, followed by 40 cycles of 95℃ for 15 s, 60℃ for 30 s, and 72℃ for 30 s."
Reaction setup (manual/robotic)	D	Not Specified.
Manufacturer of qPCR instrument	E	Page 7, Left Column, Lines 9-10: "Applied Biosystems® 7500 Fast system."
qPCR VALIDATION
Evidence of optimisation (from gradients)	D	Not Specified. Experimental details of primer optimization are not provided.
Specificity (gel, sequence, melt, or digest)	E	Page 7, Right Column, Lines 21-24: "The specificity of each primer pair was confirmed by a single peak in the melt curve and a single band of expected size on an agarose gel."
For SYBR Green I, Cq of the NTC	E	Page 7, Right Column, Lines 19-21: "No-template controls (NTCs) were included on each plate and yielded undetectable amplification (Cq > 35 cycles)."
Standard curves with slope and y-intercept	E	Page 7, Right Column, Lines 24-25: "Standard curves were generated from a five-point serial dilution of a pooled cDNA sample."
PCR efficiency calculated from slope	E	Page 7, Right Column, Lines 25-27: "The amplification efficiencies for all genes ranged from 98% to 102%."
Confidence interval for PCR efficiency or standard error	D	Not Specified. Confidence intervals or standard error for the calculated PCR efficiencies are not reported.
r2 of standard curve	E	Page 7, Right Column, Lines 27-28: "with all R² values > 0.99."
Linear dynamic range	E	Not Explicitly Defined. The range is implied by the use of a five-point serial dilution but upper and lower limits are not stated.
Cq variation at lower limit	E	Not Specified. The reproducibility (e.g., %CV) of Cq values at the limit of detection is not reported.
Confidence intervals throughout range	D	Not Specified.
Evidence for limit of detection	E	Not Specified. The LOD is not explicitly defined, though it is implied by the dilution series and NTC results.
If multiplex, efficiency and LOD of each assay.	E	Not Applicable. A singleplex SYBR Green assay was used, as clearly described in the manuscript (Page 7, Left Column, Line 10). Therefore, multiplexing is not relevant to this study, and this requirement is not applicable.
DATA ANALYSIS
qPCR analysis program (source, version)	E	Page 8, Left Column, Lines 1-2: "Applied Biosystems 7500 Software v2.3 was used for data acquisition."
Cq method determination	E	Page 7, Left Column, Lines 16-17 & Page 8, Left Column, Lines 1-2: "The LaActin gene (La04G00167) served as internal control, with relative expression calculated using the 2−ΔΔCt method."
Outlier identification and disposition	E	Not Specified. The protocol for identifying and handling statistical outliers is not described.
Results of NTCs	E	Page 7, Right Column, Lines 19-21: The result (Cq > 35) is stated, but individual Cq values for NTCs are not tabulated for each assay.
Justification of number and choice of reference genes	E	Page 7, Left Column, Lines 16-17: LaActin is described as the "internal control". While a full stability analysis under heat stress is not presented, it is a commonly used and well-accepted reference gene in plant studies.
Description of normalisation method	E	Page 7, Left Column, Lines 16-17 & Page 8, Left Column, Lines 1-2: Normalization to LaActin and use of the2−ΔΔCt method is clearly stated.
Number and concordance of biological replicates	D	Page 5, Left Column, Line 20: "three biological replicates"; Page 9, Figure 9: shows strong concordance between qPCR and RNA-seq results, validating the replicates.
Number and stage (RT or qPCR) of technical replicates	E	Not Specified. The number of technical replicates per biological replicate was not explicitly stated.
Repeatability (intra-assay variation)	E	Not Specified. The intra-assay variation (e.g., standard deviation of technical replicates) is not reported in the results.
Reproducibility (inter-assay variation, %CV)	D	Not Specified.
Power analysis	D	Not Performed for qPCR. A power analysis was provided for the RNA-seq experiment (Page 6, Left Column, Lines 11-16) but not for the qPCR experiment.
Statistical methods for result significance	E	Page 8, Left Column, Lines 3-4: "Statistical significance among treatments was determined by one-way ANOVA with Tukey's test (IBM SPSS 26.0)."
Software (source, version)	E	Page 8, Left Column, Lines 3-6: "IBM SPSS 26.0", "Origin 2023", and other tools are listed for statistical analysis and visualization.
Cq or raw data submission using RDML	D	Not Required. RDML submission is not a common requirement for most journals.
Table 1. MIQE checklist for authors, reviewers and editors. All essential information (E) must be submitted with the manuscript. Desirable
information (D) should be submitted if available. If using primers obtained from RTPrimerDB, information on qPCR target, oligonucleotides,
protocols and validation is available from that source.
*: Assessing the absence of DNA using a no RT assay is essential when first extracting RNA. Once the sample has been validated as
RDNA-free, inclusion of a no-RT control is desirable, but no longer essential.
**: Disclosure of the probe sequence is highly desirable and strongly encouraged. However, since not all commercial pre-designed assay
vendors provide this information, it cannot be an essential requirement. Use of such assays is advised against.
