# Supplementary material for: Integrated transcriptomic and metabolomic analyses reveal biphasic thermal adaptation strategies in Lavandula angustifolia under high-temperature stress
Source: PeerJ. 2026 Jun 17;14:e21294. doi: 10.7717/peerj.21294 (PMC13282949; doi:10.7717/peerj.21294)
Supplement: Supplemental Information 4 [file peerj-14-21294-s004.xlsx]

## Sheet: MDA
Repetition	CK1	H1	H3	D1	D3	D5
1	59.387	76.7418	21.6403	16.4225	17.3225	24.75
2	48.5805	59.9354	21.0032	20.8016	15.4758	25.9596
3	54.6451	59.645	20.0032	20.6403	18.2016	30.4999
AVERAGE	54.2042	65.4407	20.8822	19.2881	17	27.0698
STD	4.42271	7.99193	0.673792	2.02734	1.13594	2.47521
AMD content

## Sheet: Proline
Repetition	CK1	H1	H3	D1	D3	D5
1	25.5294	41.7647	18.1176	20.2353	13.6863	12.1176
2	20	37.5294	20.3529	28	18.0784	12.4118
3	33.4118	40.5882	14.4706	29.0588	14.3824	16.8824
AVERAGE	26.3137	39.9608	17.6471	25.7647	15.3824	13.8039
STD	5.50335	1.78507	2.4244	3.93371	1.92748	2.18009
Proline content
