# Supplementary material for: Integrated transcriptomic and metabolomic analyses reveal biphasic thermal adaptation strategies in Lavandula angustifolia under high-temperature stress
Source: PeerJ. 2026 Jun 17;14:e21294. doi: 10.7717/peerj.21294 (PMC13282949; doi:10.7717/peerj.21294)
Supplement: Supplemental Information 5 [file peerj-14-21294-s005.xlsx]

## Sheet: Fig 2a
Sample	CK1_1	CK1_2	CK1_3	H1_1	H1_2	H1_3	H3_1	H3_2	H3_3	D1_1	D1_2	D1_3	CK3_1	CK3_2	CK3_3	D3_1	D3_2	D3_3	CK5_1	CK5_2	CK5_3	D5_1	D5_2	D5_3
Group	CK1	CK1	CK1	H1	H1	H1	H3	H3	H3	D1	D1	D1	CK3	CK3	CK3	D3	D3	D3	CK5	CK5	CK5	D5	D5	D5
novel.2397	8705.15	13660.5	7933.18	6490.7	6749.98	8370.18	8073.82	6888.82	11996.7	8088.26	6737.04	5770.36	7457.75	12855.8	7201.54	5020.83	9110.7	8306.63	6760.39	11109.6	8209.76	11573.8	6665.13	4605.33
La08G01034	5905.13	9527.93	6411.15	4969.16	5045.12	6487.11	3740.55	4507.26	7742.79	4788.76	4193.43	3426	4619.59	9100.65	5114.98	4290.45	6533.89	6918.14	5292.19	8057.89	5287.38	7688.87	4979.99	3070.43
La24G01627	5003.42	6815.33	3883.6	4000.65	4057.98	5187.92	2741.11	3144.11	6150.39	3070.77	2657.24	2187.35	3416.45	8497.76	3786.29	1847.74	3058.54	3247.4	4717.57	7970.46	5250.8	3221.1	2434.99	1385.43
La06G01818	4601.91	8605.05	5100.29	2090.16	2545.67	3236.42	2105.09	2491.19	4470.69	3782.74	3715.12	2513.33	3440.64	7244.98	4033.91	2860.93	4686.97	4586.29	4880.65	6665.21	4672.78	5920.46	3424.33	2379.86
La22G00310	4305.02	5295.61	4315.71	5577.43	4805.23	4497	3967.63	3610.87	6767.01	4417.97	3087.77	3908.68	5683.81	7779.42	6825.53	4730.84	4865.56	6089.58	7483.33	6118.94	5079.33	4914.97	5495.19	2605
La05G00663	3926.48	2823.32	3397.42	2627.58	2738.5	2651.66	2047.54	1528.23	2657.91	1563.24	1717.59	1277.55	1092.28	3285.78	675.197	998.299	1423.34	1592.04	922.9	2101.02	1172.88	3423.76	1046.83	1801.91
La12G01668	3795.1	8527.3	5508.39	1528.09	1285.47	1911.14	1449.43	1740.71	1843.07	2093.82	1845.84	1847.96	5461.44	5680.03	6565.91	2098.86	2201.99	2308.13	5997.1	6159.52	6224.74	1960.62	2038.08	1717.21
La00G03575	3703.92	5484.65	3301.38	1410.82	2008.2	2587.95	2033.03	1476.96	2661.97	2217.41	1858.17	1248.91	1476.66	6565.23	1854.62	1170.69	2353.96	2408.11	3394.27	4690.3	3044.05	2470.08	1766.85	1133.5
La24G00005	3562.59	5506.12	2993.14	530.989	808.2	925.558	264.624	374.964	832.63	848.315	661.402	168.052	696.477	3521.9	501.791	120.695	693.675	353.619	464.196	2626.39	494.486	1060.89	185.813	559.384
La26G01350	3500.24	4775.28	2650.71	1689.05	1860.45	2394.74	1481.88	1601.38	2681.37	1804.75	1677.73	1125.16	1270.76	4206.28	1240.07	1079.89	1849.23	1732.31	1609.04	3382.7	1822.65	2434.31	1423.66	1275.95
La04G01766	3430.8	5546.24	3332.63	1805.55	2099.25	2503.02	1736.91	1729.38	3012.38	2422.24	2030.93	1605.75	1622.8	4066.62	1784.74	1960.46	3000.26	3088.06	2168.34	3386.79	2055.57	3571.38	2359.67	1743.07
La06G01819	3222.1	5334.64	3159.6	1096.75	1610.25	2199.24	807.126	1275.86	2196.92	1788.29	1647.47	827.473	684.03	3131.17	536.702	993.591	2395.05	1503.45	774.666	2539.45	742.177	3985.18	1183.54	1684.58
La08G00137	3156.64	4713.25	2646.92	2275.55	2609.22	3210.44	1277.89	1592.02	2746.27	1671.83	1448.01	1016.35	1674.61	5227.54	1901.66	870.369	1554.88	1543.52	2514.95	4977.67	2639.25	1793.49	1134.86	852.369
La16G00207	2736.39	4725.63	2546.54	2133.29	2323.11	2704.09	2012.77	2387.92	4290	2855.63	2163.7	1825.48	2355.2	4168.35	2148.75	2152.29	3147.23	3594.63	2364.5	3731.22	2781.21	3794.61	3052.65	1529.81
La10G01017	2647.67	3782.19	2412.31	1368.97	1468.36	1843.84	1190.01	1139.48	1964.79	1510.86	1566.06	1150.8	1512.68	3135.68	1744.82	1327.49	2096.6	1937.25	1963.84	2672.73	1899.02	2569.55	1577.26	1119.41
La04G03226	2429.36	3227.88	2249.1	1339.49	1409.41	1840.76	1034.6	1298.4	1972.35	1245.71	1172.19	967.639	1278.5	3277.52	1340.1	1042.14	1450.1	1464.22	1448	2481.15	1487.04	2142.09	1122.98	953.579
La07G02173	2410.1	3247.24	2155.12	3152.52	2915.84	3341.74	2295.02	2081.68	4108.24	3004.27	1950.02	2440.27	2958.72	4578.78	3398.02	2115.74	2322.44	3063.32	3219.99	3037.01	2140.09	2469.03	2499.5	1191.67
La23G02561	2318.83	2993.8	1517.25	966.132	1039.49	1350.04	778.309	845.37	1603.61	1100.63	882.901	657.143	954.303	2422.16	898.76	789.39	1096.73	1251.59	1029.62	2076.44	1103.23	1845.72	851.291	787.998
La08G00119	2229.94	3179.22	1996.37	1107.57	1207.89	1405.19	847.936	1118.71	1691.08	1308.54	1114.09	909.723	1220.65	3251.56	1188.76	1185.94	1822	1890.3	1536.68	2645.84	1651.66	2512.6	1582.55	1050.18
La09G01725	2195.62	2532.67	1571.43	2624.16	2303.81	2953.52	1977.68	1964.6	3178.45	1731.42	1443.78	1369.8	1138.66	2321.85	1467.98	892.693	1242.86	1271.05	1376.89	2267.54	1453.01	1394.22	940.545	861.099
La14G01548	2192.34	4303.8	2369.04	2162.66	2385.37	2935.44	2228.32	2639.13	3967.97	2813.79	2237.42	2065.3	1975.24	3335.73	1854.86	1837.08	2820.02	2714.4	1518.67	2904.94	1771.42	2871.63	2034.68	1244
La06G00291	2190.98	1939.37	1581.55	998.044	1261.91	1661.97	781.939	1067.08	1558.32	712.196	642.712	306.104	325.041	3090.67	246.278	129.451	847.915	261.815	200.902	1553.05	263.05	1203.15	458.804	622.432
La17G00527	2007.97	3278.84	1890.65	1176.78	1388.93	1587.48	1101.72	1043.07	1936.46	1378.3	1098.63	818.554	1290.28	2666.29	1084.84	910.86	1490.6	1517.87	1225.98	2251.86	1273.38	1867.23	1158.71	900.318
La01G00311	1977.8	4421	2661.51	168.205	288.703	498.737	231.245	386.394	596.204	496.057	439.958	209.514	919.92	1392.4	819.577	171.895	437.517	328.215	338.983	1724.83	462.978	1073.52	276.559	399.221
La20G00462	1848.04	3164.7	1752.06	879.423	973.006	1333.47	1043	985.043	1544.71	1180.74	1123.81	809.108	1392.52	2427.29	1146.01	1080.38	1792.41	1707.61	1232.38	2263.5	1167.41	2074.05	1327.79	877.918
La26G00013	1718.76	2968.8	1697.26	1081.28	1217.61	1665.4	1035	1209.26	1860.34	1333.57	1197.27	825.809	860.075	2290.23	922.64	793.997	1150.98	1211.54	940.347	1906.83	1045	1686.2	957.662	857.916
La03G02423	1667.94	635.493	626.095	404.783	792.436	899.117	942.474	689.027	1583.49	805.31	682.692	437.761	142.426	1734.98	29.477	152.838	385.241	383.091	51.8347	798.484	259.635	785.125	307.885	558.863
La22G00341	1578.91	2178.82	1494.94	765.703	735.635	930.685	554.654	741.073	1093.23	686.842	658.785	546.123	971.229	2182.67	995.625	619.545	924.921	815.284	993.746	1725.47	1046.81	1167.85	688.321	517.075
novel.2539	1570.73	2504.82	1619.35	2072.66	1697.39	1973.27	1414.79	1446.36	2541.36	1881.86	1360.65	1616.03	1911.98	2889.78	2585.54	1692.99	1763.71	2209.82	2385.68	2258.28	1680.56	1709.17	1886.88	979.791
La22G00997	1566.95	2771.14	1608.14	609.562	658.012	706.566	281.688	664.057	1079.16	1072.12	864.571	738.118	1158.22	2544.91	1279.62	830.955	1409.43	1375.91	1609.76	2159.07	1471.03	1627.84	942.483	769.547
La10G01211	1529.24	2903.35	1625.91	988.724	1099.07	1301.47	959.559	954.056	1604.89	1149.4	896.484	700.837	1058.36	2474.91	971.516	788.995	1290.59	1262.66	1141.3	2073.41	1203.86	1462.59	925.564	765.683
La07G02144	1513.35	1939.38	1363.36	764.127	719.527	936.335	568.894	638.475	992.684	623.163	562.38	471.099	878.321	2204.74	978.404	548.918	812.899	828.094	1079.5	1803.28	1104.1	1026.09	647.636	417.336
La08G00495	1507.99	2710.14	1541.74	757.483	849.915	1054.98	656.062	583.382	1014.98	623.718	454.609	396.526	1116.91	2575.99	1152.17	404.255	654.853	745.665	1290.87	1971.22	1426.5	761.732	470.24	359.749
La08G01128	1491.06	2669.76	1473.09	1312.45	1142.25	1621.23	1169.91	1238.04	2080.04	1374.34	1027.5	1043.76	1135.78	2652.59	1279.21	1124.38	1653.28	1769.5	1455.12	1917.51	1434.65	1747.25	1358.12	719.214
La01G03011	1456.15	1644.01	1142.92	1035.32	1136.51	1401.77	1339.41	1153.24	1969.57	1107	1070.38	848.62	709.287	1654.44	723.003	780.209	1277.45	1190.08	865.819	1412.47	853.612	1637.62	874.22	628.224
La24G01333	1436.31	2101.36	1437.02	975.755	958.959	1161.08	876.458	738.703	1493.06	987.531	1040.81	751.43	1042.06	2064.53	1141.16	711.273	1037.01	1177.57	1148.6	1702.35	1348.45	1281.26	912.182	567.131
La13G00862	1427.98	2434.1	1471.65	61.1532	77.7005	116.62	123.506	122.574	174.041	280.438	291.365	135.739	792.975	1795.41	600.819	302.905	590.207	541.514	778.53	1612.59	813.249	872.946	386.716	296.27
La20G00589	1424.08	1703.26	957.938	656.444	712.804	823.113	474.498	553.316	859.934	727.085	667.508	495.493	582.301	1542.08	670.049	497.77	765.141	790.024	739.193	1224.06	816.865	911.78	528.619	474.67
La18G02166	1423.62	1398.73	874.049	650.82	857.75	1262.9	459.816	647.424	876.281	390.087	387.943	180.776	101.27	1351.37	77.4657	65.4505	353.192	131.27	99.3909	924.523	143.031	858.755	148.972	416.364
La25G00610	1412.28	1933.98	1375.01	1564.97	1213.44	1567.43	1361.13	917.323	1748.07	1307.13	994.442	963.215	1714	2493.56	2015.16	1270.46	1213.77	1683.1	2143.33	1937.07	1792.12	1384.96	1476.02	564.222
La17G00183	1385.42	2805.48	1480.46	1264.79	1366.76	1660.13	1097.13	1092.06	1791.44	1159.62	1015.1	791.47	1301.1	2265.75	1226.49	897.609	1301.85	1381.62	1340.1	1931.38	1236.67	1688.66	1051.87	709.356
La24G00696	1381.78	2466.91	1444.97	1112.84	1118.09	1405.5	1388.25	1077.99	1854.14	1275.1	1172.77	1081.43	1173.7	2234.18	1283.36	1184.35	1591.84	1718.48	1436.94	1934.53	1465.66	1754.37	1273.51	852.269
La16G01132	1376.66	2197.35	1396.48	1573.68	1719.29	2162.64	1411.06	1306.08	2156.88	1556.1	1236.8	999.28	955.848	2091.15	912.394	1125.01	1711.96	1754.12	1074.57	1743.5	1072.28	2064.22	1388.41	978.857
La26G01423	1366.43	1463.07	849.875	1092.84	1370.66	1456.14	1381.02	1113.1	1956.04	781.236	784.52	732.659	639.565	1252.86	779.246	522.983	735.967	747.842	713.031	1322.12	825.156	882.811	596.649	499.932
La19G00400	1308.82	5165.45	2835.65	2580.08	2742.54	3531.3	2978.11	3266.81	6180.88	5941.7	3629.98	3368.03	3145.19	4680.6	3615.67	4845.7	6819.25	7707.8	4208.4	4972.96	3377.82	6875.21	5276.71	3517.73
La06G01916	1300.97	2190.97	1441.38	585.847	678.292	943.232	533.171	584.237	676.446	544.777	617.088	474.751	809.81	1482.13	755.405	520.287	723.639	938.235	853.973	1383.9	905.874	1034.9	675.9	525.416
La16G01578	1296.59	2291.34	1626.55	1070.06	1054.17	1330.65	1568.49	1649.09	2737.4	1835.28	1898.2	1983.36	1666.63	2111.5	1854.09	2537.61	3488.05	3382.4	1764.06	1917.09	1678.29	3138.89	2809.46	1224.17
La09G01808	1287.57	1973.16	1048.02	594.163	664.123	911.715	546.781	500.943	876.71	572.329	501.167	314.08	578.665	1285.18	529.272	388.217	660.927	640.689	575.876	1208.62	642.074	897.669	501.245	451.156
La04G00473	1222.06	1674.56	1085.29	658.773	748.172	984.883	636.304	722.272	1194.63	769.796	631.663	485.879	780.507	1678.9	721.772	478.013	730.823	724.973	746.643	1328.34	875.388	982.286	568.817	491.81
La24G00784	1220.9	1857.09	1027.48	760.746	845.611	1018.4	385.228	778.329	911.92	764.025	518.452	350.312	501.273	1443.35	555.412	360.751	811.281	632.475	509.968	1369.15	620.959	1199.86	436.075	509.83
La13G00351	1170.31	2256.21	1166.27	710.715	683.613	898.161	473.014	642.175	1053.1	729.578	652.216	564.184	1021.78	1796.56	1072.08	640.827	903.055	995.545	1178.35	1706.19	1270.29	1146.32	774.637	473.734
La11G00122	1151.1	2057.19	1320.66	1341.06	1331.72	1725.36	1162.78	1338.13	2019.1	1914.91	1430.76	1331.1	882.665	1818.58	1089.99	1277.55	1743.43	1964.18	1122.91	1535.18	1177.88	1778.71	1424.07	1106.92
La10G00966	1123.95	2036.78	1197.76	746.182	862.53	1156.21	842.261	760.492	1193.62	763.507	680.79	496.642	737.78	1356.63	745.046	523.583	763.528	717.173	679.12	1177.38	705.511	1060.56	624.952	482.026
La23G00290	1081.36	1901.28	969.923	1162.34	1208.25	1742.08	1146.57	1101.69	1744.99	955.38	914.005	949.366	915.157	2148.81	982.773	803.245	1017.82	992.795	1037.79	1478.25	1101.32	1133.59	901.269	491.986
La19G00857	1077.7	1313.25	792.968	455.471	506.374	695.558	503.857	440.919	809.528	587.817	444.809	421.154	430.04	1009.3	352.984	417.257	594.96	658.409	442.783	821.974	440.616	728.862	451.656	360.658
La15G00330	1067.86	2147.04	1221.06	1016.02	1104.43	1375.81	1010.31	1030.18	1703.85	1196.77	924.341	812.178	985.438	1885.98	937.92	852.201	1192.93	1287.71	1034.15	1601.75	1071.25	1284.5	896.778	641.991
La25G00868	1063.22	1512.6	996.058	632.142	662.94	831.795	609.911	669.17	1068.68	868.567	606.728	597.793	710.934	1350.73	662.035	602.593	834.543	833.086	732.146	1116.61	749.562	912.203	620.862	516.021
La16G01700	1041.84	1722.55	882.074	703.044	729.3	848.707	616.282	522.275	902.345	681.55	495.39	425.28	536.326	1490.1	566.998	472.643	720.634	699.433	689.241	1409.24	763.832	864.565	583.383	474.743
La04G03350	1040.09	1448.96	818.44	499.836	619.288	770.941	374.394	410.341	787.071	354.243	418.044	260.548	459.725	1112.72	409.544	352.925	555.204	575.589	507.074	1003.19	535.061	751.6	434.871	315.187
La26G00021	1024.6	2816.11	2111.91	177.611	282.813	268.041	156.543	274.984	229.538	527.711	624.404	616.176	1010.48	1014.45	802.279	525.841	684.415	727.957	953.665	862.585	816.537	393.978	537.52	409.541
La03G01019	997.485	1031.96	1085.55	1058.66	893.276	824.339	650.359	451.005	726.141	492.671	438.774	464.98	902.963	1617.73	1460.89	706.319	680.463	591.886	617.432	817.872	1191.12	623.661	594.525	419.685
La01G00153	984.354	1909.74	1205.39	314.281	443.325	779.753	292.939	311.864	409.049	143.525	154.302	102.288	748.031	736.421	589.635	145.854	262.346	153.653	327.493	952.367	324.793	554.03	169.742	268.15
La25G00642	980.291	1668.5	980.823	775.92	876.81	1000.31	612.992	658.926	1062.55	665.743	544.577	408.531	677.494	1267.64	521.863	506.431	889.61	816.989	608.27	1161.08	611.683	1101.64	691.181	581.172
La02G01687	978.848	1544.01	1030.42	948.123	1091.7	1416.18	916.772	740.092	1244.55	959.775	728.268	599.717	707.268	1462.24	729.928	574.162	992.889	1041.87	852.096	1417.34	772.758	1121.34	731.48	544.571
La19G00414	965.68	1433.63	968.696	542.445	544.242	696.026	360.642	489.733	718.479	471.396	436.35	354.381	695.783	1469.73	765.031	402.111	558.715	569.942	769.54	1221.19	815.221	819.691	488.962	305.841
La10G00717	960.387	1541.1	900.587	619.1	718.621	916.841	421.925	553.652	940.532	587.244	499.175	393.158	700.668	1563.58	732.351	422.132	712.838	719.608	793.136	1260.38	779.09	965.975	561.883	397.832
La24G00525	945.817	1313.84	802.02	588.54	610.549	655.401	352.689	415.062	700.703	404.503	324.414	255.094	723.717	1126.76	708.503	252.988	378.742	381.946	636.898	1031.28	684.538	482.917	306.919	197.054
La01G02367	942.641	1805.22	980.705	815.842	923.152	1273.44	921.806	695.032	1206.39	768.281	743.619	479.38	854.693	1436.49	726.552	540.759	786.662	920.568	837.642	1290.81	945.075	1036.04	653.283	434.458
La20G01933	940.323	1408.52	841.551	651.885	725.101	882.421	592.225	676.027	1069.29	866.934	686.857	607.732	659.801	1186.38	613.944	674.601	980.885	1013.55	699.08	1080.82	682.91	1121.58	759.949	512.415
La01G00446	938.715	1783.76	1002.51	409.199	425.197	512.014	201.39	373.479	623.863	573.078	432.509	374.162	592.338	1548.06	706.822	429.795	729.819	724.23	921.348	1518.1	884.891	881.571	510.012	518.987
La03G02420	895.029	375.736	315.622	178.021	298.873	326.955	448.988	210.744	483.808	233.478	268.75	162.33	94.032	683.333	35.9962	82.5753	122.973	194.551	51.1561	369.104	192.636	294.676	134.774	194.579
La08G00002	883.773	1669.57	1177.91	657.78	461.099	556.087	502.827	476.943	849.977	646.991	403.712	332.152	888.193	844.834	680.382	640.215	775.67	774.232	573.864	1658.23	924.321	1080.07	486.295	569.967
La10G00919	869.524	1488.31	831.747	530.312	655.692	856.067	510.518	518.098	880.108	596.126	467.086	346.455	593.461	1099.05	503.286	381.274	626.449	627.809	569.878	1047.48	595.823	772.546	460.538	355.005
La24G01678	860.51	1494.61	914.586	438.477	439.469	520.04	424.705	509.022	822.383	643.726	500.963	413.912	677.397	1478.21	696.129	641.4	936.585	1007.99	845.724	1249.68	834.761	1275.86	735.793	515.836
La04G00870	847.387	1406.07	828.344	661.507	736.244	927.549	670.442	697.852	1108.66	840.055	662.107	580.55	636.504	1159.95	520.776	605.71	855.144	928.217	652.87	991.236	656.847	1051.41	662.194	462.92
La26G00049	843.655	1122.92	757.374	891.327	1024.04	1218.25	982.465	938.645	1540.92	1034.77	780.296	718.777	616.005	1169.38	519.661	650.429	1037.39	1071.34	659.72	881.405	693.165	1136.35	812.208	591.583
La15G00550	841.148	807.237	284.917	1691.7	1994.62	2372.73	2347.46	3219.21	3487.48	2317.39	3078.57	1957.2	480.388	1739.71	513.575	2432.46	4568.79	2720.08	902.965	1532.7	1202.33	2884.11	1950.29	1209.16
La06G01626	841.138	1584.22	877.469	541.216	647.657	738.595	395.408	485.852	858.845	587.957	473.315	363.498	633.817	1358.88	515.952	417.387	645.218	686.179	592.476	1157.66	674.944	825.832	522.641	361.524
La22G00768	828.944	1493.77	801.873	360.507	372.888	452.736	299.132	379.196	590.196	508.465	454.318	370.385	508.573	1100.96	514.574	368.12	580.454	573.07	590.761	988.652	649.245	743.553	449.409	333.845
La19G00559	795.909	1027.73	588.463	351.551	399.491	484.134	200.538	291.892	477.858	312.038	294.547	188.755	355.29	814.792	292.648	219.632	360.081	339.879	346.285	694.445	370.158	488.861	262.575	183.441
La07G00557	795.422	888.393	388.731	379.647	406.4	311.768	410.636	304.187	636.804	520.416	447.623	328.933	221.602	597.463	349.493	314.449	415.555	438.754	438.553	651.836	180.783	493.165	404.14	365.287
La15G01813	792.935	1200.16	1271.59	1250.05	1198.2	1111.71	883.54	1040.74	783.081	758.68	667.522	660.387	771.822	1203.2	1076.29	665.232	706.272	666.341	1016.97	1201.68	830.287	539.328	694.558	778.3
novel.2398	790.918	1242.55	866.889	359.078	410.888	691.316	472.335	300.118	423.17	293.603	333.477	226.354	326.795	525.79	432.916	212.637	402.057	279.769	334.505	753.082	407.264	602.22	206.569	313.276
La08G01033	787.876	1297.23	911.69	324.846	494.18	746.18	233.428	461.39	719.041	489.793	467.44	203.502	168.914	762.047	145.652	219.411	588.057	376.578	121.295	664.418	163.711	987.794	278.157	407.559
La09G00665	773.914	309.605	258.953	942.756	536.707	1144.86	362.974	418.983	761.103	270.501	149.715	134.954	229.305	469.456	373.889	142.68	194.407	204.501	292.63	462.043	278.646	156.194	174.129	87.7907
La02G02179	772.06	1392.01	792.344	1693.69	1331.39	1742.89	1118.86	496.829	875.297	379.921	387.203	434.276	1022.94	1496.24	1110.15	281.774	271.159	358.853	762.95	1454.15	1138.4	269.497	347.372	93.2973
La02G00519	771.342	1172.16	704.79	552.521	763.961	973.767	677.107	493.786	781.837	634.162	557.353	435.139	568.134	977.527	514.807	442.748	749.044	719.665	662.134	942.861	596.977	774.844	548.294	408.694
La18G00701	755.247	990.142	653.791	514.964	487.182	627.047	477.281	427.251	648.467	414.888	415.578	346.504	561.449	909.672	543.807	351.774	478.721	465.544	530.466	800.599	623.816	571.47	400.914	252.849
La26G00020	754.55	1992.2	1301.69	112.718	185.837	157.405	159.885	180.54	152.141	353.062	420.009	443.173	693.336	705.862	557.691	377.943	511.176	519.64	675.682	607.772	562.294	286.783	372.891	287.435
novel.764	737.53	944.036	602.922	699.163	621.148	912.555	796.464	596.777	1066.49	605.227	640.76	601.77	437.473	1347.74	531.947	541.174	809.356	858	601.673	1034.6	669.218	898.87	623.703	370.959
La14G01856	730.435	1327.57	811.592	674.173	608.852	861.525	457.122	556.77	905.447	805.892	641.514	461.318	434.488	1258.68	589.383	519.769	677.45	784.964	613.803	917.881	643.317	916.288	585.294	564.209
La22G00309	726.366	872.079	637.764	962.886	793.557	672.299	628.489	492.911	1159.81	841.915	609.654	746.933	666.09	1205.39	1213.14	935.953	799.369	1189.46	1103.87	1006.21	787.398	872.869	1079.14	281.838
La19G00513	722.307	1111.79	677.308	766.791	664.117	781.451	659.132	540.008	933.323	671.313	580.116	549.123	766.479	1181.77	661.205	536.18	697.132	747.761	691.268	966.34	783.917	736.177	590.833	334.256
La15G01042	716.712	1087.86	757.791	513.515	624.043	756.993	335.682	533.209	839.293	597.28	508.386	446.252	544.814	984.481	487.801	491.052	724.154	685.587	541.55	882.012	596.966	790.882	503.837	427.463
La09G00074	711.198	1450.46	860.268	667.018	801.866	1144.96	1028.37	882.906	1394.46	900.998	792.551	795.588	1213.13	1907.49	1186.62	846.243	1238.74	1203.54	1356.21	1705.15	1400.58	1235.48	963.828	422.848
La07G02223	707.535	1595.9	829.043	582.017	626.828	832.917	370.1	464.202	833.519	674.613	534.674	363.758	376.005	1062.79	508.272	386.065	561.556	613.052	515.632	928.196	410.646	671.32	470.743	388.739
La04G00518	701.784	995.644	778.977	541.094	552.369	522.032	452.766	703.159	706.008	751.833	731.909	558.094	1090.38	1053.3	1102.82	568.897	584.298	674.872	1116.77	1105.49	1174.57	683.961	621.274	454.713
La06G01872	695.746	1188.32	766.946	474.398	505.54	680.053	536.986	481.058	837.464	578.993	493.949	353.842	474.571	966.929	520.566	400.797	588.728	560.227	516.222	873.367	539.831	662.53	445.468	316.826
La00G05224	675.295	416.74	253.625	211.94	30.1916	95.6206	101.403	104.185	145.356	94.302	85.3938	60.9074	99.968	669.513	71.2376	14.8946	136.503	70.3375	68.8569	306.684	29.704	487.564	79.2395	46.2529
La05G02025	639.762	712.993	426.29	352.938	466.123	622.584	251.595	289.042	480.658	264.953	276.1	171.742	216.605	563.41	217.691	151.397	281.084	229.15	222.365	504.356	270.674	405.472	175.324	187.458
novel.2041	636.113	1643.51	804.409	157.323	190.762	222.144	115.632	176.26	152.952	214.293	325.93	162.532	426.853	669.28	337.752	158.809	346.091	296.255	350.987	852.342	375.215	398.553	225.301	167.816
novel.1867	633.217	642.836	682.068	1370.96	1181.59	1693.64	477.415	468.305	424.456	793.995	650.63	709.74	770.067	831.334	873.227	1012.31	997.336	1035.87	872.227	819.117	853.431	924.46	900.128	940.389
La22G02123	617.07	1007.65	528.249	756.66	705.058	854.761	525.045	603.321	1145.62	1236.58	816.644	548.528	406.381	989.641	510.937	513.76	1108.1	1158.86	417.662	749.019	465.631	1359.57	1051.53	535.561
La09G01282	614.871	1020.86	1131.44	454.116	582.628	544.433	232.573	374.025	485.22	474.387	239.994	269.408	557.474	918.642	674.081	255.723	241.653	289.72	759.948	894.94	1199.91	280.062	255.013	386.934
La02G02231	607.597	1057.58	663.249	840.239	842.067	1231.1	735.682	785.658	1182.84	543.437	533.641	459.09	636.264	1302.82	674.549	359.853	529.387	592.481	716.783	1125.33	790.85	608.52	476.815	219
La23G00829	600.744	704.425	424.871	331.511	437.497	526.754	292.438	264.167	455.909	241.953	245.259	164.91	271.202	637.984	243.682	171.039	272.443	247.382	257.005	521.835	310.373	372.414	230.125	192.424
La01G00240	581.576	1196.11	636.57	306.278	330.218	390.537	318.135	321.342	533.397	449.699	407.656	335.588	422.725	802.207	404.007	370.652	559.54	520.565	499.196	737.646	508.333	682.236	399.254	373.557
La19G01268	581.095	814.597	435.413	275.002	291.59	366.925	258.275	220.516	367.602	307.249	299.894	223.299	299.434	560.319	275.763	232.942	347.956	344.658	331.069	546.909	364.297	437.775	272.347	196.222
La01G02560	577.312	950.61	487.508	650.203	598.659	747.397	569.529	377.306	636.611	311.585	383.833	318.251	638.635	970.89	673.193	223.358	363.109	359.699	886.093	1036.02	813.579	359.799	296.05	148.585
La10G00481	572.586	594.686	403.574	580.132	645.615	664.995	585.588	647.678	1116.15	579.791	749.848	582.747	293.633	613.447	298.865	365.83	457.955	465.593	418.091	641.982	430.068	736.208	438.281	355.296
La01G00162	571.207	275.722	263.215	5049.5	4118.46	4940.91	1155.46	953.25	1159.87	645.325	709.944	667.972	145.462	261.271	178.558	321.114	416.36	398.581	210.911	215.784	190.653	442.583	330.142	304.729
La04G03084	569.46	811.938	513.038	393.351	391.383	532.744	449.282	395.158	600.041	371.709	342.569	305.452	473.752	864.668	443.999	312.12	460.021	471.123	466.032	694.715	479.159	531.991	364.874	227.474
La09G02875	567.077	893.69	523.88	457.289	532.454	643.949	388.976	394.197	684.431	514.09	445.321	362.031	330.879	789.684	349.946	357.445	487.835	536.182	456.499	703.561	481.006	623.712	420.492	287.899
La13G01767	566.078	836.196	403.021	1006.01	1142.35	1508.76	550.151	316.442	543.722	273.7	299.44	331.62	467.278	772.307	602.162	175.329	245.528	248.736	534.227	741.13	519.7	209.053	226.641	77.4513
La22G00217	559.993	776.649	465.463	582.487	527.947	661.79	395.281	393.719	751.6	386.972	405.27	330.353	390.248	991.877	442.493	263.554	390.574	397.15	443.787	732.784	534.785	485.513	368.933	206.381
La09G02035	553.89	464.902	330.001	62.9662	71.6494	63.5205	105.94	127.145	158.154	175.206	195.833	128.482	148.862	672.508	127.631	149.171	243.205	269.901	271.237	575.921	245.635	365.768	181.87	163.213
La17G00420	549.196	151.648	313.874	176.697	156.054	151.884	407.098	208	212.692	163.544	190.309	205.694	151.52	163.687	145.725	112.655	140.078	97.6695	155.422	132.962	125.487	135.592	109.273	172.281
La09G02915	548.387	890.232	567.251	499.093	544.587	655.618	437.034	506.751	898.362	525.421	444.965	431.298	394.138	890.92	370.901	451.879	654.222	660.805	400.325	691.331	412.23	736.336	480.294	326.894
La08G00744	543.197	752.472	383.826	396.831	406.015	551.56	384.743	332.176	594.041	409.326	371.583	283.686	193.412	537.122	164.442	301.403	488.811	460.322	200.838	400.404	195.874	557.713	327.651	235.925
La19G01452	542.439	1007.49	592.225	445.892	513.293	664.42	383.825	558.802	810.648	522.167	510.856	385.381	375.486	935.263	334.591	381.594	580.464	574.805	414.82	653.181	453.126	742.75	461.253	350.788
novel.2335	539.549	856.655	940.785	123.367	200.482	252.64	138.353	223.683	152.359	158.98	205.51	136.237	203.204	410.067	211.827	126.083	160.142	83.5426	113.354	370.529	79.4557	199.077	115.921	309.029
La24G00384	539.247	929.544	557.39	739.192	849.901	1060.26	744.592	720.214	1200.77	583.482	513.403	472.795	643.268	1491.4	633.469	345.252	552.943	513.464	641.089	1116.49	856.749	635.686	472.214	258.558
La15G00091	536.576	938.439	658.539	430.381	572.131	742.197	347.924	543.436	447.853	371.61	468.705	275.685	450.734	1090.33	529.954	356.354	519.711	557.374	495.11	818.697	599.701	681.68	302.769	242.513
La04G03309	535.281	808.186	508.831	509.346	476.84	563.307	494.772	355.132	638.217	445.57	379.429	381.906	565.968	829.923	500.132	382.919	500.479	526.047	504.096	688.284	572.763	528.143	427.369	228.675
La24G01769	526.757	623.152	475.545	289.918	294.16	352.783	253.391	242.541	394.147	265.481	264.082	208.709	250.716	664.019	264.159	198.971	307.007	285.25	282.412	491.625	314.89	395.383	240.524	181.388
La08G00526	522.815	778.142	478.618	377.274	379.545	513.24	357.923	403.516	604.917	348.843	344.191	308.053	353.371	767.219	345.126	277.038	423.416	381.787	294.643	590.167	343.901	568.023	360.732	252.914
La20G01516	522.559	779.408	501.003	223.081	285.971	397.62	261.194	315.465	488.142	295.391	231.455	194.112	269.028	734.411	247.419	197.055	316.949	291.752	257.631	521.357	267.513	398.999	209.536	211.866
La08G01309	517.348	794.06	460.039	432.602	363.054	455.013	257.294	301.75	500.546	319.755	259.878	246.67	421.613	779.451	442.136	234.024	326.913	344.571	391.656	583.532	413.938	405.762	297.126	155.983
La16G01171	512.201	1266.72	1178.13	269.451	341.235	581.582	338.317	313.232	405.491	323.339	246.84	184.933	296.91	753.163	391.169	288.029	551.881	352.503	168.111	584.256	227.126	468.771	198.24	666.284
La24G01648	509.222	711.999	613.864	686.055	473.811	917.287	962.083	1144.76	1199.18	721.735	409.951	366.367	281.929	494.448	453.488	497.997	698.817	535.817	252.085	754.927	786.081	296.241	943.347	347.975
La19G01721	509.164	1003.69	606.766	888.127	923.981	747.246	797.264	697.676	978.911	819.019	969.043	945.986	654.41	798.25	783.989	590.746	603.384	636.444	742.218	764.039	923.357	593.838	566.006	349.364
La20G02231	509.075	572.058	656.101	516.833	473.078	605.195	831.285	675.216	681.425	638.335	569.334	690.865	540.231	633.861	542.203	597.553	631.909	570.129	549.798	533.729	487.053	558.624	529.518	624.744
La22G00996	503.182	1030.38	536.841	152.054	171.585	192.253	127.66	216.881	373.181	374.184	305.356	239.576	353.06	691.101	415.657	269.077	368.022	419.392	461.078	611.742	391.828	460.221	296.17	273.569
La08G01793	498.964	761.332	498.47	399.341	378.511	494.47	300.689	368.445	573.921	483.873	321.046	304.213	280.21	694.269	335.291	267.783	349.347	404.797	330.802	510.056	350.951	445.023	352.445	281.089
La24G00383	493.449	845.738	499.044	630.946	805.839	1115.23	514.47	633.405	1041.07	599.251	395.248	408.258	491.05	1372.45	594.661	303.533	407.21	501.246	582.659	879.395	756.804	604.382	460.581	258.556
La07G02059	490.818	502.361	543.164	117.629	152.144	142.085	77.6126	167.894	137.342	104.706	126.142	108.662	294.794	391.489	322.561	162.963	162.491	166.739	205.273	320.083	234.003	302.344	167.018	179.121
La09G00652	488.481	761.648	564.092	234.204	439.893	550.645	224.147	407.801	433.975	355.14	503.138	224.842	210.283	337.501	194.944	206.47	325.435	270.833	215.449	334.012	233.841	417.847	204.986	252.197
La13G00773	483.502	935.714	509.166	406.482	483.091	613.952	316.913	370.307	631.767	419.463	366.84	302.076	355.82	732.59	330.6	280.671	421.771	449.231	401.196	624.072	430.416	539.083	333.373	264.511
La01G03207	482.259	722.851	732.632	120.673	245.119	313.192	226.739	483.833	501.949	466.243	491.849	473.861	569.226	468.751	598.341	567.486	462.543	425.486	260.66	496.63	527.649	717.91	562.124	605.89
La11G01034	473.852	405.078	258.357	271.959	256.069	280.234	135.582	166.195	287.011	160.435	170.692	150.449	173.21	379.739	184.2	131.677	204.174	179.808	179.058	330.568	241.696	267.162	160.676	127.614
La24G00915	471.427	461.922	460.916	198.76	231.556	258.558	469.33	298.409	329.134	292.271	363.02	330.168	438.359	501.28	302.789	292.112	403.175	347.97	492.555	437.113	328.78	425.897	387.924	350.863
La08G01767	470.882	588.145	656.537	194.233	211.53	199.387	129.216	181.439	106.04	121.071	117.508	149.808	563.909	354.815	723.724	257.371	177.313	144.945	419.201	430.457	492.796	140.179	214.088	277.171
La09G00767	470.553	385.2	282.162	708.134	703.727	510.937	441.41	478.735	528.342	368.287	414.025	349.059	97.6343	333.747	112.231	227.752	331.655	306.567	116.67	275.897	110.261	389.465	225.183	362.852
La13G00012	469.296	381.132	500.848	267.422	234.171	264.19	251.545	239.552	214.327	152.597	181.684	151.501	379.522	345.152	398.477	210.81	184.213	194.964	319.857	299.165	327.218	236.297	218.555	235.752
La12G00718	459.476	357.61	521.176	79.9124	108.831	84.7814	102.531	210.148	143.939	104.213	118.649	61.3527	125.36	211.389	139.353	64.7632	114.948	68.1708	101.662	186.567	80.1894	236.403	75.5668	195.485
La20G01587	459.04	160.337	287.94	194.647	164.316	171.792	279.544	214.416	213.699	172.297	204.974	215.774	142.353	195.606	150.763	127.484	139.389	121.544	158.298	153.497	158.173	140.997	118.385	148.036
La04G00532	451.954	106.161	272.093	126.403	94.0821	93.2058	184.368	138.206	149.253	103.468	126.397	127.972	90.8335	137.116	90.7149	83.1488	91.0305	75.7392	111.393	99.8669	91.8239	99.5942	71.0434	103.841
La18G01383	451.286	600.351	399.283	252.844	275.431	349.044	232.865	240.635	380.525	260.258	243.647	202.752	337.551	679.3	341.24	184.088	261.32	290.193	424.345	576.376	475.557	306.857	221.096	128.564
La08G00274	448.514	792.453	502.245	366.241	360.919	527.672	358.385	402.357	709.073	561.909	440.336	417.983	392.51	564.507	425.634	489.603	595.015	606.514	383.382	530.844	402.241	602.373	479.089	354.286
novel.1993	442.734	413.512	320.942	377.521	374.947	558.285	269.199	247.215	376.277	206.798	224.8	163.509	208.805	463.507	244.374	161.619	246.445	233.246	263.49	457.448	372.034	297.464	185.8	112.165
La26G00627	441.396	118.667	242.219	180.768	131.247	178.129	276.784	171.725	191.315	165.907	163.011	192.317	129.237	168.127	112.188	129.33	118.682	104.894	139.449	130.922	120.779	110.929	111.844	160.546
La01G00242	440.257	641.944	436.025	276.796	305.913	399.171	310.198	269.337	391.566	309.053	286.13	217.708	252.634	444.672	230.853	235.975	304.106	304.296	236.173	360.155	260.725	399.296	271.795	210.59
La18G01165	433.865	682.958	274.28	87.2193	112.836	155.648	39.3846	62.306	88.0263	67.4807	80.5142	36.3876	89.3239	316.461	65.278	31.7871	59.8262	53.2949	77.6952	338.923	106.075	116.334	41.218	36.1872
La04G00459	432.957	721.121	464.405	163.578	129.379	141.09	670.223	343.499	525.138	826.27	829.274	964.964	716.649	746.781	710.173	1259.15	1181.76	1492.62	878.856	679.215	756.587	876.205	1171.17	510.51
La14G01151	432.636	543.61	519.68	195.031	309.802	342.67	359.876	371.291	610.344	352.755	441.492	158.756	155.439	447.702	143.587	89.1882	259.728	194.79	96.249	410.261	172.839	503.759	152.978	252.434
La03G00135	431.998	445.817	374.179	415.98	710.382	777.608	424.706	332.589	560.767	245.139	392.22	343.681	301.873	791.531	494.875	234.63	198.033	237.124	494.166	716.876	742.573	244.648	233.71	107.476
La06G01076	431.893	632.482	398.102	445.211	458.309	567.191	299.781	353.826	608.817	407.409	311.783	269.921	317.481	540.741	299.524	265.442	381.371	424.705	327.455	489.806	336.368	446.418	292.482	206.461
La04G00531	430.19	163.92	217.289	139.119	125.832	112.029	205.389	134.908	119.886	123.769	134.67	137.832	140.836	219.515	159.122	98.4856	96.9192	90.5843	189.847	191.471	173.349	93.9843	94.5827	102.232
La09G01590	426.209	339.05	292.812	219.757	214.136	259.566	205.107	173.613	273.622	183.71	191.928	156.358	136.052	283.991	128.932	129.699	186.816	164.169	120.002	241.448	146.835	286.875	136.934	157.26
La20G01584	424.344	283.2	357.498	249.567	229.562	254.371	233.222	211.109	177.955	172.244	186.991	194.499	268.076	387.339	264.38	176.476	169.186	146.582	348.558	351.708	304.361	156.033	163.748	250.662
La21G00867	422.656	566.02	334.969	175.192	127.131	143.262	94.0591	114.134	251.275	74.1819	104.374	72.0306	237.764	297.076	249.338	71.1726	137.331	160.086	226.281	526.096	284.432	291.914	103.652	60.2206
La24G02024	422.302	740.623	799.671	998.807	750.067	1332.21	131.812	2357.12	1584.32	1018.24	787.578	871.798	352.851	431.04	521.959	785.612	695.34	578.258	504.217	678.165	770.865	514.863	1088.79	649.643
La07G00178	419.998	833.205	430.805	508.985	599.328	612.33	331.627	337.546	514.326	407.469	473.005	341.745	299.112	507.897	404.925	405.552	365.395	558.036	431.11	610.363	332.905	591.142	487.112	330.011
novel.2354	414.156	143.182	121.11	140.616	188.489	257.369	121.35	143.097	279.072	110.033	127.088	70.2601	24.232	189.917	23.0957	33.6209	93.0095	56.3324	17.3333	91.4231	19.1754	144.749	51.0186	57.8508
La16G01208	413.729	601.286	386.049	287.356	242.368	307.632	236.401	311.72	531.422	296.46	335.996	241.325	576.131	1059.35	405.641	263.039	345.042	362.692	449.808	461.622	513.196	337.834	411.359	195.229
La19G00334	413.625	600.193	413.174	233.942	257.364	303.787	178.473	146.01	249.765	152.913	136.938	111.036	249.945	483.532	227.343	120.032	167.665	171.908	268.968	409.88	276.89	203.473	136.057	103.179
La10G00414	409.427	441.407	688.606	305.564	313.605	494.207	416.647	266.099	271.815	347.134	243.947	213.468	176.474	645.991	191.946	169.192	250.134	214.007	362.157	382.838	304.554	210.947	127.624	156.932
La10G01694	409.351	372.278	790.28	80.2837	119.493	124.434	191.59	347.644	197.991	184.108	138.421	159.614	200.683	230.062	360.39	145.501	175.229	118.347	275.769	314.088	250.385	231.497	157.922	502.879
La12G00849	408.329	439.115	271.246	120.774	146.573	116.317	97.1426	72.1926	76.0565	45.8538	137.131	62.7781	80.4309	158.415	93.5874	91.5129	151.22	118.631	110.036	353.542	115.285	206.712	29.6665	58.3354
La12G01089	408.123	660.398	311.333	73.7961	106.75	132.833	70.5296	75.1568	135.647	94.8221	104.406	53.8847	113.432	365.322	94.1181	54.5021	108.683	101.879	138.947	353.072	144.308	176.263	78.3128	62.9428
La13G00013	407.966	346.123	416.893	242.587	218.785	205.751	222.714	187.403	162.754	140.349	140.521	142.321	322.042	291.568	372.67	180.206	177.719	171.304	283.062	274.606	283.802	204.289	175.413	203.017
La04G01312	404.995	234.856	284.697	123.315	96.7322	135.455	162.996	151.315	165.699	132.711	141.68	130.316	140.773	206.138	158.186	105.486	105.077	79.9224	169.03	178.208	146.615	112.199	85.2134	138.066
La10G00381	399.666	528.496	671.072	161.614	295.527	149.979	138.045	268.849	188.831	328.93	364.242	307.453	737.735	735.32	893.615	762.527	399.823	504.12	231.663	541.534	1079.51	515.771	573.665	500.18
La25G00612	399.44	499.92	341.905	356.543	342.652	387.925	320.484	253.19	400.766	245.545	250.185	231.499	223.312	468.109	222.324	198.844	251.846	255.719	249.588	352.738	254.433	336.682	219.148	149.382
La20G02212	398.931	635.786	618.7	145.954	111.917	165.185	249.726	379.787	402.563	331.027	335.773	376.491	568.229	562.339	777.796	549.719	497.774	432.861	609.714	623.069	668.938	492.945	521.621	587.323
La04G03092	397.516	400.112	294.161	198.301	201.605	245.262	122.309	139.682	205.635	103.198	119.396	99.72	162.196	383.936	174.58	83.073	118.568	101.463	152.591	286.872	182.882	168.813	101.861	77.5939
La16G01209	396.77	577.65	346.038	273.36	234.855	256.371	331.424	270.386	480.154	244.087	294.812	221.685	501.674	923.66	374.957	235.972	320.272	327.196	389.988	422.397	428.198	305.779	370.801	179.824
La27G00072	394.107	732.409	434.171	55.0869	123.527	217.256	54.9349	155.688	152.693	116.867	114.719	67.9783	154.936	330.062	114.083	47.1334	102.924	62.2254	92.3575	300.285	162.715	114.513	62.6728	44.2515
La25G00718	393.926	649.961	392.658	240.616	280.692	423.517	449.083	221.742	434.77	320.918	275.162	214.948	342.259	1160.08	339.08	236.877	405.795	394.345	554.125	899.803	486.271	459.122	299.611	221.838
La14G01549	387.032	315.187	225.844	234.12	222.532	304.338	216.341	262.434	374.012	288.122	295.722	284.058	77.0406	322.957	87.4594	194.026	285.611	240.046	121.436	224.078	133.483	340.303	182.429	165.904
La23G02365	385.426	420.168	259.465	211.871	238.004	283.192	337.828	183.438	309.645	177.148	178.249	158.739	151.37	367.765	159.32	133.141	170.736	178.568	175.208	300.975	204.592	258.245	145.594	102.383
La22G01343	384.725	437.34	295.219	289.141	270.767	342.098	160.405	223.85	360.401	235.535	233.736	187.471	184.025	380.292	193.724	132.5	200.878	200.824	157.124	307.228	201.519	266.572	171.772	129.845
La15G01423	383.909	453.799	469.223	363.378	393.969	400.317	314.062	399.658	360.823	315.757	363.531	359.416	358.672	425.324	479.234	288.697	272.201	261.032	439.309	434.501	399.866	248.185	274.157	337.802
La20G00385	381.903	724.318	550.865	361.873	337.721	374.75	195.601	219.433	425.152	285.419	190.675	206.841	398.495	656.41	388.961	253.414	282.654	325.168	463.16	607.131	455.458	399.793	297.735	217.315
La26G01248	380.763	157.232	271.112	240.292	165.611	183.367	224.274	204.132	209.524	176.136	187.748	228.949	147.532	158.439	128.721	124.73	128.984	126.993	132.175	102.495	134.735	146.991	118.347	203.894
La04G00530	377.826	211.891	321.405	228.546	165.768	237.387	234.023	187.442	178.588	152.799	173.276	180.758	189.548	260.468	183.956	137.526	154.558	126.006	268.101	228.641	206.615	128.483	121.542	213.329
La23G00672	373.707	243.049	424.571	18.1391	57.9669	37.1812	82.9348	214.473	75.5097	134.287	59.8475	65.7862	35.3624	679.425	33.1694	60.0752	63.6127	61.0332	54.0098	259.55	17.2751	167.408	17.2311	292.191
La19G00249	372.589	534.198	355.363	291.389	308.094	403.56	321.664	271.058	440.962	235.137	242.2	212.317	267.883	589.288	257.533	209.729	298.87	337.959	312.62	479.082	318.526	386.384	250.64	169.43
La11G00675	371.932	474.052	322.238	336.491	387.7	488.975	289.005	245.396	361.442	236.265	222.156	182.252	257.102	388.087	231.952	186.976	265.785	253.215	252.982	390.677	274.423	277.188	229.392	158.231
La15G01156	371.252	237.022	214.452	167.842	160.021	189.688	175.813	109.075	170.506	100.685	117.952	94.5358	96.0998	245.778	97.2732	76.651	95.9351	101.455	102.642	207.902	124.458	139.815	83.9927	77.294
La01G00378	370.869	728.607	700.1	91.8854	146.091	204.158	111.319	157.986	226.084	214.117	197.392	148.188	291.582	469	362.625	149.125	240.423	233.064	316.262	445.505	360.055	309.47	159.792	177.44
La19G01895	370.005	351.463	396.546	228.336	226.18	258.515	240.177	185.644	215.118	154.018	172.842	165.301	289.211	332.021	301.524	160.838	169.266	164.093	262.511	271.48	248.705	178.599	160.884	160.91
La00G04484	369.384	1262.81	674.379	509.312	567.354	753.872	261.066	665.735	711.743	252.646	426.912	224.618	229.875	889.825	232.692	126.129	596.564	180.962	280.5	778.119	161.738	755.091	180.35	227.662
La03G02827	367.177	206.578	392.067	1085.51	1063.41	1328.78	453.784	419.772	274.499	250.758	196.207	219.701	208.12	316.092	209.771	166.838	183.966	143.849	325.222	289.619	230.641	150.877	162.654	335.987
La20G01486	366.557	713.691	337.936	222.996	202.05	261.626	112.822	148.388	300.833	239.423	202.236	177.048	216.641	577.876	254.975	225.989	316.987	345.15	263.933	439.525	246.092	341.734	251.269	166.358
La24G00555	360.377	484.42	285.581	440.445	486.785	574.563	218.586	342.429	477.231	357.801	267.005	201.477	128.724	386.133	151.937	212.812	385.674	304.629	185.783	312.107	179.789	459.555	228.363	318.23
La03G00408	356.359	392.696	660.549	802.951	938.642	817.839	314.672	695.018	402.784	327.886	361.853	368.539	288.748	418.787	376.266	401.476	298.466	299.66	315.375	392.83	311.689	270.367	308.47	407.465
La06G01766	355.088	317.706	259.704	192.278	187.514	237.329	173.459	186.747	300.468	161.804	176.954	168.356	126.976	355.182	129.067	163.593	202.171	216.947	152.951	234.288	169.656	316.642	164.229	140.893
La27G00039	352.729	391.805	445.205	164.305	178.183	227.171	222.505	364.073	305.729	330.457	315.046	310.449	312.477	259.185	393.438	315.509	328.656	298.276	367.579	307.602	325.455	313.497	315.603	407.822
La07G00798	352.44	294.584	181.489	89.1408	120.374	98.3775	255.533	161.388	325.86	189.577	223.959	109.717	22.409	248.506	9.43309	41.7343	128.427	87.7043	20.8257	186.888	32.9844	249.273	60.8021	65.3845
La04G00002	351.875	378.883	850.601	714.987	767.573	768.845	515.341	502.433	424.16	264.07	180.813	195.912	108.577	312.558	135.996	323.296	415.472	345.563	23.9037	119.381	16.3232	387.959	544.233	263.501
La05G00399	346.482	317.715	461.951	181.152	177.153	163.724	191.015	148.799	92.7952	97.7317	86.0305	105.637	444.408	229.722	447.796	159.135	130.051	107.624	265.082	278.123	374.183	163.694	167.868	191.691
La15G00586	346.253	83.9612	144.932	106.178	86.2947	89.1907	191.72	126.178	115.184	128.633	160.235	139.527	79.217	89.5458	62.8053	81.5857	81.1048	70.5311	89.2556	75.9271	76.4948	85.9911	69.1454	127.396
La23G00449	344.836	34.4876	194.803	143.877	98.577	75.1526	143.217	60.5564	90.1624	99.1125	95.1686	52.8989	66.7449	87.0416	57.1513	45.973	69.3832	75.2801	93.5034	92.1134	90.6166	88.2771	59.6311	121.248
La04G02975	344.246	504.731	324.901	223.675	220.959	266.296	167.163	168.374	277.002	154.366	149.433	135.193	335.952	554.188	296.771	124.922	179.442	171.801	296.529	473.296	315.48	219.972	151.829	90.2658
La12G00266	344.021	247.187	245.003	134.947	159.601	60.7505	136.081	136.57	113.173	144.147	127.459	95.1417	187.564	250.355	203.167	160.979	156.988	144.789	169.93	244.465	135.693	219.668	135.188	151.698
La01G02828	343.635	162.143	170.433	29.8248	105.787	65.4324	49.8223	57.9484	109.055	61.9048	71.0258	42.3894	56.9132	369.523	64.3797	38.2178	63.9198	56.0092	32.9336	280.995	108.193	62.6808	30.2496	102.775
La19G00714	343.047	688.198	365.848	532.517	522.017	707.763	595.092	429.36	723.697	426.102	338.909	337.435	433.304	643.555	497	407.493	498.305	524.295	447.333	620.491	547.355	458.982	403.759	212.026
La02G01721	339.786	695.365	559.379	167.292	200.481	339.44	204.84	206.718	256.805	218.231	164.197	150.811	289.211	514.242	379.067	265.386	408.626	284.669	162.577	371.114	237.298	303.661	179.947	392.244
La22G00719	337.068	158.141	156.81	1857.04	1810.4	2185.52	669.71	416.527	590.482	307.075	356.458	308.103	70.5895	152.224	72.7991	150.27	210.73	204.117	97.7836	140.132	104.568	253.049	163.206	159.459
La13G00207	336.841	416.376	254.068	121.508	136.827	144.811	74.0741	113.264	178.429	146.713	85.404	84.4433	211.625	411.846	228.703	87.281	135.387	128.762	239.012	333.827	227.68	182.695	109.217	78.2797
La18G00128	336.462	145.958	146.635	143.445	123.759	235.092	153.732	118.361	266.391	137.629	105.866	120.681	141.313	290.716	116.377	114.809	76.3528	179.149	134.623	251.597	350.938	155.185	118.819	29.3941
La20G01572	335.943	535.913	442.249	1658.94	1660.77	1677.95	711.723	1034.94	1058.66	878.156	958.078	731.01	606.304	587.63	551.905	653.895	702.865	822.817	575.315	637.444	620.602	665.847	687.431	444.239
La16G00734	335.909	148.233	304.128	136.326	201.274	138.87	71.5047	108.307	75.606	50.1013	63.2091	54.4824	101.243	137.144	109.131	62.5146	79.478	55.2715	80.9666	109.899	63.214	150.631	65.5009	171.975
La03G01655	332.579	305.545	300.531	162.225	296.846	380.781	316.282	642.885	969.123	371.923	277.366	155.938	34.2029	555.178	17.6914	55.5012	300.777	132.154	8.05006	240.514	8.19426	560.981	131.403	336.59
La01G03060	330.052	293.859	296.238	309.982	258.34	258.549	214.995	227.246	304.189	172.217	199.981	184.689	235.444	224.33	289.113	137.223	142.808	128.501	216.497	220.625	212.116	164.276	164.494	138.835
La14G00903	329.375	538.015	360.342	335.928	372.017	436.292	287.058	331.219	519.38	369.407	286.917	254.922	307.514	493.728	292.214	271.219	356.796	373.13	315.011	446.404	331.288	445.607	292.463	226.016
La22G00751	329.128	109.598	177.906	164.593	111.215	119.818	212.542	150.194	159.594	123.006	123.105	150.768	101.563	132.364	103.487	96.3364	94.5842	84.1284	128.015	100.951	110.668	101.49	87.7147	116.388
La09G02422	327.212	276.932	358.971	26.9997	31.6762	47.985	28.6264	35.0487	31.2322	43.7642	49.6028	47.3189	137.285	253.824	137.048	59.1748	76.4415	84.8552	183.377	210.549	150.106	71.266	47.8972	82.8262
La22G00770	326.76	487.2	325.027	198.849	209.823	282.74	157.829	160.544	225.811	166.396	157.887	114.323	217.513	387.072	200.569	131.961	175.519	181.789	192.68	302.644	196.508	235.499	151.631	139.565
La23G01418	326.527	167.227	174.341	204.871	198.516	216.207	203.832	201.195	214.693	147.429	160.904	186.445	106.868	155.104	127.573	119.496	116.753	103.761	123.585	134.427	109.646	104.124	96.2049	126.46
La19G00335	324.941	452.581	290.589	181.256	168.733	209.468	224.012	107.446	184.802	116.904	100.657	73.6117	198.128	407.242	172.19	97.3947	123.865	143.26	201.884	339.571	215.906	157.17	109.377	74.4077
La21G01439	324.345	217.251	238.95	100.946	159.757	139.695	119.055	116.186	133.43	121.43	116.846	92.5676	187.194	190.993	195.082	114.107	116.487	132.283	208.183	159.866	182.38	146.296	126.825	146.125
La10G00522	319.642	378.106	357.263	424	352.987	347.14	270.694	338.86	524.215	289.908	303.077	330.939	364.97	424.147	431.5	271.876	250.384	268.1	361.56	349.591	312.211	247.184	292.837	201.956
La22G01564	317.281	388.327	202.199	173.526	138.275	174.824	102.316	99.9476	238.664	176.199	137.621	98.7416	123.12	393.343	122.52	85.1159	197.044	186.53	143.504	303.026	174.621	295.615	152.471	83.4769
La03G02836	316.694	415.87	553.126	285.799	231.14	183.414	219.171	262.654	216.693	197.763	145.309	199.817	326.028	355.275	589.319	213.19	201.003	143.047	323.027	324.526	294.549	150.384	152.408	185.623
La16G00353	316.672	568.107	382	153.426	156.247	237.8	234.894	305.287	500.817	433.727	415.618	412.868	279.602	586.5	346.552	425.384	531.701	603.515	400.198	422.408	378.539	607.272	448.682	263.835
La14G00053	315.834	527.021	436.297	706.173	693.193	616.377	484.595	521.947	440.822	319.831	301.313	350.619	333.701	535.656	471.938	312.319	280.408	377.778	386.02	510.543	441.048	292.158	319.828	380.389
La21G00849	315.242	288.838	332.563	149.349	146.634	173.616	114.414	169.221	168.227	115.409	127.493	126.003	227.201	248.199	261.262	161.713	148.899	135.335	206.003	226.822	228.695	179.201	145.61	144.467
La11G01535	314.448	232.648	330.073	328.098	343.28	516.968	209.849	175.598	378.758	98.6486	183.374	117.205	305.984	810.872	78.0161	143.173	114.296	251.037	153.541	78.927	220.466	522.534	136.551	130.091
La05G01412	309.376	416.495	307.415	238.795	226.542	252.173	471.576	294.171	466.263	398.844	352.812	387.625	239.915	503.901	262.848	369.568	492.879	540.519	352.577	399.199	319.294	551.653	393.229	274.822
La03G01595	308.907	564.973	311.732	366.439	385.149	468.965	347.376	357.237	648.236	457.887	393.673	365.438	290.378	555.07	284.687	408.266	600.372	643.198	334.081	452.395	335.833	653.789	508.609	268.4
La01G01643	308.852	132.567	120.024	106.249	73.5276	100.238	107.756	108.319	191.968	197.792	225.589	209.869	45.7019	132.537	50.2472	165.648	225.682	213.723	81.2556	100.811	83.5884	254.367	161.861	148.122
La14G00285	308.473	527.698	311.389	1325.02	1166.28	1284.23	1205.1	828.841	1540.5	827.091	569.073	639.181	450.791	566.195	421.688	443.796	501.187	629.385	441.529	594.062	491.315	452.229	521.276	166.945
La26G01886	307.339	212.799	182.741	148.164	147.368	168.448	115.015	119.368	190.62	133.311	139.681	131.289	107.243	292.443	108.046	123.186	165.007	154.626	128.119	202.878	153.256	207.576	122.924	93.8966
La01G03169	307.338	212.283	235.142	249.031	153.401	203.416	520.89	151.828	217.026	268.039	334.05	309.982	313.487	344.344	373.161	211.735	209.844	286.874	620.096	379.115	447.752	206.763	206.544	99.8562
La26G01481	306.828	424.48	244.47	219.266	211.62	225.202	145.308	135.679	274.944	164.735	142.994	133.269	199.499	422.509	210.534	120.742	177.994	188.301	199.265	321.79	222.074	229.004	156.255	97.0974
La22G02214	306.467	562.248	353.391	293.491	307.293	395.05	432.217	335.056	586.642	381.108	322.543	317.957	296.007	597.221	283.099	273.872	368.639	400.484	342.652	503.631	367.943	413.724	294.768	186.368
La15G00540	303.981	333.803	401.634	196.625	193.486	209.088	240.418	214.486	208.366	185.698	195.907	183.691	239.807	263.019	253.54	195.639	203.556	189.676	225.273	241.667	247.529	224.196	178.742	194.291
La00G04481	303.936	682.673	434.136	284.873	232.833	253.462	129.313	210.614	219.756	145.101	204.293	112.697	160.84	427.765	181.897	94.8581	246.006	96.5184	265.585	430.376	140.112	394.413	75.1714	84.494
La17G00577	303.004	679.716	279.416	219.549	219.495	313.444	136.087	174.315	291.502	177.159	179.131	127.906	191.303	348.034	208.629	143.232	215.714	214.928	198.848	336.313	212.103	268.721	172.777	132.969
La12G00677	301.733	519.534	262.887	361.867	119.439	290.95	270.363	235.246	321.272	235.508	208.111	143.29	230.061	404.373	159.623	92.3416	256.829	177.713	270.126	241.918	205.48	322.441	124.165	42.7068
La26G02052	301.417	370.644	445.969	1328.57	1213.24	1033.59	684.935	784.106	837.595	477.442	431.319	520.413	232.749	237.57	346.741	329.186	352.945	329.976	244.905	266.366	182.657	294.922	291.524	411.406
La02G00869	298.888	103.417	150.35	105.415	80.9683	89.2006	126.076	107.291	116.378	88.1365	109.743	102.524	57.2266	84.6412	65.3165	66.9424	79.0824	67.1929	70.0179	74.9126	48.3182	86.4592	55.3085	86.8211
La04G02374	295.129	718.602	369.718	304.549	322.928	415.378	535.975	322.383	596.836	328.23	277.938	280.788	492.553	691.712	539.001	353.079	422.251	514.728	539.624	551.65	502.019	427.858	412.401	191.889
La04G00055	292.662	202.954	285.913	108.792	99.8189	138.236	183.11	174	144.811	130.504	141.308	150.345	163.144	193.725	178.078	123.703	127.894	113.106	173.516	159.589	166.902	133.083	111.784	163.303
La24G00814	292.617	338.383	302.528	15.5784	26.6343	27.5718	47.0149	68.2416	55.7334	71.3918	89.9612	46.1865	105.921	114.453	123.293	53.7288	83.368	76.6663	93.7887	202.613	75.6299	166.582	35.8079	133.519
La23G02134	291.928	523.232	324.291	340.882	358.386	458.651	289.81	419.25	685.903	488.226	420.278	333.941	178.324	439.291	162.526	352.76	550.833	566.892	174.26	281.557	171.777	666.384	415.782	301.058
La05G01923	291.691	373.634	264.174	207.477	225.088	273.907	149.17	193.382	284.463	176.069	159.626	126.405	159.932	356.582	156.445	118.602	166.846	153.208	141.649	254.305	163.237	213.459	126.681	110.996
La04G03213	290.542	334.979	146.505	395.268	445.745	462.474	260.744	359.182	572.155	588.423	348.234	295.834	169.125	251.639	179.358	401.493	522.52	629.549	197.902	255.496	224.671	500.573	444.768	345.45
La16G01396	288.276	404.543	276.091	223.544	195.995	213.421	136.926	137.139	229.427	184.728	163.168	143.331	220.531	405.284	213.955	154.132	205.742	224.806	233.899	319.034	243.693	250.44	187.996	122.46
La17G00267	287.862	458.954	341.526	97.8667	148.63	233.116	161.944	171.637	258.398	141.492	130.468	145.733	270.345	498.403	319.124	148.998	228.555	173.858	292.734	472.144	349.25	222.067	146.557	79.0118
La01G00750	287.429	250.467	109.079	212.914	123.996	195.795	100.988	103.433	174.936	108.136	116.468	83.6399	75.1123	270.718	76.4436	72.1415	114.72	106.555	56.0278	146.442	95.8731	187.034	92.9402	52.1043
La14G01315	281.886	78.4992	123.986	89.3229	74.4763	70.9042	160.554	108.399	102.332	93.9547	132.676	118.374	67.979	75.9868	63.6168	62.0699	73.7673	57.6052	77.7602	66.125	61.098	66.0112	58.1213	86.402
La04G02359	281.67	274.028	377.028	252.343	219.178	207.377	236.84	242.679	229.54	239.3	213.991	237.431	319.868	256.6	400.039	336.203	266.004	246.991	399.223	278.588	333.479	246.457	262.546	340.762
La13G02151	280.599	329.497	239.369	302.242	254.148	408.002	379.204	235.49	291	555.3	283.204	401.126	537.392	506.241	283.056	334.549	371.873	439.395	777.492	529.923	392.093	211.826	363.674	117.372
La13G01110	280.181	387.992	235.92	433.539	443.005	636.569	288.628	183.599	270.893	176.153	172.112	123.994	218.291	346.033	191.253	124.141	170.426	185.086	226.458	362.126	271.377	242.081	174.731	109.486
La19G01168	279.984	463.219	253.362	373.146	407.372	479.572	282.037	339.592	582.505	352.535	281.728	274.163	252.923	525.351	253.154	238.59	327.136	351.834	262.472	392.647	276.231	365.285	278.067	149.917
La01G00819	279.766	98.9687	159.836	99.4588	99.9403	104.831	162.702	116.629	109.293	86.7773	100.015	102.535	86.416	109.423	85.8948	79.1087	87.5572	60.6678	91.1558	82.9077	73.176	82.5146	61.5441	118.097
La19G01833	278.555	309.499	396.073	223.005	202.837	243.537	252.846	270.813	263.335	249.881	217.456	256.961	315.623	300.769	369.077	268.772	262.612	248.367	323.268	307.968	290.728	253.885	231.944	240.286
La11G00386	278.339	276.251	333.561	169.092	187.437	184.584	257.563	192.643	167.101	187.76	192.926	202.72	214.69	248.827	230.314	175.964	175.709	155.937	168.967	176.733	184.919	195.658	152.905	181.672
La20G01586	278.01	98.3014	165.802	68.994	53.5094	45.8655	113.769	81.901	80.7602	77.6124	88.1685	95.9329	95.7905	101.029	105.646	70.5409	79.1622	55.9431	128.465	104.312	94.2917	74.421	65.263	99.4425
La19G01087	277.997	377.529	324.868	332.364	330.5	347.073	322.032	204.107	437.451	328.581	271.209	290.601	474.032	609	479.563	310.696	279.563	411.59	515.502	439.234	305.995	299.768	340.713	109.376
La09G01662	276.861	399.322	215.769	173.035	174.237	202.451	108.617	116.076	192.588	114.24	99.2862	79.9931	151.473	332.884	151.711	65.746	112.619	97.1321	153.675	286.936	183.35	122.126	73.8732	53.4068
La04G00282	276.385	362.601	277.385	219.702	160.371	167.833	372.565	277.75	343.904	498.605	427.9	535.169	673.064	456.101	797.62	832.831	639.715	832.608	980.116	573.969	844.972	529.062	762.087	342.592
La02G01141	274.943	470.728	343.205	125.688	126.982	182.571	236.164	350.21	440.896	514.215	457.129	478.318	253.419	406.306	301.809	468.537	532.691	593.702	379.573	325.455	321.823	562.186	458.584	305.692
La26G00410	274.423	213.155	302.496	1195.79	1327.71	1560.08	839.775	510.456	576.692	310.929	319.821	326.222	256.559	195.918	262.422	205.769	211.232	192.337	192.978	204.558	227.439	224.54	212.218	202.871
La09G00746	273.522	161.284	223.449	150.844	123.287	159.212	236.645	212.235	210.201	205.467	204.545	233.143	136.588	198.682	171.919	187.159	184.495	185.848	195.13	177.249	173.948	166.407	175.066	206.445
La14G00482	272.537	332.051	374.544	49.1317	49.8561	44.9071	154.402	143.585	137.127	223.066	212.36	239.645	278.599	257.997	316.137	201.505	230.526	224.081	360.901	254.269	239.935	173.236	177.354	290.009
La01G02956	271.987	396.514	288.963	176.107	416.161	500.96	306.731	286.974	426.94	244.077	235.982	308.311	304.445	372.1	319.176	269.745	203.424	273.393	234.71	489.044	346.342	165.038	261.118	167.366
La00G02895	271.614	106.021	362.493	155.36	97.5705	242.135	206.279	316.173	108.91	161.291	32.3652	180.463	196.482	90.2769	446.398	363.811	120.646	30.2887	570.617	53.2434	288.186	84.7558	174.069	350.584
La07G00771	270.043	130.019	147.846	41.1068	55.3438	42.5928	37.0028	31.3503	31.756	86.5871	35.8155	34.5959	27.872	880.272	26.4523	36.7666	72.0735	39.9657	45.0369	169.335	36.9157	69.9739	41.0561	183.919
La24G00908	269.793	454.178	313.007	137.595	161.871	225.974	245.845	174.072	263.02	188.015	203.534	166.784	222.501	367.563	192.212	168.763	240.472	212.404	252.688	327.62	249.502	273.027	190.713	148.907
La08G01277	269.018	372.629	239.254	293.524	336.97	391.866	151.2	229.899	340.85	278.79	203.171	148.514	116.765	341.639	131.335	182.895	295.076	268.666	146.484	251.977	143.669	392.125	200.361	252.792
La17G01173	267.396	439.01	310.34	303.7	260.106	361.979	282.182	266.984	301.053	299.793	254.672	288.984	284.922	336.832	274.853	288.964	315.417	285.661	322.915	319.468	251.56	271.255	235.953	321.029
La21G01106	267.359	464.461	293.386	219.989	189.287	260.067	168.425	181.011	313.761	184.214	169.444	158.261	312.185	507.275	300.653	179.651	248.548	285.661	335.028	436.94	342.428	312.457	240.986	119.57
La14G01221	267.284	235.915	285.565	23.2549	35.8025	38.2311	50.891	77.3186	94.3798	78.5957	70.2159	75.2918	38.5348	730.605	49.08	46.5762	106.65	75.4365	72.4348	207.591	104.85	151.58	60.2142	151.502
La14G01669	263.961	409.419	279.969	63.7034	74.9354	129.917	82.1577	107.38	153.958	229.93	260.158	72.0965	71.0721	253.192	37.8332	60.7184	189.868	165.588	110.662	297.349	106.295	324.301	59.3916	110.773
La01G00262	263.878	457.117	237.303	161.398	170.147	178.484	116.313	118.894	170.447	104.995	125.028	98.3256	197.663	310.672	211.317	91.4546	134.884	134.777	205.528	348.674	205.135	168.139	115.362	89.0398
La02G02048	263.441	389.293	276.782	154.75	218.312	247.582	177.017	129.311	229.046	242.402	163.351	109.503	136.564	248.732	166.5	87.7667	181.285	192.468	175.411	385.588	144.165	235.733	113.296	97.3135
La15G01603	263.424	452.343	285.706	1074.15	875.579	915.188	675.484	567.153	1158.52	443.034	324.637	398.5	444.515	509.896	429.554	338.434	333.046	463.684	408.513	519.979	477.047	350.504	357.36	121.826
La11G00989	263.157	290.75	402.688	125.957	240.806	154.665	105.362	168.207	101.086	94.7753	100.277	104.129	215.966	142.901	233.525	145.673	119.11	108.765	98.5885	156.337	108.641	125.928	135.687	163.785
La21G00529	262.189	194.427	250.271	176.247	203.733	218.177	55.856	93.8215	99.5381	77.2772	72.2355	42.3818	42.795	187.709	61.5527	26.9912	77.5017	46.6095	49.749	115.426	43.2394	118.804	31.2763	110.355
La03G02946	261.595	390.402	251.425	248.119	235.525	269.583	189.103	211.481	344.97	212.287	214.605	171.837	253.337	343.296	243.975	211.443	264.944	269.904	248.201	348.955	241.81	342.592	227.299	135.213
La17G00889	258.665	243.061	190.026	143.048	119.407	96.4236	100.917	81.2628	101.649	66.5286	81.5629	80.5968	214.008	278.055	220.725	101.247	101.139	113.132	252.924	285.159	289.222	122.735	98.2892	72.7739
La22G00124	258.045	192.461	210.291	82.6813	183.849	205.406	100.914	113.758	119.741	93.5461	107.189	73.5117	162.448	154.088	168.627	98.5348	93.4126	81.8262	189.037	105.901	150.079	86.18	80.9329	90.1484
La05G01459	257.543	102.146	176.876	431.549	638.017	411.124	611.932	582.427	107.567	447.721	212.936	453.523	282.201	69.8897	187.908	450.396	281.1	83.2132	229.539	235.335	91.2257	225.464	384.654	419.54
La21G01389	256.35	283.219	246.215	129.72	105.245	113.382	107.655	86.7937	170.852	197.112	153.61	120.136	103.402	407.085	104.435	110.539	223.97	239.554	201.294	353.927	221.971	248.746	111.977	179.908
La17G01519	256.165	232.142	225.085	96.0807	188.474	163.521	141.717	66.6666	180.621	149.512	227.435	73.1755	119.778	158.942	59.1416	105.957	221.635	140.177	101.919	75.352	146.13	315.484	128.529	107.871
La03G02687	254.332	236.292	349.176	60.2516	68.6788	83.0289	75.5398	77.9953	50.9776	64.9172	66.2877	58.7881	230.496	183.279	274.945	99.434	85.8824	74.9253	140.108	207.421	206.817	117.534	90.694	127.062
La04G01235	254.089	287.129	219.285	546.011	516.136	663.184	263.565	204.329	302.278	149.169	168.28	151.647	179.773	313.263	152.182	138.801	166.6	168.663	190.731	272.412	200.935	202.832	152.591	102.88
La12G01311	253.03	532.423	304.216	165.133	142.486	198.197	157.35	167.52	292.505	269.587	213.683	200.682	283.012	486.382	236.823	221.956	329.942	344.345	321.22	363.249	301.399	361.819	262.562	143.086
La26G01558	252.129	272.82	176.468	150.906	109.718	173.868	194.185	112.947	199.005	143.656	141.691	137.518	131.753	158.293	109.713	149.434	181.918	183.578	83.0015	165.857	119.827	226.356	150.327	105.415
La24G00714	251.691	443.003	217.66	69.7512	74.9185	77.2076	62.0894	69.1845	131.471	91.9999	61.434	50.7602	80.6992	216.26	86.7854	68.8866	90.5711	97.3664	80.7223	217.862	88.3599	151.376	91.8641	79.7332
La12G00255	251.27	325.52	206.551	662.885	546.314	678.368	633.258	569.879	898.028	768.429	745.792	699.826	246.979	313.747	270.719	554.52	712.796	813.814	344.239	367.562	377.862	626.525	550.213	280.533
La02G01112	250.854	78.9764	132.405	103.395	91.8098	100.896	131.442	104.893	100.885	78.1209	95.2147	103.7	64.9242	98.0708	74.6376	66.8806	74.2349	58.1619	86.4822	73.9227	70.0539	73.6079	53.4674	97.8122
La12G01217	250.665	452.25	276.72	213.454	188.988	302.134	176.969	213.034	348.862	234.683	193.08	209.788	361.686	519.168	344.952	216.413	268.072	301.908	374.169	431.881	385.677	305.235	253.317	125.771
La24G01093	248.788	532.892	503.14	6.18986	6.77799	11.0184	72.7892	171.472	144.678	277.073	275.47	308.523	237.354	204.309	271.823	577.363	556.277	508.183	302.12	206.219	257.691	426.65	423.826	280.42
La01G00431	247.883	485.381	363.722	147.91	169.474	175.412	193.303	147.001	222.502	177.617	162.973	178.786	361.421	560.587	436.204	177.899	221.567	225.75	559.754	598.456	506.345	218.647	191.524	190.808
La01G03414	247.43	228.897	112.12	85.8608	78.7005	97.8692	52.5933	43.0078	79.6887	46.9318	49.4261	41.2512	68.3187	265.566	72.9749	32.5064	56.886	51.5954	91.7686	191.18	95.9621	78.5999	41.9713	28.3031
La03G00480	246.985	390.902	275.744	191.973	172.177	269.403	160.886	161.183	264.651	118.772	177.144	132.594	156.8	330.839	181.3	95.0437	125.976	119.264	149.758	270.472	172.288	191.78	112.146	85.9875
La22G01952	246.937	165.621	137.952	108.327	86.7738	99.6773	73.1889	88.1835	141.599	81.5187	84.259	84.3272	69.9547	190.433	79.7117	86.8558	107.406	115.033	77.6575	125.766	87.4494	138.96	90.9925	87.5282
La04G00517	246.289	326.695	240.98	163.256	200.653	162.043	268.517	182.969	192.824	246.209	253.453	191.025	428.46	457.78	414.078	219.014	256.393	272.405	433.617	492.634	460.161	273.5	243.442	170.972
La07G01163	244.889	419.29	256.4	45.6635	66.4157	34.8595	64.711	94.8653	105.754	118.647	214.922	164.062	390.685	269.745	384.752	210.268	189.068	232.62	183.644	241.58	381.613	201.087	283.981	100.924
La02G00441	244.663	341.188	219.91	213.191	185.78	215.352	277.049	159.896	236.082	263.268	265.352	214.32	261.621	419.039	231.135	235.056	329.872	344.078	278.97	367.489	306.326	368.559	290.254	152.084
La02G00167	244.12	319.034	377.66	328.249	324.649	347.053	328.982	328.405	362.092	404.271	374.991	313.814	227.346	230.897	252.414	411.18	356.699	391.406	282.958	240.926	269.091	328.621	364.865	406.318
La14G00028	243.399	332.654	215.504	183.019	214.413	266.741	181.613	200.178	296.848	186.744	178.171	157.096	160.216	278.447	156.355	147.638	188.732	198.604	167.34	265.279	170.649	235.057	157.021	133.364
La04G01337	243.059	186.567	164.829	811.933	922.776	1174.98	522.241	549.285	702.836	367.152	328.67	332.33	126.674	185.94	142.204	224.689	251.227	268.819	143.019	169.411	161.783	301.2	201.925	195.367
La04G03348	242.222	417.323	266.029	404.573	330.548	405.805	354.316	328.08	569.205	424.265	415.905	411.278	328.774	431.096	372.357	345.341	343.219	446.738	388.271	406.887	492.238	413.966	391.989	152.222
La04G01432	240.963	301.197	224.701	340.291	297.787	351.343	367.221	246.976	363.167	268.659	249.647	240.611	245.967	345.753	234.169	218.846	251.524	270.194	245.248	291.741	266.732	246.535	212.923	164.648
La05G00017	239.959	265.043	243.303	192.2	191.321	224.717	184.489	197.23	342.353	247.339	188.732	193.99	197.871	219.311	237.44	229.807	270.722	248.754	246.992	248.107	240.917	378.503	274.293	181.252
La22G00978	239.576	344.71	284.65	66.6053	84.6152	77.4047	218.598	103.736	187.613	159.936	156.082	151.798	139.668	540.846	193.457	144.571	188.832	183.214	224.216	403.978	235.287	220.306	161.075	138.244
La22G01746	239.453	246.06	414.75	105.162	91.1112	133.436	116.775	132.504	113.577	127.87	107.505	160.873	246.48	167.68	235.977	221.321	198.579	166.996	236.876	198.325	226.694	164.733	171.273	252.985
La13G00374	239.153	325.973	362.261	112.239	106.777	166.883	139.493	175.094	181.973	148.716	136.647	153.043	250.448	261.563	258.958	181.498	165.046	168.848	226.908	222.607	215.287	155.161	149.16	165.266
La04G00001	238.975	267.25	546.871	481.038	510.971	489.641	599.671	313.412	288.645	195.503	134.248	144.749	82.8647	200.937	93.0669	235.163	325.065	253.293	13.9081	91.9652	16.091	289.188	396.851	193.327
La16G00460	238.587	292.097	185.978	28.546	39.045	26.0094	232.362	164.657	282.525	275.746	401.357	324.121	374.003	426.435	344.954	370.184	465.792	571.727	426.941	387.833	554.435	429.61	405.152	139.539
La04G00438	238.082	149.499	134.403	274.774	204.351	230.056	178.945	120.38	205.858	136.592	168.299	141.796	78.2725	138.471	83.9688	102.163	119.329	124.903	87.5155	126.098	103.056	152.13	94.2501	85.9278
La02G00951	237.188	288.416	210.854	197.01	200.494	268.384	164.59	187.394	260.904	188.926	173.046	154.598	139.342	227.603	141.573	157.319	171.105	179.59	148.958	189.525	146.074	215.68	157.004	156.576
La14G00572	237.015	59.9058	112.675	82.6779	73.3842	59.1052	119.728	79.3933	86.9914	59.8081	66.4557	80.8899	46.3552	61.7215	44.3866	47.6227	42.6206	43.6563	59.3783	48.7118	50.9629	61.5282	42.5767	83.0931
La04G03494	236.636	410.191	262.991	334.998	328.833	499.371	390.256	300.794	472.067	297.009	228.124	231.474	295.311	439.043	316.647	368.347	438.725	456.543	284.035	381.159	340.106	423.958	363.723	184.673
La27G00187	236.631	187.438	139.299	789.786	792.261	838.351	627.903	340.036	554.703	251.297	252.076	212.163	68.4221	150.817	56.7371	113.542	174.7	158.188	50.9615	120.356	72.8235	190.849	115.389	106.093
La05G00201	236.261	133.151	223.133	722.409	759.696	1064.61	296.723	289.131	222.756	170.188	121.6	140.294	125.553	149.77	152.731	98.7219	108.518	72.3784	223.397	154.635	142.714	91.5636	95.9664	219.487
La16G00035	234.983	183.851	145.222	104.207	101.467	126.966	100.949	84.7691	155.083	95.369	96.6938	89.4489	79.5982	160.492	76.9306	83.1354	111.846	110.025	82.5429	134.356	92.7451	153.884	104.096	78.0262
La04G01410	233.397	98.7121	133.66	110.206	109.809	102.081	182.477	129.327	154.89	109.531	127.252	111.892	57.0787	89.1372	82.5916	98.0701	92.2009	86.0605	80.8023	73.8618	75.047	98.8932	68.1588	130.817
La02G00923	233.139	223.997	296.045	335.301	241.033	195.367	277.682	229.346	267.617	303.566	227.444	317.654	304.545	296.031	385.081	339.512	301.44	446.514	332.363	300.157	310.956	296.709	337.878	251.754
La18G01831	233.099	436.116	251.885	122.208	143.016	219.935	97.1842	102.571	160.721	112.367	135.779	112.504	131.194	272.487	98.3739	88.6146	133.193	127.683	140.857	230.962	156.846	166.827	91.9317	76.2313
La05G01466	231.771	347.586	181.888	147.985	180.985	226.357	127.584	142.874	238.409	136.341	119.703	116.519	185.472	347.739	185.413	78.2507	124.423	118.826	196.685	274.571	223.663	140.69	106.005	62.3816
La10G00004	231.505	198.688	148.473	100.706	89.8888	121.141	112.487	84.4464	135.542	116.844	113.14	93.0184	105.457	235.889	94.2338	115.12	161.639	164.143	141.002	211.387	147.729	177.472	133.714	97.5173
La22G02920	230.128	361.193	321.417	122.11	130.445	140.403	146.353	162.192	116.996	111.896	109.504	181.85	466.35	277.666	584.287	268.657	177.818	145.994	419.625	377.325	492.501	159.538	213.521	192.819
La17G01775	229.391	321.09	200.463	53.6908	29.3912	37.0032	127.962	73.3717	186.341	228.712	287.032	274.287	547.574	377.184	599.61	442.029	421.18	590.995	1021.98	408.697	801.218	319.412	414.709	112.547
La25G00673	228.313	232.186	183.162	164.634	163.752	219.002	216.424	160.451	249.082	187.534	178.101	158.807	109.083	262.38	93.0569	138.773	186.374	188.645	120.49	196.28	147.035	240.759	156.622	143.508
La00G01772	228.212	207.224	177.823	189.32	136.508	302.457	249.379	147.574	283.876	196.391	171.288	251.237	152.03	229.443	46.5481	269.281	151.274	281.298	128.474	245.743	264.365	204.382	160.917	112.457
La21G00934	227.112	88.6345	150.117	76.739	67.3571	84.6874	107.035	101.577	93.3229	70.0259	84.4076	83.8538	76.3989	87.4393	76.0818	61.1635	77.09	55.6237	87.6611	78.4745	75.1512	70.5577	59.0376	93.3799
La21G01200	226.898	228.977	349.9	58.5493	83.4368	81.159	72.9651	118.691	76.7648	62.9989	67.3928	62.6968	211.713	174.666	241.034	88.5477	76.8481	67.3738	138.298	169.138	151.204	118.42	85.5338	153.118
La18G01746	226.841	232.19	165.589	23.0684	50.8375	40.3938	41.9827	70.9638	75.2632	76.6127	126.999	59.5236	152.217	192.566	177.388	57.9746	74.7279	91.6223	110.205	192.907	211.774	102.937	89.7265	63.2664
La06G01591	226.29	156.191	102.62	210.407	234.01	261.157	312.281	173.183	242.701	137.289	138.981	119.554	116.614	221.274	112.601	77.851	96.6299	94.8954	118.94	157.633	127.213	113.479	85.6445	60.0237
La04G01855	226.203	44.4467	98.0942	73.6698	54.9735	60.4229	83.1189	75.3401	57.6471	58.4422	59.4543	64.7423	44.4608	45.9069	35.4573	48.245	55.4665	42.1025	32.9356	36.4738	33.5647	48.248	37.6495	71.6044
La12G01529	226.113	86.536	109.846	188.327	266.622	127.731	117.438	77.3332	114.118	99.0563	130.3	74.0923	26.7523	56.0305	30.0731	83.8221	101.031	108.409	45.8544	107.067	65.6047	126.964	25.2566	39.7475
La19G00772	225.658	59.7071	117.914	52.1791	44.7608	43.9007	78.5311	49.5726	49.1584	41.1603	43.5938	45.6534	58.838	66.198	61.4507	28.074	35.6461	32.0423	66.3682	61.5452	53.4281	34.918	27.8196	46.6855
La02G02047	225.456	283.737	228.513	115.776	156.167	167.388	110.804	68.1168	111.554	148.341	102.137	74.2105	120.497	180.052	155.278	72.9603	129.102	142.878	162.177	285.216	116.995	137.623	82.6667	81.6315
La22G02842	225.293	136.055	115.666	515.029	547.986	573.787	253.682	186.126	236.57	170.635	163.942	156.334	77.5839	152.841	73.9561	133.552	163.991	161.292	109.085	138.576	119.304	164.935	130.891	119.943
La24G02013	225.2	317.991	167.579	194.174	199.104	319.692	91.0978	88.1874	137.163	87.2458	87.8001	63.9727	74.1815	203.557	77.0024	64.0251	104.825	98.5618	86.3726	194.958	108.137	139.963	87.5424	73.5163
La04G01638	225.197	120.153	140.115	164.568	129.533	131.156	182.233	175.115	150.109	175.939	136.471	163.569	88.8046	102.472	104.841	128.371	95.828	113.644	108.005	94.7191	91.291	120.707	107.392	175.768
La12G01850	225.014	458.172	310.916	575.227	455.861	597.703	387.057	360.404	489.321	480.059	387.256	530.647	544.438	270.556	550.949	521.108	491.125	575.262	578.822	366.24	535.567	385.204	485.629	308.397
La14G00344	224.752	277.639	208.42	205.881	209.048	226.663	182.237	191.423	265.669	205.669	216.707	188.667	151.341	205.253	152.977	214.157	264.266	263.461	145.6	195.388	157.792	282.346	201.854	186.96
La12G01675	222.99	217.923	307.909	1522.61	1390.54	1851.17	218.189	273.685	175.277	134.767	131.826	149.655	251.042	230.167	326.42	104.293	75.3285	71.2274	275.68	259.872	292.261	80.576	91.9574	83.7667
La21G01164	222.609	236.746	188.597	187.711	193.55	163.313	366.92	212.573	280.4	183.734	190.919	196.432	227.792	235.639	260.729	212.935	218.221	238.901	246.833	258.932	284.782	198.612	221.068	168.588
La11G00325	220.852	273.506	233.171	276.246	306.949	285.952	250.326	251.311	357.243	196.241	225.355	214.031	258.899	166.59	335.237	219.286	152.818	229.753	151.739	209.092	186.027	227.31	259.96	101.085
La13G01786	220.481	386.906	211.552	215.144	238.119	309.944	250.614	211.179	326.315	156.286	141.347	138.883	286.831	402.764	232.351	105.516	158.4	150.756	253.534	361.666	289.223	183.684	137.661	82.6434
La24G00108	219.649	147.515	246.238	85.6892	98.0444	77.2462	34.3339	39.3026	74.1219	108.328	112.849	100.235	174.034	124.784	134.484	120.913	172.566	107.281	122.567	85.4284	80.5778	47.8807	106.783	99.4703
La04G01673	219.097	213.372	322.296	192.899	191.172	250.814	132.626	199.01	173.421	112.411	105.914	104.52	251.215	204.43	280.397	102.386	102.726	112.399	224.738	222.207	191.023	101.171	99.2483	87.8106
La11G01369	218.874	371.135	291.534	144.66	155.163	130.604	104.444	117.627	102.744	109.295	126.089	140.868	352.2	227.509	367.922	137.887	122.491	142.196	243.089	253.974	269.529	109.254	135.976	111.862
La12G01218	218.822	394.998	220.978	175.468	163.737	229.626	212.642	160.256	279.94	200.57	162.484	159.486	281.523	451.19	296.527	190.948	221.917	277.439	316.901	394.147	328.664	264.772	223.535	98.9249
La07G01270	218.51	307.101	281.274	524.334	429.236	421.613	403.948	347.241	402.47	256.549	268.503	287.659	261.533	178.224	309.571	239.384	188.452	184.018	209.339	197.082	209.501	172.256	217.489	224.966
La26G00761	218.09	256.671	161.35	152.898	133.8	158.017	162.541	98.7219	158.248	100.756	93.1235	85.1174	144.631	193.9	135.659	103.434	114.505	120.611	103.839	195.9	137.265	154.935	110.315	74.6479
novel.567	217.826	292.346	319.261	399.036	387.444	567.02	78.0129	119.862	105.396	149.629	128.587	148.475	337.946	238.927	413.914	252.784	202.683	218.152	306	316.979	347.509	174.823	227.191	221.795
La14G00159	216.657	356.508	208.572	207.062	202.257	212.345	198.464	174.426	320.352	194.342	177.068	164.447	139.289	348.486	151.01	136.264	187.86	200.724	171.513	290.392	189.045	229.468	157.285	102.368
La19G00257	216.514	269.399	160.824	101.592	97.3583	138.737	71.9713	78.2791	119.088	48.8605	53.4579	44.2539	117.834	217	108.49	40.0499	56.3289	51.508	84.7946	186.426	103.17	95.6642	52.772	39.5373
La23G01430	216.415	72.3541	107.373	75.7081	88.0777	69.1533	83.8222	74.0424	81.582	55.9286	78.084	80.3905	50.208	83.0341	49.2394	52.9784	46.6729	51.2546	52.6037	34.6859	38.4347	65.4075	45.0748	81.7995
La17G00776	215.867	225.296	115.359	171.696	158.259	130.755	103.889	98.9177	175.33	91.99	101.133	60.7729	51.4146	142.022	28.6232	47.4318	87.4462	79.2209	30.2245	150.215	39.1532	148.154	63.02	32.2061
La02G01001	215.71	417.601	204.531	116.796	128.376	160.593	98.5149	125.22	209.635	138.751	120.252	98.5816	147.436	327.639	132.272	123.423	170.639	176.455	147.754	247.142	177.536	225.638	146.559	90.8551
La07G02353	215.38	173.174	134.385	111.335	100.988	112.729	137.116	131.359	217.135	165.848	219.354	149.14	198.013	138.027	196.816	287.245	286.945	288.09	106.759	130.553	207.985	333.05	276.604	141.283
La11G00698	215.114	47.9752	96.2198	72.8695	53.7577	51.3231	107.018	85.7915	84.5814	79.5829	89.7662	81.5066	39.1152	59.4147	50.2426	58.1075	71.7535	56.3217	58.2034	58.3198	46.1801	65.3831	55.6612	85.1402
La23G01161	213.844	249.102	181.966	363.704	542.276	486.275	603.576	384.666	667.917	416.549	532.672	325.621	86.0482	186.619	100.725	258.397	280.572	373.156	137.53	199.876	195.322	594.262	413.453	246.175
La07G00721	213.786	274.857	212.025	155.288	161.525	179.751	170.258	130.855	153.249	127.729	122.883	99.2103	132.71	212.54	129.554	105.525	128.738	124.065	133.047	192.724	150.496	150.628	113.57	105.791
La12G01178	213.278	259.51	178.534	170.907	140.392	159.866	173.021	161.126	188.17	183.483	155.598	167.06	265.999	310.109	278.912	191.01	197.999	239.021	296.634	338.708	294.504	194.067	202.643	128.88
La01G00163	212.714	301.94	156.915	146.682	130.69	159.632	100.293	96.3171	161.69	107.634	100.84	97.6963	168.748	264.484	175.12	74.1485	105.282	124.144	152.616	201.289	166.015	159.54	122.282	59.539
La09G00538	211.633	197.795	105.956	323.281	298.878	310.048	209.653	111.976	192.812	69.8844	71.1267	64.7173	86.5724	131.026	84.1049	59.6507	79.5299	72.0867	53.6802	118.445	84.9229	81.4265	62.5299	34.3823
La18G00443	210.978	78.2864	81.0299	41.2833	32.6916	38.5465	90.1814	60.39	118.131	135.076	146.142	133.756	21.9636	99.4482	23.4712	110.517	153.315	157.023	46.5114	59.8426	46.6842	186.204	103.301	102.282
La12G01431	210.812	236.387	298.009	93.1231	113.994	112.923	55.7474	99.5307	75.7967	43.6548	41.4938	40.2564	178.314	135.121	209.37	77.0695	52.1576	44.0296	106.014	161.725	156.889	103.775	61.5014	88.771
La05G00432	209.005	170.53	130.243	122.246	115.839	144.514	119.128	108.861	160.614	113.944	121.533	107.849	88.9724	201.872	94.6649	95.8713	132.476	129.722	106.096	180.108	118.17	157.166	97.5243	65.0591
La15G01232	208.643	133.869	148.033	146.088	129.463	149.724	152.84	140.946	169.827	175.424	151.002	166.777	88.1526	115.4	98.3574	142.985	114.734	122.431	116.404	106.668	90.5699	118.802	108.657	177.058
La03G01184	208.311	158.941	108.518	24.9516	27.0024	35.5214	34.3078	42.9141	38.558	70.0178	42.2714	25.487	22.0382	582.965	13.3051	17.3919	56.4888	28.6578	40.235	169.926	42.3283	67.712	14.9078	101.802
La16G00802	208.09	175.882	131.999	103.718	87.3894	125.069	91.3845	72.8182	131.338	90.5212	121.988	101.14	46.5329	198.785	60.4704	87.4514	123.787	121.598	55.8068	111.742	71.1906	161.222	102.972	104.031
La09G01231	208.038	170.166	146.139	100.053	81.8962	115.474	96.6037	99.4353	140.229	116.762	117.786	108.872	90.1791	206.885	88.0043	108.676	154.196	139.935	101.626	151.837	115.128	169.919	115.35	98
La11G00397	206.536	354.982	189.427	176.316	186.585	254.718	128	128.504	190.057	134.215	126.024	104.189	128.812	282.034	112.091	95.3765	139.501	143.134	145.741	221.302	154.505	185.819	112.895	101.033
La18G01932	206.355	215.022	162.828	137.03	131.069	137.029	88.9838	75.5878	126.956	79.774	65.3398	60.6242	99.8781	288.3	107.226	71.2511	113.468	112.92	138.343	202.414	98.2421	122.8	89.6873	55.16
La23G00112	204.896	138.386	128.219	761.938	732.321	924.416	367.3	287.166	346.296	218.849	219.515	228.863	82.7208	176.627	90.3462	157.82	188.153	201.019	117.123	154.888	128.883	193.255	152.816	131.927
La04G03181	204.519	287.421	209.553	233.176	234.069	294.767	222.467	246.104	346.963	194.769	191.241	166.329	200.052	282.124	195.134	147.682	227.185	214.404	175.45	265.408	197.274	271.942	179.494	116.892
La20G01479	204.439	69.4358	83.5284	1058.09	911.469	1065.5	334.575	170.073	261.223	106.92	126.974	122.656	27.7331	65.5711	33.7304	55.4618	82.4444	70.6486	44.036	57.7194	47.5895	97.6445	65.5804	61.1341
La22G00242	204.226	143.896	122.24	80.9968	80.9301	104.574	104.257	83.4999	114.806	114.433	118.318	106.119	62.8701	173.068	52.7543	96.0615	126.927	117.706	75.6939	126.484	73.8797	156.476	97.5049	105.838
La01G00078	204.129	178.718	82.1887	156.173	103.854	97.1048	70.3259	47.569	53.9408	61.9402	48.2	72.7439	100.191	210.855	127.123	34.1188	75.6989	86.191	134.087	130.982	160.203	91.7658	62.6018	46.1545
La01G01973	203.254	402.324	207.146	238.437	285.206	316.172	218.85	194.901	313.772	240.186	191.122	219.934	245.581	347.98	279.691	207.459	278.626	269.076	290.566	346.65	328.132	270.006	254.104	138.707
La10G00735	202.969	277.72	178.845	139.782	142.641	185.637	136.698	116.694	177.596	116.957	113.018	88.4089	167.099	256.987	152.061	103.385	151.435	146.443	148.963	224.259	173.249	179.053	121.08	87.2135
La19G01052	202.872	497.747	123.92	116.623	213.532	279.714	144.521	34.55	354.069	92.6213	98.32	61.0078	123.295	174.736	85.4902	55.3286	145.535	211.958	78.4549	192.113	45.0449	179.903	120.053	134.46
La20G00744	202.773	148.885	247.908	78.6064	103.391	91.6586	55.4212	82.9699	39.3038	46.6966	45.3565	60.7842	179.151	94.9544	164.002	84.5923	64.347	48.2039	127.526	108.752	141.884	77.9134	75.7915	138.852
La26G00089	202.582	275.748	258.822	283.337	289.341	343.937	246.189	223.612	261.203	177.292	162.673	182.98	200.2	271.147	232.601	168.513	188.188	181.728	223.567	262.316	214.495	180.667	159.976	181.972
La08G01708	202.53	375.505	250.254	187.739	218.794	245.822	291.027	259.026	379.155	270.151	233.761	252.463	229.192	395.766	210.671	230.551	297.931	296.041	252.564	282.688	241.158	311.496	253.47	149.596
La06G01460	201.425	114.769	82.5042	97.9166	112.185	113.883	175.185	79.5109	150.109	90.8219	100.926	68.2526	37.3885	146.801	35.1314	61.2745	108.178	94.7723	49.1389	98.3401	58.8602	169.867	87.6668	63.2227
La16G01212	201.17	211.15	130.709	114.057	116.264	138.333	93.1866	86.5233	133.526	98.948	89.6653	73.8102	70.8062	172.959	57.3635	64.14	100.349	93.4044	71.149	160.809	86.6456	155.032	78.1225	65.2917
La13G01903	197.723	414.457	278.066	111.784	92.1714	140.32	163.159	171.478	261.868	278.198	240.391	237.975	203.745	374.435	330.238	281.016	345.419	426.256	399.644	408.582	406.564	362.503	325.714	149.105
La05G01019	197.46	113.547	182.279	340.757	364.149	179.605	214.161	166.629	182.16	106.759	112.345	115.809	130.195	199.977	159.619	91.7189	99.3	78.3384	134.683	93.6518	94.6538	119.41	88.53	98.7213
La06G01867	196.482	335.498	291.593	92.1518	88.0021	136.233	195.595	178.673	203.102	165.57	174.111	174.788	313.18	214.137	339.655	234.473	231.681	234.699	293.734	253.219	330.514	246.731	251.795	166.118
La23G02735	196.179	144.611	107.906	79.2174	68.6962	91.2834	91.8082	54.0776	94.9242	68.042	79.8799	66.3102	41.1954	151.228	46.1543	54.2722	83.3652	80.8189	58.6381	99.692	60.608	117.187	62.476	57.1638
La26G00645	195.852	191.551	181.435	127.089	114.981	116.852	131.772	114.788	151.395	117.027	124.608	117.761	142.657	183.678	145.216	136.74	153.028	149.896	150.087	164.733	139.219	164.544	128.842	113.846
La17G00962	195.344	265.417	300.379	201.443	183.072	167.858	178.503	169.23	163.808	148.126	124.778	143.6	315.009	175.846	342.815	284.709	234.293	209.099	172.41	192.565	255.11	239.591	220.811	237.022
La25G00097	194.919	90.3941	92.5144	105.376	87.3786	89.8224	104.529	70.4662	120.728	92.2426	110.427	91.119	40.9637	129.15	36.589	76.9104	106.403	91.5805	55.5977	86.1144	59.8585	149.332	77.1853	75.7599
La04G01946	194.63	282.449	283.634	86.7067	104.767	145.116	82.6644	113.815	120.668	69.5299	71.6085	51.3568	85.2374	126.65	97.3915	45.6407	70.6078	58.9625	67.134	152.695	57.2895	111.339	51.2103	94.0699
La16G00226	194.588	60.1274	112.321	77.5727	68.3454	62.4279	158.28	86.9677	71.7311	66.3214	76.4521	76.6916	55.0813	71.4763	61.4476	55.6772	54.5235	48.2068	69.2939	55.7739	58.0603	59.0837	48.6494	81.697
La03G00742	194.474	223.082	183.225	86.4147	70.3988	98.4279	155.015	106.603	159	153.855	130.86	130.215	149.333	273.646	162.402	134.271	132.837	152.242	155.173	208.89	173.203	145.697	122.314	92.4976
La04G00054	194.206	127.864	185.999	76.7293	75.3251	96.1526	116.443	106.222	95.754	86.557	98.5712	96.1791	102.182	121.633	123.12	80.6856	82.4906	67.3844	108.293	95.818	109.371	83.0111	67.041	104.953
La04G01641	192.481	240.34	232.495	69.6342	93.4632	93.83	114.339	107.245	114.548	112.608	73.4838	68.8482	191.339	211.226	217.808	68.4721	74.4324	71.3741	163.558	183.246	176.165	102.674	64.7245	85.0283
La09G00919	191.763	215.034	167.106	143.078	154.9	146.184	175.688	100.756	147.475	66.2018	62.6542	69.3428	199.517	203.02	182.593	56.3745	60.7605	70.937	114.657	168.982	140.168	46.9417	55.571	43.2445
La00G04991	190.801	258.948	254.213	146.04	114.957	146.902	132.512	71.7626	298.382	210.981	100.074	178.863	136.654	188.968	169.301	147.262	87.5186	233.39	158.191	131.558	155.105	249.375	238.379	92.2109
La19G00960	190.581	107.64	168.13	860.829	890.166	1036.26	255.73	185.543	132.985	113.866	118.434	124.724	116.088	97.8372	113.27	84.4294	82.9023	69.6156	119.003	104.267	110.395	82.007	79.4554	94.5092
La06G01739	189.49	201.198	169.202	214.58	205.031	208.583	164.304	146.855	202.689	140.271	129.149	114.823	101.797	218.402	99.1698	115.362	130.336	151.515	127.23	180.766	135.292	165.02	126.784	116.366
La00G02274	189.394	108.394	140.631	57.7173	86.5002	102.058	120.922	39.6766	138.645	57.2446	81.3246	86.2637	35.0688	101.934	26.8956	34.7918	73.5655	61.6567	32.4973	77.4823	107.063	86.6981	41.6744	20.9768
La01G01571	189.05	170.746	136.512	74.6829	58.9096	84.4072	99.0063	70.4421	132.648	119.758	105.857	110.691	94.4636	182.052	98.7177	104.558	150.782	164.815	117.862	154.884	127.902	188.438	122.342	89.5069
La23G00144	189.02	75.7637	122.721	59.927	49.7146	56.4369	83.6977	63.819	65.8805	56.0353	71.5093	68.8691	58.3186	78.2595	72.3956	49.5802	57.1034	52.467	67.5726	64.5796	62.0822	56.0556	44.8744	68.4529
La11G01990	188.7	180.819	235.888	128.552	138.323	147.16	157.062	157.428	156.178	122.412	110.473	109.678	120.023	138.307	165.173	122.86	101.879	95.9822	110.755	106.37	120.029	139.746	107.382	147.151
La23G01336	188.337	334.332	235.623	128.693	120.186	149.615	182.738	175.905	240.035	241.215	249.866	233.631	227.098	374.487	215.906	255.921	321.826	334.477	315.449	335.464	299.771	342.824	266.692	161.49
La23G00401	188.042	168.63	226.489	64.1101	78.1746	79.7529	59.4751	87.6295	73.63	58.4215	52.7292	61.2109	78.176	157.672	62.3134	68.2021	100.026	64.9688	107.903	129.884	69.8557	153.857	103.244	212.615
La04G03395	188.017	97.6338	114.867	88.2219	76.2648	99.1509	88.5467	91.539	90.1034	85.0863	76.9322	86.2637	54.9259	81.9025	64.4284	77.0875	80.696	60.4696	77.9446	69.2712	60.4579	72.2955	67.9066	116.378
La15G01708	186.997	59.5733	116.76	14.811	40.5617	64.5607	20.827	18.0632	11.4951	11.3348	14.624	7.43002	59.9893	60.9896	56.2188	8.24968	8.96138	6.59388	77.2361	18.2291	37.5637	15.9418	5.82312	18.3995
La07G02307	186.874	90.0801	90.1868	80.1159	66.3501	70.9736	74.2553	53.2347	99.3274	69.5797	84.7369	71.2336	28.4227	92.4171	35.8063	58.5416	88.8947	74.0541	47.6915	76.2853	53.6102	111.805	60.7601	56.1765
La22G01836	186.641	88.0781	75.1272	10.3385	20.6544	29.1386	40.3086	35.5249	43.0081	52.3127	87.2871	20.9459	17.212	57.4602	8.48978	11.7132	42.8654	32.2881	18.1231	47.2053	11.0276	97.5155	18.9054	48.0714
La24G01137	186.626	231.509	242.612	412.618	408.066	484.762	439.756	638.869	715.664	577.396	483.137	586.414	249.746	181.349	251.122	422.239	430.685	418.013	236.933	208.035	241.448	331.69	350.453	273.591
La10G01677	186.077	181.546	199.778	179.248	144.309	176.285	263.475	185.375	210.083	185.134	161.638	200.252	200.922	243.884	194.645	176.964	162.113	154.456	190.048	184.669	192.025	144.563	162.563	169.835
La09G01192	186.018	112.681	89.6622	66.19	56.4016	73.5555	40.486	55.8241	93.8627	51.315	60.0861	57.5277	37.9386	143.504	40.8832	46.2213	71.6376	66.3845	44.0344	102.682	59.1652	112.715	57.1178	47.1155
La05G00983	185.933	474.067	349.372	118.121	143.512	156.279	145.973	163.14	119.645	77.7626	113.05	94.448	678.977	206.859	806.66	188.556	86.6845	101.108	185.023	239.136	262.738	94.7702	168.149	99.4474
La02G01294	185.732	296.777	201.532	127.296	128.435	159.323	232.686	188.642	295.658	243.412	196.629	220.769	171.027	302.611	177.698	228.36	299.519	309.599	203.342	241.161	195.369	327.434	232.427	157.171
La02G01116	185.109	76.8875	105.571	110.312	95.8791	102.145	130.384	125.62	141.965	123.803	127.217	127.126	58.79	86.3016	68.9763	106.717	104.699	115.802	81.5897	75.7889	77.4873	107.221	91.0159	111.933
La14G00439	184.565	369.142	206.203	181.778	219.793	292.438	153.449	170.121	239.995	147.451	128.455	108.39	203.952	284.339	198.332	82.7983	124.701	120.382	168.408	286.321	207.926	145.323	100.905	75.9158
La07G00985	184.408	280.88	310.581	177.203	155.044	137.218	132.669	130.229	136.499	95.5056	93.0436	104.148	343.889	187.356	399.893	194.356	167.231	141.636	190.408	190.847	281.805	154.633	162.339	169.731
La20G01146	184.295	106.217	200.695	45.3643	49.3625	62.6978	100.735	93.1696	88.0676	78.9988	87.9377	87.1963	83.8246	117.542	92.9938	70.8582	80.6636	68.1982	97.3017	88.265	90.8761	78.8689	63.9099	91.7674
La16G00700	183.959	425.444	328.507	47.5464	69.5079	77.8482	51.8648	43.6354	95.1337	92.5844	62.3849	53.6125	333.852	365.548	458.73	101.418	117.608	124.001	213.472	239.343	225.068	61.9204	73.3979	151.349
La15G00797	183.486	232.374	140.814	183.733	185.95	208.935	178.047	108.317	190.101	81.8175	81.6806	75.024	183.266	234.427	181.907	75.0731	91.2258	101.239	139.105	226.061	202.805	107.249	84.0315	50.0699
La26G00680	183.309	231.815	255.949	11.9499	13.9984	18.3947	15.8982	23.1149	16.0379	32.7434	41.2574	38.9769	98.6308	141.659	106.546	47.3827	51.2237	58.1718	148.213	127.549	108.065	39.282	38.8026	63.8221
La02G00778	183.005	137.725	180.059	120.725	131.464	133.672	191.161	150.087	182.588	265.129	158.663	162.085	48.9836	200.792	62.8271	133.84	174.131	173.095	93.9791	110.447	76.0049	204.058	121.298	366.991
La05G00211	183.005	193.239	159.962	62.6839	87.1506	114.977	75.4312	91.9604	89.9428	74.2214	65.0421	56.2984	124.467	122.779	112.415	64.5965	74.8313	73.6705	119.817	99.6458	93.0024	75.3445	72.1956	60.3698
La05G00191	182.32	202.575	682.751	166.201	200.558	259.825	303.536	462.044	157.2	199.495	107.086	163.998	130.286	175.117	225.906	201.596	186.631	108.057	135.125	193.825	85.6721	179.82	173.099	737.21
La22G00206	182.279	35.0801	199.765	7.95726	38.5212	28.9743	3.28496	45.1869	5.72826	9.53803	7.63655	6.9011	12.6046	12.3612	36.302	4.63994	5.94738	4.20683	5.58593	9.24956	1.23559	15.7621	6.18748	37.6919
La17G01652	182.04	375.441	914.609	43.16	69.0712	145.425	61.5552	214.982	113.817	166.702	90.8854	184.222	107.805	353.41	257.262	143.105	211.854	186.014	74.4984	233.081	139.991	181.861	114.777	543.784
La21G01645	182.017	171.247	59.0609	36.1391	65.2606	84.0957	79.4773	60.271	74.314	99.0123	72.923	67.7118	66.4208	199.003	46.1219	73.8294	102.182	63.9994	58.6559	102.247	67.8234	33.4447	75.9321	55.0599
La02G01145	181.819	72.005	75.3419	18.6874	49.7712	86.2661	44.8749	34.0952	43.5109	80.7353	92.0531	10.3686	7.21522	47.4455	9.6429	2.00083	71.7735	35.3223	32.4778	31.2116	7.45005	114.911	5.85117	94.0687
La27G00638	181.322	235.011	118.092	200.872	124.7	260.753	215.538	65.6636	180.688	223.303	97.3564	136.44	137.215	277.787	154.408	221.528	248.056	188.5	138.268	236.101	269.73	237.273	195.462	67.8656
La22G01683	181.195	409.895	289.162	98.9668	133.851	178.631	161.845	159.128	202.778	126.107	115.226	149.634	257.22	316.076	233.782	189.67	164.053	164.494	274.121	320.844	268.218	175.59	137.564	136.709
La23G01480	181.008	126.302	105.235	95.3819	77.5257	112.742	82.856	82.2086	137.007	114.587	112.997	109.367	55.0143	147.925	59.4968	118.907	152.286	154.106	71.1322	126.076	78.4187	191.83	129.852	92.1458
La00G00802	180.84	241.508	124.918	136.59	162.499	248.341	73.1022	76.8877	118.96	85.0456	84.259	53.1535	79.815	183.807	66.743	75.8974	106.49	105.654	83.6334	159.525	92.4951	165.322	104.912	80.9443
La03G01802	180.045	181.18	115.182	70.0037	82.3481	108.817	93.2158	69.93	117.346	76.434	64.6214	50.7063	74.1772	153.7	58.5869	66.0292	81.0693	80.6966	60.6492	131.524	100.107	124.13	70.61	73.8662
La16G00318	180.024	62.3196	95.3596	102.733	71.9407	84.0724	129.399	103.589	100.065	86.765	101.798	101.558	60.2292	57.7897	54.484	68.1702	73.5585	60.6515	62.1126	65.4336	59.0708	61.8718	57.9069	81.3295
La17G00343	179.748	188.098	269.537	789.935	703.718	808.451	271.277	306.267	356.363	221.879	233.55	267.837	199.163	150.036	245.548	210.694	171.634	148.442	194.848	190.787	211.124	159.687	175.604	182.693
La01G01762	179.538	167.931	123.411	84.6225	74.4757	91.9485	90.1199	67.8176	101.22	89.7945	87.1847	76.6939	74.0079	188.277	67.0798	85.0782	99.253	116.596	90.1386	135.492	97.3122	124.648	86.9788	61.7717
La20G00034	179.433	106.39	116.101	113.034	107.877	127.655	126.25	119.222	124.816	120.051	116.051	100.282	55.3073	120.393	70.8911	108.532	132.024	107.627	94.325	79.9702	70.2355	115.854	91.9649	165.291
La11G00564	179.375	148.362	131.925	148.971	206.677	182.073	170.859	90.8059	118.379	61.1159	71.6526	58.1589	150.774	227.555	178.546	56.2634	70.5079	70.755	172.477	167.204	164.842	78.8433	57.215	78.4488
La16G00233	179.072	195.83	133.827	139.323	136.712	179.055	139.376	87.0805	173.049	90.9798	80.9532	71.0896	103.788	226.054	97.5084	71.1453	95.9284	99.0014	104.384	185.484	124.044	112.823	75.7596	57.3793
La01G03396	178.674	48.9923	83.775	65.0852	46.8445	50.1478	102.013	99.5096	104.552	74.9744	82.3315	86.3906	26.6253	51.1371	39.2793	49.6024	48.9862	54.1076	38.6028	29.755	29.963	63.6962	41.583	78.0063
La09G02163	178.406	616.432	373.422	131.431	140.184	384.02	134.133	216.759	306.569	227.133	118.578	159.09	303.585	287.82	223.42	118.022	160.791	147.579	264.281	356.986	231.868	117.072	107.145	42.6499
La00G01677	177.97	215.209	217.765	95.8042	136.22	112.876	110.363	65.4099	138.214	170.925	226.061	134.836	148	114.798	79.1061	129.708	176.016	137.97	148.184	91.1259	78.8236	126.682	121.565	105.334
La18G01846	177.167	83.4011	120.794	46.578	56.5076	70.3275	31.6233	46.0626	23.8958	35.0327	26.5155	17.7159	88.7443	83.2771	75.2652	21.5706	23.3861	24.125	99.2855	55.2491	50.6094	30.178	27.6036	49.2926
novel.2196	176.716	143.056	118.802	154.408	125.807	132.928	129.33	116.758	177.898	152.463	162.479	149.187	104.24	187.324	110.908	136.34	168.33	183.919	130.813	159.532	151.389	189.936	148.876	92.3599
La01G02050	176.413	110.136	89.2218	69.4287	65.9031	63.4256	93.2592	48.3538	87.7568	66.9321	89.924	72.0513	38.915	113.345	43.9301	67.526	91.1927	86.4283	57.374	86.9478	75.725	125.861	71.5902	60.3338
La09G02459	176.385	151.501	132.532	124.685	105.919	121.905	125.942	118.095	131.995	112.777	127.62	118.846	114.405	154.863	110.163	122.578	136.611	143.19	125.211	147.8	124.339	141.314	115.782	111.335
La07G00336	175.391	202.078	260.017	794.231	774.539	912.8	345.516	327.973	445.286	234.946	285.936	288.966	191.515	134.951	241.764	206.778	182.775	169.83	150.954	152.286	209.297	182.069	190.631	164.803
La22G02910	175.344	208.48	192.272	89.8797	69.5721	67.1099	171.261	164.338	146.191	295.148	309.335	328.135	289.119	196.525	245.428	358.23	303.333	283.849	312.021	188.702	262.269	232.122	316.352	220.104
La11G00892	175.154	77.5436	135.289	31.657	15.643	16.1108	26.6062	63.9161	65.8515	68.0382	70.4972	32.4314	19.6759	79.2195	47.6856	16.2602	66.348	43.502	22.1279	124.528	18.5946	159.813	32.9376	92.1605
La23G00310	174.704	96.5746	88.7618	75.3483	63.8398	90.0992	71.6779	69.3676	94.4287	77.9684	83.9778	72.9354	33.1773	121.218	30.8572	70.7895	109.877	94.504	41.9202	88.8236	50.6644	139.657	71.6735	78.6879
La04G02093	173.813	96.0634	123.411	133.558	101.445	109.524	127.34	112.778	113.642	122.584	110.395	102.438	74.5907	141.24	95.2837	104.301	117.355	105.863	108.315	115.86	104.15	116.045	83.6548	161.891
La21G01007	173.745	319.6	218.978	162.235	138.294	188.065	196.478	184.453	239.224	227.356	196.592	204.651	267.284	378.32	280.754	214.148	256.256	296.734	330.669	392.318	329.144	263.051	241.744	185.791
La26G01919	173.333	183.321	105.965	110.23	84.4994	103.572	62.3896	49.0014	75.1747	26.3667	30.9779	33.3503	128.275	152.288	113.046	22.6369	29.0121	29.7747	91.8331	164.764	98.4468	28.2432	35.3032	13.7284
La08G00272	173.189	145.841	130.21	67.0486	58.3761	98.9862	66.7639	55.6431	90.1204	71.487	48.1124	50.7724	51.3029	125.512	55.2667	86.6156	138.281	123.101	41.0463	64.4386	44.5706	150.286	97.6906	72.2974
La24G01650	172.548	196.117	135.088	126.112	132.591	214.267	321.34	131.243	151.279	106.858	77.0574	66.9097	94.2816	175.919	75.8752	49.5824	62.9594	78.8994	58.6983	144.821	63.8229	85.5304	50.5707	43.477
La09G02088	172.261	349.569	298.131	219.489	247.841	402.221	274.452	264.036	406.727	160.761	178.214	145.209	150.009	184.559	151.198	101.628	112.379	117.988	107.692	209.392	125.015	184.44	138.867	75.5026
La16G00027	171.517	75.5748	101.687	93.3312	75.094	78.1744	146.248	90.6202	99.6657	75.4148	86.8255	85.5976	70.1399	83.2602	72.189	65.7969	67.6871	58.9307	75.8954	71.7823	70.2329	67.0351	58.3181	88.2934
La14G01875	171.499	282.509	177.375	155.681	154.158	197.261	194.555	143.746	231.985	186.876	171.54	151.645	160.105	262.063	153.21	188.86	254.897	270.26	177.744	239.569	190.437	267.628	209.877	147.639
La04G03236	171.477	524.152	250.219	110.811	180.622	215.113	73.7783	144.19	198.59	140.894	110.776	91.1311	156.322	477.693	184.273	59.9337	106.814	93.5745	238.558	361.521	254.466	121.859	70.2194	65.802
La07G01485	171.233	61.4806	100.171	67.6278	64.1128	59.9626	135.048	66.0407	74.0544	59.0456	70.5451	74.7092	58.6647	69.7713	52.3099	51.8443	57.9181	44.4889	63.9088	54.5922	49.911	54.835	43.8596	70.82
La04G03284	171.13	65.917	110.707	60.8196	57.279	58.7717	84.4805	74.1696	71.0642	62.4207	66.7263	67.3641	50.9498	64.816	54.3845	54.4233	46.1211	43.2861	67.4284	58.966	50.0301	49.4701	44.6427	71.9622
La23G00820	171.057	154.009	112.283	103.984	89.5849	114.805	78.5311	93.7279	143.332	98.3356	102.159	83.3653	79.256	184.723	62.2012	94.231	120.749	106.597	68.8602	128.199	88.8932	151.23	100.838	75.4408
La03G00625	171.028	120.469	160.659	89.1491	72.4392	95.2036	137.135	106.159	106.613	84.1072	92.9464	102.817	95.4834	102.997	106.8	78.7517	71.0796	66.5483	97.9857	89.9957	102.66	65.0628	66.5206	80.3813
La25G00758	170.871	103.114	159.212	885.392	829.012	985.796	267.335	203.255	161.549	125.051	133.152	140.302	103.664	92.4626	97.0937	89.9117	85.4211	78.7208	106.428	102.682	101.694	92.2913	88.5042	99.7215
La08G01453	170.807	296.088	188.089	180.521	250.152	284.622	232.283	170.907	288.662	154.9	148.035	123.415	231.407	394.88	206.823	105.204	142.795	158.857	216.902	337.98	274.783	177.258	129.923	78.139
La23G02764	170.73	202.545	272.479	236.442	249.952	237.683	208.889	225.901	191.779	197.891	167.89	208.191	232.646	195.432	234.145	269.514	234.588	209.294	259.617	217.116	212.024	190.306	220.948	310.361
La01G03401	170.519	168.548	108.578	72.6048	85.0962	117.313	50.3082	57.1863	79.7223	57.8898	59.3247	46.8141	62.7002	191.611	70.6116	43.2463	73.0503	62.5323	80.7426	139.392	84.6514	95.5541	56.3109	51.388
La20G02246	170.37	120	129.679	13.5575	23.94	23.971	29.3836	40.0875	36.2432	26.6263	28.7744	26.1673	31.3072	185.424	27.2584	10.1866	31.887	27.4127	45.6374	122.263	32.5601	65.1149	23.0979	73.7913
La18G00847	170.306	121.986	30.8063	116.312	96.7629	86.4176	53.1355	73.4377	36.4495	51.939	86.7742	37.4668	42.6594	169.703	42.4596	36.3733	70.0624	53.2298	77.9023	104.058	4.0756	80.6717	49.3478	68.4792
La01G03489	170.242	133.011	99.6287	43.2626	37.2407	44.4017	44.0479	42.3845	94.586	66.2018	75.437	50.2652	40.4902	198.69	30.6081	43.1299	67.1837	60.2603	54.9808	80.7113	58.5716	102.707	45.8546	61.205
La22G02935	170.14	235.111	160.574	31.401	58.6679	36.9261	52.7978	66.8474	70.7917	44.1833	73.8391	54.2925	139.067	150.1	154.108	55.9716	67.73	54.5462	87.948	135.869	187.858	99.1278	72.8157	58.7076
La12G02042	169.628	249.57	187.95	169.939	161.667	170.895	85.4071	135.779	154.19	121.825	99.9201	88.4104	164.149	241.636	200.902	76.7414	77.2934	73.3721	202.55	226.977	192.723	64.1937	78.9189	80.3113
La10G01952	169.614	280.308	237.347	331.86	484.177	536.931	403.784	396.274	392.725	378.079	380.464	387.297	214.743	221.94	251.483	344.36	323.161	297.483	183.535	238.217	218.531	250.607	277.38	257.517
La10G00837	169.602	43.9428	83.4429	96.5162	73.8817	71.9535	151.916	70.8888	93.44	70.1995	71.3761	75.0568	44.3371	60.0828	44.7198	49.356	52.6205	40.0529	50.7849	49.6077	46.3187	56.785	44.8507	73.1592
La07G01144	169.586	139.532	111.872	7.96955	12.6211	19.5052	17.7198	10.9822	16.2061	56.504	29.2497	18.1511	14.1317	495.449	11.4746	13.5842	57.7318	31.9829	58.2769	169.365	47.6528	38.0312	11.6649	27.7065
La04G00464	169.533	118.064	150.626	112.021	94.1171	152.99	113.596	176.787	216.771	284.815	378.839	220.434	37.0903	193.269	23.1446	29.4872	101.609	63.7255	59.3426	97.8733	50.6074	290.321	63.9039	75.9975
La15G01572	169.455	187.277	175.275	136.246	131.896	135.139	131.255	127.284	158.338	129.229	132.731	116.039	96.2187	172.116	109.988	134.262	185.368	160.843	116	144.827	112.373	199.313	132.586	154.713
La24G00756	169.384	298.163	179.507	72.8204	73.2365	82.6865	86.118	99.3076	135.363	106.585	118.324	98.9548	341.554	240.44	343.347	148.896	145.471	169.093	240.915	257.663	323.406	153.831	186.506	87.2684
La01G01132	169.171	141.501	312.258	79.9409	62.1671	67.8922	61.4667	71.5032	23.026	61.8524	32.5079	97.3958	180.831	79.2658	162.865	134.619	97.6787	57.3364	170.731	118.747	166.224	80.0458	93.3579	185.61
La03G02918	168.678	327.273	243.654	208.048	218.708	238.806	118.711	137.662	146.071	96.3863	102.87	99.0266	283.869	186.992	346.89	97.4037	98.1471	103.488	145.236	179.308	169.609	93.8001	97.3554	79.3125
La07G00112	168.401	182.761	140.611	199.112	230.955	207.208	271.042	177.021	272.456	153.961	126.779	153.837	97.4765	316.878	117.39	73.0293	135.597	110.372	108.103	178.728	92.3345	103.81	78.2994	88.4072
La03G00683	168.34	272.344	152.695	132.374	150.737	185.817	116.223	145.946	232.213	164.303	131.925	130.626	154.079	276.909	146.134	131.533	182.531	190.533	162.487	222.92	154.513	209.872	150.433	103.434
La05G00223	167.827	50.5465	83.9033	69.1749	63.4325	54.6779	101.303	69.8409	70.821	65.8625	72.4105	71.7228	56.9491	62.5078	57.0649	54.8449	55.0443	47.3306	80.5127	54.6451	65.4058	47.748	46.074	66.74
La20G01489	167.739	50.6516	83.8118	68.1714	49.7524	58.1258	83.6872	76.7474	77.4617	74.2699	68.3718	84.6953	37.9118	69.7435	51.28	68.2298	59.6347	48.4758	57.9631	40.642	52.8308	66.7387	46.2007	76.1112
La00G02096	167.277	294.493	131.659	19.9	26.4642	36.7035	55.7973	102.09	76.7898	198.923	323.119	240.691	265.393	289.892	323.85	344.71	371.134	440.973	296.847	219.695	257.852	284.721	235.383	142.319
La24G01825	167.239	169.724	138.269	91.0769	89.101	103.46	70.2079	50.6326	70.2987	67.3441	80.1688	68.676	96.9745	141.296	84.5454	66.3088	87.1175	81.4469	94.2859	124.095	112.621	88.3802	67.6424	52.5557
La04G02878	166.588	250.907	159.915	378.586	370.919	445.564	160.364	188.108	260.312	196.924	167	152.322	135.314	225.526	166.848	158.246	197.949	214.028	184.544	242.002	182.548	198.192	163.866	147.965
La19G01106	166.16	160.75	127.376	69.3752	60.3174	71.0427	44.1105	34.5009	68.5967	43.8271	44.6899	39.5574	49.7896	136.002	47.2018	53.759	72.8167	68.4176	56.999	106.421	64.2915	100.385	58.0818	67.6298
La09G01546	165.689	52.8285	92.9493	68.7468	70.0707	88.4505	125.164	81.9425	84.9459	68.394	79.981	69.8108	48.2302	70.7426	45.5545	62.2175	66.8377	53.7181	49.0526	46.4009	43.8184	56.8826	50.719	85.9902
La13G00897	165.497	191.671	104.95	43.1764	58.1525	73.1499	35.938	46.572	32.7847	76.9377	36.179	67.0006	38.4016	0.954027	314.766	73.4066	97.1962	28.8281	42.9393	182.395	43.3896	14.4648	108.172	205.63
La23G00398	165.129	179.786	129.843	156.776	116.705	99.85	135.241	93.9805	250.543	171.285	126.502	72.8295	81.536	201.386	99.2158	55.2037	135.015	166.005	66.9635	146.252	86.2257	148.901	76.4688	80.1564
La21G01670	164.862	83.9869	133.793	102.4	106.248	127.496	231.386	160.535	150.391	134.64	114.686	122.926	81.7349	88.8986	99.6396	111.002	93.1743	108.551	99.9269	59.8744	88.146	105.531	105.103	137.306
La23G02571	164.695	39.1474	85.4699	50.3279	50.8568	45.5341	85.9099	63.5793	52.6933	42.1899	48.2557	53.3793	34.1324	47.0112	39.1674	41.6005	38.6537	40.4189	46.57	39.5745	34.2565	48.2848	35.3374	57.6906
La03G00252	164.343	173.191	97.587	122.452	111.588	136.686	97.6927	114.917	181.128	143.986	145.974	128.636	63.2258	134.99	54.5175	106.451	139.453	144.011	69.1858	109.145	63.8552	185.147	117.857	93.9383
La08G01211	164.315	82.0715	98.9677	91.3994	88.1134	99.2608	99.7452	84.7512	100.599	70.9528	82.3904	72.7826	57.2736	91.3817	62.3513	54.8601	61.2626	59.567	64.7719	82.1078	72.1883	67.096	49.8854	54.2956
La03G02115	164.238	137.323	220.205	284.148	276.269	202.028	188.966	211.458	154.059	150.492	137.389	166.381	164.396	139.781	161.563	184.431	139.02	128.682	152.743	123.424	123.536	155.543	144.041	177.381
La03G01010	163.554	179.587	315.883	739.2	708.316	701.747	542.86	547.282	428.568	378.783	369.869	432.582	232.726	135.936	258.029	318.169	305.147	278.483	214.694	163.365	179.105	295.305	276.784	386.693
La22G00981	163.457	114.015	93.3647	47.7868	52.6227	42.7366	59.9209	29.7552	51.353	76.0062	38.4724	26.6878	9.69467	404.371	5.85995	11.589	60.2288	30.4355	28.1385	150.847	44.4715	85.6002	21.3292	78.2063
La13G01618	163.425	124.999	86.0346	97.631	81.4776	110.005	81.989	84.3325	150.274	114.397	117.732	107.365	41.0242	133.945	45.4319	92.0125	116.701	132.035	55.4314	93.8079	59.9321	149.986	94.3478	76.5495
La02G01639	162.984	249.626	155.175	119.022	116.327	131.894	82.5416	75.2329	135.034	86.1458	76.8789	70.8372	121.207	231.701	124.188	72.1136	101.789	100.443	144.595	204.766	151.833	99.8432	78.0731	57.3848
La04G00662	162.695	46.8474	76.8118	86.6105	69.7151	74.4489	89.4084	82.012	94.8376	70.8216	93.0227	86.1062	36.5987	55.1738	38.2597	57.3328	57.7086	52.2492	52.1263	48.1484	46.3261	61.0934	50.0274	62.1883
La20G01719	162.172	114.389	82.8255	68.617	68.7243	89.7142	67.4562	79.0682	131.089	100.262	98.9023	98.4291	56.3342	136.63	49.4889	98.712	137.492	111.472	65.2204	111.766	68.4009	152.472	94.5502	63.0068
La15G01314	162.156	53.7955	94.4935	70.9144	50.2839	56.4271	88.4839	72.2985	68.2329	60.9024	70.4109	63.2601	43.8644	50.8152	46.022	45.3444	43.6318	36.4638	44.9368	46.2478	45.839	44.3535	33.2403	66.1165
La12G00725	162.155	246.26	134.87	143.781	134.757	201.197	240.539	135.776	267.044	145.532	122.529	123.074	126.017	251.408	135.428	142.658	214.277	203.177	159.489	203.923	153.729	233.477	159.486	90.6394
La20G00271	162.111	462.872	193.118	133.762	124.021	166.175	154.942	143.246	284.456	191.901	157.356	169.975	226.254	362.445	297.354	214.317	265.144	297.787	295.343	292.47	268.256	255.616	236.631	122.733
La09G01619	162.071	196.139	166.032	72.4371	89.5618	105.258	39.458	52.598	88.1056	75.3871	62.2305	47.4451	37.8438	269.849	40.0864	56.0948	104.345	97.9749	69.874	161.697	77.5332	149.119	70.5216	77.7396
La18G01226	162.039	65.8243	99.6115	68.617	53.8938	53.282	85.7393	74.9516	88.648	56.3988	69.3339	62.51	42.4548	68.1614	58.5954	57.7132	69.8632	64.9155	55.443	57.1395	49.3161	65.965	53.5699	69.7796
La14G01055	160.622	201.649	119.313	131.121	106.905	140.02	129.494	94.418	138.578	110.053	103.267	105.695	110.714	234.254	103.756	86.2246	121.873	117.07	128.604	204.254	142.689	111.73	93.4666	49.2027
La05G00591	160.069	187.669	156.665	91.1447	84.5379	113.265	68.9736	77.9607	121.201	128.004	115.726	99.982	113.805	240.932	108.876	88.8347	126.528	125.136	169.229	186.867	167.358	148.016	94.754	91.7776
La22G00440	159.837	57.9771	82.318	47.7436	45.5651	47.1703	69.8696	71.1352	59.3077	45.645	58.1553	61.5771	47.387	50.9899	39.1448	41.8374	45.7205	37.1972	46.6824	39.0726	38.921	48.0151	34.7264	61.365
La23G00071	159.64	243.927	342.217	97.7625	87.2876	114.958	85.9753	128.119	79.8519	78.2715	81.4092	112.327	214.008	166.683	299.074	154.691	120.765	100.671	188.844	209.829	210.12	102.364	113.257	179.266
La01G00313	159.49	209.813	89.7866	40.6254	56.219	111.862	23.8347	30.3809	34.3249	27.4911	20.3997	14.0568	96.3494	78.6239	84.4361	12.1426	15.8721	19.0564	39.5794	137.654	63.2788	31.3185	14.5555	9.56561
La16G01397	159.483	260.113	154.151	159.847	150.169	189.188	147.165	145.132	229.924	144.343	143.638	122.14	137.942	213.841	132.071	115.246	152.697	164.688	144.393	201.653	160.271	200.527	135.074	85.01
La15G00855	159.226	150.073	101.687	127.388	120.253	128.58	99.5348	70.0569	117.4	74.3395	68.0658	61.7551	86.8907	205.198	88.3022	57.3396	77.2031	83.7678	104.045	147.498	115.736	85.6049	66.404	39.5922
La03G02816	158.828	55.2427	88.7261	82.3022	61.4159	54.666	92.4696	78.212	86.2552	76.2947	73.9242	82.2306	54.1597	51.8203	54.2895	61.3495	50.0603	52.0606	73.5991	54.5063	55.3768	54.106	45.4716	75.0121
La18G00370	158.252	199.058	125.934	157.534	126.537	159.539	152.53	132.353	238.038	143.026	152.264	154.123	129.152	162.722	135.693	140.635	172.27	176.409	128.937	154.356	136.991	164.316	153.108	95.1741
La01G00225	158.206	52.3201	85.6066	142.444	122.434	123.51	135.573	95.8079	89.7573	68.5915	80.0743	79.4912	50.2744	56.0188	52.1314	52.2953	55.9484	48.4521	58.335	50.8858	51.6398	50.7998	44.4982	84.0229
La03G01983	158.143	200.72	128.523	100.436	103.116	145.717	104.374	84.0041	132.931	86.2537	86.0238	72.1529	81.6316	183.989	73.704	63.6983	86.8118	85.3816	69.3028	149.456	94.4218	121.846	77.8227	53.0718
La01G01609	158.05	170.681	110.707	99.9615	78.6498	104.458	66.8394	87.8786	139.648	101.607	105.093	103.448	84.5879	144.266	96.751	112.379	130.378	139.551	96.5158	131.797	102.285	138.483	109.312	84.7963
La26G00953	157.638	68.4723	74.6462	778.667	640.37	839.693	215.026	192.437	272.624	222.752	217.581	203.617	47.9257	119.472	50.1608	141.63	174.572	187.068	82.823	90.5541	85.6783	178.196	142.181	96.1508
La00G04936	156.938	53.4642	42.8818	70.9831	59.5181	31.2343	154.354	50.4999	77.1278	61.4501	89.4243	81.3556	27.007	55.8562	44.1591	49.3248	36.1091	40.7227	82.7984	67.9763	19.0131	56.6416	65.4108	89.736
La12G01222	156.438	193.992	155.104	148.021	159.351	114.887	179.844	119.397	135.413	116.639	117.359	107.126	184.278	245.98	145.131	149.034	151.839	154.655	183.99	229.594	192.648	165.178	135.52	120.949
La26G00385	156.272	181.954	209.966	107.686	107.82	109.631	220.904	129.63	114.446	109.698	109.112	125.238	217.772	188.255	225.983	127.682	110.665	111.16	186.506	168.688	211.561	116.193	123.842	125.9
La24G01647	156.003	202.886	183.01	195.853	137.334	273.988	370.667	340.653	342.201	212.287	127.574	115.708	89.6444	148.933	121.841	145.867	199.924	159.468	70.1354	216.902	232.175	92.6222	277.269	103.006
La06G01590	155.954	111.245	82.2722	152.949	165.89	172.08	202.918	94.5033	151.864	85.0092	110.218	86.1431	80.5892	185.438	88.1781	52.0214	82.1292	73.964	94.7355	126.898	109.982	89.7443	59.6931	44.3859
La16G00066	155.86	259.459	157.683	181.818	170.53	222.144	153.342	132.291	233.739	143.738	117.858	126.243	151.694	264.39	175.98	119.179	153.693	171.386	181.538	244.855	196.189	162.011	131.161	91.7787
La25G00574	155.498	487.175	396.534	406.742	287.852	258.737	474.521	333.291	290.539	211.372	262.139	228.324	893.197	299.598	903.483	567.961	243.255	384.726	267.266	242.144	322.414	200.495	492.452	344.624
La23G01334	155.192	273.427	230.965	122.444	153.457	205.234	62.2279	84.0038	65.3341	46.4995	60.1146	53.1203	215.742	131.374	270.084	57.5224	35.2116	30.1561	124.651	150.441	138.744	42.0727	54.5323	51.0108
La26G00264	155.1	125.134	186.245	71.7711	74.046	76.6189	94.3327	69.1673	65.1451	67.8108	67.4267	65.6742	112.054	98.1575	123.238	67.7738	69.6188	66.1068	101.55	99.4548	102.311	76.0709	64.8546	78.1385
La16G00621	155.049	57.638	94.5396	122.88	98.4796	113.541	122.004	71.2916	66.229	47.1071	48.3152	46.6748	45.5899	50.4801	48.1863	39.7338	38.3659	35.4556	48.51	37.7828	36.5712	41.7862	32.1323	49.5469
La26G00612	154.993	115.838	174.938	172.499	221.101	206.63	144.293	255.105	200.959	126.629	81.7472	131.92	122.057	88.7788	160.411	88.5128	121.538	72.985	90.3286	95.0336	105.793	98.2565	85.6141	134.242
La15G00647	154.857	190.53	301.759	11.7077	22.7985	46.8539	62.0564	98.5843	71.1783	53.8329	50.4877	67.2996	38.0407	558.751	53.1545	39.6628	76.4535	71.7482	55.3999	167.292	50.1755	126.282	70.7938	129.922
La07G01568	154.823	149.69	111.907	120.171	111.413	121.761	129.912	94.0431	132.325	118.513	121.91	108.035	97.0552	146.273	92.1681	112.688	127.661	141.223	101.357	124.234	108.384	145.905	121.63	81.5361
La16G00723	154.701	54.1092	85.6499	84.2209	85.1509	82.6415	68.2028	83.9092	83.3758	70.8914	83.8132	76.0529	46.9132	76.2414	55.3812	65.4722	72.7094	59.5328	70.7361	66.5402	55.0131	58.6801	61.7471	88.0833
La04G01327	154.183	54.5711	89.9459	71.7646	52.0112	54.7485	58.1178	55.5167	57.3729	44.4558	48.0989	45.427	35.6468	47.7383	43.1347	37.2631	33.1276	30.3883	45.738	40.0956	45.4787	44.7884	34.9684	46.0857
La03G02145	153.972	185.824	134.681	126.021	115.896	118.66	157.125	108.814	173.065	112.794	130.755	131.113	159.963	175.657	175.267	135.686	137.812	153.133	175.77	192.699	206.826	131.993	130.942	93.3268
La05G02075	153.837	210.677	241.989	107.489	123.149	173.932	71.3099	131.5	95.8195	127.577	75.0583	92.213	132.93	130.475	184.206	153.759	120.623	115.678	142.617	117.812	135.989	140.338	131.739	201.984
La04G02086	153.628	154.269	218.768	189.639	365.485	187.738	98.6078	232.907	135.572	145.883	71.8034	28.7596	7.21731	116.034	6.29966	17.6441	87.9335	30.6357	3.66278	65.6317	3.89049	137.313	25.2511	200.397
La22G02380	153.061	202.067	139.77	127.005	151.106	194.853	153.743	126.297	194.992	107.103	103.662	99.9534	99.6508	190.073	96.3774	107.492	123.504	134.127	104.177	152.232	106.547	155.47	98.5326	85.4176
La07G02207	153.057	48.8429	87.6063	44.4377	45.3205	51.8349	73.2957	66.1629	60.3556	49.1983	53.26	53.2918	42.3434	48.3656	40.7899	38.72	40.1212	28.4392	47.7819	36.827	31.4297	44.5914	32.9613	52.1208
La21G00152	152.693	241.193	154.669	121.965	109.743	146.867	119.307	134.342	226.772	139.36	107.424	103.738	96.4984	210.718	125.599	118.409	146.982	162.745	101.092	169.724	128.184	203.179	126.37	107.53
La05G00454	152.65	230.763	152.904	122.613	128.984	160.054	105.357	125.83	183.451	125.135	122.379	95.2163	96.2774	166.245	95.5988	100.846	136.292	133.163	75.7706	130.784	78.7893	182.694	104.844	88.8771
La11G01188	152.614	285.959	136.603	157.313	136.781	158.318	152.699	121.353	173.263	181.308	159.257	164.829	148.853	170.477	186.977	146.925	208.452	196.902	209.669	265.49	209.542	135.231	177.234	88.919
La06G01251	152.561	355.868	227.708	1498.98	1454.42	1638.57	441.21	637.583	921.409	592.458	392.806	430.577	213.929	287.02	224.55	229.573	301.2	296.264	232.37	274.254	243.816	283.882	236.28	202.798
La14G01676	151.737	285.424	197.98	127.336	96.2976	147.45	125.975	134.297	238.271	210.632	188.223	187.364	246.048	357.151	235.377	219.593	246.54	284.226	256.751	266.249	251.906	254.172	215.912	111.327
La09G02987	151.319	164.859	184.021	47.1225	54.6093	55.6358	96.8235	80.5942	83.0447	90.3903	96.1027	85.7441	116.788	153.566	148.45	115.319	106.805	99.0886	134.841	139.719	146.782	112.33	99.6408	118.313
La17G01552	151.268	224.544	84.5624	16.2186	21.6019	32.938	8.09109	19.3333	33.7512	17.0084	17.9299	9.20147	25.1512	76.8695	12.4181	6.63568	10.0668	11.9764	18.4989	113.377	27.4975	23.581	7.95081	3.51705
La22G01232	151.199	102.776	109.418	82.9073	90.2828	86.8775	104.235	73.6063	82.9072	77.091	78.6192	71.1936	82.352	93.888	98.1951	58.9359	60.4718	59.9747	101.499	91.9384	94.9021	64.1255	61.0874	73.4132
La21G01166	151.154	44.3582	81.9004	77.1647	61.9685	72.7477	103.242	68.8266	66.9186	69.8228	72.2755	68.5969	41.0113	61.5411	41.4187	51.2831	58.8578	45.3186	53.0696	43.7504	46.8832	47.3511	41.0584	70.218
La01G01342	151.044	138.295	101.983	99.0056	98.436	114.481	142.457	86.786	132.648	83.4817	79.3166	74.6922	67.4274	176.04	74.3153	57.8074	86.8387	77.0451	71.1134	122.735	80.0138	106.638	68.6523	65.8127
La04G00439	150.733	98.1648	86.9147	550.123	489.062	615.102	136.1	153.76	213.882	114.448	105.324	95.9684	42.9108	85.2131	51.8105	58.497	75.815	60.5035	52.4616	68.8297	56.7791	80.5101	61.8408	60.2132
La24G00619	150.608	88.8257	98.8489	99.3143	104.463	113.446	102.621	90.4617	111.818	82.7361	85.6056	82.2966	63.7159	102.441	68.9534	64.8753	76.3167	71.8181	65.556	86.5449	69.9824	82.8586	63.2542	63.1081
novel.2674	150.561	447.971	243.025	589.28	714.65	662.175	620.288	248.159	515.926	106.308	275.279	170.44	143.292	341.824	99.2496	122.658	134.081	193.53	223.264	568.902	472.633	221.498	154.405	44.0146
La19G01082	150.494	278.312	167.796	132.193	117.259	149.766	113.427	96.8202	156.916	97.1749	94.6184	86.7712	146.12	229.804	148.421	91.0067	106.906	124.23	148.539	200.615	167.155	141.763	103.832	63.3132
La01G00371	150.009	10.0672	19.2494	200.223	349.343	220.883	337.903	254.46	29.5906	64.751	48.9555	61.6635	187.144	8.49624	30.5237	53.264	63.5559	14.4574	54.3548	12.7774	27.4594	22.1623	139.627	9.28737
La15G00324	149.835	124.906	460.053	75.4669	147.428	74.1811	95.4569	182.385	41.2474	40.7996	24.9656	33.8126	88.316	55.1573	127.4	70.4252	78.7439	25.0178	69.4636	93.7958	48.7586	63.1673	56.1036	183.679
La22G01421	149.371	49.4627	80.6622	63.2649	55.7978	54.178	101.057	61.3273	60.8176	48.966	61.7844	57.1849	42.7986	64.2862	46.7405	38.6727	44.0917	37.7518	58.8725	51.1196	52.5437	44.9298	35.5615	59.1399
La05G01055	148.948	274.761	162.143	223.132	228.574	248.649	247.468	166.625	255.059	186.706	157.901	170.393	251.665	279.052	218.968	172.408	179.615	235.541	201.39	260.323	248.379	211.534	164.305	88.0566
La01G00164	148.765	219.451	129.192	99.5491	102.491	145.506	96.7581	84.2073	152.833	75.114	80.4448	67.4774	124.167	188.459	118.169	62.266	74.358	85.5963	102.799	173.172	131.943	112.838	74.5896	43.6579
La05G01584	148.665	197.107	322.793	340.03	359.533	274.773	238.323	325.892	177.087	134.971	88.4153	91.9695	190.612	111.902	316.01	108.036	135.288	113.173	78.7716	137.344	121.65	148.944	123.839	245.369
La21G00974	148.58	248.065	154.307	83.0023	77.2969	114.572	117.196	89.6918	151.446	111.53	96.015	89.3318	212.76	275.626	215.633	105.777	133.595	165.56	232.893	268.358	231.148	171.693	129.118	67.1315
La27G00020	148.471	131.455	153.86	94.6011	60.8815	77.2305	113.183	99.2242	104.534	106.859	102.468	134.478	114.184	145.043	143.68	119.582	108.238	114.869	173.357	157.725	142.081	98.8084	116.857	126.646
La06G00980	148.369	39.4781	72.0994	80.1651	72.2781	79.8014	91.799	60.3835	59.2474	55.6151	63.6111	62.748	32.6044	48.6626	34.7094	43.7858	46.4966	37.2534	37.7706	35.0026	30.7881	42.2374	36.0635	63.4718
La23G00843	147.345	51.7641	75.7739	54.1553	44.3103	44.9673	89.598	63.8645	59.3121	49.2011	56.3963	60.1648	35.3248	64.414	44.5709	38.8902	50.1962	36.9058	59.5395	51.2555	46.4083	44.407	34.7647	57.6098
La09G02901	147.253	52.1604	88.8554	78.4194	70.8603	68.7754	164.117	93.9242	98.5783	82.4002	107.432	106.943	33.1835	51.9851	47.2283	69.636	72.0901	65.9369	60.9019	48.3798	44.9894	69.2474	53.5617	88.6162
La04G03551	147.215	159.365	125.785	52.6085	57.7711	70.0047	56.1787	53.2294	90.3308	91.1163	76.6599	62.8493	60.6985	196.154	53.7549	57.4506	104.576	85.6067	79.2809	119.448	83.4062	101.717	64.4661	70.0074
La26G00100	147.15	190.258	113.142	61.665	71.6759	86.483	60.6122	68.2311	117.525	89.7164	89.6531	72.3556	46.2216	134.693	51.0836	68.0331	108.132	97.1821	60.8257	108.589	55.1618	125.036	76.1105	61.8068
La14G01003	146.871	49.6465	89.652	67.4744	52.6873	58.1853	94.2695	59.3046	62.3097	59.4563	68.4641	57.6856	54.0398	58.7816	54.3223	49.4032	46.8532	42.6049	58.6743	58.59	49.3553	43.2369	42.0908	57.9646
La10G00258	146.576	188.567	252.676	93.8818	106.844	103.24	84.8173	131.532	81.3265	118.004	87.3504	111.193	164.228	122.448	174.826	215.375	197.112	167.187	149.508	135.64	133.04	179.081	183.469	279.067
La16G01073	146.557	238.799	181.52	202.771	192.853	261.496	191.775	172.701	172.981	206.208	154.271	161.889	236.878	267.026	194.514	208.598	233.282	223.497	291.076	303.353	228.066	189.553	190.175	253.744
La11G00742	146.475	365.141	229.636	158.892	161.046	225.402	179.128	150.719	250.342	177.689	132.246	121.221	327.084	306.094	310.24	156.994	180.451	193.521	318.549	344.921	335.75	172.193	167.165	80.6097
La22G00729	146.186	192.292	153.359	168.117	161.955	170.477	86.8815	99.8541	148.23	107.561	92.8829	90.6542	179.586	249.988	155.405	118.553	143.142	160.948	190.505	204.468	198.606	151.496	132.548	91.584
La01G03164	145.757	133.268	140.228	131.24	86.1874	116.044	185.539	79.0967	107.949	112.508	102.604	124.791	131.267	226.587	182.512	135.071	116.989	148.844	200.806	143.743	219.914	100.756	103.854	40.742
La16G01093	145.631	41.4069	80.8351	65.6992	57.7266	55.4798	99.5428	70.2206	66.3333	53.9376	57.9888	61.7983	36.3315	55.5555	32.1224	40.7526	46.3138	39.1507	42.3989	38.5914	41.167	47.0798	30.8909	59.0139
La01G01972	145.627	305.93	150.785	160.067	193.601	216.319	175.088	111.022	194.752	149.562	130.957	139.778	165.667	221.855	177.358	133.662	178.816	195.864	185.819	241.624	210.302	162.101	162.738	92.8459
La25G00323	145.625	134.626	138.226	74.2759	89.1966	82.3041	175.603	117.688	128.809	144.331	138.952	121.176	86.6484	171.774	82.5089	127.626	150.807	150.971	108.124	144.58	94.9719	160.001	117.997	148.183
La07G01796	145.017	223.034	143.503	117.571	96.2323	109.372	150.906	106.486	118.809	155.996	97.3586	132.805	306.591	180.456	314.405	211.286	169.128	191.734	349.709	236.449	359.119	157.707	168.488	109.382
La23G02714	144.835	216.474	208.959	135.065	125.425	157.488	143.858	185.292	221.772	514.421	290.474	322.611	126.918	326.324	105.719	259.422	439.221	379.065	276.599	258.865	206.704	246.062	205.364	793.117
La20G00502	144.441	251.787	167.294	328.639	318.567	381.387	278.303	392.093	346.357	400.607	347.876	387.43	229.661	319.731	247.457	414.223	447.879	467.529	272.031	287.02	222.579	374.469	384.266	426.645
La22G00073	144.19	347.816	203.733	129.798	107.907	160.459	105.837	92.1665	107.428	471.117	92.8141	351.45	212.548	278.85	186.414	238.707	367.628	192.743	616.251	478.824	199.185	93.5061	164.903	859.215
La04G00327	144.153	151.131	120.371	114.436	101.301	111.354	119.378	93.3145	159.205	114.254	113.1	101.311	99.6482	159.169	106.915	115.421	145.606	149.242	99.9976	132.993	111.72	163.153	121.924	90.0071
La12G01768	143.731	119.906	95.3732	98.4717	73.0866	107.272	112.42	99.5866	167.284	128.744	113.977	125.723	52.6721	150.038	53.3804	106.924	135.476	133.255	69.9119	95.7387	71.173	149.78	107.826	118.2
La04G02230	143.726	162.864	182.587	128.563	136.369	148.006	157.733	145	145.72	180.136	169.958	145.321	103.279	157.798	134.16	174.331	166.194	188.442	133.571	145.266	129.531	180.237	165.69	187.16
La19G00757	142.944	35.7252	81.2592	52.7212	41.9717	43.2016	81.3611	57.4774	71.7605	46.0146	65.7878	58.5972	37.5702	47.3289	38.7316	33.4098	42.1273	35.2664	49.6803	31.0402	45.4162	37.037	30.1858	50.6468
La04G02074	142.935	161.765	105.879	121.396	118.99	143.31	99.3782	89.238	141.439	89.8595	92.3606	72.5239	105.255	189.371	73.5084	66.1143	94.5714	103.062	108.894	139.237	111.061	111.535	84.6236	64.2907
La08G01680	142.826	72.2774	71.0378	653.275	514.131	616.938	260.004	245.047	376.098	189.043	164.268	170.622	52.9165	88.4026	44.7822	123.183	159.943	144.903	40.4478	86.9629	64.0459	202.898	125.837	102.69
La24G00044	142.549	177.726	230.316	197.434	175.92	154.276	114.994	207.871	169.079	133.986	118.785	146.58	209.311	126.346	242.405	202.708	141.13	127.656	141.458	146.746	170.1	154.5	164.232	161.37
La13G00980	142.375	172.545	85.9379	69.2787	69.1039	74.4973	64.9335	50.0808	69.3585	75.5647	54.2017	49.192	51.3461	146.923	50.9064	51.8671	75.8539	76.7875	50.0337	109.217	69.8885	85.1301	63.1033	40.3365
La20G01472	142.135	118.956	95.6427	58.6765	67.726	75.0451	47.1924	49.4678	64.3988	48.6615	43.0745	42.1194	67.9052	154.563	65.4478	50.8228	58.4018	54.5162	62.1927	127.344	87.866	93.2306	53.5174	50.9988
La11G01632	141.503	80.3817	139.833	55.6354	70.29	41.2816	97.6333	102.24	70.1156	67.9262	54.1485	29.8426	72.9413	63.7813	46.313	33.5689	39.0368	46.2871	53.1634	49.581	34.0622	112.599	36.8938	86.5896
La03G02783	141.424	188.468	296.569	77.4982	90.3869	86.5339	60.3011	82.9332	52.982	43.5476	36.9544	50.8376	233.024	167.455	271.863	70.9468	65.0028	51.338	119.414	143.803	198.853	62.1929	68.6999	60.1465
La22G00573	141.413	129.886	126.895	100.315	86.3155	91.3769	112.508	86.1318	106.595	139.059	140.126	141.367	116.1	205.443	108.908	160.395	182.443	189.602	158.7	155.992	145.599	173.943	162.647	126.685
La26G01531	141.396	164.418	137.821	93.0254	115.504	103.168	131.615	117.386	163.948	131.635	131.219	116.439	74.8879	225.748	74.0525	112.641	176.23	172.604	95.5013	144.64	99.7528	197.497	117.882	115.456
La14G01263	141.378	136.879	127.092	25.8182	27.8445	33.8432	90.8982	73.4513	108.996	119.989	111.387	128.037	82.1726	139.069	109.623	104.01	137.328	128.48	118.407	117.987	107.671	122.33	95.8996	91.3166
La26G01027	140.686	70.3693	63.4956	4.25166	5.97377	4.42234	14.8231	8.6961	23.6485	18.3335	24.74	20.0936	4.73851	425.987	3.45317	11.4184	47.2028	26.0004	12.4217	67.2358	15.8592	102.674	34.1748	55.4969
La00G00113	140.462	94.4484	108.885	100.155	96.6021	99.9574	141.508	96.0127	89.6954	89.0269	89.1436	89.8893	85.3027	103.511	86.0813	74.6049	91.8863	78.5077	101.94	90.6524	94.7762	82.7665	72.0689	99.0406
La00G03529	140.46	267.311	119.298	99.2041	110.295	86.0946	40.7222	85.5415	147.723	130.44	103.269	84.7419	53.7335	189.079	92.8449	87.0017	130.921	131.492	124.659	226.645	43.378	156.1	113.077	97.3718
La12G01671	140.267	115.054	82.1639	50.3317	70.1636	69.6765	50.5922	43.6858	50.0362	60.4452	55.8126	50.7629	87.2398	75.7717	89.1856	48.0542	52.7748	62.2509	117.788	82.7124	87.8574	62.2948	60.5144	54.4044
La23G00078	140.109	214.214	177.964	114.202	101.553	107.833	101.411	149.034	142.004	126.006	130.26	146.811	208.094	226.655	192.505	174.703	111.517	130.856	166.041	194.032	192.006	84.9696	142.758	132.432
La09G02964	139.883	60.9217	83.8118	62.7355	51.7084	60.2787	86.3049	64.7959	56.1598	55.1071	49.9313	64.2011	47.8367	68.0757	52.6659	46.1287	61.0572	46.879	68.3225	70.4929	51.8123	48.8305	39.2169	75.9464
La15G00329	139.883	111.156	82.7963	68.5425	72.6713	90.4917	79.2279	88.4333	139.892	111.046	107.433	92.6269	28.774	135.737	48.136	79.9041	117.526	112.92	56.404	91.9681	63.7338	161.689	79.3386	75.7111
La25G00408	139.783	126.639	87.4252	159.002	192.276	101.526	170.113	127.093	87.1088	168.986	90.8581	88.649	87.9146	107.575	106.032	127.854	76.8611	172.858	82.3425	161.95	158.395	118.599	111.931	47.6233
La17G00523	139.775	204.615	119.466	103.085	103.11	141.506	113.244	115.264	201.443	153.639	114.381	136.897	152.793	222.023	130.448	111.332	137.862	151.174	132.709	173.555	140.186	152.311	117.642	60.9093
La17G00599	139.575	206.963	215.766	165.373	179.771	179.595	125.225	181.054	138.924	199.372	143.034	162.169	158.934	142.421	187.854	196.47	199.088	161.424	187.028	196.062	175.907	150.829	161.915	279.584
La01G01330	139.539	85.0658	75.2656	47.9136	39.1948	63.3872	37.4603	44.1666	68.0771	42.9022	45.3578	41.942	25.4286	95.3222	35.3273	31.6653	56.8096	51.9173	39.4696	65.9829	44.7262	66.7675	41.4167	33.4556
La13G01697	139.377	59.9223	87.6734	60.5763	60.7222	63.8402	75.3646	56.1289	67.3663	53.6058	63.5502	64.2804	53.7869	61.3024	63.4827	51.8798	64.3349	57.6309	67.6573	61.3796	55.247	60.5781	48.8954	69.6978
La09G02225	139.316	173.856	107.79	160.756	169.801	176.015	135.681	119.372	188.265	122.061	126.173	100.361	126.54	222.447	112.678	91.5629	120.248	135.146	145.881	201.288	172.192	141.521	110.095	63.1838
La01G00455	139.239	204.15	151.306	127.827	150.286	143.518	159.384	186.161	265.048	157.218	191.319	177.815	225.577	337.725	212.157	155.09	199.91	211.725	222.688	296.881	239.017	212.541	175.852	118.461
La01G02518	139.223	53.1604	84.4373	66.8347	73.7588	67.8135	105.574	74.9365	58.0963	58.447	78.1466	70.2943	40.854	44.4512	35.9842	47.4325	55.3573	49.1498	50.956	37.4569	38.3645	48.6889	38.5331	78.0846
La23G02070	139.134	35.4474	57.7926	54.7711	48.0621	47.0658	58.2439	51.4749	43.9353	32.7411	40.9593	36.8778	24.9201	32.8344	32.7014	28.2552	25.9534	26.8185	28.7426	23.702	22.0552	31.8886	23.4898	45.5637
La22G01569	139.046	122.274	89.1293	52.7533	41.097	45.9806	40.9998	54.9127	95.6107	82.1892	84.6725	83.0594	33.4518	146.36	42.5145	72.5379	100.292	91.3081	59.8018	87.5985	55.0935	119.846	64.2069	61.9212
La09G01297	138.645	212.19	204.393	90.564	94.131	79.5301	30.5785	47.9055	80.7913	84.6054	41.2596	63.8199	136.82	210.982	163.679	42.9766	75.5734	44.1355	189.261	226.328	202.057	37.6808	34.6719	34.9857
La21G00177	138.591	156.716	103.112	127.643	73.4298	92.478	125.921	116.25	269.652	257.171	139.786	165.686	150.994	103.302	138.786	110.22	155.798	205.073	157.001	179.509	174.378	181	121.805	67.6929
La22G00358	138.275	363.966	175.172	177.154	206.961	278.31	107.184	104.524	179.787	128.668	111.177	88.7631	103.638	398.606	126.92	80.5159	159.548	129.241	131.632	277.022	155.023	205.873	125.346	106.218
La04G01753	138.15	107.154	77.5826	80.6509	67.0832	90.488	61.7892	67.4832	100.263	73.62	79.616	72.7982	44.9308	122.846	48.3886	63.2678	98.4927	92.1621	59.6125	104.34	63.6981	115.093	63.562	51.7997
La04G01454	138.024	236.748	168.268	154.483	159.763	181.186	152.395	144.975	208.597	158.762	156.277	139.627	128.47	189.08	153.636	117.365	119.337	128.871	122.881	181.645	163.589	135.633	117.088	102.717
La09G02867	137.772	262.223	150.546	92.4662	73.7803	98.9654	54.3781	54.7113	99.353	65.0965	54.3871	49.535	142.925	212.964	137.916	74.9618	94.5537	116.51	157.598	194.11	158.187	120.383	86.4934	50.2446
La07G01277	137.746	182.141	117.872	80.7053	96.9429	134.091	91.9129	78.987	112.351	88.1543	88.7018	52.0745	72.9196	144.954	61.5715	51.6117	82.2199	78.0207	66.1645	139.732	70.2876	122.286	64.0344	64.1551
La14G01046	137.468	106.713	110.232	81.5002	67.4804	73.619	59.4305	53.9633	72.935	67.7232	64.8146	63.5508	94.874	103.036	96.4983	78.2063	80.3526	87.0685	97.6293	98.3909	100.686	88.2161	78.2767	65.9629
La17G00866	136.718	100.971	75.817	76.1872	70.2099	79.8351	56.069	64.7634	113.364	92.7434	96.402	79.374	33.972	102.544	35.2606	69.0643	97.5422	96.5847	45.3314	71.5086	54.5575	113.753	75.6519	56.4393
La25G00781	136.668	211.539	132.795	111.792	92.2485	110.932	96.0256	73.0997	122.961	87.2694	93.7135	82.5382	172.131	200.741	144.009	101.896	136.427	161.152	169.609	199.217	168.407	188.602	132.547	68.2171
La01G00259	136.615	99.87	94.7135	80.1142	68.3275	72.5366	50.1523	42.0093	68.1507	52.5432	53.6353	46.8404	45.5339	120.174	43.0861	45.6341	60.0693	62.1765	63.0431	82.6626	62.8187	86.8773	49.2909	54.0654
La10G01095	136.571	192.261	171.109	150.612	149.616	147.237	125.204	119.099	136.792	106.226	101.013	95.4734	118.896	192.413	120.6	103.877	110.542	123.695	143.861	188.295	135.135	135.487	101.845	109.372
La07G00438	136.398	150.973	93.8672	92.4602	110.752	128.433	70.4525	74.567	118.349	86.6681	88.175	76.9211	60.1364	153.118	74.1428	67.8899	90.8195	100.272	77.7822	132.15	70.3859	104.541	76.208	59.3761
La26G01301	136.279	157.592	113.283	100.302	98.0535	127.049	83.7528	96.412	131.081	92.7085	88.4193	68.25	74.0059	156.671	68.6856	62.7092	92.7806	83.1105	67.6372	119.425	77.2442	129.475	67.4347	63.824
La12G02020	136.195	50.1572	73.7831	53.5348	38.4246	44.8916	50.9625	56.8364	51.0268	42.5039	47.5524	53.108	37.2171	47.198	46.1858	39.6408	31.6181	28.2584	51.4332	41.8179	42.1575	31.3679	30.6731	53.7496
La02G01229	136.153	67.3212	104.027	67.4407	31.4333	55.4133	70.5035	73.7243	74.2526	55.8782	67.4072	69.241	53.7053	69.3796	51.9563	56.2749	43.8124	57.4638	51.0075	39.7731	42.8502	54.57	47.9842	58.9986
La04G03566	136.06	39.8669	78.0739	41.8643	31.0637	30.3145	65.8491	42.6533	39.4663	36.6747	40.4722	41.5995	41.545	50.8103	39.5433	26.7854	28.3939	30.1588	52.477	46.4489	42.3492	32.2833	25.1057	39.4685
La13G00126	135.919	72.8124	83.6676	3.62664	18.0582	2.19032	14.3868	9.95173	16.6434	12.5898	39.5066	15.4026	40.1404	41.7839	10.2017	9.32686	16.4572	9.4857	3.8188	54.865	72.4194	77.7918	18.3936	9.04309
La13G01402	135.779	51.4625	67.91	66.429	54.6274	60.5766	101.319	49.5416	50.6397	44.1003	50.4885	47.137	41.0491	51.3736	32.9137	33.6634	35.3837	29.4063	47.6015	36.1311	34.0394	35.5592	32.6072	50.1946
La07G00256	135.578	206.459	136.119	103.256	116.593	209.016	108.664	154.48	204.384	98.6595	80.6165	100.41	178.834	208.178	203.416	132.872	157.15	154.917	160.369	248.192	226.665	127.351	114.977	48.2234
La11G01951	135.404	227.637	89.5596	135.206	175.49	109.014	80.6373	116.666	117.528	146.556	141.723	126.818	93.9983	91.009	84.428	84.1363	136.862	136.175	98.2354	163.595	143.776	116.975	104.739	38.1456
La04G01557	135.371	48.4728	93.0964	16.7962	23.1127	18.9402	47.834	44.6097	9.09477	27.8686	28.8502	25.9937	106.424	30.4757	59.5699	51.8391	58.2062	26.998	93.4421	22.5974	47.7495	44.9252	59.3069	98.9328
La20G00022	135.312	199.377	169.528	91.3332	122.251	135.393	97.8815	83.676	149.841	81.7041	80.3361	65.4484	87.2527	214.076	77.499	73.211	99.8069	101.497	100.818	182.974	112.111	129.128	88.0814	69.6528
La01G03379	134.939	55.5385	75.8936	84.6849	75.5163	83.4935	84.0184	78.9941	74.7451	64.0357	73.0953	73.2204	34.4641	53.5581	39.7952	56.3768	59.2512	52.5797	43.5645	45.6916	39.2671	56.51	47.8234	82.4479
La09G01487	134.931	109.953	152.662	211.603	172.169	239.221	90.8882	101.542	96.2617	84.6454	94.048	91.7187	98.5435	99.2758	107.103	85.4277	85.3475	75.2248	96.3723	92.5806	97.8122	86.5162	75.827	93.4476
La09G01991	134.923	44.8023	75.6808	46.9265	45.3824	40.5598	61.8224	68.832	62.6433	44.3183	54.8447	56.2856	37.8003	40.0977	32.0478	39.5773	42.3834	33.6358	38.2441	29.1919	30.9861	43.2145	32.5645	63.2789
La19G01601	134.539	126.985	85.9468	75.9964	68.6815	94.0318	73.1781	59.2164	92.6277	67.3952	57.6033	52.8438	74.5602	180.739	62.7768	53.3356	78.4663	75.4916	69.4601	133.963	87.3714	96.1788	66.7695	45.4796
La14G00347	134.488	160.234	73.2728	326.127	219.191	168.371	682.697	245.34	357.417	187.466	151.105	182.189	107.411	101.067	100.62	228.16	286.887	258.587	35.2033	104.751	94.7325	240.61	147.676	69.6377
La07G00806	134.486	291.135	228.85	89.9391	71.0855	98.0078	94.0081	77.8977	72.1357	51.7576	61.0929	73.1668	389.188	130.927	362.284	195.543	120.979	124.185	128.479	165.581	197.784	82.7901	167.965	56.6547
La08G00733	134.379	378.867	429.74	4.09601	2.85666	7.61172	32.4642	125.192	93.3829	273.372	281.014	323.189	173.687	147.822	173.544	426.547	503.915	416.57	259.937	134.748	210.116	304.277	339.692	256.235
La10G00165	133.98	116.222	84.5471	75.1014	95.1883	88.2058	35.2492	61.3956	68.9775	35.127	33.0761	50.6785	75.3208	277.574	168.085	19.4302	50.3	25.0765	126.118	158.07	64.9657	28.3078	42.9485	30.4606
La02G01047	133.794	37.1051	70.2503	47.3281	44.6227	48.0143	72.8672	53.5348	46.9973	44.3017	51.0288	47.7317	37.5371	41.4783	34.4245	35.8914	33.4463	27.6353	38.9331	33.8988	33.1416	37.1674	25.9027	52.9054
La09G02699	133.793	39.9624	61.5275	20.4451	12.2953	11.8405	25.6784	21.3587	30.6488	19.9565	9.98626	20.0461	88.1526	40.5032	87.465	16.8186	17.8826	22.9425	74.6121	41.8433	26.4063	20.975	33.2614	27.8067
La05G00795	133.757	145.904	66.5911	2.14652	5.12143	5.96344	4.77683	4.37469	12.4946	9.42289	12.0272	2.77051	18.2641	54.4159	2.53719	1.28901	4.48069	2.4727	5.79271	74.6041	5.36624	18.889	0.517611	1.98556
La26G00535	133.555	42.0277	71.0798	65.615	53.6167	56.6862	76.4043	66.6999	57.7245	51.4114	57.1869	63.2601	34.583	47.0627	33.0825	42.5667	51.6811	37.5616	41.2062	38.9734	31.1574	46.3799	38.0786	68.6478
La03G00765	133.322	226.055	133.505	494.011	422.649	520.219	499.705	412.823	691.364	407.347	384.173	382.346	192.72	280.289	251.917	391.106	438.121	543.488	240.228	285.856	324.228	503.136	496.091	291.354
La14G01630	133.313	50.3741	72.0994	74.5253	66.319	71.5293	131.602	94.1505	87.855	92.6491	103.112	123.723	37.3418	52.9463	38.9697	69.0655	94.7245	69.6083	44.4606	42.1299	31.2198	68.5101	53.7916	91.2951
La06G00400	133.222	46.892	83.727	39.7081	32.6637	37.1268	56.3472	43.5819	44.6155	43.4434	52.3644	45.325	44.3636	60.775	50.1289	50.7835	50.7975	45.9336	60.1265	47.0317	60.9976	41.2687	38.5613	60.0395
La09G02419	132.565	49.1257	69.0222	50.7675	43.7075	41.8108	58.7798	51.9315	57.7247	56.3535	49.2783	56.6529	44.9427	53.3052	45.3865	39.9737	44.2463	39.5334	53.0623	38.6639	43.1089	41.987	33.2804	57.4695
novel.5	132.559	53.7343	86.508	58.3459	46.6266	52.2206	63.6175	58.385	56.8315	51.3572	49.3096	57.807	42.1447	55.6148	53.4986	45.1689	43.0863	39.8145	54.8038	54.1707	47.6169	43.6527	39.7648	69.9382
La01G00246	132.557	48.7502	68.6201	65.8884	58.1061	68.1697	106.825	88.5839	80.5537	66.2684	72.7531	76.6044	37.8224	53.3707	44.2757	54.9818	57.5773	48.4537	53.5437	43.7217	44.6798	51.7628	51.0616	81.2066
La23G00967	132.55	236.765	174.507	127.224	124.025	138.216	71.3264	111.71	154.452	84.5777	80.8449	66.5378	202.718	184.914	236.339	71.205	76.09	97.6073	146.735	212.053	187.238	93.197	94.0182	48.7893
La11G01952	132.119	202.504	88.4769	132.239	168.75	97.514	94.3708	109.966	103.796	148.482	153.968	115.824	92.9036	66.4456	75.5084	77.6117	99.5875	123.948	90.2085	115.178	109.172	105.677	100.61	31.0717
La04G01504	132.014	206.885	153.158	121.273	107.791	153.716	110.268	108.557	187.638	101.907	98.0951	94.3557	147.261	221.94	133.161	95.0174	110.165	121.914	134.698	187.345	147.314	134.4	105.192	50.2318
La08G00708	131.874	203.53	228.505	111.557	88.7981	93.9806	63.9589	109.973	50.1748	149.749	49.1985	123.773	530.81	128.578	669.452	706.272	386.638	298.72	338.308	342.365	431.878	270.802	304.142	686.516
La21G01689	131.476	248.218	219.533	59.233	76.8947	96.8895	116.467	137.534	112.958	171.691	144.999	154.398	244.694	322.166	292.08	191.706	222.159	176.533	228.386	228.137	255.988	137.201	169.463	202.911
La09G01961	130.925	41.1132	67.3095	46.5012	46.3149	49.6949	53.6436	50.7618	59.4761	47.5564	48.517	43.5993	26.9569	41.7767	34.1557	42.1044	30.3281	30.2233	32.979	24.4908	26.903	34.8981	31.3518	46.9897
La20G01302	130.828	35.6635	47.7305	55.5981	43.4137	43.2916	51.9451	51.052	53.1361	41.2187	49.7362	49.8712	34.0108	37.9159	24.8691	35.043	26.7997	27.0538	27.6616	29.2662	36.7587	32.9783	26.8693	46.7538
La03G00713	130.683	111.084	82.8635	63.9026	64.3612	90.418	53.352	67.3547	78.5103	55.6339	61.2793	48.2672	41.6403	122.442	46.0313	56.6036	66.4471	70.5889	50.126	99.5481	71.7619	100	57.3436	52.1176
La01G00409	130.577	240.385	181.007	295.37	228.238	383.77	237.39	171.346	184.155	164.531	201.285	197.984	306.939	220.49	366.786	258.227	197.361	222.058	311.416	298.57	349.363	177.324	227.077	162.146
La20G02040	130.479	179.356	208.223	128.873	108.96	162.98	190.938	197.313	212.46	153.526	128.591	183.945	256.381	198.662	350.016	124.136	87.3521	63.1025	164.586	152.346	266.887	108.5	117.058	163.213
La11G01866	130.397	117.339	124.275	99.4813	128.817	178.63	66.0639	57.5485	120.157	31.1432	41.5284	36.694	171.07	340.967	54.499	33.395	40.844	54.2193	125.941	69.4257	164.771	89.552	47.2245	34.1245
La22G02582	130.336	34.5828	75.7955	43.1307	48.6468	44.9937	60.6435	55.4221	51.8602	42.8233	42.0255	44.8571	34.583	40.0267	35.5726	45.0317	35.9085	31.7849	47.2543	41.1092	35.0083	36.7063	30.2364	57.8299
La09G00081	130.302	113.907	98.96	1271.23	581.172	1301.96	642.832	617.077	751.509	756.484	892.009	409.024	187.638	197.278	230.059	286.745	428.033	336.097	93.3813	116.992	138.882	241.44	338.049	226.23
La07G00255	130.281	144.559	107.919	43.3853	69.4711	69.8433	74.5196	54.0328	75.0509	59.0434	81.1708	47.5011	76.8804	95.1934	61.631	40.7773	50.0369	55.238	47.9385	108.893	66.8886	95.6747	48.1654	44.654
La01G00254	130.257	283.973	131.644	162.637	169.762	186.704	130.087	137.691	242.291	170.665	126.731	129.922	174.775	267.099	166.881	117.909	169.867	194.282	188.846	259.439	196.986	173.348	140.636	87.3567
La18G01196	129.951	88.4693	159.198	86.2208	93.4131	95.1089	128.794	169.996	170.569	143.031	142.371	142.157	101.715	70.9793	110.958	93.2609	91.8752	65.536	76.2777	62.7356	74.7604	73.1954	70.9127	79.7288
La22G00163	129.848	206.399	152.881	102.947	141.421	200.468	134.851	158.265	214.271	137.201	122.64	137.25	145.189	246.882	175.104	114.468	147.771	125.82	154.48	222.93	196.926	142.853	122.46	70.4719
La23G01571	129.561	99.1504	79.484	69.5254	57.3295	74.4489	49.6119	45.9886	78.8433	52.6451	57.5306	49.1307	35.2108	98.5146	41.041	39.8726	59.1392	54.4583	46.043	81.502	49.305	75.7345	41.9562	31.3012
La20G01815	129.485	179.871	172.118	184.24	196.735	365.354	161.628	105.749	128.741	85.5294	144.677	94.0977	148.704	161.663	187.369	73.7078	91.7003	95.8837	163.299	188.877	150.247	132.559	90.259	73.5725
La00G05557	129.141	127.448	93.6167	93.4914	58.6724	60.9133	33.3392	35.4258	83.7743	44.8084	85.4316	44.3452	34.924	133.037	37.8932	41.4777	68.6699	54.1393	42.5403	80.9559	63.6625	65.5975	36.242	34.5924
La21G01739	128.768	84.4278	73.5884	74.3688	60.8162	85.5154	129.025	85.0825	127.548	102.746	97.1648	100.693	36.3651	101.597	37.0123	91.552	110.789	116.373	57.7669	80.4368	57.3905	113.714	94.0618	77.3802
La23G00453	128.643	368.883	107.716	53.9134	131.557	270.11	143.701	207.43	236.319	88.0892	112.735	152.399	96.6288	243.913	92.2347	120.673	106.447	65.478	118.701	133.203	122.31	120.443	84.9475	51.193
La09G01233	128.517	90.818	72.1316	41.4658	32.3718	45.2944	52.4233	64.5466	87.9733	94.8824	54.538	76.3594	96.8172	113.436	97.9093	64.4711	90.2727	96.9381	82.2025	96.839	79.5189	94.9217	82.45	60.4973
La12G01096	128.391	48.7157	35.4654	14.8174	22.1569	32.5796	18.7818	27.6083	32.0095	22.1991	48.4772	15.8239	8.26628	33.2265	6.03208	5.61768	15.3436	7.56006	7.08741	30.5515	7.75494	44.7891	6.99796	14.738
La10G01969	128.196	100.22	115.828	112.945	95.3023	77.8676	153.349	103.095	150.131	169.249	140.39	125.492	71.1141	249.619	101.762	59.1755	121.807	98.2501	94.3801	108.218	80.9879	114.202	56.4407	91.2608
La08G02018	128.055	61.8312	93.862	111.777	95.4723	99.3157	167.911	132.736	106.307	115.86	113.366	130.237	54.2736	63.7308	54.4197	92.4157	94.9866	78.1186	63.1095	57.971	51.9135	82.1123	76.3502	125.909
La14G01057	127.982	164.021	121.906	101.849	101.261	111.607	96.2006	69.8588	108.758	73.9181	66.4543	56.2871	114.429	176.301	104.769	58.8912	91.4495	85.0934	104.433	147.539	137.564	103.826	73.3661	44.7865
La23G00553	127.662	119.087	63.6265	54.926	106.463	105.096	178.047	141.724	113.363	68.4974	82.4795	135.883	71.2843	93.6576	91.4724	76.7677	73.5611	36.5513	92.4943	71.8561	64.0566	48.2339	54.2101	69.6916
La01G01747	127.647	132.929	98.6431	74.3548	61.3813	66.3842	50.4356	56.5457	107.691	76.8575	83.4194	84.5002	55.2025	151.331	73.2485	81.8944	111.096	124.789	82.5331	119.21	88.2939	133.268	83.4438	60.2803
La22G00706	127.616	172.274	126.307	181.508	187.181	272.922	197.419	155.096	258.477	101.549	122.176	111.041	92.5037	158.856	89.1856	80.7431	112.44	117.259	87.3301	145.809	84.2534	129.543	102.134	65.7387
La14G00387	127.573	423.404	168.82	7.76352	7.13985	7.84311	25.2556	58.4639	34.6188	133.898	195.93	225.666	171.955	111.675	199.249	355.676	320.995	272.002	247.115	155.837	246.918	166.676	260.476	210.48
La12G02043	127.394	201.093	89.1543	73.5182	81.4677	155.899	20.7235	39.7407	90.6602	65.7421	59.2934	45.5281	69.7875	137.592	67.842	47.8278	68.9583	72.4048	102.874	165.4	109.109	93.5501	65.2495	46.0926
La16G00828	127.358	225.919	116.731	148.866	141.939	147.014	96.066	96.1115	188.376	116.552	103.207	101.866	142.498	174.279	140.666	96.4089	120.594	131.74	138.547	171.604	135.276	140.151	96.9536	57.5281
La16G00074	127.344	40.7237	67.2943	51.8259	41.1427	42.398	74.1275	62.7235	58.0492	46.4608	52.0479	50.929	32.5921	39.8798	39.0559	35.8612	39.3391	32.1875	42.5449	36.955	39.2056	39.7692	31.1012	48.303
La00G03776	127.247	211.121	177.293	301.96	437.058	350.829	151.274	314.57	231.803	278.794	189.071	142.174	35.7717	356.255	50.1555	105.251	246.719	157.446	20.9813	125.806	54.0608	183.32	103.393	118.134
La01G02122	127.206	207.166	154.321	55.6525	51.3024	45.0701	82.0965	62.3655	71.8246	64.3087	62.6154	64.435	216.699	149.921	221.304	93.8041	78.3011	90.7949	158.414	150.513	159.307	78.9383	86.4169	73.1242
La02G01302	127.136	192.323	365.359	433.57	532.477	547.467	240.852	432.112	346.335	232.077	146.494	236.948	280.732	256.89	376.931	116.739	113.911	96.7035	262.096	251.266	280.264	87.2704	109.415	143.465
La26G01751	127.076	182.022	121.047	1592.3	1651.21	1559.9	283.175	318.038	405.086	176.911	163.19	135.401	123.631	165.58	130.032	105.811	75.5099	105.07	116.359	197.703	128.351	69.7623	100.198	59.1135
La08G01611	127.042	36.3236	72.2061	62.1698	53.8235	50.2424	98.5592	72.4026	58.3609	47.3695	61.4507	61.7452	29.388	40.5472	33.3352	43.2894	43.8943	36.7559	37.0784	29.9136	28.5471	44.2508	35.8728	64.8106
La09G02355	127.03	178.724	99.7996	211.027	230.361	226.2	116.687	67.5892	130.624	40.7113	39.246	23.5742	131.855	189.206	115.826	29.894	41.6554	55.1653	128.083	234.458	151.404	41.2579	41.101	18.0768
La07G02039	126.865	32.3347	62.0919	46.9784	37.7311	37.1427	60.6091	55.0317	49.4352	37.2632	37.9146	44.3131	32.9201	38.096	32.1102	31.5086	35.0603	30.3776	36.9824	29.8404	31.2024	35.9448	27.0704	44.8479
La07G00720	126.736	178.071	105.238	83.1917	104.507	101.89	66.3037	62.4517	100.904	74.5907	67.3826	58.1145	63.4378	142.859	74.2611	63.4347	80.5328	83.452	80.324	131.593	78.6306	95.7503	61.8153	63.9491
La21G00536	126.33	256.062	127.281	122.939	128.243	161.162	203.175	124.458	224.643	144.303	133.323	139.819	161.331	261.517	162.956	153.049	199.31	212.727	178.523	216.251	168.964	212.676	166.612	88.0294
La01G02575	126.282	219.903	110.17	169.281	171.148	230.212	175.703	167.056	255.503	122.904	106.063	96.8698	146.858	248.934	124.818	88.2023	120.443	117.832	127.428	180.642	143.076	136.212	108.903	60.6021
La04G01384	126.18	221.659	197.999	38.6496	38.8907	43.8942	54.0369	64.9047	82.1648	103.97	85.1952	77.1444	133.973	172.258	175.496	72.6562	89.1121	85.3623	137.935	172.438	150.186	89.7994	74.7116	74.7413
La20G01711	126.173	35.9112	56.9998	56.6723	43.6037	45.7308	49.303	52.7761	53.9603	40.8133	47.691	43.3261	21.9057	44.8312	26.8965	27.7874	33.8612	28.417	31.5338	31.6997	26.5414	35.3693	28.9521	35.6691
La06G00689	126.163	211.424	137.482	310.813	291.915	367.448	126.506	126.581	194.423	136.134	122.849	120.129	144.002	215.208	156.964	119.953	153.306	175.236	178.287	207.853	186.135	138.962	141.637	108.85
La17G01302	126.063	158.03	98.0608	82.8136	86.2394	103.026	55.8644	60.4814	94.486	65.5898	68.2609	45.1149	79.7349	148.615	63.3648	40.1905	62.0495	62.9498	84.7085	130.46	89.9754	89.3749	49.9241	35.9917
La03G00472	125.814	47.3511	68.6773	44.9681	36.6235	43.3265	57.0495	43.0014	42.1673	34.6498	41.5628	41.0817	34.2089	44.7608	35.6045	28.271	28.9035	23.293	34.5838	42.2037	29.0114	27.9824	24.6445	41.4742
La09G00920	125.395	136.282	117.821	109.951	110.235	95.0196	87.0387	70.4591	90.7236	49.4755	44.47	38.1477	126.861	149.336	134.109	40.4696	41.6759	48.8275	91.5129	133.605	100.941	30.9964	48.6047	26.2955
La03G01496	125.386	164.346	106.91	83.6926	89.3646	109.418	89.224	72.8883	127.465	70.4101	71.2816	51.8738	77.0352	168.109	72.2183	50.8498	77.8602	75.5532	64.7254	114.665	81.1599	110.918	72.9506	44.5072
La26G00184	125.252	111.448	93.3023	94.0329	89.4213	107.782	97.9395	90.6466	118.379	107.733	108.217	92.9225	57.773	124.157	60.5899	92.4023	117.114	118.422	87.6315	113.026	91.0407	125.465	98.3493	104.988
La01G00196	125.171	150.495	87.6671	20.2476	36.5143	60.1904	29.376	57.7406	66.0216	66.1654	80.9523	61.8631	57.9364	91.6036	43.3506	44.8461	63.3658	64.8744	33.116	76.5053	43.4813	71.1424	45.0998	38.1074
La23G00247	125.168	173.892	131.033	95.8665	97.636	120.399	116.877	87.4319	124.263	93.1763	76.4113	83.1846	146.643	189.28	153.37	78.6864	90.0806	87.6685	142.472	193.098	179.006	97.6807	84.1347	51.9894
La01G01799	125.078	177.772	106.573	78.2154	80.7794	96.5841	70.7679	78.7616	137.583	102.735	95.9787	74.8636	69.5385	163.455	63.6785	69.517	103.029	110.453	77.88	125.461	80.8507	137.276	89.2127	67.1422
La19G00708	125.027	101.018	71.1544	47.7868	45.4217	74.7818	32.3769	31.2894	55.7075	43.2035	37.2021	42.7914	30.2467	103.029	34.3021	32.2983	58.796	47.0501	43.375	72.4143	42.01	67.8584	34.9898	31.378
La20G00951	125.006	41.7431	73.1046	57.3895	51.4327	46.3186	81.9907	62.6842	52.0819	50.3583	52.1309	53.4303	35.6673	41.4373	37.7172	49.6333	47.1645	45.4334	46.6139	29.949	36.6431	47.5403	38.8145	59.5972
La01G00323	124.875	144.824	87.7841	169.362	189.241	238.79	144.027	93.4311	144.58	99.0443	94.7675	78.8697	63.7688	124.981	61.2305	69.4126	92.6309	103.318	68.9366	101.651	67.216	111.992	86.5424	88.9716
La06G01463	124.87	111.792	83.7723	59.5481	57.1398	77.9489	51.2786	41.1914	58.6748	42.662	52.5048	40.3661	24.4921	97.9561	31.6496	36.5369	50.1103	50.4123	40.0406	71.5094	43.2275	70.0463	36.4839	42.3899
La10G00412	124.737	69.1656	105.155	106.564	74.1372	99.7023	114.964	44.9061	38.8832	61.7012	101.887	76.6938	149.613	89.0237	109.213	29.3457	12.0177	10.2933	178.213	93.7514	132.043	10.636	17.4944	8.69458
La26G00166	124.575	125.44	71.9475	100.059	113.078	114.875	85.9534	90.7375	147.802	101.831	68.2389	73.5152	99.2675	187.352	96.4541	59.1412	86.5616	85.9776	101.515	147.042	119.283	80.7151	73.0101	28.9462
La01G01322	124.52	125.391	136.346	77.2863	88.3788	100.924	107.187	89.3694	96.2531	119.265	83.5028	80.4488	137.952	183.34	109.69	110.359	106.265	81.1253	118.011	160.676	92.0943	77.2213	82.9619	102.318
La08G00505	124.499	75.7142	76.8552	55.1768	67.6713	69.8153	78.4769	38.5597	69.6063	50.6584	56.0174	42.3867	16.4065	57.9343	17.5233	45.7291	63.8959	62.1958	26.1567	47.2706	23.5599	90.8272	47.4507	53.9908
La08G00411	124.259	121.944	127.383	47.7148	79.2436	74.0899	30.1549	34.4967	36.361	12.7021	20.973	9.72581	56.5912	71.0646	60.9816	10.4745	17.7005	15.0837	33.1665	87.2814	36.0895	38.4157	14.4259	27.6467
La23G00715	124.226	139.801	112.329	119.152	170.517	160.011	140.237	80.902	87.5357	60.9478	62.1157	60.2815	139.186	134.718	162.634	58.3021	57.928	50.6616	124.254	141.814	143.994	48.6005	57.234	51.4181
La00G01610	124.091	146.621	53.2626	56.9422	15.2415	64.5238	14.6082	39.8976	76.7623	49.5409	38.3601	41.0964	50.8192	137.826	41.7279	48.6793	27.7242	43.561	59.9793	64.8682	40.9086	46.3297	54.9772	36.3375
La01G01212	124.055	108.058	55.7961	8.86341	12.3278	29.3798	22.8743	19.785	33.9154	28.195	50.4417	16.5272	34.6495	48.163	16.2	10.5214	22.9056	17.7647	19.2077	58.7282	20.6124	55.2739	17.2311	21.3126
La05G01747	124.001	154.138	91.0333	79.3611	100.496	118.043	83.2179	77.5021	98.0715	78.1865	95.9106	70.2164	77.463	109.899	58.8779	63.3119	78.3678	84.8134	55.1816	135.411	72.1875	118.935	62.9389	55.5131
La07G00281	123.962	50.1092	42.9026	44.9477	32.8571	31.7671	30.8591	32.4841	52.7601	41.8295	54.4982	44.0436	17.3108	77.6263	23.4506	44.1726	56.9525	65.4876	31.5985	57.2771	33.5283	93.1584	49.5332	40.0538
La01G02663	123.897	91.2328	127.085	94.1033	64.9514	75.1023	82.2707	86.1713	71.4051	98.0897	68.2097	61.617	69.7471	86.4863	70.0417	58.7808	78.6662	66.9455	80.5229	53.8457	62.1148	102.253	73.192	81.6066
La26G01953	123.808	134.335	85.8633	80.7067	76.0885	106.88	53.4012	55.9377	85.5122	56.4187	57.9203	53.1768	32.187	123.749	29.1085	35.4367	55.2068	53.0307	45.2647	85.6612	47.0045	76.0636	44.675	43.2011
La23G02209	123.795	182.944	124.016	145.79	163.477	172.088	152.256	148.604	252.606	142.063	133.132	122.475	84.4748	254.266	85.6843	96.9775	121.69	138.811	108.009	172.515	123.894	158.957	112.679	86.6782
La07G02186	123.589	55.3325	154.643	114.01	95.8543	57.9271	68.463	96.9639	56.5322	52.098	40.9052	73.2578	40.0599	55.0367	25.8937	41.8394	39.72	30.6911	23.7924	25.2584	54.2898	51.3888	31.3652	49.6615
La03G01684	123.411	37.4085	68.2784	73.4863	58.1399	58.9454	71.5468	53.5964	53.9151	44.5206	49.471	55.7627	39.9357	51.5528	43.7321	39.8009	47.7799	43.1514	53.0127	45.4954	42.4656	41.9614	34.418	48.9758
La02G00952	123.356	143.69	107.218	100.939	106.497	134.405	101.312	96.4575	131.513	101.333	89.3702	81.3211	81.0418	136.848	81.2868	113.116	106.668	98.4745	81.175	105.87	92.7626	145.635	87.4909	89.0076
La14G00043	123.268	75.0374	61.998	44.3863	41.52	48.027	38.3342	34.322	66.932	55.7773	59.3285	44.0688	28.7239	75.8934	27.2019	53.3753	78.1687	72.8131	28.1224	59.6718	35.8737	104.757	63.5425	55.7628
La04G02239	123.106	41.2069	59.3791	45.7569	45.9729	45.1969	57.3355	48.694	48.4575	44.8882	43.6666	49.6338	26.4154	39.8587	31.4692	44.2805	39.0733	38.9743	41.3049	31.1482	33.8588	42.1849	35.324	50.5474
La26G01603	122.944	34.8118	58.9135	66.2151	54.644	56.2225	104.361	67.8586	72.5517	62.8184	71.0529	61.8128	34.7581	44.5662	36.2255	53.5632	61.9354	46.2399	34.229	33.9967	32.829	56.1534	52.0105	72.8995
La13G01691	122.873	36.0119	69.7674	60.2728	50.5642	59.8872	134.347	63.1128	60.9257	48.3966	56.6369	62.0243	33.6247	52.1009	37.0425	38.9676	44.6141	37.0179	43.8928	40.3235	34.1982	39.5882	30.0353	57.8515
La04G03315	122.81	125.461	191.673	73.9465	61.308	76.2157	85.3931	81.4627	44.2068	64.1199	42.0841	52.512	130.748	82.7008	148.31	71.238	53.9007	52.2576	105.893	102.823	99.6208	53.0103	64.8025	137.508
La09G01910	122.789	49.2701	78.5199	45.4396	60.104	50.7142	77.9398	63.4156	57.2307	47.4211	52.2812	50.3552	34.8342	46.5672	43.4769	37.6594	38.8281	26.4444	37.8781	31.0292	32.5514	40.2995	32.5995	52.6019
La02G02165	122.594	277.569	187.733	6.60838	17.1861	19.3571	34.4125	27.3707	38.2102	51.9233	64.3777	33.5362	74.0573	83.0611	54.3695	27.1837	71.8124	53.8168	39.6686	104.187	40.0039	140.123	50.3958	53.4875
La16G00699	122.59	205.723	179.014	31.6694	46.4159	30.0565	38.7622	24.5384	52.2308	65.842	32.7674	32.183	183.086	204.463	246.272	61.8082	62.4965	69.8513	115.049	100.5	135.321	46.2358	43.2976	87.8841
La02G01889	122.294	39.2659	67.5107	63.1031	58.762	71.0427	102.39	63.6388	58.1287	53.1069	55.295	55.8019	29.5608	35.9615	30.2049	37.0665	47.1111	30.2885	35.9283	27.3392	26.6939	37.2798	28.4389	55.9156
La20G01580	122.251	163.711	137.891	80.8082	74.5267	92.8331	52.3541	47.6022	64.0594	42.4495	50.5082	36.3903	115.561	155.776	136.824	46.1521	66.4529	68.4796	139.876	164.976	149.33	77.5768	48.7152	43.8893
La22G00806	122.209	260.221	132.064	79.8155	82.7454	120.337	114.035	70.1408	125.697	90.6634	89.5119	71.3807	96.9098	244.664	89.9888	56.7914	105.088	95.779	135.583	204.283	109.933	99.6261	67.1747	58.513
La07G00062	122.193	68.7877	71.2257	104.131	75.4546	92.2973	110.287	79.3933	113.182	62.5685	61.3909	93.0517	54.1922	87.1483	63.7308	54.5707	76.3618	71.4236	61.3798	65.5809	71.4514	53.1038	43.1579	46.0802
La08G00289	122.003	130.292	122.212	117.436	120.017	133.439	127.958	141.693	150.455	120.256	129.222	124.628	88.8664	99.9022	111.933	105.492	109.753	92.9858	87.8209	87.7796	81.9471	92.611	94.7057	135.295
La04G02158	121.926	123.893	129.996	84.714	93.2353	96.3949	81.8098	105.046	87.3919	101.989	85.32	97.0339	53.8703	92.6563	68.3042	86.9984	95.4055	103.828	72.8186	77.9225	74.29	124.458	96.7472	145.151
La23G01117	121.816	0	0.282743	2.81988	1.53783	0.486594	2.15154	43.9634	1.56326	0.512581	3.84744	0.236339	0	0.342694	0	2.41911	31.6573	1.28904	43.485	27.8754	0.28774	1.50848	1.94281	0.496844
La22G00813	121.712	75.9822	93.654	63.529	52.6642	66.0949	75.5385	65.3928	77.648	64.3145	63.997	66.4492	57.1794	80.5728	63.8263	55.2758	62.7757	52.4537	84.3096	74.0208	66.7412	52.5272	51.8566	77.067
La13G01843	121.576	146.377	66.3535	67.8933	74.8726	66.3939	52.6176	48.8523	69.6961	98.192	46.0566	51.5267	49.1507	210.375	62.0048	54.934	85.2441	93.9739	47.9357	100.721	90.3638	87.0235	69.3064	26.5328
La27G00024	121.327	56.3206	67.6999	5.62939	11.5469	20.0949	16.7533	23.9733	17.2155	11.5997	10.0041	5.373	15.5187	36.9532	20.0194	2.01823	8.09875	6.34504	8.08136	29.2022	9.54227	24.6457	1.67151	18.2384
La12G01535	121.288	10.8872	46.2972	61.2652	49.3094	22.4475	62.1705	32.7592	17.9101	23.9062	48.761	26.3584	13.2794	14.2456	19.819	40.9602	39.3689	25.4855	25.012	31.7954	38.9468	36.3239	7.87919	16.2458
La17G01245	121.222	182.558	155.645	454.039	393.025	462.745	255.048	256.223	273.794	163.578	170.704	162.928	131.556	129.172	148.064	126.021	112.683	111.895	113.7	120.568	137.718	121.188	119.406	111.843
La26G01266	121.092	204.18	258.148	185.06	135.748	139.406	101.126	133.061	102.866	80.5481	97.3988	84.7503	364.317	122.713	505.505	140.47	54.0369	74.1905	126.484	149.819	194.609	59.3741	106.68	54.4999
La04G02797	121.084	36.8883	66.966	52.0618	54.052	51.3086	83.5726	57.1406	70.6685	60.9782	56.1727	68.1164	45.0558	36.8765	44.4488	48.4001	44.1333	44.6104	51.8516	40.9379	40.9208	43.5038	33.8805	57.494
La12G00744	121.031	31.0303	63.4784	58.6296	63.3679	52.9469	93.3483	54.1089	48.9486	37.8891	42.7478	47.7435	27.6357	36.817	31.8715	33.764	35.6549	31.9585	32.6348	27.3415	22.3261	31.8583	27.763	45.5081
La03G00679	120.698	31.7738	61.426	43.4648	39.3514	31.2172	61.9047	51.8215	47.5921	34.977	47.4962	42.2474	31.3676	34.8768	31.1323	33.0851	27.4064	27.3655	30.8889	25.7719	33.9828	35.1178	29.6728	42.6687
La01G03391	120.617	148.549	191.428	45.0079	48.0402	51.2425	61.7165	71.5286	66.8735	69.7567	65.21	71.9105	165.42	130.485	186.413	106.654	98.9005	89.2826	126.62	119.367	145.779	106.2	87.061	101.39
La23G00043	120.597	102.22	125.065	912.019	1082.07	1335.64	166.376	213.588	131.567	128.017	132.659	144.381	66.7058	64.6653	69.6892	177.047	140.983	126.313	56.4323	65.0561	50.9615	135.216	146.35	169.097
La26G00943	120.452	149.095	159.933	91.1463	68.0703	56.0295	185.481	133.304	162.287	131.068	136.346	125.488	128.745	119.9	137.967	125.373	126.482	144.01	123.329	118.622	131.832	135.976	114.939	74.1924
La04G00182	120.361	115.254	101.496	93.3914	110.482	162.115	85.4463	100.232	133.039	97.8235	94.9522	95.1967	87.7422	188.406	103.704	72.7923	95.9614	100.102	108.585	165.155	149.719	104.036	82.6122	47.6452
La23G01844	120.302	157.363	146.559	96.9059	101.714	113.001	69.5712	67.0827	68.1643	62.4059	50.8947	61.3688	149.91	171.759	148.443	72.8898	74.3993	76.2906	158.693	166.368	126.453	65.1598	75.9099	116.111
La03G00413	120.244	94.0759	67.2586	51.8853	41.9369	51.4447	45.2833	31.6666	60.7316	41.5044	49.7161	41.942	34.9571	95.6098	39.9535	40.0891	56.0313	45.644	43.2703	71.3651	46.4766	79.4248	43.9129	34.602
La00G04107	120.096	26.3327	105.326	13.118	32.0551	22.8103	27.0753	42.1731	19.1315	18.4341	31.0235	6.42749	11.9664	28.6956	17.1287	19.4774	13.7179	13.8383	2.29422	29.9251	29.0363	25.1906	16.4246	58.0492
La15G01776	120.091	289.732	139.026	153.499	146.494	205.549	201.08	197.089	254.185	237.202	182.054	190.11	170.064	283.868	155.969	182.5	254.546	261.383	167.91	211.282	187.44	209.308	209.463	115.104
La05G02116	120.022	31.2338	58.2597	48.6524	41.6261	31.1762	60.9997	52.5606	53.2549	41.2518	48.0989	51.3889	30.9187	45.0607	37.596	36.7771	36.4956	36.6617	44.0579	32.5998	41.9458	34.0123	29.3843	39.8189
La25G00360	119.948	40.6432	73.4188	49.4298	40.7445	35.3786	58.5196	46.9967	53.0592	41.2385	47.9997	47.0567	34.5372	46.7555	50.1628	34.2827	36.8783	31.9063	44.0672	42.7718	45.6909	37.2227	31.9364	41.1094
La03G01723	119.751	62.7136	82.2528	79.9922	78.1225	91.5868	127.76	85.7735	84.396	73.4407	64.2073	72.2298	45.0125	63.4752	55.9756	62.6648	63.4604	51.1933	63.9315	61.3474	47.8883	56.1552	50.9354	90.2004
La26G01044	119.698	31.6718	65.1522	35.9422	34.8692	34.2655	51.4286	43.4511	33.1979	28.7253	33.0984	35.0283	29.487	31.334	26.1482	21.2271	25.3493	19.8656	32.0647	26.0436	26.7336	27.159	20.2352	36.636
La19G00827	119.632	25.5894	54.0077	33.6646	30.3227	27.6171	54.1086	50.7434	51.5824	37.3181	43.0206	40.6573	26.2331	29.9127	24.6706	28.7381	32.1884	19.8291	29.8958	23.1239	25.2285	33.6556	24.4772	37.9713
La17G00954	119.578	140.562	91.4661	118.933	115.883	143.231	82.6477	69.1477	113.289	66.6139	62.2883	53.6366	61.0287	108.137	61.375	47.7091	68.5781	66.7808	65.9693	92.7753	68.605	81.4051	48.2521	42.8508
La00G02361	119.217	80.6341	127.405	55.4466	92.1122	44.0222	26.535	47.4244	40.8093	36.5549	35.1759	58.1875	118.719	39.428	217.313	40.0583	43.8247	26.155	118.475	92.5747	61.3274	32.5651	41.396	73.5312
La01G03177	119.134	77.9107	79.3976	46.7587	115.595	110.375	43.4278	84.8888	12.5923	63.9411	2.51091	11.5018	68.5112	23.0997	16.6122	18.2684	50.5666	6.92231	117.493	54.8417	16.9811	22.9239	42.928	128.055
La24G00620	119.126	221.33	180.902	83.1942	79.9412	105.418	107.833	116.561	104.62	97.8311	90.9031	103.516	189.123	159.138	193.626	127.661	103.843	105.514	197.12	176.711	177.187	96.1468	122.553	120.977
La25G00675	118.902	115.939	102.67	167.902	202.657	225.864	124.153	94.7654	120.989	98.2446	89.7403	85.2719	107.193	100.256	113.337	94.2551	96.8554	108.82	109.717	92.2507	113.923	101.872	96.6333	75.1456
La13G01118	118.752	122.498	84.6459	104.069	83.4075	101.92	77.3796	61.0239	87.3802	59.8314	62.0531	56.7338	101.4	132.064	95.0791	54.7048	64.0477	70.7419	90.9602	118.539	115.326	79.5278	67.0926	39.9113
La02G02272	118.693	142.664	243.319	142.892	128.555	168.786	65.0912	106.787	64.0285	55.0603	37.3228	62.932	152.299	143.72	206.519	85.4529	84.093	52.734	201.576	218.436	164.163	57.8309	80.9071	124.144
La26G00391	118.68	41.8866	61.7631	51.8556	64.9147	71.585	94.3173	69.3638	68.8191	55.5564	57.4591	60.7139	35.406	41.8218	31.5615	44.7553	33.4905	40.226	33.8628	32.4794	30.3049	36.0058	33.2911	60.3571
La16G00458	118.4	115.225	193.371	26.9404	52.1038	36.5407	42.9928	88.9844	44.7402	62.4467	70.0609	51.2631	69.6958	74.9949	84.4858	71.6905	85.2111	60.8639	48.9179	70.4947	41.9636	136.94	81.0486	195.359
La06G01788	118.371	86.0809	297.944	27.135	31.0762	23.823	33.4037	52.9962	18.6458	54.696	23.8091	54.5151	103.286	42.2825	216.116	125.511	65.0532	42.6098	104.186	77.23	96.2952	47.7485	68.306	133.828
La21G01666	118.179	56.0349	69.4386	61.9306	74.7173	81.3933	78.0111	69.267	78.5976	75.4564	59.7687	62.8411	54.9663	57.9857	45.5545	58.1243	65.4029	53.4688	54.443	44.257	43.5402	56.518	50.8364	91.2745
La03G02762	117.884	113.518	116.205	103.717	126.672	120.82	98.9563	124.409	167.543	131.971	130.902	119.183	76.4912	103.432	86.222	124.685	134.114	129.968	80.7106	84.0963	79.2162	147.648	125.806	108.768
La13G02061	117.805	128.384	125.423	126.76	126.521	120.457	97.1084	127.226	142.739	142.582	97.3962	113.047	97.9413	119.334	118.324	127.96	127.401	112.996	89.272	87.3673	107.142	105.531	140.896	124.823
La08G01588	117.72	263.249	211.656	159.334	137.776	235.733	127.554	250.981	252.719	291.864	233.542	261.614	190.114	212.869	202.237	298.606	272.459	297.357	189.428	182.469	215.015	358.387	264.956	205.088
La24G01891	117.544	174.246	108.003	143.819	142.641	210.583	109.508	84.5869	114.944	94.2235	85.817	77.9962	129.204	168.892	121.606	88.692	115.129	131.668	143.962	173.964	151.42	124.626	107.516	75.1519
La19G01759	117.421	53.6168	55.6806	27.8115	22.844	21.7534	42.208	37.6175	55.0242	54.0972	58.6402	44.8037	24.1276	62.0569	30.4908	32.8548	28.9712	20.1331	27.6049	41.9457	54.2222	64.1649	39.4417	18.5565
La04G01308	117.4	77.4451	92.8185	61.4646	59.3961	64.7841	64.3248	69.1552	75.0092	63.2616	72.1519	71.4591	48.1827	68.8422	54.1822	49.2375	59.8095	54.8274	60.5126	54.3497	53.014	58.7622	49.5363	58.2094
La06G00806	117.35	129.106	101.743	54.0653	61.3109	49.9399	38.7843	42.9877	40.6282	37.7152	36.9355	45.0039	83.733	82.7337	73.323	31.2447	29.874	32.891	85.1655	84.5765	70.3751	36.6401	31.788	40.362
La02G01640	116.88	44.183	73.2031	66.2846	66.8697	68.5299	104.456	64.2164	59.444	55.8269	57.4972	51.0925	29.6313	50.7574	35.8831	41.2244	48.1261	37.5796	44.8196	44.6864	33.9727	42.1355	36.5394	58.8361
La10G01283	116.789	136.675	105.549	72.5497	69.0712	106.777	124.459	98.0557	127.785	92.4258	95.9757	90.7061	83.6861	109.654	89.6101	85.2308	100.003	105.82	94.5547	121.297	108.295	102.426	88.5347	72.5392
La02G00094	116.759	76.7065	57.2739	70.7649	59.1311	77.5183	115.198	101.176	144.067	174.761	157.343	150.2	45.6473	100.235	44.645	157.022	186.419	202.257	67.8316	91.497	74.6588	204.159	177.815	118.977
La13G01432	116.546	98.8344	142.813	16.6885	30.0594	36.3416	14.7856	98.2805	80.3891	58.0218	89.3974	49.4599	17.6691	8.86471	23.8836	41.5453	82.7366	54.1536	28.5172	67.0306	9.01014	96.0851	25.3642	125.72
La20G00493	116.373	76.2856	131.885	137.09	166.329	184.398	140.509	94.1077	98.6783	87.4931	85.7735	78.1448	83.4658	79.8327	81.518	68.3006	74.3422	77.2175	80.7965	70.2219	80.7766	85.5581	81.341	76.5395
La16G00206	115.703	204.269	149.229	125.569	150.15	201.051	109.682	131.853	176.198	119.739	90.9998	95.4077	117.989	225.15	173.066	129.267	130.354	130.799	151.191	203.722	178.542	138.016	122.147	76.5289
La03G02076	115.703	158.389	98.8666	173.797	148.466	182.935	143.712	119.286	167.068	90.5526	73.2117	81.0879	144.231	177.869	129.525	77.7017	87.384	80.5497	92.1799	133.656	107.336	101.309	81.5496	54.9485
La03G01638	115.593	122.829	168.147	60.3356	77.18	86.9661	53.0311	74.9999	54.1075	71.4498	51.9759	56.8151	92.0692	98.1258	116.864	93.4735	89.6501	65.7079	97.1828	74.3553	88.1848	87.4939	78.0956	135.855
La05G01828	115.373	115.23	146.754	101.722	96.5953	91.5775	93.6489	90.3762	61.5644	68.9222	59.3456	81.5603	125.188	93.9316	151.38	119.347	103.457	73.1052	105.52	99.7193	129.462	99.9321	97.3261	156.707
La24G00537	115.123	187.081	126.482	121.095	106.308	138.378	114.668	90.4174	136.711	110.869	93.1168	95.3839	120.893	159.871	110.013	99.892	127.537	123.249	123.6	152.135	124.969	134.466	105.056	97.6959
La22G00937	115.104	167.473	184.689	69.9893	79.1445	69.6218	83.1383	103.549	84.5384	94.519	89.8014	86.2637	140.122	151.101	170.139	96.2089	95.1113	81.6789	148.22	137.171	152.832	94.4086	90.0591	114.394
La03G01110	115.102	149.859	153.041	87.405	104.856	88.2395	64.0403	62.4496	38.2204	37.0472	37.8571	35.464	141.109	92.9192	162.908	44.4641	32.5985	28.9022	71.5033	94.9732	96.2729	51.2723	48.4711	53.289
La12G01145	115.087	38.3333	65.6678	52.7005	36.2715	38.9479	56.7457	45.4894	48.6146	37.7659	46.5469	49.6805	34.043	45.102	39.1649	34.2503	36.7041	35.6554	45.3915	38.5306	39.3041	37.1132	27.4367	41.17
La19G00739	114.927	43.9855	70.386	54.749	47.3362	49.1079	110.74	63.4346	56.27	53.11	59.0202	59.1523	49.4042	46.8054	47.9703	47.2818	53.2484	39.6348	61.0463	43.5838	57.2072	46.8555	43.626	56.9951
La25G00633	114.665	199.02	135.891	318.725	313.709	409.65	294.415	238.245	406.534	245.63	207.579	168.853	177.112	238.315	159.063	159.972	249.696	249.03	197.241	208.903	185.813	260.013	187.832	154.565
La04G00471	114.524	68.0117	83.8092	71.203	60.667	59.4492	80.9878	77.7767	83.1072	67.4819	74.0378	78.7438	54.0286	66.1286	62.0944	57.1217	67.0974	53.8696	64.2291	60.9082	59.9924	58.4468	55.6801	66.8851
La09G00892	114.217	182.808	137.695	90.708	94.6939	103.925	112.331	81.8735	131.503	103.58	86.4896	79.8253	99.9079	185.927	97.581	89.2626	119.475	125.794	125.794	143.246	121.241	144.161	95.0145	73.964
La17G01565	114.205	39.338	63.3139	50.7276	48.0971	53.6816	72.1505	68.0774	70.6103	54.7245	56.7344	63.5332	42.7964	45.6867	39.5161	48.2104	55.1792	39.8749	52.2709	35.9866	37.809	45.2176	39.3565	66.3054
La07G01659	114.089	303.969	637.505	32.5357	57.7232	130.497	38.2445	197.721	101.816	65.4159	67.7259	72.8042	73.1479	223.731	284.538	63.7495	77.212	96.3692	71.5814	280.767	98.6192	88.6418	73.553	360.381
La25G00904	114.041	33.518	61.2161	39.9183	36.4625	32.5969	67.6503	43.7135	43.4014	35.0516	42.4115	42.8894	31.3314	35.3147	29.1683	29.7871	26.7193	26.4917	37.7964	33.7108	31.634	32.3944	27.4466	41.9868
La15G01365	114.002	137.605	90.7815	111.984	91.1926	113.18	96.2325	95.5586	178.403	114.668	121.144	120.819	83.8781	161.282	79.4159	99.6825	131.089	151.693	101.977	147.026	110.562	148.14	114.09	63.0301
La04G01507	113.843	287.243	201.315	163.614	148.437	165.833	195.772	155.433	143.407	86.656	130.38	104.201	371.532	140.037	428.34	206.111	114.874	149.067	141.577	157.609	193.27	89.0102	192.7	69.7651
La03G02790	113.76	84.3075	134.928	55.9405	62.6041	54.0735	57.2252	47.0711	30.8359	31.1138	35.882	32.7384	85.2685	66.0136	98.7816	39.4749	38.6218	30.1945	63.6237	58.8493	75.7264	43.6946	43.662	62.6991
novel.461	113.703	118.002	153.042	50.4939	51.2357	65.4667	87.8656	127.69	111.552	91.2618	101.858	104.553	109.718	101.182	130.401	93.9786	98.8101	84.1795	110.932	96.3944	112.067	88.4935	79.8798	80.0251
La03G02250	113.624	176.82	100.173	1568.55	1222.93	1472.08	870.062	803.411	1123.68	585.397	528.495	617.998	308.296	182.043	328.809	625.562	533.504	683.587	264.197	254.076	324.579	454.696	597.3	186.556
La05G00055	113.531	258.313	188.689	166.189	170.406	190.073	135.617	129.322	134.352	95.6792	124.811	101.012	302.191	130.065	247.128	94.6422	86.5775	106.106	98.1222	140.827	122.806	73.2493	91.9932	62.1808
La20G01954	113.405	121.616	94.257	71.5577	82.5592	90.5794	83.9847	82.4888	126.29	79.6701	83.3228	72.3178	70.0135	115.911	55.3408	84.9127	90.8745	106.176	52.7372	96.735	65.9907	126.331	88.0499	65.4364
La03G00134	113.206	156.867	146.428	168.234	177.376	184.438	86.9104	115.424	105.679	87.5341	85.3741	94.3336	143.031	135.388	146.401	81.1109	74.1894	63.6752	127.924	122.907	122.043	73.2988	71.5945	101.249
La02G02327	113.106	82.0766	93.7066	76.4589	81.9511	82.4095	110.467	101.693	103.162	75.9594	69.2797	64.5253	85.4402	104.57	83.7887	70.2847	63.552	54.9545	70.4067	70.7591	65.5356	51.0218	57.0847	67.8242
La11G00485	113.097	110.207	75.0953	2.29419	11.3456	14.8635	21.907	22.2127	28.6508	45.6452	15.9355	18.9658	5.48249	458.994	7.0064	1.37769	22.024	9.34328	7.79314	132.019	4.46915	27.2043	2.51463	46.4302
La12G01395	113.061	32.2817	62.5681	55.4322	47.9407	51.9652	70.0211	61.1976	55.0629	47.271	55.1582	55.3498	26.9176	40.8067	33.2326	45.072	41.7039	36.7635	40.7942	31.8503	36.1797	39.5151	32.7095	57.0419
La06G01200	113.034	133.947	54.0698	25.0774	56.9918	33.778	13.8112	42.1063	53.0682	46.1417	59.8486	66.259	46.4268	69.9854	26.8244	17.7678	15.1747	28.7496	56.9266	88.3815	82.2159	49.9926	31.5409	24.0314
La06G00868	112.718	141.123	131.581	599.633	510.769	595.676	257.578	276.481	299.47	200.539	203.845	244.504	157.181	151.761	212.102	156.728	145.565	157.324	189.816	161.506	210.46	143.312	152.905	117.026
La24G01508	112.633	70.9391	83.5712	83.492	72.8131	80.7303	102.145	93.9626	86.1868	74.0519	88.7764	82.6443	48.9368	66.8278	59.489	68.1681	71.3344	68.0417	65.7421	53.848	53.9079	74.4394	67.6894	85.6014
La11G01708	112.609	80.3817	116.682	57.7548	51.2005	62.0824	109.779	111.123	109.903	90.9335	86.7893	97.1439	80.0888	59.9499	82.2427	71.7516	63.5975	61.6314	75.712	59.3722	62.3527	59.6064	61.9687	67.7196
La04G00431	112.44	108.157	75.78	51.34	66.1816	73.5761	34.4989	49.3747	70.7045	39.0935	36.2693	31.8875	50.7492	109.842	38.1019	32.9206	52.4376	41.7668	35.8959	95.0571	47.1895	77.4091	43.9841	35.5816
La13G00172	112.419	151.197	86.6031	184.547	206.964	242.678	256.417	121.629	163.681	248.181	172.055	225.721	146.596	137.18	72.7974	173.075	153.354	141.003	92.1513	134.896	143.358	97.523	143.146	50.0671
La01G03055	112.111	276.449	155.304	77.1685	74.7543	106.482	203.586	170.725	190.479	252.9	183.028	252.627	410.54	224.802	376.501	369.907	307.849	416.049	339.791	296.533	355.623	213.212	349.751	146.972
La14G01090	112.042	143.862	116.95	100.877	85.2375	91.2779	99.831	87.0716	143.997	103.047	105.445	97.5427	101.429	162.784	106.373	109.888	118.062	142.337	130.346	137.714	132.004	158.46	117.374	73.2867
La16G01492	111.931	151.49	138.793	87.4687	96.7231	103.575	107.837	86.3633	79.8267	80.4268	48.2263	57.2497	103.823	136.921	83.396	56.1442	72.5264	59.352	93.5795	120.724	85.3008	57.8796	56.168	85.7865
La26G01602	111.547	173.585	119.036	109.849	115.38	147.536	184.901	83.0616	119.793	76.2227	80.643	76.0399	133.359	174.985	117.027	77.5522	109.856	109.335	98.4061	145.84	124.141	117.693	98.1146	57.6668
La15G00943	111.46	163.177	104.804	150.748	151.09	190.453	222.632	145.328	198.487	158.029	136.705	147.318	103.838	146.336	94.4475	106.728	133.262	148.505	94.3352	122.748	100.895	131.769	116.653	75.8405
La15G00109	111.415	168.112	111.457	95.1975	90.7418	114.707	105.508	82.6643	125.385	80.5926	78.4551	73.4245	89.0087	130.103	95.6905	69.7344	90.5846	96.3761	103.393	125.33	110.329	104.448	82.9042	57.5132
La11G01710	111.253	95.7678	117.689	92.1805	83.1169	79.5815	108.232	74.3589	95.0249	68.5405	69.3157	70.3381	84.3057	116.183	99.7401	74.3736	65.6213	79.2613	86.8735	94.4967	104.621	86.6481	76.197	65.7387
La15G00487	111.102	111.402	67.3433	56.6917	52.112	66.7129	32.4348	30.613	51.6974	17.2036	19.6106	13.7818	65.9399	94.8562	59.5599	14.044	18.781	15.3678	51.1488	84.4775	45.9376	23.327	15.5462	13.2631
La07G00713	111.034	112.354	96.6602	134.611	111.274	126.076	121.299	115.455	179.695	119.765	120.521	144.704	55.4416	140.587	65.0613	115.408	136.045	131.74	72.5103	99.9865	88.9014	135.839	124.846	92.8451
La05G00404	110.979	25.73	47.2409	54.0679	50.539	46.0926	74.0748	48.638	46.453	36.0972	43.2098	46.602	21.4717	28.8654	24.4311	22.915	23.3593	22.0002	22.0167	16.1838	19.866	24.7872	21.2604	39.1053
La21G00495	110.896	101.342	132.007	89.1913	115.346	89.7792	186.116	125.135	85.5256	105.265	107.407	88.1597	127.87	90.445	78.0028	71.6082	81.3446	98.6501	131.484	94.2744	104.563	119.396	103.642	125.15
La14G00860	110.737	184.542	176.208	181.452	143.881	166.128	132.143	209.289	194.947	254.086	190.268	226.395	214.8	136.991	250.291	477.192	269.478	396.947	215.395	180.952	213.352	226.73	385.142	318.587
La03G01604	110.664	144.762	99.4569	83.6379	79.8982	91.6043	65.6454	56.308	86.1344	50.5507	53.2028	48.7386	91.8491	129.918	90.8553	44.527	50.6087	54.2985	90.9851	116.041	93.9768	61.8854	48.7727	27.2766
La23G02207	110.624	109.611	84.1811	79.5904	73.9472	85.4695	59.0547	60.3093	90.0478	57.724	60.3265	49.6385	75.9561	94.4316	60.378	51.8936	61.8045	65.3241	64.3104	92.7324	68.9652	70.4059	59.6586	39.6738
La09G02906	110.496	107.333	92.2739	61.2858	54.0083	91.6391	80.2909	70.6722	96.2808	55.8132	58.2182	56.6876	37.7797	93.7601	44.7369	39.7709	66.4529	50.7666	35.2256	80.6422	36.8911	88.8354	45.8847	42.5177
La12G00636	110.348	149.786	100.994	97.0995	84.7258	115.053	124.464	121.958	176.272	149.321	143.906	142.362	118.859	198.875	112.068	150.161	150.795	200.747	116.973	128.854	134.353	193.92	165.574	97.0611
La00G01905	110.329	190.662	169.802	99.4894	122.691	196.362	122.357	121.395	219.1	83.9447	106.445	70.4401	136.178	194.276	115.938	104.829	103.841	101.999	122.573	237.841	132.27	101.15	83.0377	36.278
La13G01092	110.246	174.139	112.275	123.028	134.904	225.741	114.003	94.7519	137.217	81.0281	76.7513	75.3453	132.229	184.664	123.2	60.4859	80.7221	77.644	113.983	172.368	132.981	82.6335	71.3837	39.0293
La12G02044	110.178	211.236	97.9016	85.8375	82.6793	144.485	38.2043	44.9369	75.5644	58.9087	70.5954	43.5982	75.8736	138.944	64.7723	45.1033	69.7784	79.3493	109.718	166.867	113.257	93.7499	66.6004	50.2383
La07G01660	110.137	276.839	716.263	24.2442	51.4176	123.918	36.5679	177.542	83.454	69.2669	54.4575	75.0692	75.9365	233.362	240.901	47.9907	78.1445	82.8943	68.6576	232.122	114.325	93.7272	50.7486	326.565
La26G00641	110.121	131.137	97.7849	49.6378	49.1643	79.1043	71.2907	79.6642	96.474	67.0082	65.734	52.6148	76.4663	144.6	58.9056	60.6184	94.7543	83.5556	59.7474	97.9076	64.3557	99.8359	78.2051	48.8739
La18G00165	110.104	150.085	102.931	107.442	96.4864	113.761	72.0297	74.9955	124.933	82.7241	79.6086	91.7328	106.701	159.502	103.848	82.988	90.6857	110.952	113.315	132.622	124.177	105.021	95.0137	55.4119
La16G01347	109.908	175.77	93.4388	99.5476	123.134	172.727	124.282	73.1966	128.203	91.0178	101.76	76.3162	101.715	162.44	81.5835	74.138	105.847	115.675	122.322	153.951	122.293	116.733	91.8351	53.9143
La13G01870	109.767	42.8632	69.6244	42.8684	46.2487	48.7793	51.8011	52.9624	54.9694	53.4925	55.2497	62.8146	35.5285	42.2817	44.7055	41.9102	34.2019	40.5558	43.7068	38.2684	43.0455	42.2639	35.8309	47.2527
La04G02234	109.721	33.5055	63.0781	50.9818	40.131	46.1446	54.6782	44.6292	48.8467	43.7131	48.473	43.7768	25.3811	44.5391	32.742	37.547	45.6426	36.8486	36.9891	39.7645	31.1149	43.2242	34.4622	50.4215
La01G03091	109.649	68.2453	53.0631	51.8296	44.7591	59.9113	42.0087	32.4537	50.7038	36.7462	32.7767	29.5466	30.8595	80.1433	25.8898	33.5918	47.1364	43.7631	33.1023	64.7562	46.2026	65.9395	39.0303	26.605
La16G00356	109.61	21.2486	28.5728	7.79074	13.8233	27.8339	15.6281	6.85322	10.9008	35.3939	40.8719	7.59636	6.83158	35.0981	8.12329	3.29468	24.4545	20.5756	26.1193	6.98894	4.23235	39.925	3.83669	60.2915
La09G01458	109.551	235.287	115.733	36.4965	47.3604	46.6218	34.8248	40.5654	65.4139	31.2377	54.3337	35.5838	79.1921	214.205	74.9747	59.1277	77.2154	85.0262	102.471	207.909	123.404	118.804	76.2944	51.1661
La19G01863	109.447	108.892	147.181	92.5198	86.5711	76.5075	108.131	108.266	89.7141	107.074	93.1891	117.717	101.245	96.4105	141.43	116.824	105.272	97.4299	120.84	95.3416	124.414	101.789	102.142	142.288
La04G01824	109.439	65.9163	93.2273	37.1045	57.261	73.6651	71.5037	45.4138	32.1674	33.5259	32.0448	23.3896	73.8625	60.1072	72.4412	33.4226	35.6244	32.3351	64.3239	40.6608	53.2878	29.3158	33.4337	42.4768
La03G02732	109.182	31.5669	62.0107	23.5942	17.6225	16.4183	29.5633	40.2121	34.2353	39.322	36.4143	44.5362	36.8124	44.7246	37.493	38.1938	34.3246	40.2114	44.9861	35.8958	40.1171	43.4554	35.5594	53.1392
La20G02494	108.957	179.125	130.89	49.1757	48.2538	39.7393	83.0781	77.0676	120.748	146.791	114.385	124.342	125.95	178.087	108.744	120.046	151.966	171.929	148.871	133.501	136.605	170.582	113.467	101.815
La06G01138	108.923	188.501	112.613	72.3792	63.5919	116.883	86.2736	71.683	117.774	104.054	82.4789	64.6978	71.236	137.416	65.0291	92.2459	148.473	150.593	67.1724	100.76	70.8919	152.964	107.961	103.253
La22G00356	108.723	83.8194	67.0807	66.6648	63.504	82.1808	51.9104	54.0677	84.9113	73.4892	69.8985	59.4343	29.7386	83.9543	31.6277	54.8492	81.0924	76.9548	38.4557	67.4121	38.2718	96.043	53.7103	55.8644
La06G00644	108.481	111.391	136.316	149.083	104.037	164.465	122.064	180.94	212.853	125.208	121.193	120.643	116.469	80.6399	116.803	97.4829	100.854	97.0645	77.2955	87.0746	79.7882	70.589	83.5756	62.6415
La04G01761	108.457	78.8044	86.5006	21.5339	35.4848	29.0711	22.3522	35.3682	23.0163	11.8513	12.8097	10.8413	51.1837	52.8647	55.8105	18.7483	15.9655	12.3506	35.0088	77.1057	39.9166	24.228	20.7977	31.1539
La20G00745	108.443	70.3953	124.667	42.7386	61.3698	60.6231	31.4125	50.0088	23.4322	31.6809	32.2057	32.2051	87.8814	48.6992	79.0321	45.4437	38.5164	22.835	55.8912	46.8644	64.1353	38.9087	43.0204	80.0349
La10G00773	108.318	51.0979	102.611	27.4868	46.3939	23.7776	19.2321	46.0054	19.0041	25.0474	26.6725	33.3788	34.3754	34.717	50.4778	40.2204	27.3397	20.5868	34.053	34.4499	22.0338	51.9881	28.0756	73.9456
La09G02537	108.254	32.2174	56.5418	55.2141	46.8781	43.442	107.322	54.0327	47.6297	45.4933	50.64	51.9353	26.4653	30.0303	28.3802	36.5269	47.7173	35.7993	38.7489	30.0358	28.1024	35.4007	29.7208	60.8049
La21G01222	108.118	135.639	83.1097	67.6198	69.8878	86.9349	52.687	46.1094	77.0196	50.4176	56.4541	42.0847	84.7817	140.498	77.1118	45.0572	62.9091	69.6232	82.1949	126.232	95.5788	80.8175	60.9521	35.1165
La01G03151	108.108	107.257	91.4708	79.9111	68.3332	108.329	71.5398	71.8695	103.627	75.7665	74.7806	66.3856	72.906	114.129	61.1331	77.603	84.3854	92.5221	70.1463	89.4795	73.5175	98.5484	81.5386	61.8386
La18G01522	108.099	108.32	137.275	112.939	109.237	130.908	123.1	194.583	212.593	143.303	132.361	156.836	126.88	98.2337	126.721	96.5182	90.4284	94.8302	107.708	92.695	88.5469	77.2098	92.6908	73.0082
La05G01836	107.956	38.6204	61.2134	59.5609	48.2953	51.7945	93.181	64.4035	60.3028	57.5522	62.8022	70.4122	42.5188	50.9541	37.4712	49.8858	51.8954	45.5693	45.3973	43.7535	41.9034	44.369	40.4958	64.6915
La03G01175	107.91	119.448	106.739	77.2991	63.615	63.9384	92.4922	74.9396	76.7306	78.2223	67.0506	97.6013	83.5028	93.8722	93.7374	97.2112	110.219	90.1569	78.1005	101.305	76.4182	99.6314	80.1989	88.2561
La15G00345	107.618	33.382	49.6655	56.364	50.5763	49.5819	80.4399	54.7777	67.9951	56.7123	53.6371	59.3063	37.2953	39.3492	35.255	42.6771	52.471	48.4224	39.2137	29.1458	31.7263	49.8976	44.6898	57.238
La12G00716	107.376	90.096	51.6481	71.5532	61.4336	65.4771	67.5537	59.8709	91.7149	55.3517	73.2575	53.7459	28.8738	46.8054	36.5046	47.2818	44.5956	32.9567	33.0081	71.5029	34.1694	103.268	48.9363	46.9666
La07G02126	107.295	170.507	106.075	131.461	159.244	193.931	89.1325	102.55	145.186	109.562	98.0248	78.5625	76.1567	222.679	69.2884	77.9725	124.709	113.398	91.2535	127.421	98.1386	126.383	87.907	84.4727
La21G00785	107.282	203.311	160.423	148.551	138.122	174.911	187.638	184.688	265.471	216.55	189.171	199.786	173.218	158.846	205.305	171.091	186.221	215.997	178.893	173.273	174.245	180.299	171.132	123.159
La22G02252	107.224	146.856	106.444	246.526	274.179	308.737	235.135	233.66	265.644	233.297	207.006	233.577	137.956	120.729	163.592	137.212	118.989	130.201	102.73	122.049	128.349	98.348	119.603	50.7499
La26G00038	107.196	48.1703	67.524	54.3681	51.598	47.8501	71.1548	74.2771	72.3922	61.3354	77.7924	79.4456	36.9109	46.9385	40.2981	44.968	56.4592	48.3759	46.6413	37.5863	40.0611	48.8787	39.6599	70.8566
La14G00277	106.925	180.399	177.545	34.8428	36.5782	32.9961	69.5987	70.5528	58.8436	68.63	64.958	62.8785	151.656	110.263	153.119	83.1084	82.0583	74.745	119.006	130.086	123.74	90.1131	82.5074	81.7355
La12G01393	106.915	140.277	111.475	96.7835	85.3805	83.1829	113.986	121.873	129.719	118.807	108.711	134.892	128.838	140.811	160.559	125.703	125.696	124.99	167.598	141.085	166.179	108.957	122.152	96.2599
La05G02036	106.9	76.8956	71.2165	63.9406	64.4639	68.9689	45.2586	58.7255	80.2917	59.9194	54.5798	48.8228	53.0375	97.1457	59.4609	40.4298	52.7632	51.4686	68.1234	70.2396	65.1172	52.7634	44.934	32.5337
La13G00264	106.711	264.904	117.443	45.2872	46.5886	52.2164	27.4859	34.2199	51.353	27.5025	44.5637	21.5659	64.0802	128.336	52.3222	21.8978	35.9285	33.8761	61.8602	163.255	72.0471	52.123	35.9882	16.3213
La19G00789	106.553	32.1741	62.1517	50.8044	43.7737	45.0644	45.5168	52.2288	56.0369	43.7014	48.8367	51.0501	29.6035	40.2321	29.4213	37.5593	37.7933	31.2497	37.2048	29.25	32.5264	35.7476	32.1488	47.6377
La15G00856	106.519	257.264	140.663	9.06833	7.78909	11.4232	183.239	78.2701	137.243	184.29	187.655	211.669	235.153	170.598	210.507	180.485	187.624	242.007	248.757	152.19	224.393	109.957	152.681	44.4982
La10G00088	106.326	70.4707	200.95	226.381	159.92	274.788	278.563	202.453	216.178	167.324	125.417	131.837	73.6951	88.7385	75.9393	120.618	118.887	87.7085	58.7426	48.8656	84.4163	86.2252	114.397	153.633
La24G01411	106.324	108.385	84.58	42.0332	34.9293	64.672	52.4964	49.4891	69.711	72.9049	73.6758	67.417	48.3144	122.908	45.0402	83.8825	114.803	123.967	62.7051	86.0863	69.1795	136.651	95.5779	79.9311
La07G00431	105.946	35.9741	124.197	26.6187	17.9038	48.3825	38.8142	69.3332	39.9412	40.4829	25.1809	41.942	47.876	47.0141	44.3168	22.2266	39.3776	30.9882	21.2259	21.9278	64.2825	32.4344	13.449	22.5122
La09G01575	105.891	128.737	137.727	111.985	107.669	86.5429	85.2473	103.306	106.925	91.5429	92.2972	113.798	138.044	115.835	147.502	95.0758	90.7104	92.6554	144.168	135.754	160.487	87.057	94.013	87.5233
La01G00390	105.876	152.218	113.099	100.948	94.3721	120.689	82.9705	66.0272	90.3599	61.5982	52.5592	65.4797	106.473	180.384	98.6404	72.6001	92.4899	87.7168	110.55	140.907	107.359	95.3076	67.9061	48.5716
La23G00902	105.808	101.891	118.948	120.132	135.891	104.405	105.106	108.361	102.741	82.2864	80.5882	66.2841	75.8067	87.4444	98.4788	63.3916	78.5839	68.2441	74.2822	81.6717	66.9095	93.3277	75.1696	99.6036
La03G01038	105.626	33.5634	51.8112	43.0107	31.6929	28.0305	42.2038	33.9319	46.7339	28.6366	30.9523	31.1019	35.4271	47.821	32.8554	29.5526	22.9673	27.6539	41.2512	36.9668	34.2939	28.9655	20.7432	35.7761
La01G03174	105.37	160.429	188.648	79.1006	84.6958	77.7556	75.3367	81.6914	69.225	57.4595	51.1267	59.4343	163.019	106.978	199.766	78.6146	62.6554	49.6657	91.5694	112.994	145.362	65.6514	62.965	90.8738
La17G01083	105.367	136.515	207.528	400.474	349.032	501.82	190.696	175.289	138.463	74.3833	81.1383	112.927	88.0293	75.6566	132.496	123.402	73.6406	71.8583	78.0652	77.2198	66.0703	83.7571	98.2033	92.2127
La01G00256	105.351	178.384	164.051	89.0339	84.6895	71.6966	111.258	128.571	172.007	237.004	167.907	184.511	148.307	282.49	132.868	173.388	244.665	213.934	198.362	172.762	149.074	171.767	122.658	249.35
La23G01001	105.165	159.503	128.098	111.507	115.046	124.947	140.918	107.838	120.423	103.774	95.0054	102.275	140.896	113.646	149.203	108.637	104.007	90.6218	82.5827	115.934	117.326	114.547	97.298	109.691
La22G02905	105.059	178.127	139.549	102.817	81.72	105.78	87.9145	87.0354	92.5948	79.4798	59.5114	76.1151	147.897	180.359	157.655	80.0844	75.3711	92.4396	154.673	154.471	144.873	81.2059	78.7991	74.006
La20G01573	105.055	136.794	78.4328	134.993	235.215	186.403	125.401	175.104	169.764	139.161	154.965	126.027	180.761	131.755	225.632	186.013	199.46	223.331	136.434	162.528	152.836	162.906	162.93	100.864
novel.2259	105.013	64.6074	58.3131	36.4853	32.5688	50.6866	32.4025	26.0916	45.1893	36.0782	43.7256	36.038	20.5761	67.5236	22.0163	33.2444	48.2144	37.4244	26.879	41.2122	26.9634	61.6329	32.9165	34.5029
La23G00605	104.829	162.107	78.6048	34.9824	53.4413	84.9552	43.1376	47.568	59.2937	38.12	48.0979	43.8148	51.5354	127.689	37.4275	47.1655	56.4581	40.1886	51.6774	87.8227	58.0263	83.698	50.8577	29.6202
La09G01368	104.828	34.1921	53.3497	52.335	46.3793	59.3026	84.0771	62.0959	59.9602	48.9928	53.3165	46.9333	26.7216	25.8647	28.2169	36.8155	37.7921	27.7516	26.7293	20.3804	22.073	40.4391	29.597	53.7897
La07G01405	104.528	121.33	120.447	44.6179	47.272	56.8153	39.9946	47.0768	58.2999	50.9665	45.8421	43.8412	98.8007	124.287	81.9127	49.6995	62.4486	56.9094	79.8297	94.213	110.095	67.0839	50.5041	43.004
La15G01713	104.433	195.513	97.3705	126.352	135.967	160.548	168.154	121.68	229.396	109.983	97.3237	87.8721	122	209.391	110.077	80.4155	124.597	133.707	115.54	191.719	137.897	161.964	117.086	53.6872
La13G01768	104.38	124.83	135.023	162.354	180.521	201.115	101.894	101.591	106.851	78.4498	68.1929	77.7454	111.737	120.566	118.475	71.3384	71.5209	68.6008	107.755	95.2232	102.876	69.1979	62.4557	92.3966
La23G00083	104.279	169.127	138.69	96.1789	93.2367	107.785	59.4183	62.9405	90.1342	68.4621	52.8755	52.6845	145.255	208.496	177.34	74.86	87.4295	91.298	158.231	184.627	134.465	100.62	80.8998	58.5325
La27G00075	104.253	100.993	95.3474	52.2488	50.659	55.2927	55.0706	44.3815	64.6667	46.0082	51.58	47.4722	66.9781	66.2392	60.2912	43.7044	54.2772	50.2459	46.0087	61.0093	47.6906	70.1806	51.3448	44.4816
La22G00197	104.242	124.358	127.773	96.7512	81.5234	83.4982	112.527	78.0028	113.327	94.68	89.7304	72.82	71.4204	104.29	78.6425	64.675	74.4066	69.6586	70.6481	119.924	85.5658	86.3631	74.2127	61.0774
La23G01414	104.155	59.4514	70.5304	50.8019	42.6894	47.2953	43.9532	50.7499	58.0846	53.7627	54.7131	51.7219	40.0715	59.8187	42.8584	43.3426	49.3711	42.2261	50.8862	47.5956	46.2877	54.1702	40.0751	42.5608
La11G01986	104.124	40.9699	65.7129	46.6014	48.0201	37.9348	54.2579	45.2899	44.8171	37.5438	39.5628	40.317	37.7269	39.7873	42.016	30.4182	30.0103	24.2589	47.4934	38.5693	39.5577	32.0873	27.432	44.1483
La07G00897	103.807	136.223	96.2601	126.998	125.591	173.835	129.341	115.487	185.551	130.413	112.456	101.277	93.1333	165.376	97.2468	126.377	142.093	164.384	99.943	133.764	107.999	147.367	129.274	81.3124
La09G00065	103.802	123.602	149.642	747.435	1372.48	330.053	251.227	220.185	152.791	70.6793	47.0706	72.6053	44.6414	7.29654	18.0404	33.3568	41.8765	29.0142	72.0685	56.5251	61.8481	30.8435	61.5561	44.5814
La24G02012	103.784	137.269	120.227	24.4609	27.8714	47.8392	67.1315	72.6781	92.7667	95.7231	86.6104	98.607	101.668	169.381	113.16	101.99	118.686	119.013	127.531	141.061	132.152	122.805	94.4004	72.6019
La08G01369	103.759	59.6332	73.63	58.8146	65.8458	72.0674	53.3609	50.564	56.4005	56.1276	49.6912	53.4172	53.5958	48.5901	59.2811	48.9032	39.0603	49.9455	67.3074	42.6903	44.2317	49.5888	51.8208	47.4295
La06G00994	103.608	128.153	126.701	159.955	168.845	211.411	172.92	195.057	204.015	196.296	172.44	192.078	109.209	125.755	111.712	187.9	196.758	208.739	123.011	131.143	95.0978	182.743	165.152	161.051
La26G00103	103.55	39.9624	66.1738	56.4976	44.7346	54.0355	77.8965	62.1009	59.6179	49.6645	54.0166	54.5814	32.7952	41.088	38.8065	33.3925	34.1395	30.5683	47.6038	30.4114	31.0619	35.9277	34.5968	57.1521
La18G01757	103.359	43.4525	70.4227	35.9973	31.1919	30.7821	41.3001	27.6476	31.3085	34.4618	41.1836	38.7516	41.6608	60.2734	46.5656	44.8121	34.7994	38.7615	51.5572	55.5333	47.098	45.1459	31.6214	48.5552
La00G03128	103.247	17.8918	55.9006	57.4361	44.2908	28.1211	95.4371	44.2048	31.739	29.9153	44.6651	37.4708	21.8263	17.8505	22.6775	35.6869	28.7744	22.5448	26.1778	25.2918	29.4289	31.3533	14.8658	23.5186
La04G01234	103.236	229.258	189.181	83.5549	79.3516	114.525	69.0199	75.8978	69.9957	41.7767	60.9949	48.9962	194.839	94.7268	260.461	71.4656	37.5752	46.1637	86.2296	120.62	106.906	46.6536	70.9044	39.9134
La07G00910	103.204	112.086	95.4408	37.0854	35.6131	40.2513	102.931	71.5786	81.6404	82.0421	83.1102	74.2364	110.186	132.824	98.6373	85.6001	91.4748	96.6062	103.922	106.624	123.617	103.506	83.5955	61.4831
La20G00680	103.147	233.561	160.97	204.129	149.099	155.674	138.617	198.292	187.891	143.838	158.363	166.608	378.565	148.476	404.761	227.932	123.428	188.967	177.543	152.741	221.615	85.2353	197.03	43.5997
La05G00667	103.11	145.864	98.53	66.3848	65.4993	86.0652	99.6357	93.3577	154.567	127.418	109.962	108.202	81.7457	159.76	97.8897	112.401	147.782	161.874	126.064	118.53	111.056	147.111	123.295	78.4901
La16G01435	103.003	162.261	154.83	33.5514	8.36639	12.6106	57.178	60.0433	61.6669	205.193	230.526	237.003	136.557	161.558	180.268	214.546	211.713	229.309	224.222	120.445	226.9	129.119	181.606	131.219
La24G01942	102.935	54.8337	63.899	69.8205	58.7952	62.061	93.585	84.1806	86.6586	85.8694	96.0909	88.6103	48.5779	50.1133	43.3106	72.2741	79.9476	69.8343	52.9941	49.6779	44.0904	73.1529	66.244	93.2895
La01G00629	102.827	97.5929	106.875	66.4281	70.209	70.238	79.8866	63.8187	66.4025	57.3386	57.1422	54.3825	72.5498	71.8117	76.375	56.4646	50.7747	45.8624	67.6975	77.6035	67.3655	55.7722	52.7255	54.8739
La03G00486	102.821	146.374	149.282	73.6892	119.278	91.9012	119.166	146.798	126.856	157.614	254.083	139.627	133.412	177.88	170.394	212.53	236.494	340.621	86.4822	143.046	298.222	288.635	337.144	291.211
La08G00644	102.588	96.3511	313.163	91.5243	84.1963	93.4572	30.5516	71.0266	23.4338	20.6352	9.68754	13.8391	83.221	72.2407	103.09	40.2296	22.8095	14.7189	60.0669	78.9242	57.7076	27.3089	26.3078	74.8424
La10G00445	102.581	235.035	153.77	1725.72	1534.24	2132.27	2273.77	810.065	1547.18	843.266	816.793	960.882	243.211	266.567	288.443	698.727	749.966	815.639	299.014	306.006	319.859	568.438	685.292	270.41
La24G00399	102.579	148.996	158.509	69.4681	84.8265	96.3543	83.116	86.9999	106.601	78.0578	82.409	87.5551	119.408	115.721	122.091	95.6467	90.4079	80.126	107.745	103.434	99.4279	87.0401	88.8531	105.144
La23G00296	102.344	127.336	76.1367	108.358	113.558	140.552	92.1716	84.4764	125.713	86.2577	77.5288	79.1097	93.5243	134.452	83.0782	68.9003	77.2394	95.1016	102.949	129.735	111.626	91.5078	81.2719	40.2389
La09G01206	102.335	102.563	53.9198	45.3904	37.1273	33.2213	24.7121	24.4881	41.9089	18.3036	23.19	23.8394	80.9485	87.1443	86.7875	18.6736	20.8847	22.2333	68.0398	114.149	80.5735	19.1329	23.5925	6.34426
La01G00048	102.285	80.7786	114.974	85.39	91.8883	77.0945	99.8606	86.4986	82.841	66.2445	76.2839	76.4233	96.7419	65.2287	86.4583	61.8736	68.0723	51.4414	75.0643	65.9459	79.041	56.0111	63.1648	60.0464
La23G00211	102.222	37.9081	74.2254	14.7036	33.1928	60.4546	18.1226	21.1923	36.4299	40.1169	40.3291	12.9396	42.2507	66.631	51.7171	27.8476	30.901	40.3545	72.3946	34.4635	58.1677	41.2946	37.5019	50.2195
La15G00949	102.193	37.793	59.308	45.2277	39.9666	38.8936	48.7092	45.6413	56.6255	43.9311	49.6548	44.2238	32.7032	39.7417	41.6836	31.4071	39.88	33.4711	43.9172	31.6124	43.3394	41.4688	37.476	40.9755
La13G00305	102.17	72.2859	84.1128	162.514	215.239	190.159	114.352	86.055	83.4003	76.3842	75.1785	62.3953	59.6522	61.6953	73.5906	75.0196	68.1457	70.0445	60.4343	52.333	62.2253	76.5865	76.3777	54.2681
La26G00383	102.155	107.527	89.2411	107.867	99.6847	103.321	100.146	114.796	117.148	141.6	123.456	140.241	94.1176	75.4653	95.7993	140.47	133.049	139.627	99.3796	92.6875	94.2174	115.754	124.391	132.437
La09G00226	102.025	185.253	115.959	217.821	239.473	319.871	211.521	219.953	348.202	147.699	130.129	116.261	158.245	172.603	143.23	119.801	125.747	159.639	135.181	176.857	170.89	162.688	147.972	62.515
La05G01505	101.996	174.447	134.997	40.7962	41.2059	57.9019	38.3577	53.0828	43.0745	41.0954	35.9873	49.5643	134.581	126.602	164.862	51.5494	42.3186	39.5982	149.322	179.244	140.479	32.0915	45.5501	74.5309
La11G01521	101.895	40.4909	60.5731	73.2462	62.3914	73.1686	101.689	68.224	70.2588	67.9761	60.3902	70.4565	37.1219	48.9173	37.5047	58.3973	57.6409	52.4667	48.6909	40.687	43.6099	60.3917	48.0339	79.9194
La04G03531	101.862	33.4352	57.6739	46.9411	42.0982	51.2781	66.8905	47.8628	47.2629	44.5172	47.9705	53.0751	40.9784	37.442	36.0021	37.7413	36.3088	32.477	36.7358	33.0743	39.4541	31.5496	31.8872	46.9419
La04G02682	101.859	47.498	83.7076	102.381	94.461	81.5675	73.0776	94.3394	74.3878	63.4035	64.2345	71.3273	51.8933	43.4318	60.0499	47.1737	50.3187	43.8263	57.749	39.1822	49.3034	40.8698	45.7978	68.2574
La06G01934	101.827	169.863	111.7	87.5732	65.6236	85.408	90.2723	67.8087	100.692	95.3345	86.8749	75.3539	143.896	186.338	134.518	95.0496	111.248	118.732	163.688	172.749	165.569	105.531	102.067	57.4713
La06G00627	101.773	28.5985	44.8897	43.7092	31.2861	36.1037	55.215	38.8779	41.2819	32.92	45.8386	37.6166	21.788	28.4343	24.7925	28.371	33.4453	25.2991	29.2444	25.0193	21.8085	27.0784	24.4126	48.2604
La10G00276	101.712	71.1704	95.1843	63.247	61.1745	72.1753	91.9611	67.5265	69.2645	60.5745	60.3517	65.1604	61.1467	64.8259	61.1937	51.8011	54.4253	43.0406	72.3118	59.72	49.5596	46.6542	40.1838	64.1814
La05G00980	101.595	30.4329	48.4632	32.8185	28.4022	34.8109	42.6162	35.4186	39.9868	27.54	38.497	32.5732	21.3194	26.4176	25.7586	24.3701	27.6596	23.4121	25.8836	21.274	22.0132	27.3829	19.8555	33.9484
La04G01021	101.212	50.1664	69.183	63.7158	47.8152	51.9664	61.0798	54.4197	46.4924	49.3715	47.3307	46.6463	41.6276	46.7905	51.8344	38.7528	36.1091	39.7312	53.3213	46.4619	51.1511	36.1965	32.0092	48.3595
La14G01350	101.083	103.328	107.872	995.769	1060.96	867.291	385.777	396.544	950.426	294.568	375.578	188.395	75.5806	193.012	86.7986	124.132	172.507	239.578	102.635	231.577	216.949	252.389	235.642	135.548
La09G00941	101.067	41.4662	44.5472	298.304	438.952	272.671	159.134	188.604	324.127	173.228	187.781	107.24	27.8069	13.6782	16.1886	114.469	58.3201	44.1391	31.7675	39.9262	14.2048	138.507	35.0737	83.2375
La18G01669	101.05	20.9296	45.3792	52.5577	42.5958	47.6137	62.565	48.8132	41.6004	34.7646	42.0963	39.8893	22.7956	34.0653	19.592	31.8121	29.5787	23.0912	23.8124	17.7119	21.4519	33.0617	23.3861	42.4432
La06G00928	100.976	58.5113	80.3718	56.1412	54.0047	50.8601	56.5186	49.6514	59.3066	55.2772	58.4423	45.4845	50.3949	89.0746	60.15	47.0919	66.8839	47.4778	59.3505	57.8098	60.9463	54.3643	48.3495	53.8549
La18G01484	100.84	129.948	80.623	157.029	160.571	187.03	109.39	80.2145	126.737	96.4737	91.9469	82.3555	94.7416	142.793	86.7011	71.2169	92.802	105.319	115.724	135.159	115.481	100.382	85.8667	54.6206
La05G00690	100.821	172.088	121.31	1352.4	1196.01	1768.83	528.48	422.487	718.985	467.589	364.027	375.557	168.424	207.969	162.269	200.352	242.033	292.066	156.186	206.283	201.767	231.942	212.169	101.931
La13G00265	100.792	249.737	128.813	36.2761	42.4054	61.7086	47.5773	30.7639	55.976	35.9162	47.8356	20.1492	77.9564	154.483	52.3462	19.0774	33.6052	36.5411	60.8977	158.829	69.3012	57.8727	39.209	18.2672
La09G01390	100.778	337.302	179.722	175.863	127.025	122.89	153.162	133.077	134.688	81.0845	118.027	94.8127	635.524	191.51	594.685	140.452	70.1113	110.893	223.909	175.526	299.463	46.6902	149.623	23.7999
La07G01554	100.757	138.854	98.6589	74.5175	81.199	105.759	69.2124	45.4864	69.357	44.3814	48.9617	47.2915	69.3239	117.068	72.9411	34.7475	46.3341	47.2633	92.0633	120.633	90.2059	56.188	41.1936	44.486
La21G01526	100.626	36.487	55.4866	44.4243	47.1081	47.7929	63.1876	54.8063	61.4168	49.9965	58.667	55.6194	32.8992	49.0558	36.459	42.7215	42.8114	39.1109	46.7335	37.0886	37.8314	43.7151	32.1185	50.0076
La20G02399	100.578	171.088	101.932	323.133	278.266	378.391	386.715	264.633	418.647	252.773	214.687	216.414	116.912	127.153	111.756	139.856	172.82	184.063	122.525	177.065	138.941	172.771	153.393	85.315
La24G01784	100.459	38.2898	56.9636	58.2958	56.8925	65.7892	86.6293	75.6281	73.3946	59.4785	58.6117	73.7397	37.76	51.5269	39.1705	51.7564	53.7227	45.1221	44.3145	38.7804	37.4499	56.2548	42.8651	78.6908
La20G01260	100.424	106.818	84.5326	61.8928	57.8137	77.7571	49.0022	50.4159	72.7848	68.9047	65.4016	60.3671	71.8618	155.77	82.102	64.6258	76.6951	89.4334	96.0155	135.054	120.992	99.8792	77.0563	47.0325
La26G00674	100.013	80.0807	89.7401	116.066	76.197	78.0783	105.593	77.3332	85.7812	74.2042	65.7609	72.5949	68.4976	73.1164	78.7458	68.5904	59.7457	60.1877	66.9445	68.1429	69.6108	65.699	54.8117	59.9237
La03G02072	99.9166	134.766	120.224	204.941	200.509	235.466	172.984	147.093	197.412	144.08	119.488	135.532	138.416	195.749	126.175	127.075	141.272	158.709	139.295	141.127	146.602	138.689	129.032	61.1349
La07G00324	99.9166	20.7673	41.7531	26.04	31.7075	38.2329	45.5601	39.5521	33.4513	24.2791	27.0143	24.7597	18.9453	23.298	18.8531	14.559	23.4296	15.6594	18.7954	17.8284	19.5619	21.9958	13.6683	26.9946
La19G00977	99.728	29.689	43.2276	49.2433	42.8925	36.8618	65.0722	53.7138	42.525	34.9474	41.4229	43.0505	19.9591	29.2648	22.5229	29.2381	33.0432	29.2066	28.8914	20.6152	25.2654	36.2734	25.3379	33.1901
La08G01602	99.6541	35.4263	64.5927	53.6283	50.7863	54.8815	52.2313	49.4577	54.982	44.8073	48.6373	41.999	31.5449	43.8614	33.2081	28.1293	28.8094	29.1834	44.2099	41.9094	42.3844	31.6618	28.1389	43.7379
La08G00987	99.4593	95.6607	84.2801	78.7738	83.1559	82.7152	60.0934	54.3898	79.5011	53.0708	61.4172	52.8953	72.8714	120.698	64.3028	45.5833	57.6341	62.4808	71.9145	105.915	87.2693	64.9878	50.2393	38.9421
La12G01831	99.4184	23.9342	48.3925	25.7422	21.4812	25.9379	40.6473	36.7389	30.8218	31.2735	31.1338	34.9861	28.2772	33.0132	31.0631	29.5188	25.8905	25.6637	30.5231	27.057	28.828	29.7095	25.1886	42.3589
La04G00021	99.2614	65.7641	81.2074	115.701	123.304	129.274	157.062	88.4261	84.5594	57.3545	67.837	67.5968	61.0287	49.6233	55.7832	55.0049	50.6119	57.3857	51.3723	47.385	36.5005	64.3865	58.1251	50.5396
La10G00365	99.1577	121.321	101.708	73.3321	73.437	80.6778	94.9569	65.062	106.524	68.3072	74.8292	72.0996	78.2816	121.872	89.9837	57.0021	75.4504	69.0181	81.4686	104.706	85.5014	97.0759	65.559	55.421
La09G02949	99.1017	109.591	118.591	111.291	114.224	121.669	95.5081	101.734	106.717	79.4869	74.2425	82.6792	103.097	102.058	120.14	80.5478	87.2928	76.3034	108.461	103.137	103.067	73.5552	70.775	77.9621
La20G01975	99.0349	108.495	120.199	76.113	89.149	81.4902	63.9028	78.4705	98.6783	91.345	80.9548	75.3539	99.0221	114.415	89.3201	118.163	96.9104	92.9931	93.0656	102.017	101.627	99.5928	105.587	85.8736
La09G01479	98.9735	47.5611	86.2715	69.6523	58.4013	55.557	92.2373	69.2958	54.8278	52.7642	53.9847	62.4976	52.3887	47.0539	58.2957	45.3988	39.2737	37.1749	46.825	37.1541	46.5886	40.6244	40.5955	50.3699
La01G00950	98.9674	154.059	83.4474	69.7661	79.7716	93.4791	75.8724	82.8821	154.241	99.4926	87.1401	63.5013	43.266	163.146	37.689	51.3187	105.837	92.5501	59.6581	138.989	71.6441	157.5	83.8214	62.3218
La01G02330	98.9174	148.533	122.19	64.402	40.1336	51.1507	111.972	86.4199	132.377	104.865	84.6335	94.0275	114.581	138.155	119.92	99.6878	111.081	114.567	129.215	115.562	110.381	101.998	90.9455	61.341
La03G01402	98.9076	77.4565	115.339	73.6411	69.8832	69.4428	83.4376	70.7249	53.6225	56.1276	50.8064	62.2866	81.2239	77.2583	95.3931	81.2477	75.3726	61.8539	77.278	74.1594	82.3567	70.8393	69.4509	120.903
La11G01569	98.8473	18.1311	136.899	11.6624	62.1629	26.7848	43.9619	59.2256	2.43219	17.1109	6.26386	32.7213	24.9987	3.7795	13.4988	28.7284	17.0723	5.10273	7.2465	27.9795	3.79677	7.62514	19.5616	88.9453
La04G00427	98.7859	71.4818	89.5681	246.77	243.093	193.604	145.848	102.292	65.7033	76.8244	77.6429	85.4669	128.024	56.1576	125.991	99.2071	82.1836	57.4163	105.691	76.2875	114.266	62.7737	108.437	136.493
La22G01720	98.7668	79.6526	142.067	41.3347	39.0739	50.0641	52.4706	49.9986	37.9353	44.8878	38.4424	43.5816	75.7331	53.4368	74.6666	54.1236	50.7719	43.8077	64.2868	56.0751	67.2213	54.5869	43.3963	67.4954
La23G01413	98.7581	61.6715	81.8344	55.6486	50.9013	51.186	59.0203	57.2794	70.5498	64.8819	66.9498	65.8319	47.172	66.9702	54.088	53.8559	57.3035	63.4348	65.1329	58.6955	56.7961	62.4311	50.0646	54.2167
La15G00769	98.5243	101.103	82.7301	43.8699	41.408	53.8643	39.4801	36.2103	53.9721	39.0286	43.2039	38.5359	51.1074	84.4826	47.7606	42.4117	58.1593	52.9892	46.7021	72.3096	46.1421	75.4435	49.1157	40.2831
La26G01679	98.4363	164.145	82.0022	152.357	148.003	161.668	228.508	105.865	164.382	178.67	107.784	146.845	127.158	186.841	119.878	126.887	173.138	195.466	106.903	122.043	98.3225	93.1514	115.486	73.6759
La26G01840	98.4127	101.29	87.5974	48.6545	34.0817	29.8104	24.0877	28.8126	28.653	25.3652	15.8206	29.3513	65.8071	73.8806	74.7842	34.2517	30.3448	20.7514	79.7708	90.6499	66.1286	25.4893	33.4349	42.1629
La22G02796	98.3961	35.084	56.0876	28.4484	29.7433	21.8147	67.5766	42.6594	42.298	27.2504	38.7714	38.3499	27.9715	26.5123	32.3136	30.8081	36.011	28.3323	36.2739	29.9103	34.2473	32.6167	23.8945	40.6062
La01G02899	98.3321	132.683	135.077	114.984	125.647	105.976	89.1569	109.433	83.5423	90.4463	77.4009	101.822	146.975	102.998	161.035	120.565	97.6441	83.9886	125.753	120.737	144.077	92.9169	107.733	121.171
La18G01368	98.3035	100.802	108.708	45.5615	53.8655	44.999	44.1371	37.9297	47.694	21.6456	26.575	38.5286	88.1222	70.5067	98.9378	34.6458	26.7175	20.086	66.4756	77.097	78.9807	29.3404	31.2827	31.9189
La03G02281	98.1883	26.9185	60.0798	47.9259	48.356	48.6739	69.9352	55.0999	51.8156	43.6127	45.3177	48.1212	28.1227	40.5676	30.0376	32.2166	34.6208	29.9086	32.0905	31.1235	28.5271	32.4404	29.6108	41.612
La02G02077	98.1812	189.525	267.973	34.355	33.987	39.2566	88.9203	63.5087	49.7039	201.092	260.475	185.157	120.277	100.203	146.517	182.262	223.012	206.19	206.414	200.491	138.257	125.023	158.255	129.958
La03G02809	98.0882	25.6827	47.8071	38.0454	28.4709	28.3373	35.505	37.6115	36.122	31.8627	40.2736	36.4717	31.6083	39.6734	32.9477	29.4797	30.0523	28.6681	40.0769	33.8507	30.7489	27.132	23.8178	36.4734
La03G00737	98.0573	51.1374	89.1429	42.5445	41.859	44.8053	60.6832	42.882	45.0311	38.3486	36.8234	42.3109	57.2578	56.9805	58.8204	38.906	39.5841	35.3678	49.6001	48.3336	51.4682	38.1662	31.3894	42.8126
La05G02029	97.9743	152.449	98.4953	97.0661	129.159	93.2768	100.056	202.943	340.528	224.308	148.676	142.353	100.958	207.206	84.7561	189.713	249.956	302.903	161.033	119.421	103.841	240.543	246.058	122.18
La16G01459	97.9574	79.3823	79.7279	30.2145	36.8703	40.1879	32.6956	35.8235	50.2118	62.8043	77.4669	52.2657	54.527	80.0534	65.5014	43.8371	60.5712	73.6933	68.0287	81.2057	89.5801	60.9253	50.5079	40.7144
La09G00385	97.898	150.441	138.018	74.2608	63.7851	57.4082	73.2428	88.4645	90.6026	81.4512	73.3839	106.653	169.935	103.099	167.607	98.8217	90.6374	97.9022	140.386	144.116	152.339	79.7157	102.071	75.4701
La04G02999	97.8735	104.632	175.178	180.39	184.936	249.728	253.784	272.859	213.615	159.327	150.123	159.822	103.242	105.742	122.918	74.8976	99.4153	70.8908	96.5428	120.68	96.4351	124.368	83.7698	179.204
La19G00678	97.862	22.2725	47.4465	52.5395	49.6521	45.1683	86.9098	54.512	49.2112	41.7555	49.3077	47.8927	20.3035	25.4777	20.1754	29.4953	26.7403	25.355	25.9935	20.9932	24.3259	34.4989	26.1022	42.3732
La12G01710	97.813	30.6392	60.427	31.7289	56.6848	15.6574	55.454	40.4473	44.4458	47.1423	65.4116	38.2512	30.9159	33.7396	40.4404	55.9991	57.8458	61.1651	45.1153	61.9173	67.7135	57.4743	17.6115	18.1348
La26G01327	97.7645	37.6569	56.84	31.5186	28.1374	21.8593	53.0924	44.5657	43.1306	33.005	40.041	38.1772	26.0807	26.043	27.0195	25.7194	27.0818	23.1149	26.4012	25.1398	21.382	28.9886	22.2739	28.5042
La17G01710	97.7171	95.4095	73.0852	70.4625	96.7556	56.33	106.281	31.9188	98.9626	60.7609	106.936	51.4584	74.0653	76.0826	44.1134	86.0852	135.389	104.048	34.7004	50.1827	99.7928	136.273	140.798	37.6616
La02G02244	97.6044	88.2195	98.766	486.071	409.848	391.028	407.367	363.178	414.219	321.458	331.156	311.548	99.0246	72.3623	110.22	200.384	179.053	195.2	88.4582	87.1446	114.226	163.965	191.347	173.704
La11G00924	97.5305	122.416	93.8822	51.5725	48.9051	58.8488	52.7448	73.7263	109.945	73.301	80.2068	66.2428	84.1802	137.965	69.4234	79.9289	89.7338	97.6816	94.6065	104.403	105.339	126.212	63.3054	52.1037
La02G01241	97.3508	123.246	128.989	21.4201	29.1742	38.0649	26.7588	45.6839	50.3809	42.8233	58.2994	31.4809	46.7134	67.823	66.357	49.1849	60.6276	47.4915	37.1302	77.7077	41.3358	116.599	49.814	115.167
La01G03325	97.2685	98.6863	75.5642	53.4225	61.2337	72.0826	52.5154	58.7149	87.3554	56.733	48.9888	49.286	43.3502	89.7363	39.0696	46.3663	52.411	61.3318	31.6048	67.0201	33.9834	73.4692	48.1037	51.1351
La06G01707	97.2222	126.027	114.797	26.1031	36.422	47.0957	43.0892	48.0074	60.7773	64.0107	48.3885	51.1767	71.6573	99.9262	89.6224	67.5624	70.0881	70.9452	79.9089	109.124	93.6965	68.7728	54.4793	62.8605
La11G01520	97.1791	81.7986	97.2635	89.8332	73.8159	83.6941	57.7329	81.5706	82.5399	69.4548	79.0009	79.6463	54.6193	68.1962	72.6767	63.1387	78.6486	67.8037	62.9975	64.6202	63.3027	89.503	72.1269	73.0361
La20G00017	97.0071	24.4686	45.3136	42.4772	35.5926	34.0243	64.7907	39.111	40.4877	31.9705	33.2875	39.8598	27.5136	27.1254	25.444	27.7409	23.3118	23.4349	34.4603	24.8073	26.88	29.5338	24.996	35.2274
La09G01887	96.9049	147.038	167.537	109.443	93.9993	81.2456	102.434	113.292	106.995	83.8929	100.792	84.7037	259.877	99.5789	303.286	127.217	73.9468	92.4651	101.708	113.816	155.787	59.5827	114.636	46.0122
La03G00035	96.8921	118.766	169.138	53.41	110.29	136.325	43.7227	80.0503	99.1899	50.97	71.4557	38.7954	70.3755	160.918	105.614	88.1065	86.7594	89.1154	137.932	208.74	146.24	153.075	59.9883	61.4623
La07G01539	96.788	68.2182	71.13	38.4999	83.0429	45.8788	78.2238	21.679	60.833	49.757	70.793	23.2963	26.6329	46.9981	16.218	25.8153	50.6658	34.4727	19.5921	24.0289	23.5536	90.9397	31.9523	34.8146
La07G00229	96.7288	149.256	124.133	139.669	125.282	138.611	103.134	88.3649	129.564	84.485	79.4409	76.8253	172.457	237.475	175.845	62.9812	74.7016	80.0836	215.578	275.201	245.205	73.2014	68.539	50.4493
La13G02159	96.501	69.4891	58.1033	74.7935	62.2523	69.1398	160.334	102.412	148.993	154.136	149.937	138.418	49.9232	124.988	51.9199	132.852	186.372	176.846	68.9626	92.9085	83.2162	167.473	155.235	96.5031
La04G00003	96.4217	28.0695	49.4717	51.9573	39.0777	40.5389	79.8811	52.1046	62.6368	40.9841	50.2951	54.5434	26.7286	35.8423	27.6468	31.2407	35.3804	27.6815	29.2	29.0345	32.6378	33.4143	27.8642	38.14
La23G02456	96.3523	63.7322	57.8518	221.731	86.2763	76.9746	164.434	95.9119	125.744	98.1402	125.334	161.514	97.061	67.1891	149.113	157.862	149.806	147.287	117.93	69.6116	130.326	165.722	157.977	113.459
La01G01014	96.3513	5.08113	14.2965	61.3717	93.1587	46.3322	52.8643	35.2173	21.2495	14.3895	11.2851	19.9428	119.404	3.93816	14.0706	85.7822	33.1316	14.3901	24.2538	3.7442	74.4465	17.6653	38.3534	11.9086
La11G01690	96.2354	91.3715	86.4717	79.0901	69.5727	80.0165	48.9097	60.5438	82.405	68.7317	65.8305	62.5639	55.4612	82.8184	59.3126	56.4174	51.2179	60.6203	57.2978	58.4183	59.0351	62.9803	52.2514	47.9141
La14G00093	96.2273	139.112	94.6275	119.801	114.075	148.971	126.536	108.207	164.681	106.038	99.4401	92.6871	120.555	172.5	110.668	90.6339	112.771	119.869	105.062	139.526	113.944	119.098	97.1504	50.6101
La22G00730	96.221	130.751	98.041	106.249	105.245	105.591	47.1545	56.5433	89.2619	67.4685	62.9057	60.7391	110.214	167.835	116.095	70.0936	94.2917	108.022	138.051	148.405	154.085	99.5596	85.2409	58.876
La26G01700	96.0674	100.393	108.662	195.441	260.12	301.133	157.806	123.384	200.065	167.214	141.641	145.281	78.1272	149.141	66.0523	125.213	164.183	207.751	73.0071	114.941	76.4351	206.636	152.934	79.8687
La07G01207	96.043	147.92	57.0719	462.74	532.955	281.116	381.365	302.508	375.226	339.72	250.434	252.413	52.0977	93.7404	82.0786	213.206	242.867	237.872	133.534	133.756	26.5326	204.335	221.75	379.644
La05G00441	95.9743	23.0552	53.9173	55.2137	38.1843	39.3876	75.86	66.6802	56.6707	44.4185	44.9636	49.9978	28.3694	34.0363	30.4908	35.9196	36.9688	34.6954	31.0076	28.7869	25.006	37.3306	27.8585	45.7688
La05G00226	95.9559	22.1205	42.4891	40.6668	37.1677	37.1214	70.9846	40.7567	32.282	36.7442	38.8823	39.013	19.7931	28.2846	20.5195	26.9665	32.612	27.2127	20.8071	23.3322	19.775	33.7301	22.5196	47.1342
La26G01153	95.9496	188.046	158.054	34.3693	31.2689	50.3293	102.11	109.14	140.509	167.779	180.831	157.458	226.145	189.953	184.216	240.572	228.213	270.906	214.091	158.998	191.39	221.149	232.666	101.879
La10G00564	95.9417	177.531	137.789	805.375	788.126	1046.28	281.029	355.954	484.581	341.507	276.782	315.203	126.104	161.893	134.342	174.863	215.917	229.43	146.433	122.172	156.25	188.482	167.476	125.659
La15G01524	95.7387	28.9206	50.6907	27.111	27.9947	32.4792	61.915	33.602	32.9418	26.8621	34.3828	28.291	23.5199	41.4004	26.1284	26.0222	26.7407	28.1589	32.7528	22.0172	25.079	23.4384	23.0422	29.4633
La09G02200	95.7203	29.7831	38.3496	436.774	347.306	453.293	132.523	107.345	144.288	109.013	110.734	102.375	18.9598	53.7362	18.4486	70.4998	93.1514	89.8991	34.8206	41.1973	35.0083	93.7093	71.542	53.9789
La23G01922	95.6829	111.54	84.6331	131.461	115.213	84.1561	123.539	122.144	149.282	144.468	133.749	155.929	113.76	117.351	132.241	143.356	130.635	143.181	109.98	87.1396	110.588	135.712	129.913	99.1752
La21G00365	95.6648	192.454	143.018	7.1954	7.96183	14.9895	83.4509	71.0259	131.114	154.716	156.5	190.392	136.918	145.044	115.087	184.485	224.337	243.793	177.583	108.568	148.376	206.896	183.128	95.047
La14G01410	95.6404	95.7147	70.273	81.17	70.5258	75.5087	75.5233	46.7476	72.9745	50.9402	48.6892	42.9236	47.1054	56.9906	41.9052	44.9942	57.0048	52.5582	41.0703	54.5847	40.6108	72.6638	47.1177	45.9788
La23G01331	95.5231	50.5253	61.1887	67.3656	63.8937	54.4157	152.607	81.7209	79.154	70.3254	90.5668	94.4619	42.7057	55.7109	43.8548	73.2681	70.1694	68.6064	50.5111	46.7398	49.6076	72.5015	63.6202	87.5873
La03G01094	95.3984	205.595	123.638	95.1724	74.1771	115.484	27.9064	27.9885	30.2878	13.2431	18.0942	20.4527	78.5085	52.6613	105.713	13.7174	15.2245	16.8199	35.2701	100.827	48.9743	20.9664	18.4629	11.9212
La15G00876	95.337	58.5987	58.2656	45.6426	41.5135	44.7717	56.9896	63.0346	57.5344	65.872	50.1263	44.5696	42.1692	193.619	67.4609	28.5127	74.2869	50.3828	22.6804	35.8902	70.4543	49.1329	60.0172	12.0899
La09G00960	95.182	40.6481	69.1606	51.0329	53.3675	42.9535	102.453	64.603	62.1503	53.7098	47.5307	57.4915	41.3118	40.8734	39.6849	37.0034	34.1647	32.8337	43.202	32.0177	35.8701	38.6263	36.9837	59.7612
La04G03380	95.1737	25.0251	42.2602	41.8775	36.1476	35.8586	57.0759	37.5653	37.4133	29.7216	33.1229	32.1032	22.5961	27.2334	26.4575	24.0862	22.6253	18.0458	27.9473	23.9288	22.9991	24.5096	18.1209	29.8421
La05G00127	95.1318	17.8597	42.734	33.273	20.2914	39.8573	22.9817	18.5164	35.2533	16.2498	12.6586	16.8478	33.8093	19.4966	59.092	21.8878	18.3088	9.71927	63.4346	13.8961	35.7973	21.1104	30.296	16.3469
La17G00687	95.1289	31.9411	61.2756	51.7691	45.6063	44.0317	53.9902	47.3263	50.8775	42.0957	40.9593	40.2564	19.7072	39.8704	27.8229	38.998	32.3477	31.7588	32.2189	29.1458	31.2887	37.6622	34.7177	48.7373
La02G00155	95.1075	77.4073	79.4745	58.8146	66.5571	56.1868	46.9719	47.2943	59.0319	59.7121	59.1476	38.6171	72.5786	62.0741	67.4929	50.4616	56.6946	48.5451	48.7324	75.693	77.8363	65.2652	55.7112	48.0064
La04G03146	95.0775	177.101	92.0017	34.1546	53.8655	70.087	15.3775	19.6801	31.8301	16.1923	17.8006	14.0034	91.9536	146.062	72.5216	16.3924	16.8401	22.027	104.025	154.816	104.46	25.1841	19.7951	11.2224
La00G04597	94.942	104.484	51.2492	97.5446	25.02	50.7124	44.1111	61.2084	70.1217	46.2157	46.8504	38.3965	37.959	91.6569	31.5288	22.4313	66.6097	48.0511	52.4738	52.2994	38.7922	94.3821	34.0607	14.9323
La22G00267	94.9031	90.9174	100.473	33.6054	42.9014	45.3368	52.4466	43.8586	41.9534	28.2423	38.785	36.432	67.412	74.8379	59.8094	32.7605	32.192	30.0455	48.7507	59.4194	54.5091	39.5339	32.8504	41.2551
La16G01504	94.9016	121.238	72.5329	68.4445	68.2847	89.5236	75.2865	66.6089	110.747	64.5876	65.2841	53.9759	54.585	119.15	43.9235	57.802	86.8193	90.3275	46.8473	90.5495	57.3258	101.946	72.5946	39.8355
La04G03125	94.8633	126.671	100.947	57.9695	55.4857	78.3919	82.7435	84.5554	130.907	97.847	92.9755	99.7487	90.7247	151.107	88.4233	86.0646	106.771	122.006	83.8509	112.563	93.1946	118.03	94.0408	67.745
La03G00177	94.7963	43.7311	56.5586	38.7213	41.5488	40.7042	61.6698	39.3546	50.7641	35.0881	47.6435	36.0404	34.4599	41.3087	37.1749	30.7313	37.3299	28.3305	42.9424	34.3978	42.7575	36.7716	27.2547	46.5309
La20G01514	94.7569	66.142	59.3829	45.9188	48.5394	52.4085	74.2398	63.5463	72.5864	58.888	60.1631	68.0211	37.7678	50.546	54.2086	51.0243	62.7469	57.7713	56.8764	49.9438	52.5125	57.0903	46.5728	53.2152
La20G02450	94.751	31.9776	58.1707	42.0911	37.9319	43.2867	62.7553	42.4076	43.7929	44.7695	42.0673	39.373	35.4273	36.361	37.859	35.1364	38.5626	31.5242	33.9947	30.8433	30.9025	31.8808	28.1242	51.8329
La19G00062	94.697	81.955	63.5637	138.697	154.36	173.542	76.5125	70.1193	99.2427	85.2154	75.3161	84.8046	51.3127	74.1789	61.9828	70.9454	81.3802	87.5459	61.4006	66.323	71.0094	75.0105	70.6922	52.4195
La16G01091	94.654	129.552	83.075	59.0239	65.2197	84.1894	35.2133	46.7164	68.6331	44.0765	36.982	37.821	61.5355	101.313	68.6206	26.1436	39.0004	41.6586	60.3221	109.036	61.9685	55.8432	33.7529	21.168
La17G00026	94.6018	28.819	40.9511	40.5132	31.3497	33.254	50.544	48.7446	48.4393	36.2242	40.6356	36.5244	26.9435	31.8031	28.0256	34.5675	27.8501	26.0277	28.4666	31.3649	25.6976	33.68	26.1208	39.067
La07G01258	94.5269	107.479	67.3805	6.04009	7.16193	6.30099	24.4392	6.49791	13.4952	46.1132	19.4041	19.5436	68.1825	234.337	54.7126	14.6185	41.915	35.7268	122.472	151.265	142.634	29.0718	15.3926	12.811
La15G01008	94.5211	180.445	139.734	163.701	131.253	149.9	230.358	148.415	351.711	366.701	259.019	267.188	148.571	422.866	124.402	391.334	507.513	741.007	188.565	289.203	198.847	627.433	521.031	198.939
La16G00295	94.4302	133.469	82.4858	53.4143	44.8537	55.2841	54.0199	43.8339	70.2965	60.1416	54.5386	50.4721	61.5096	98.7022	58.4758	54.9049	73.7282	76.6831	54.3497	91.4866	60.418	78.9186	57.1492	42.6663
La24G01294	94.3922	115.158	47.1625	55.9039	46.3607	68.3756	52.3094	92.0476	79.6487	50.6043	16.3278	29.9715	45.0252	106.172	59.8473	39.4174	52.2534	48.5274	35.593	120.157	40.7913	90.2624	41.8094	30.204
La16G01063	94.3848	26.1665	51.4934	45.9934	44.2832	45.6001	53.5316	54.2537	49.2009	38.26	37.4485	45.0124	24.5664	30.5567	24.3715	31.286	30.1117	26.5695	24.3622	21.2836	21.005	32.1974	26.991	44.5526
La04G02070	94.2621	22.7958	42.3091	49.7844	41.286	36.6635	58.0777	49.3279	51.9584	40.2459	48.3157	49.9276	30.0238	31.1301	26.5593	34.4956	37.7055	32.9502	27.1862	25.875	30.4944	30.2738	30.0125	36.6486
La12G01439	94.207	160.373	126.79	49.1199	50.1169	79.2399	67.0247	75.846	72.9852	80.5935	72.4278	85.8846	139.718	135.393	153.392	94.6044	90.0743	100.408	153.398	135.44	150.382	89.9506	92.9268	93.464
La19G00813	94.0928	92.3526	65.459	45.3712	39.2916	51.5567	32.9083	41.0971	69.3836	54.6309	50.2879	47.519	35.8035	106.071	38.3661	55.2994	76.9639	90.9814	55.93	83.6425	55.8133	102.778	60.1745	44.4562
La06G01259	94.0829	102.245	100.124	81.6463	75.829	76.9997	98.8549	76.2525	89.8766	85.4116	65.8256	87.5497	97.7976	99.9114	92.3814	84.239	85.4507	81.2418	93.7812	92.7829	96.6752	84.2421	81.3734	86.619
La22G00926	94.0735	132.264	99.58	89.0817	102.25	141.254	62.9168	63.6529	84.2202	58.3159	54.2017	53.1708	80.5389	148.052	78.7411	61.4467	77.1805	80.2328	85.798	117.918	85.8625	89.7265	55.9837	45.39
La04G01176	93.9909	139.859	99.5549	38.2202	43.1163	48.5197	39.472	29.8843	51.551	35.4708	31.0692	35.975	78.9331	119.717	79.6993	32.3664	39.982	42.8646	84.9897	113.577	80.8394	42.9591	35.1208	22.0821
La17G01553	93.9721	119.945	41.1498	10.4228	11.3683	15.5125	5.30168	11.135	20.9457	8.52572	12.3248	3.60342	14.2915	41.0084	9.14724	2.23538	5.25639	6.31305	10.0456	59.566	12.6296	11.0351	4.71255	2.41032
La04G01453	93.9043	76.9896	62.5044	55.6498	49.7373	57.7606	38.2477	42.7368	71.16	55.4222	53.3045	50.2945	30.2986	78.8822	38.6297	40.9095	61.3117	54.2868	39.4667	67.4099	44.7986	72.4899	45.539	40.1302
La13G02071	93.9001	90.9813	84.1144	121.845	127.652	113.948	106.772	106.714	140.622	148.467	155.633	137.651	74.5907	89.8449	64.7847	110.388	117.969	130.931	88.0321	94.319	96.6682	124.525	103.51	50.8295
La16G00335	93.7992	76.537	69.7836	108.627	125.435	96.6567	121.981	89.0384	116.447	57.2731	57.956	67.72	71.9613	78.4537	76.787	66.193	61.0415	68.6227	55.2323	101.462	64.8726	70.1665	62.8325	39.4771
La10G01618	93.7704	28.2123	49.8013	33.9538	24.5111	24.012	45.7237	27.569	31.8704	22.3403	28.8255	28.1776	23.1869	34.3157	21.5742	19.0827	25.3001	14.3007	24.3984	24.3029	22.4905	23.998	18.0197	22.4597
La21G00618	93.7245	37.7976	47.9667	40.756	41.0309	43.5262	99.7677	52.6084	48.4116	43.0048	56.6474	53.2162	28.8812	54.7549	32.3117	35.8164	34.4816	25.6058	37.3156	33.6111	35.3239	29.9337	31.7609	60.5345
La05G01978	93.3484	151.322	168.396	48.1414	74.7937	53.0116	106.037	72.5735	69.5133	74.2196	55.6737	65.4203	96.887	130.576	135.119	61.1807	78.771	81.036	115.198	145.698	97.8812	78.9558	58.6514	102.595
La22G00207	93.2221	18.6747	85.6569	3.08776	25.2589	13.6757	5.62807	30.9333	2.28235	5.33213	3.18312	5.0033	8.84917	10.1318	16.7394	4.06168	5.14554	1.9761	2.84883	3.69982	1.15527	8.07539	3.19107	22.3965
La02G01505	93.1853	62.1277	72.7839	65.9342	74.7427	91.9816	85.4198	78.3508	83.6062	67.7471	62.6769	76.4569	41.7565	62.6734	40.633	62.6447	53.2134	54.8753	37.2703	47.4649	37.5879	61.2416	56.7301	73.4937
La04G03459	93.1789	20.8469	44.76	46.308	38.8185	41.9179	92.2716	45.9999	43.6358	32.6874	38.5963	40.9174	23.3047	25.5918	20.7478	25.9141	31.1285	21.6322	22.6097	16.8335	17.6249	28.7603	21.5319	40.647
La17G01516	93.1623	108.72	191.872	17.0686	24.9907	40.4066	20.8074	44.9758	26.3349	39.2937	21.4303	56.3831	100.529	107.356	125.119	68.909	39.9809	46.0191	103.451	115.943	118.294	43.2946	65.4165	123.942
La05G00259	93.1137	132.024	153.992	51.0024	52.5139	49.881	33.5607	42.31	25.0157	24.9418	25.235	27.2163	127.622	84.3572	159.079	40.0317	28.547	21.6573	80.3807	99.3976	109.673	35.9142	32.331	41.2415
La16G01470	93.1035	87.9546	120.048	74.5432	70.2881	67.7562	67.1844	70.7663	68.9624	59.7557	56.6948	53.9668	91.9943	72.3867	112.526	67.1016	70.2045	61.994	57.5645	63.5101	73.2113	84.5315	66.1941	82.1697
La00G00103	92.9732	21.3526	49.8514	47.5287	37.9189	36.1234	51.6252	47.397	41.6129	33.4999	35.907	40.4165	23.8647	25.6224	20.0663	24.7575	20.3278	19.5491	21.1371	21.3322	22.5816	26.2632	22.407	36.2257
La02G02362	92.9419	45.4742	65.1373	49.41	48.3855	55.5309	95.3592	50.2791	56.7995	55.3076	48.7863	43.3559	36.1615	37.1595	43.6573	46.3561	38.8642	40.0537	42.118	43.9204	33.042	39.3282	26.4196	64.9144
La20G00269	92.874	175.91	105.565	173.335	174.327	209.529	168.594	163.694	245.127	175.306	147.402	153.223	131.915	213.579	134.992	183.985	226.517	256.682	161.356	194.567	159.527	212.88	192.198	104.814
La23G01441	92.7283	46.2763	64.445	1343.21	1134.73	1321.96	288.701	244.1	378.805	159.096	150.737	137.401	30.8802	67.4911	42.38	73.433	83.5185	82.1853	43.7718	57.5602	51.8325	78.5621	68.9996	54.1435
novel.1199	92.7097	84.6482	108.44	61.5681	70.3381	64.4685	56.9882	67.7161	53.1937	65.0374	66.3635	62.5491	73.4845	53.4739	89.4114	60.652	54.7183	47.0845	46.3987	50.6967	64.7206	60.0539	53.0678	68.9706
La26G01881	92.6499	100.605	141.855	71.6468	78.5832	114.96	123.746	111.782	96.6888	94.5666	77.6204	77.7942	90.2486	75.9598	105.11	68.3904	57.7745	60.5663	114.693	80.303	76.7637	76.7495	55.4408	96.9388
La08G01583	92.6317	64.385	62.0587	64.6173	57.3511	63.6771	61.8093	47.719	66.715	54.2505	61.5583	55.9705	49.2584	92.0347	49.8662	58.8846	64.5495	73.8324	62.6116	65.5822	65.4035	81.9447	56.8013	46.1558
La17G00176	92.5784	39.3073	48.6568	36.9278	30.2739	35.2884	64.5414	45.5125	51.4091	32.143	40.6408	41.9723	26.946	31.6605	23.8128	28.5447	28.1177	23.8798	30.9568	29.5683	22.6579	30.2075	24.0057	41.9776
La18G01581	92.5408	79.2996	161.866	23.8743	26.8296	17.4905	48.6654	64.9655	27.3554	26.9179	22.0373	17.6533	56.4357	76.1918	127.3	27.7405	40.4601	26.5801	57.2828	88.978	44.3981	38.6606	31.8085	99.7922
La01G01822	92.501	86.8337	63.8825	68.0269	81.7621	73.9407	48.0517	47.5944	73.9212	54.2382	50.3441	40.8326	45.8259	167.102	47.3628	36.7387	45.8407	50.6911	62.3518	110.857	76.7909	59.2462	42.6529	35.7884
La19G00753	92.4309	121.659	106.563	17.9126	18.9236	29.6204	34.6185	34.4473	52.6354	132.61	80.3251	56.5913	40.7521	172.02	32.1196	55.5094	126.97	100.353	76.1587	84.5868	61.8519	123.57	60.2873	85.0032
La06G00914	92.3103	124.933	176.174	17.1437	17.9196	21.1024	12.9351	24.5811	16.7692	32.4439	17.2572	39.3056	86.9311	79.7726	116.166	36.6698	36.3541	40.5078	100.212	118.159	89.7993	41.6088	30.1521	68.2656
La12G01776	92.2805	122.98	71.7641	26.4083	22.8295	23.5886	21.3405	27.556	35.9399	38.5183	36.797	32.8185	68.1677	101.522	58.5709	35.7851	43.0515	45.1816	65.3309	107.99	76.4723	53.2429	47.4417	34.1374
La16G00923	92.279	77.4945	90.079	10.3596	15.4286	11.6368	24.552	28.5011	23.5576	29.0084	34.7035	24.892	64.1783	52.0355	85.6296	41.2891	29.8973	26.6465	45.8418	51.004	39.4963	55.3065	35.4033	59.0432
La22G01950	92.1866	62.2953	78.0662	83.2504	55.8092	52.0098	95.6325	78.0534	92.1443	80.841	72.4826	107.817	79.3898	80.3545	121.299	112.333	81.53	98.3064	114.863	90.7067	130.424	66.5762	92.9586	83.9189
La23G00801	92.0537	96.6576	272.508	47.5468	43.2073	32.8359	71.7845	67.3012	20.4314	42.7869	28.8263	65.6316	104.161	84.2487	110.616	67.6643	56.4902	40.7767	100.31	89.6747	88.8201	47.8696	54.4639	160.004
La01G00181	91.8965	82.0426	82.3538	91.3691	98.0882	139.709	93.5895	78.885	102.973	51.247	60.1179	56.8937	52.4561	73.4604	52.0077	41.4614	49.2122	47.2074	43.6239	78.5749	56.6222	55.6119	44.8244	49.4916
La04G01307	91.8425	55.1928	62.6504	49.6805	42.8778	59.8302	52.1558	59.5622	65.9923	61.4191	64.4473	67.0505	37.5008	56.4771	43.4263	50.7041	66.6103	58.3136	52.7732	52.0872	48.4812	62.2431	49.5583	58.3428
La16G01097	91.7818	59.5763	83.2915	68.7037	78.9806	70.0997	46.0994	61.4217	61.4014	45.0346	46.2306	50.9949	59.9486	49.5906	50.5122	38.132	37.2275	32.6436	43.5787	48.9081	55.9514	39.305	34.8288	36.5906
La21G01543	91.7752	190.704	150.852	93.8492	81.4244	89.4612	62.5341	88.3126	106.792	92.7377	77.093	82.5363	143.656	155.351	181.025	81.7569	111.225	116.057	182.008	173.572	165.706	105.474	88.7503	75.5617
La18G00947	91.7402	63.1466	112.938	1955.2	1933.82	2721.97	194.35	174	80.1786	144.361	169.261	189.306	49.5684	37.5441	57.8441	198.11	135.616	114.817	33.49	39.8578	40.9838	140.857	141.23	177.5
La20G01337	91.7019	172.429	116.886	100.196	95.1642	124.602	106.525	81.3446	116.165	94.3925	83.3827	85.3083	154.381	162.57	140.805	91.9891	103.131	117.809	147.187	165.908	149.427	104.75	92.7202	61.7885
La26G00683	91.6649	30.5679	48.4419	36.6621	30.8794	29.3824	70.7609	39.5593	38.7518	39.8373	41.2773	35.3021	29.2262	36.0399	30.8448	32.1505	29.7971	29.0494	39.4626	31.0251	37.3268	34.5756	28.7673	41.7005
La06G01828	91.662	117.607	74.0605	60.265	51.4937	70.2981	51.8054	47.4155	77.1667	50.7986	52.848	58.4594	39.6574	85.137	59.6206	50.8227	67.5209	73.6557	52.9921	78.5243	61.8495	84.1167	66.8249	55.9473
La05G02124	91.6504	64.999	76.2196	72.2781	81.7166	86.3069	86.9414	89.0186	83.8238	87.4975	71.8514	83.3883	56.086	93.4359	61.202	76.1343	84.9071	78.1145	84.1736	75.4545	60.7373	62.8724	67.0324	98.5397
La26G01626	91.6155	90.4664	68.9054	74.7161	72.8897	67.163	49.8465	51.8209	73.6197	46.7312	57.0276	61.2573	65.8367	85.5988	68.1007	42.2594	48.3933	49.788	72.086	82.4138	77.3443	52.3484	43.4713	33.6557
La25G00065	91.5387	21.7876	47.4512	36.2791	38.6744	40.1599	61.0798	42.8522	33.9608	34.0109	37.2554	34.3276	23.4188	30.7766	24.0154	29.9786	29.4705	21.6657	27.6212	20.8195	23.6757	26.4891	25.2824	40.0711
La05G00214	91.4565	62.9391	78.7191	87.2559	58.8964	57.1712	84.3589	81.9901	112.202	66.7113	74.2819	92.3085	66.5971	63.4548	92.0733	82.1101	74.1291	54.6743	98.9217	65.9116	84.7099	76.5608	80.8767	92.3948
La27G00248	91.4216	86.9004	82.0595	82.6261	87.6051	91.4639	61.2564	62.618	82.7007	56.5064	59.584	51.9678	50.8985	69.8847	55.0316	44.0415	58.7686	59.0507	46.9587	67.3121	49.6636	76.0133	47.5144	50.2195
La02G02352	91.3695	122.359	87.5344	63.4205	60.3576	81.5279	50.6195	72.5581	103.668	80.3595	89.2221	74.1037	64.8277	103.834	74.6106	56.2763	63.0821	71.7655	80.5369	95.5602	88.0692	76.5083	67.4952	55.1691
La04G02625	91.3285	99.1566	71.0558	53.7027	56.5989	68.4908	60.2962	66.5567	105.627	80.3932	78.0076	70.6488	69.1711	106.293	52.6304	82.3392	123.267	116.578	55.9558	89.6181	62.3683	156.949	105.516	64.3501
La26G00750	91.3184	91.9814	88.9612	84.6877	108.098	69.6197	135.429	96.2649	72.5003	89.188	114.79	101.162	134.493	100.104	141.09	109.127	107.952	100.439	127.346	103.166	150.058	84.5498	104.449	103.428
La09G02972	91.1807	114.268	78.7261	102.202	82.816	85.6006	55.9302	87.8979	112.995	67.1691	87.9937	74.5734	64.0302	105.945	84.4745	81.4459	86.0304	87.3126	72.7218	100.835	92.6286	103.199	100.46	94.5388
La23G00041	91.1793	218.476	134.564	184.973	184.795	221.739	206.243	146.381	165.1	151.78	122.802	123.831	187.313	265.762	185.479	188.521	195.786	215.168	246.916	262.471	216.415	168.277	185.8	211.416
La08G01939	91.0938	81.0971	75.0987	78.9507	60.7683	78.9546	68.6693	62.945	92.7725	79.6471	87.025	76.2519	50.138	78.9688	55.2099	70.3111	80.798	84.97	56.8097	71.2974	67.4298	91.1229	74.5919	52.7503
La01G03314	91.0051	66.0501	72.6591	52.0588	38.3055	45.7217	79.4155	49.5742	42.6399	47.0259	54.5913	47.0371	51.3384	68.7114	46.6015	34.0661	39.1588	30.5826	73.833	60.9346	46.6226	37.0783	30.7248	39.7618
La13G02070	90.9618	93.4171	88.2077	113.398	120.801	120.303	125.637	126.442	176.237	166.133	151.958	145.346	84.3943	99.0638	70.0282	110.997	121.826	141.86	87.586	89.0052	110.871	135.787	111.177	57.8261
La11G00258	90.883	150.964	35.3428	92.4517	72.2781	82.721	60.4224	54.0273	92.7011	78.0405	63.8676	65.3477	41.2432	79.3338	90.9712	39.4314	62.3253	44.2142	59.7919	129.716	33.5217	53.4253	62.17	19.998
La04G03316	90.8806	103.047	183.788	59.0703	57.3511	71.9693	72.3852	80.1912	49.8149	52.0604	34.8434	49.5079	127.364	84.1866	140.152	59.428	51.6517	38.4583	101.567	90.2838	86.5771	53.1443	59.8133	135.932
La08G01661	90.7096	105.438	83.8576	50.4235	56.8656	75.6921	36.456	36.3891	60.1657	34.7737	36.5172	26.6921	74.4487	99.7393	58.0443	35.1803	51.4696	47.0501	69.7824	106.539	75.0021	58.855	31.79	33.6111
La15G00239	90.6998	196.769	69.924	73.4582	69.7627	95.4002	68.7014	100.849	40.4303	69.7968	123.656	71.6869	160.917	299.077	143.966	144.592	225.35	166.154	171.013	240.111	191.103	139.634	81.1154	74.6118
La27G00222	90.6998	153.105	106.065	110.787	105.389	127.732	138.471	101.717	138.245	105.001	102.869	104.15	114.419	159.698	107.004	87.7928	118.865	130.204	121.262	138.932	126.544	121.955	98.1923	60.6221
La18G00857	90.6408	47.4751	35.2363	28.8576	33.4862	42.7141	21.6103	26.9221	35.764	26.1696	32.6653	22.0362	9.31591	35.3039	8.09288	19.1999	32.9031	29.1974	14.8337	35.1541	12.6946	41.7949	21.3732	23.1063
La01G01066	90.591	22.0607	41.6851	43.7073	37.8608	35.5214	67.547	45.4143	43.4095	34.9972	42.5884	41.6096	24.8902	25.9977	17.864	29.7095	36.6755	23.6911	25.1367	20.8569	20.1813	28.1415	26.6965	39.1854
La17G00239	90.5036	203.377	125.651	354.445	282.543	234.935	325.343	256.441	252.847	204.047	174.219	252.71	303.461	101.792	352.61	371.054	204.854	206.595	238.629	147.2	188.246	120.384	289.391	231.871
La22G01947	90.4341	127.757	145.793	60.0875	82.3048	79.9376	79.779	81.8673	56.1647	60.095	40.2597	53.6584	111.29	127.236	115.992	95.5644	66.4209	55.5939	109.482	151.553	95.5756	52.9778	71.0778	92.5024
La22G00420	90.3896	92.2209	87.1209	23.9362	16.9698	16.9346	55.7023	30.5736	29.9891	34.1552	31.3522	25.2773	75.6946	59.3419	47.2253	31.8281	46.396	41.5791	61.7561	40.0635	30.7748	80.4551	42.259	55.037
La12G01908	90.1869	51.6368	95.6253	48.7919	83.1452	55.3441	67.4525	41.2009	42.3988	18.2187	44.6015	27.6561	25.6763	54.8119	35.8353	18.0563	56.1246	38.9793	23.0162	93.5349	57.1934	72.1066	18.7905	24.7231
La04G00470	90.1393	37.8976	58.2887	56.5428	49.2651	54.273	62.6901	62.0657	73.2704	57.9745	65.575	69.6034	36.4077	47.4566	37.7667	52.3721	53.1563	62.5988	41.5708	38.5068	43.3623	52.3813	45.3476	55.9611
La18G01398	90.1216	74.6472	96.835	23.514	35.4466	23.131	27.8684	38.3543	25.7499	25.3297	28.6109	28.5833	64.3251	101.759	85.4974	36.1302	31.3881	29.5268	45.854	76.3404	83.9458	64.8429	41.7207	43.6389
La06G00844	90.0928	77.109	72.5877	87.7276	74.9984	82.5349	77.4313	69.9411	106.638	82.6979	89.6875	76.7675	56.4131	93.5498	61.1866	77.1675	101.424	95.4444	63.0982	73.1609	63.1033	102.408	86.9276	62.4813
La11G01979	89.9908	25.3861	51.6686	8.33745	18.3813	28.9636	28.5934	25.4095	25.9336	51.5634	92.6747	15.6602	6.79587	49.9234	11.5396	2.98853	23.5701	24.6935	30.5455	13.6711	7.01705	64.6192	8.92253	57.6328
La04G03029	89.9727	25.4821	42.7618	39.1159	40.9567	32.6321	51.2269	43.9393	43.6814	35.27	37.8068	41.4396	27.4483	25.7349	28.9736	32.6151	32.2217	26.7443	33.1032	21.7962	30.1507	32.8425	24.5989	44.5995
La01G00382	89.9478	97.8333	169.378	49.6093	70.997	38.4641	42.8388	57.3642	31.0675	41.434	36.198	35.517	129.447	71.7022	168.61	61.9455	42.856	37.8655	74.6311	86.3477	114.497	60.7858	54.5402	67.7316
La08G00095	89.9412	104.819	120.175	107.055	107.566	97.2448	114.533	98.1682	75.7975	102.56	93.0923	97.8937	124.046	98.6943	135.554	122.676	108.975	96.5434	153.66	110.068	116.72	97.4083	110.587	144.478
La07G02014	89.9403	115.903	98.5202	52.915	60.8252	65.1741	83.3663	78.6823	78.3425	82.3052	96.4072	65.7269	76.2468	127.189	82.0576	98.5361	127.308	103.216	61.4221	95.9245	70.1927	193.118	107.351	140.938
La03G02850	89.9249	28.0792	52.5863	42.9259	38.9565	34.9912	44.1884	40.5134	33.3156	31.4147	32.2783	33.0635	22.0432	33.8285	21.298	21.824	30.7197	25.4492	22.8696	17.4982	19.751	28.3515	23.814	38.4079
La25G00092	89.8414	82.1703	57.5655	59.5313	49.0754	62.7066	58.789	52.2645	91.4531	71.6839	73.1497	76.9165	39.6092	92.6106	38.449	53.7163	70.7597	70.5358	51.2687	67.5843	50.2452	72.0834	55.1845	39.4394
La14G01546	89.8291	180.464	123.38	137.359	132.526	198.602	105.294	109.514	125.128	75.3151	100.86	92.4373	126.217	117.171	138.348	88.2974	85.5428	90.1918	84.5156	100.105	90.2611	89.8894	93.3986	61.2991
La23G01107	89.741	113.013	65.5928	127.552	153.757	204.847	54.6024	68.6747	100.816	65.884	56.0578	45.4075	50.5453	75.357	46.6902	45.7196	59.9234	55.421	45.4414	92.07	49.3553	61.3648	45.5712	46.2827
La20G01477	89.7092	177.442	156.45	30.4651	48.4583	38.6391	44.2938	93.8847	58.2247	59.9233	88.9872	41.0342	97.9972	116.841	116.558	65.2511	77.6995	91.0673	48.5735	165.195	108.168	124.933	155.498	88.6909
La20G00148	89.6812	65.7917	124.345	71.0078	65.7142	61.5126	97.6851	120.951	146.961	128.227	93.6212	114.036	74.1772	79.6263	81.2096	93.466	87.8508	89.2804	67.002	67.9617	83.2515	82.1415	100.748	117.876
La07G00002	89.6107	85.8408	116.767	104.867	107.584	89.2502	100.181	85.5407	62.0829	93.0754	78.0176	85.1787	117.963	100.932	120.065	127.781	88.1153	76.4638	119.277	98.6765	89.3703	82.5892	110.327	121.925
La14G01088	89.5961	23.6389	57.7404	5.88146	10.0893	8.36325	16.9654	23.9831	8.32048	19.7512	18.0606	18.039	21.5789	29.45	35.3384	21.4596	28.6587	26.9674	32.4035	17.0356	13.1879	23.7894	21.4982	101.004
La00G05604	89.5862	70.3379	70.3167	22.4293	17.3625	59.0016	39.9311	77.3332	71.9522	74.8369	44.5891	79.9767	68.4418	73.5661	51.4726	37.4142	43.9123	39.8729	55.3555	26.4553	25.0992	54.1262	71.2131	101.125
La23G00105	89.5143	95.0633	88.4985	81.3736	62.2822	88.5601	87.4959	64.8857	84.4158	63.0475	57.9682	62.1572	56.2913	66.8254	72.9273	60.7196	50.4538	59.8116	52.6838	56.0675	57.8357	57.0708	59.9843	65.8318
La08G01612	89.4808	175.22	105.896	66.0847	62.5236	79.7257	59.5528	55.3684	94.0837	70.2635	70.3719	59.522	126.183	160.454	115.865	76.2301	90.1223	101.994	122.827	146.259	118.562	109.966	86.7695	49.8707
La17G01294	89.4611	206.913	123.493	64.6464	65.3676	58.0032	107.028	67.8705	102.561	103.887	88.4858	75.4171	152.357	232.75	139.254	59.6846	86.2352	84.174	231.392	251.241	207.391	76.0455	69.4914	70.0141
La19G01485	89.3819	88.8378	94.2271	57.2163	47.1316	57.143	87.2094	57.0543	59.0435	65.0755	52.1022	52.2271	97.0711	83.2077	93.4609	68.0466	69.667	64.6427	85.2657	89.6051	72.8326	62.3409	57.4238	67.1185
La17G00690	89.3698	93.982	97.4677	51.4627	53.4023	46.1284	58.5348	54.7777	72.2746	51.8401	47.2007	42.2932	83.2082	91.2067	59.4571	48.1957	49.7754	35.941	68.8184	94.9044	53.6794	44.6084	45.0591	41.433
La18G01626	89.3354	49.0403	65.8551	56.2787	46.2379	56.5332	75.6006	49.2546	50.6538	44.8342	44.7285	46.1465	41.4552	54.8399	44.4215	36.067	40.2881	35.8463	49.779	50.2709	48.4609	34.2629	29.234	45.8994
La13G00759	89.2733	106.505	86.487	120.346	122.024	118.533	165.029	113.478	122.428	99.1385	89.7542	107.08	98.3978	93.9486	101.514	88.0095	86.6422	85.4061	93.3389	91.1132	95.7782	76.5047	82.4745	67.7098
La11G00683	89.2588	79.1562	120.126	85.6732	102.532	93.5396	83.7665	62.7688	58.7326	40.2872	43.8147	49.8029	99.1378	62.2082	109.889	40.4991	27.2022	25.8462	74.4764	49.0227	68.8964	42.9464	32.5016	50.7775
La01G03226	89.1217	93.6811	87.7524	70.8676	69.5825	86.3156	79.5833	64.6053	75.6847	48.5733	56.9253	50.0876	66.3065	97.5377	70.3591	46.0738	51.9535	51.8869	61.0463	89.9889	71.0358	58.2115	48.6175	42.9735
La09G00179	89.1148	137.283	88.3298	77.812	74.3725	87.8785	88.2116	76.2372	110.311	78.0681	78.0937	75.0955	76.5575	117.448	84.116	76.6564	92.6173	89.8449	84.0644	110.071	89.5586	89.1404	78.2867	79.0065
La09G01950	89.0367	20.8778	47.8165	33.0015	23.6997	25.8516	32.5759	31.8999	24.0915	24.8417	21.4288	27.1252	19.4388	25.2947	21.6485	16.7765	19.5591	15.5788	21.9314	13.8743	17.5042	23.4512	17.7282	34.7584
La14G00901	89.0133	22.3953	44.4189	45.768	35.245	35.1719	55.2809	50.0107	45.7492	38.707	42.5063	41.9899	22.2171	23.0923	24.349	27.5791	30.2309	24.998	26.3187	18.6149	22.0947	31.4696	26.9728	37.6646
La17G00673	88.9855	59.9041	53.1001	41.4718	33.1028	27.6277	17.0039	24.7863	32.187	31.182	49.7712	33.6207	25.3852	70.3461	29.8653	38.1867	47.5282	40.0529	30.0883	56.5251	34.2902	64.6282	47.4266	28.5197
La26G01360	88.8147	110.831	163.503	180.48	188.295	57.1128	140.894	127.815	138.881	162.024	153.771	175.967	178.632	131.624	242.85	259.294	220.018	198.84	123.556	143.353	169.55	107.3	144.78	139.271
La05G00645	88.7938	41.5429	58.8052	40.7818	33.6256	36.8618	71.1225	63.654	67.3941	48.7146	49.1069	56.6411	32.0497	39.1771	31.7565	50.4795	41.0485	37.4625	41.0814	30.3229	35.4707	45.3635	42.4807	54.2333
La04G02849	88.7648	194.458	119.744	130.515	139.381	168.427	132.552	108.614	113.605	107.07	91.1667	98.3471	148.343	169.401	168.213	115.812	120.026	106.153	165.381	148.357	138.775	100.358	106.369	133.939
La05G01131	88.6019	82.2487	65.6296	105.466	205.235	116.441	89.9196	101.811	123.213	76.6535	70.1273	63.0498	79.3835	128.664	83.7093	61.8305	81.143	64.8259	94.1868	108.257	86.6953	65.5784	66.2962	66.9593
La25G00705	88.5624	148.418	134.044	2063.86	1375.53	2295.77	604.601	800.684	886.617	601.778	480.553	500.036	127.143	171.99	188.558	298.004	296.053	337.584	174.93	180.787	147.393	275.819	301.48	230.497
La05G00245	88.5624	52.7527	92.0532	35.8549	33.9937	34.8328	42.3102	44.0039	32.1757	31.5155	26.5093	38.6803	62.7421	41.6889	77.9594	56.5198	45.6553	33.476	58.4347	41.8734	60.1086	47.0729	41.7726	70.9148
La09G02626	88.5372	218.512	160.478	76.0505	99.3984	93.4409	33.2303	52.1999	51.8602	33.6766	16.5397	20.6075	55.4344	180.954	55.5441	20.7499	37.6136	21.5908	73.0294	154.866	55.3132	24.9297	29.1037	67.7033
La26G01169	88.4728	25.249	44.1372	34.1898	27.5313	28.9456	33.0157	36.7266	35.6569	32.2394	37.2217	32.237	22.3842	28.0464	23.2637	26.7642	25.0202	22.7599	19.7503	22.9239	19.624	27.625	20.8873	42.9211
La15G01219	88.362	65.4669	67.8809	43.6392	42.9987	43.5944	52.1266	54.1617	72.361	60.0671	66.7989	60.9267	50.259	72.8929	55.7639	47.7018	50.6517	49.7423	61.4135	56.2022	57.16	51.7471	47.3897	47.1675
La10G01437	88.3191	38.9057	55.747	44.8986	38.3394	41.7059	65.2089	44.1904	40.6544	36.9173	34.4392	39.5119	41.4124	35.7381	34.0571	34.4518	35.8673	38.6483	39.7891	33.5503	33.1016	37.6895	33.5569	58.3714
La09G01829	88.2983	18.8664	37.2304	36.9301	31.4104	28.6029	51.0224	38.1889	33.9036	26.8401	30.8895	33.026	16.1147	21.126	18.7997	17.8135	22.0433	16.5769	19.2544	16.4018	15.2653	20.5406	17.522	31.9468
La04G01621	88.1347	31.1404	48.0762	53.3654	38.5524	43.7353	36.1989	41.7457	43.9344	29.654	38.9682	37.2533	27.1031	30.6866	26.139	25.1506	23.4737	26.1982	28.2327	23.478	24.4147	24.958	22.072	32.7426
La11G00839	88.0379	123.594	75.0394	43.1497	50.6605	58.378	27.2862	24.5411	41.8616	16.6141	21.0478	17.0439	61.8784	95.9024	61.5279	15.3291	16.3278	19.2074	49.5169	100.74	62.9006	23.1636	18.2218	10.9994
La10G00771	88.0257	192.635	108.319	109.609	116.205	141.205	134.996	117.118	184.852	110.709	106.62	96.815	149.293	166.64	136.831	113.546	107.134	122.097	129.828	156.707	154.326	96.1644	110.764	62.9473
La12G01541	87.9653	96.5751	100.802	83.5224	90.8559	109.058	75.7423	90.3937	84.6626	78.6421	68.9124	89.9817	85.5092	101.884	111.672	69.2269	85.8574	92.4597	95.3879	104.03	135.083	90.6548	78.3388	86.5904
La09G01101	87.7037	51.8376	64.9358	43.893	37.1367	45.348	70.1626	48.5447	48.9007	43.0563	43.4873	44.2703	40.0541	41.5768	40.0103	33.9107	36.6187	33.6689	36.1022	36.8155	39.6234	37.8461	31.4153	42.2719
La11G00136	87.6892	21.9725	44.1313	29.4885	22.7935	20.0176	40.6757	33.0055	32.6276	23.6449	26.845	22.9481	23.3494	28.8176	19.7095	21.8792	21.2465	17.5463	24.3679	16.0015	18.9741	24.1836	17.6302	25.2485
La02G00574	87.5698	98.4305	152.218	33.7406	38.842	47.8903	72.0489	78.7813	54.2574	68.5509	72.487	60.7776	82.6528	77.3904	85.1692	71.8311	69.4473	64.9179	73.9236	92.3613	68.3128	74.3833	70.0455	92.1432
La07G02064	87.5402	168.004	79.1312	76.5833	72.4953	102.271	71.8089	69.7985	123.564	83.4849	75.1798	70.8874	74.6726	132.944	77.489	73.9991	105.436	112.238	83.2393	137.905	76.7222	127.363	91.1046	58.0204
La07G02212	87.1467	55.3325	57.2086	52.4167	42.8785	53.7499	60.5264	67.7326	89.6464	80.0024	84.8893	82.6617	41.5591	64.7261	49.9573	85.1273	92.2103	95.0733	53.7207	61.3178	58.773	82.5623	79.8027	60.5614
La07G01246	87.0675	54.6861	36.6894	34.1344	21.0884	13.3454	34.495	11.8168	28.1561	31.5784	16.1693	11.0289	12.4339	86.5531	10.4638	3.5649	19.4382	8.86476	11.5246	28.2674	6.47818	12.9673	3.18113	17.1857
La00G01636	87.0337	83.7346	70.4842	27.3425	80.5538	74.8971	50.5718	45.9886	78.5713	46.4546	49.3204	58.1454	61.2452	99.0023	64.4978	56.0595	51.5515	70.3549	60.8298	113.553	92.1538	37.6825	60.238	47.845
La03G02818	86.9314	99.3738	58.87	43.9347	43.2753	45.8325	50.925	63.2516	56.7094	51.4192	51.0865	33.7704	58.022	55.1633	76.1498	50.5094	48.466	40.973	75.1089	51.082	31.8851	47.3614	38.95	44.2624
La09G01395	86.9194	30.8085	39.2292	11.0375	7.39613	14.6561	62.6437	28.6654	53.0997	64.3451	72.3716	52.5849	11.9133	48.6793	13.0513	52.7434	85.0182	81.3086	28.0044	30.4694	28.0129	92.7266	50.8721	47.8392
La20G01513	86.7945	24.8363	44.9124	53.135	39.5084	47.1077	47.9725	37.8368	42.6105	34.9292	39.6986	33.8391	19.7318	29.4188	22.6129	31.6052	30.1426	24.878	25.1521	25.4065	25.1519	25.2848	21.989	29.8874
novel.7	86.7766	85.9534	109.14	155.186	143.052	129.984	101.682	99.5162	84.7876	72.426	70.6993	79.1221	91.193	87.1058	105.359	75.423	56.4105	61.7922	94.1287	90.2506	94.9396	60.2106	63.8871	80.7183
La26G00779	86.7588	103.796	109.572	102.865	94.0134	115.919	132.07	126.741	159.671	113.487	113.886	140.507	89.1572	111.494	108.863	115.041	100.6	103.239	98.8129	103.629	104.852	89.651	98.271	79.4051
La00G05481	86.6913	103.176	108.597	41.2792	37.2225	37.7311	64.4465	31.2839	53.9699	71.469	51.0796	54.019	78.8002	97.9476	89.9347	50.9449	83.0915	75.7036	151.909	192.781	92.4998	65.226	60.8225	41.0103
La26G01403	86.6776	121.232	81.2279	86.2001	74.0811	80.3671	108.635	76.4471	145.548	116.699	114.842	126.987	107.902	125.136	102.868	120.452	150.191	153.815	116.115	112.633	119.685	135.699	124.873	74.3149
La03G00184	86.5393	19.0539	32.5808	40.8299	45.2294	35.5214	79.3965	41.5426	37.5362	32.9344	36.0557	36.9294	12.4411	19.848	16.4801	30.7946	28.4993	23.6417	20.1806	12.4219	16.1443	28.5156	22.4166	39.417
La09G02034	86.5349	108.071	88.4581	14.4411	27.0631	16.1749	35.7597	36.5952	47.8887	41.5946	64.1974	32.5029	36.8715	156.578	30.2186	48.7212	81.8902	77.1285	66.8602	170.332	76.1431	97.0095	43.3707	51.0041
La01G03329	86.4531	96.0195	128.311	31.1583	35.5396	30.6828	50.3791	64.9542	56.8541	85.0155	68.6122	67.8008	90.0497	87.9359	94.233	106.087	112.679	108.476	91.1462	75.2564	83.703	109.513	91.316	130.997
La04G01746	86.4278	82.4224	88.7529	55.8738	53.6751	50.6179	54.6446	64.0416	54.7765	51.6842	63.1943	46.7981	50.8573	54.4113	58.9997	58.2763	57.0975	40.6983	45.0216	38.4435	52.7751	60.336	51.6333	67.3255
La21G00862	86.3139	37.131	56.7063	50.044	48.6468	51.5994	52.1704	46.6713	52.6944	42.6045	45.5294	40.0748	29.8363	36.2523	31.8388	32.9024	43.0142	40.6777	33.4862	34.8887	31.6181	42.7596	30.0446	45.8779
La01G01059	86.082	41.6767	58.7452	54.8559	41.5584	42.3524	79.5379	57.9999	61.0091	53.2493	36.0081	41.8047	32.4704	38.0061	42.5698	41.7715	26.3874	31.8493	36.393	25.792	37.5666	34.9416	41.593	64.1693
La09G02402	86.0727	113.748	128.566	65.1921	74.0522	68.9029	118.901	73.9557	74.6577	72.3573	67.7907	71.8172	98.2832	84.0923	119.135	72.7656	67.8677	74.3731	81.6402	101.132	93.1306	72.0859	67.1748	49.5976
La05G02117	86.0443	25.0294	37.2408	42.8069	42.7419	38.237	44.3489	34.5871	37.1319	33.1845	36.0169	34.8748	23.5157	27.6178	21.875	25.0041	33.4589	23.3668	29.0608	28.569	27.814	30.4202	18.9209	32.0548
La24G00633	86.0177	128.627	85.0254	85.7639	78.667	91.7193	101.504	70.9273	125.155	100.806	76.5737	77.0451	100.986	143.23	84.5915	78.4397	100.135	118.594	103.323	113.204	111.232	114.83	91.2868	40.2755
La26G01743	85.9472	47.0392	49.3018	18.2576	12.3036	21.0435	41.6848	32.4818	48.6758	54.2213	59.1455	48.6102	18.9449	62.8382	18.2945	38.1227	57.5435	60.4738	38.4794	38.5216	36.5348	72.6298	47.6812	40.7818
La25G00731	85.9009	36.1304	55.5872	37.0612	27.6041	35.9106	57.5178	46.5588	44.8342	33.164	42.9375	38.9487	27.5883	35.229	30.2235	29.4163	25.3258	26.7605	40.8648	30.1561	34.0108	32.4826	23.508	34.3319
La17G00504	85.8742	35.2682	77.2056	33.8581	38.3814	33.4093	28.2995	56.7459	22.5768	34.5868	29.8576	32.4538	44.3146	34.6177	41.2367	39.5191	30.4487	27.0602	33.5479	32.4985	24.6383	32.6388	33.7314	65.5794
La13G02067	85.7156	331.603	228.799	312.593	244.707	185.92	75.9691	215.793	135.97	148.081	110.592	154.1	221.608	146.374	294.58	143.38	103.18	99.546	214.571	257.413	211.123	38.6588	115.573	86.2754
La05G01403	85.6977	118.823	211.245	146.471	190.305	206.434	238.513	314.761	229.377	232.714	118.539	179.097	154.606	238.044	193.007	152.958	186.17	114.151	141.659	162.223	129.504	103.272	138.757	138.313
La14G00917	85.687	127.874	68.9498	96.0061	74.986	98.2611	99.4404	72.6046	125.247	70.5216	60.3175	68.1564	82.7257	122.528	88.7537	62.2182	71.6313	78.6596	84.104	111.431	96.8311	73.3842	69.0465	33.7431
La07G00161	85.6739	73.5042	78.3578	42.4267	40.6439	51.2476	42.1926	34.3254	28.9444	24.1859	23.8989	20.7504	40.8338	51.0341	46.0522	22.2509	28.8544	24.5345	38.1262	47.2989	37.2934	33.8866	24.5132	30.8621
La17G01633	85.5912	91.9431	62.5423	13.1093	28.15	24.5012	29.8828	37.5019	57.8151	46.3222	74.1073	45.8341	57.1072	81.2289	47.1689	51.1699	64.9311	66.8338	41.5556	59.551	70.797	71.9753	62.2088	32.1729
La20G02144	85.5439	20.4177	32.5134	520.894	434.716	512.515	159.188	131.028	184.903	102.29	124.65	107.121	13.2145	32.203	14.8152	64.4115	80.2974	75.1035	21.766	25.2852	25.4471	95.6139	61.1113	55.9947
La26G01615	85.4907	81.7164	107.109	61.5987	59.4522	63.2658	86.2758	92.5482	96.9663	94.4317	91.5161	95.962	92.2052	99.0306	95.8024	92.0592	94.546	99.1114	101.142	87.7066	85.7601	85.6842	88.6408	89.0644
La25G00457	85.4732	119.328	79.0101	79.1049	67.3501	100.014	79.6003	59.0049	101.915	81.6213	83.8187	72.5555	99.1969	170.411	87.9176	66.3214	109.746	104.989	103.57	134.164	122.975	109.108	71.6367	58.3321
La20G02335	85.4505	191.583	101.394	165.354	204.585	247.693	84.172	70.6284	69.1623	32.8829	25.6591	38.8042	285.965	156.502	306.756	42.9298	31.793	48.4758	204.515	237.935	299.233	25.5832	55.3334	21.1878
La06G01473	85.4254	77.2573	107.276	691.849	646.266	859.892	161.656	131.866	100.6	154.309	180.792	158.08	76.8568	61.9123	83.8477	171.673	144.366	138.637	56.7402	57.8545	69.0861	132.285	142.443	144.751
La00G03477	85.3762	25.2979	44.8142	28.1486	24.1614	19.281	55.7663	13.3152	21.447	23.7505	26.5564	19.7366	17.7506	20.1496	19.8072	21.5934	23.499	16.4767	31.2951	31.9191	19.2478	22.87	16.1933	23.0213
La23G01624	85.2629	166.717	164.267	111.751	84.6942	95.977	128.316	156.782	135.2	97.4185	120.085	115.209	227.946	77.9793	237.222	178.548	114.894	137.461	93.4286	100.345	121.894	88.4989	157.1	65.0858
La13G01035	85.2102	110.086	97.3932	63.5248	67.4704	94.211	89.07	80.4578	104.237	88.9565	78.4634	78.7701	86.45	107.323	88.7269	86.0804	102.57	98.2009	86.7098	113.351	103.115	94.4406	88.1804	54.5091
La19G00554	85.1268	30.9519	49.2381	49.6533	34.2002	38.1503	89.2092	52.4096	54.9179	43.3758	52.7888	53.0945	30.9871	32.2935	37.691	32.2795	35.7051	31.8742	33.7278	25.3129	31.3448	31.6521	31.3065	46.0705
La05G02032	85.0945	76.6471	66.9782	55.5038	52.7853	49.871	45.5931	86.5517	97.9447	69.3852	71.1769	74.6096	54.2927	77.8665	78.3876	76.8363	78.5552	80.2656	77.0827	60.3365	61.3457	71.1033	71.1475	63.652
La17G01188	85.0691	38.0303	47.0674	46.0348	37.6392	45.4806	66.9105	50.4111	48.9533	40.7406	45.1481	44.0187	36.5982	37.1743	34.9647	30.7803	36.4466	29.2854	32.0445	31.7684	29.5444	38.0785	29.0775	43.2185
La16G01059	84.9648	82.0646	93.1579	42.3354	51.8508	30.9779	71.4718	51.9042	51.2611	58.6629	47.2544	63.471	108.029	119.322	76.6061	73.7812	83.474	96.6589	140.794	82.2781	84.6588	64.392	77.8739	55.7426
La18G00052	84.8995	386.209	166.343	183.23	229.007	181.39	223.667	234.288	174.08	209.233	157.217	183.655	167.317	176.301	230.792	126.542	267.079	151.006	267.664	115.62	81.6585	145.522	181.058	324.173
La05G01567	84.8592	66.4412	75.5322	61.5423	44.7193	55.5162	75.5376	49.3773	51.3312	40.6515	41.9689	47.2204	54.9801	79.6275	62.8335	44.0926	35.8567	38.9553	43.5158	56.3259	48.122	46.944	38.5875	42.3069
La03G01455	84.7743	47.247	48.6644	59.7672	52.5338	73.8444	77.9781	73.7661	69.3386	78.2625	78.4835	93.0919	30.6003	64.6911	39.1914	77.2291	83.9918	68.8654	47.8052	41.3299	45.0868	61.4184	60.5255	108.196
La26G01665	84.7008	45.9934	86.2279	40.4537	43.1666	39.6685	103.247	82.9271	75.7695	54.0383	71.2851	70.4998	45.2294	39.6204	57.5765	42.9385	36.4757	30.5706	40.181	34.6272	42.7564	31.7687	33.5665	43.2658
La00G03635	84.619	20.5112	45.5508	246.21	149.037	199.165	115.179	152	182.746	82.3205	45.8421	83.0512	36.6172	25.3618	52.9909	78.7978	50.6772	27.1268	73.9572	11.3227	38.0987	32.7825	65.2886	74.5403
La16G00200	84.5671	79.1896	96.321	173.887	188.323	192.536	122.539	102.831	86.3325	86.2251	89.5507	91.2645	89.9216	69.6117	102.078	104.421	80.3296	76.6439	87.883	90.82	70.9299	81.3922	90.9532	85.9432
La06G01265	84.5361	135.767	79.5576	98.3327	106.002	123.447	70.2368	80.9718	105.014	84.7275	72.3618	67.0822	74.2631	159.376	81.5235	61.1038	90.7393	83.009	76.8566	114.658	79.5122	79.7743	65.4946	67.6999
La03G01641	84.5287	125.96	71.2699	55.1258	61.0203	76.1172	48.2497	54.4296	89.3061	56.9099	60.3481	49.2936	40.1897	90.4785	39.2662	41.7182	71.8407	64.0012	38.4287	79.1208	43.1078	73.1568	46.0191	39.7449
La07G00079	84.482	125.009	69.6708	80.0404	83.8687	101.035	41.9138	42.8041	70.7352	49.2482	42.6942	42.3263	76.2661	127.614	79.2286	36.5215	41.9751	52.0297	78.2675	105.317	82.4671	56.8448	49.1146	23.7799
La23G00669	84.4547	130.367	91.4424	107.114	99.1078	111.157	74.8293	82.684	121.172	107.644	86.5097	73.5072	92.7144	152.627	89.5136	82.1969	106.649	111.78	90.85	121.599	98.575	114.716	94.6219	62.904
La20G02728	84.4263	64.2288	54.9817	27.2663	19.4715	32.0225	41.9281	27.7787	43.3012	37.4184	43.4226	39.0126	24.3505	75.5858	25.4634	33.9576	49.447	45.4582	35.9044	58.1811	35.4881	58.793	34.5073	30.4836
La16G01334	84.3715	23.9301	47.8918	32.8863	31.2917	32.9445	52.5002	38.5156	34.7702	25.7461	31.7225	32.4644	21.6598	29.4002	22.2351	22.5868	21.3995	16.8246	18.6682	21.2141	16.879	20.1557	16.1453	32.3026
La06G01940	84.3098	78.0257	66.5263	70.4803	48.7086	49.906	68.5795	47.2148	85.4468	52.4167	53.3099	56.0358	70.7799	85.1808	79.7549	56.5541	55.8049	52.6494	81.9836	82.9403	61.3658	58.6239	53.4775	44.5127
La18G01098	84.2797	17.2089	35.1814	26.6772	21.6632	25.4962	60.5336	41.0461	49.8001	46.8376	50.5405	53.8725	13.9864	14.8906	14.1794	26.5595	36.4347	28.4846	22.3782	17.2969	17.4837	27.5735	25.5624	38.8768
La17G01634	84.2725	86.1606	55.3158	17.1402	31.9144	23.9515	48.0162	35.1314	68.9923	50.1407	67.3002	40.7165	51.3804	83.0554	47.5656	53.2812	58.7031	69.2577	42.4417	56.0259	77.7785	74.776	69.4944	37.6168
La09G02475	84.1024	29.6898	43.3593	33.2154	23.4215	25.2994	39.9247	21.976	31.3618	29.2079	33.6767	30.5336	15.0742	44.4541	20.5319	34.3026	31.6929	33.0366	20.056	29.7783	22.6673	52.0226	37.1144	37.1829
La00G05354	84.0964	139.004	72.4128	106.724	122.085	117.812	80.8216	80.3138	128.002	69.6918	51.8037	48.2358	81.965	116.328	72.1107	51.654	74.3998	76.378	83.769	117.932	90.3215	53.6065	47.2751	33.625
La21G01693	84.0916	109.546	92.1055	78.5327	83.0607	86.6475	62.7946	70.628	78.761	79.9197	64.0737	76.3908	111.71	74.0379	114.526	72.067	62.4082	71.3638	128.915	89.8223	103.568	58.9847	68.7607	69.7089
La02G00759	84.0806	29.3664	31.7214	23.8544	21.8487	20.2412	19.1941	16.9949	20.962	20.6481	28.6826	21.0214	13.0581	49.9565	14.0275	20.629	28.9579	31.4158	20.0532	28.2525	24.9596	39.8028	24.349	20.546
La09G02025	83.9694	79.2634	110.859	65.7548	65.3423	67.1435	72.3245	76.4631	63.2846	53.7864	52.4114	59.201	82.0639	66.3176	90.8499	72.1693	53.1529	45.9862	73.3761	67.6203	70.1396	51.3123	55.5197	80.5018
La21G01625	83.9502	111.693	132.837	129.799	126.294	99.0038	161.705	128.736	145.616	143.732	154.475	175.908	121.13	128.549	122.839	155.893	134.403	159.557	131.992	122.572	143.274	142.485	139.969	126.545
La14G00362	83.8112	95.9615	97.3352	89.9058	77.232	87.7298	111.481	68.1484	68.0592	63.1907	57.8605	60.2108	89.3535	90.596	96.5941	61.0123	63.928	63.8843	90.0049	89.3323	90.5687	65.6276	58.3356	54.7121
La03G02167	83.7693	72.0475	63.8557	70.3674	60.0149	58.5151	59.8332	51.9583	78.0484	55.2089	53.247	51.4502	61.6645	92.5841	53.5767	62.6754	65.1253	76.6244	53.4155	84.1338	67.9849	82.835	62.6026	47.361
La17G01176	83.7612	74.63	91.4067	66.9302	68.25	62.1624	66.6325	75.7639	76.9183	69.4306	84.8062	79.0378	100.262	77.0807	69.1389	54.2398	76.087	62.7538	65.9352	65.768	87.9073	83.6618	66.7109	61.941
La04G00917	83.7037	107.301	74.1231	69.1718	67.4277	75.2874	73.5921	64.2012	120.29	86.9567	70.7752	72.8088	68.9612	106.832	56.6093	71.9707	92.9979	94.3369	65.3976	81.879	70.1488	105.502	80.7245	58.3964
La22G01104	83.7016	125.931	178.802	72.6099	67.185	65.5817	56.3177	39.4389	60.9971	55.6845	47.6672	43.1519	67.0664	221.525	94.8033	26.157	76.0505	54.4933	57.2185	126.693	44.6051	54.0621	44.2422	89.6548
La16G00457	83.6948	78.659	158.08	20.4121	31.3673	27.9992	36.3399	62.5489	41.3509	48.8641	53.5293	30.2431	41.8825	45.3244	69.3038	50.0698	39.9324	51.589	29.9246	42.4392	27.9243	93.0613	57.9815	136.118
La17G00674	83.5898	64.1622	57.0021	35.9144	31.0511	29.0217	35.4226	25.339	36.9062	31.4474	37.6078	26.7968	33.3278	74.3049	27.4806	33.8912	49.1698	44.2871	30.4798	54.907	40.5799	64.197	39.53	30.1732
La23G01914	83.5861	123.829	77.5673	47.273	45.4177	47.1708	120.189	47.6057	84.7907	52.1042	96.8425	82.368	79.7311	91.1899	77.1122	67.125	67.8501	82.4641	60.8275	76.2094	103.67	120.48	109.324	54.0144
La19G01018	83.4344	95.7771	105.496	326.904	320.416	461.054	106.323	99.4236	108.405	133.393	124.378	134.397	143.62	122.317	176.79	161.711	164.54	191.268	145.331	130.345	146.57	183.318	180.233	165.208
La13G02065	83.394	24.3432	55.4634	31.0501	29.4765	29.3696	39.6312	36.8305	40.1643	31.8788	33.4735	40.4813	27.73	34.2407	36.589	30.2875	25.821	23.5513	35.8093	23.5115	28.3978	27.2734	21.1946	41.0313
La23G00914	83.3425	109.951	103.309	80.5806	70.0531	99.292	52.0793	47.0393	65.5353	75.7208	62.1684	48.5885	50.1899	173.475	54.7874	55.3887	85.5814	82.4426	69.8587	95.7123	51.1618	100.292	55.2784	76.585
La05G01597	83.2756	77.6985	64.418	87.0707	66.8177	82.2932	46.3921	70.3842	118.179	61.6539	54.5068	48.627	52.0518	71.3109	59.3106	53.0413	59.0467	64.0953	65.3912	64.7634	61.8937	78.2458	56.5282	37.0441
La07G01998	83.1306	114.354	98.041	3.52887	5.89374	14.2085	18.8475	34.0266	21.6824	19.6447	29.2098	17.5978	17.2915	61.7912	47.0168	9.71271	20.7627	15.6206	28.8952	63.822	9.03215	45.5158	14.8917	70.7257
La14G00284	83.1156	72.3243	71.0565	75.4121	76.802	72.1865	81.4738	56.5737	96.5725	91.7825	96.0987	85.092	65.3522	86.2988	58.6751	78.1959	97.9258	96.6896	75.5215	80.0943	87.4019	95.9994	82.5792	50.4865
La02G00784	83.0186	37.6222	43.8298	46.9399	37.7983	51.3836	73.6812	52.3515	59.0376	62.927	58.0407	67.7406	39.4295	39.7534	38.0664	47.3157	38.7251	42.915	44.5159	33.7796	40.2637	43.5506	42.4465	56.6013
La22G01227	82.8701	99.4763	78.3405	76.5247	96.2564	114.678	105.67	74.0595	87.1014	47.5202	52.6731	59.1444	57.8766	74.6904	56.8122	48.1545	52.3178	51.5897	62.0539	74.5432	57.7805	57.0531	42.8478	40.9916
La03G02416	82.8627	60.354	37.0659	18.6297	20.4246	34.7774	68.1151	29.7591	81.4956	87.8647	46.8596	69.824	29.183	121.285	18.2945	60.0053	42.2533	102.771	30.3633	54.7225	93.6977	86.9613	90.2187	48.043
La08G00159	82.7722	81.9087	99.238	39.5579	34.6691	37.4926	29.1114	48.6015	48.4082	44.6654	42.8932	43.9457	46.8722	72.1347	57.8073	46.9809	48.9937	45.6819	52.1027	55.3588	45.6002	57.8705	49.1115	67.5074
La22G01481	82.7562	46.2818	48.493	32.3589	27.6481	33.0124	24.7174	22.3519	41.4048	29.8374	31.8103	30.1442	20.3429	62.2162	21.6949	17.3969	32.0149	33.1624	22.3155	38.941	23.8161	51.307	22.5392	23.191
novel.335	82.7482	8.37968	11.3124	24.4307	65.2926	27.3583	35.4523	7.7798	30.0217	1.59208	4.40199	7.71397	26.1426	33.3035	6.41186	12.4041	3.98415	15.0379	6.19267	7.93772	34.3856	46.0329	19.1771	7.79448
La02G02143	82.733	27.4361	42.0757	38.3943	33.9145	34.6193	41.7412	38.5481	44.9076	29.4891	36.7434	33.7199	18.9178	27.0101	26.048	27.5562	25.4692	18.4904	26.6743	25.7562	22.7891	22.9495	20.6777	31.1087
La26G01932	82.6678	57.638	39.325	26.9309	18.6118	29.3519	22.4572	29.407	58.8607	42.2434	40.1093	36.7756	16.0602	67.4134	17.9093	40.7098	57.2994	45.6633	20.1346	40.2843	28.3015	86.0666	46.7464	38.4649
La22G00224	82.5283	97.3656	62.9369	73.895	66.3291	80.2682	56.4393	50.0339	78.3873	62.1073	63.2246	55.8715	64.8771	107.356	61.3152	50.9344	57.7506	67.3847	77.3581	100.812	89.9592	75.035	60.1369	34.5412
La12G00968	82.4952	99.0192	168.297	96.1392	107.944	10.4742	49.6693	48.3333	11.4118	25.9051	15.8436	37.1598	79.0244	89.4828	128.061	91.6935	5.78671	27.7475	165.66	115.62	131.685	70.1185	72.2764	4.41745
La16G00618	82.4565	100.59	49.9135	69.3243	61.7946	85.7799	70.8285	67.6775	112.934	66.442	58.1359	60.2776	45.3415	95.2722	40.8996	63.0724	86.7107	90.1325	49.4839	77.7401	46.8883	111.547	70.8127	35.8198
La07G00996	82.4312	108.84	73.5308	223.863	205.93	292.163	157.28	125.989	175.456	102.589	94.4013	95.7528	83.745	100.692	96.7321	90.7256	107.349	121.232	88.1779	112.825	96.2729	102.013	103.414	61.8095
La20G02288	82.3061	98.7596	67.4504	53.5045	57.0949	74.3543	36.838	36.997	61.684	32.8283	29.1613	31.0346	44.7384	103.995	55.0989	27.451	37.3671	39.3946	50.0232	85.9828	52.3785	57.0587	37.6832	29.5247
La19G00529	82.2527	65.2545	85.3252	64.8536	63.6484	54.5506	64.5077	62.1428	56.04	45.1026	49.6526	38.3566	67.0226	62.3184	77.4248	57.2356	56.098	32.9351	50.8719	58.8421	64.7029	50.635	49.3856	49.5469
La04G00516	82.1034	100.775	86.857	152.758	129.152	129.709	197.927	151.342	161.314	125.208	116.158	121.003	86.4344	100.972	92.7969	84.2221	86.8415	90.0977	80.4743	110.283	93.4295	84.4577	92.8924	75.001
La06G00539	82.0577	49.1742	65.0064	62.3806	58.3687	74.642	86.3147	60.1837	62.7458	62.6852	52.0359	54.2516	47.4105	75.3825	45.2196	47.6102	56.6829	50.9266	54.9957	59.9224	48.5348	46.3097	39.8148	61.333
La07G01562	81.8465	103.503	74.4365	31.5972	30.454	34.3877	26.4555	34.1418	50.9888	44.5837	48.0057	43.866	61.2452	90.2198	55.8565	55.4207	71.4499	57.6614	58.4485	68.6337	61.4508	76.7318	62.0486	40.7069
La20G01916	81.8447	44.8073	41.8445	25.0419	43.4578	20.5185	89.2621	43.662	17.0113	51.735	37.8904	32.6302	26.3447	22.2353	3.20437	34.946	22.2037	5.08492	56.1171	12.0216	3.28774	26.4696	16.9794	57.1753
La22G01101	81.8236	174.472	102.364	45.7005	44.3737	48.9619	121.334	85.171	118.436	142.342	127.274	134.525	123.432	154.157	128.556	167.288	174.934	212.361	132.267	105.932	124.043	155.506	162.668	88.4684
La08G00697	81.8002	96.449	114.628	72.348	70.989	67.4783	67.1183	88.3044	83.9496	85.3891	79.4322	76.4136	102.982	76.0888	126.162	101.618	93.1464	94.2304	103.504	96.1762	107.423	89.289	89.929	81.3242
La16G00973	81.7972	35.7081	36.3331	31.1934	31.1399	33.9803	26.6597	21.6399	35.7206	24.046	25.4057	20.8829	14.165	38.2576	12.6791	17.8127	24.8495	25.8418	13.507	26.0332	16.6081	38.7566	20.3047	22.4817
La27G00231	81.715	79.0407	51.1675	32.2349	55.9346	47.8172	41.9199	37.247	44.2505	34.213	61.2466	32.9069	60.7442	69.452	49.894	26.057	36.7404	42.5096	36.2507	70.7462	65.3285	71.0382	45.5911	32.1798
La23G02651	81.6959	115.644	69.6854	54.1582	64.5416	90.4077	58.0847	49.001	76.6687	58.0363	56.4712	44.8461	64.7039	122.638	51.8506	43.1072	54.5474	53.7201	71.4044	99.5729	76.9216	76.0456	57.2162	30.9699
La24G01821	81.5881	82.9988	50.3105	76.367	86.6959	98.2387	72.1505	61.6249	103.883	67.0024	68.3727	48.0381	20.2158	51.9487	21.3531	40.3961	61.0187	60.871	19.077	41.623	23.2368	93.7731	45.7885	48.2839
La03G00496	81.587	102.079	66.3334	32.4494	37.7432	48.505	47.4797	37.8666	60.7578	50.1923	34.6075	33.0777	54.4348	94.7184	46.0516	25.2104	50.1792	40.3657	64.9757	99.353	57.2205	56.9581	35.7009	26.6394
La03G02975	81.5757	76.8718	68.763	65.6628	55.5926	61.5055	47.4773	39.2493	66.5947	54.4874	55.4545	46.9369	78.2505	90.1972	71.9249	54.2848	65.2931	69.6599	71.36	88.8845	87.3578	73.0606	62.0243	31.0527
La08G01507	81.5598	33.6366	125.451	15.6289	24.2453	8.16359	75.8454	68.8699	12.1767	77.857	29.6616	59.476	30.8483	31.3137	32.2093	152.34	61.0915	25.5654	54.1566	12.5268	12.6289	82.0996	36.7781	188.369
La20G00620	81.5301	60.3752	65.6906	40.7539	46.135	49.3893	20.081	44.2282	40.801	33.4032	43.3479	32.6542	62.8865	56.8873	54.6746	34.2707	36.8923	38.3276	49.9892	54.6421	55.1022	42.3631	40.1919	37.0149
La21G00554	81.4982	32.9162	53.7143	54.0315	31.954	30.3857	56.2964	41.4618	50.5968	37.3057	35.3053	37.9353	30.0242	38.8814	32.9521	38.936	43.1786	46.9367	35.4264	53.0735	32.2667	42.6766	28.4078	48.7236
La01G03057	81.3982	77.053	130.708	19.568	18.9916	23.8367	18.9931	29.109	15.1871	20.7138	12.8113	17.7716	68.5617	54.4536	95.2895	35.5845	31.4597	19.3507	64.2975	69.8498	57.3689	27.6677	28.3251	72.3006
La23G02179	81.3685	15.9221	28.9647	5.03661	34.888	12.1675	41.6519	6.40883	11.4748	30.4929	42.7243	3.90808	7.86743	24.0492	28.4019	0.292699	8.67815	8.21427	37.0999	7.79314	7.31113	34.8811	6.07263	23.1444
La04G00933	81.3114	50.8805	39.857	30.9284	29.5171	27.2534	66.3453	45.4999	61.781	60.1598	40.3539	49.676	71.7263	73.9718	60.4033	43.2353	52.1403	40.0737	55.4328	76.5481	77.8634	45.25	37.9016	27.2022
La19G01297	81.1054	57.8956	66.9654	53.4342	57.7772	36.5136	135.455	72.9319	78.7986	79.3313	129.997	99.637	48.2434	102.897	58.2051	55.2475	62.8631	67.9466	81.4803	68.855	74.0162	81.6664	69.6499	83.3543
La20G02564	81.0717	59.2799	104.563	2463.51	2732.53	3704.13	227.391	269.739	103.442	192.758	186.035	202.687	43.0343	41.1069	45.5853	180.857	142.542	107.559	25.1385	32.8311	33.5072	129.958	119.845	195.024
La06G01853	81.0545	66.036	51.722	59.5597	52.6513	62.974	39.3011	44.9827	67.2933	51.353	48.1916	46.9806	32.9721	67.647	30.695	38.2116	58.134	58.8616	34.4732	55.1835	37.0106	70.1572	43.4621	35.4983
La06G01861	81.0134	110.187	70.4743	140.678	164.347	214.728	84.4269	94.2281	122.445	82.1689	71.1015	71.5756	73.4911	106.265	76.7214	79.6268	95.315	116.481	69.1124	99.162	78.0591	119.544	90.4775	55.3847
La11G01509	81.0011	16.2354	36.6915	38.4708	30.6095	26.641	53.9527	39.958	37.306	31.3844	30.6591	37.1395	14.9078	14.0361	21.5763	17.1877	19.1743	15.5696	20.3876	18.6668	15.7537	17.7577	14.2096	22.7896
La06G01639	80.9795	57.2156	46.6836	35.5659	29.9757	43.7973	46.9748	48.5104	80.5695	63.9885	68.0101	72.5564	28.8369	68.8614	29.0221	72.88	83.4432	91.9324	46.4239	55.6608	44.7868	101.038	74.0685	55.615
La23G02044	80.9598	70.5079	77.6836	110.177	86.0225	57.5397	44.3755	63.4953	20.9476	55.4228	18.2112	79.469	69.8765	40.6093	116.22	144.784	87.614	37.4467	82.9281	75.1527	107.399	55.4366	87.3052	181.038
La03G00411	80.87	61.0963	51.9876	43.7433	43.0629	43.4026	28.8766	45.4333	51.7096	39.874	42.7732	36.716	34.2651	37.8378	36.0744	38.6301	36.5604	26.7009	33.1939	51.3062	33.0829	68.4228	36.6751	48.1139
La03G00227	80.838	79.3771	124.085	59.5671	85.909	51.7437	32.7728	37.5249	32.8875	24.1968	36.0847	24.5886	100.874	42.4988	125.829	36.6052	32.4129	21.5986	35.41	36.4156	43.9947	34.0328	30.2216	30.9505
La19G00838	80.7927	89.3699	61.2548	58.1822	45.2668	53.855	34.6213	50.3082	73.3789	56.6306	62.2128	57.0454	48.5605	66.9802	56.6539	56.1116	69.7915	64.15	60.3899	69.2474	65.8382	70.3537	59.0939	49.7245
La23G00149	80.7326	84.5358	107.88	47.0517	57.4406	56.1237	70.329	40.5999	50.0596	37.5432	43.8147	47.3876	74.5907	87.892	92.9359	44.9728	52.4785	55.9582	87.364	92.3415	75.478	68.2737	49.2843	57.9105
La21G01281	80.7178	58.5698	54.7705	31.9881	32.6026	33.0603	44.7368	39.6489	78.4856	59.2819	70.8321	60.6436	26.9203	72.4502	28.6881	55.3439	65.9637	73.9327	43.5172	51.7484	44.6296	77.8208	58.9574	34.6362
La26G00405	80.7111	83.1017	71.3488	22.0176	17.7839	16.0731	32.0508	36.2873	51.8723	52.449	51.5586	41.2851	47.9112	102.501	47.7835	48.8694	69.092	75.3663	55.9969	77.1944	54.286	82.6049	50.0641	57.6431
La03G01752	80.6826	116.285	73.0148	70.5775	57.1833	60.8303	50.8816	74.4332	129.096	83.6068	92.919	77.9609	34.0744	65.3561	44.1354	61.6978	96.2533	85.1606	54.6873	66.1922	57.7637	124.572	73.3503	64.8319
La15G01455	80.6344	75.3137	61.4861	56.1318	46.7757	64.3123	63.2842	49.249	74.0764	57.5719	61.1001	59.2042	44.2548	91.0257	55.8463	47.9594	64.2995	65.3088	63.0454	79.5138	63.015	72.833	54.1798	41.6782
La09G02331	80.5761	105.054	107.56	100.931	81.0169	102.242	82.4852	109.835	145.56	106.132	93.4902	114.52	74.9416	103.181	93.8775	92.3974	86.586	82.7555	88.2823	90.6198	96.4174	71.6928	77.6568	67.7202
La11G00648	80.5754	49.7763	122.229	41.7893	43.1943	29.6962	61.2586	48.36	12.4423	31.2822	16.9296	50.1238	66.5737	39.3753	65.7081	60.2575	42.9708	22.6466	70.2455	50.6932	63.0499	25.8063	40.4261	99.4049
La01G02866	80.4669	76.5051	61.6596	66.5229	52.6597	63.579	66.2796	54.2093	82.5208	76.0465	79.3049	79.3287	68.92	90.9778	66.7626	83.6188	99.1921	102.565	70.0981	78.5368	82.5882	86.8647	79.8328	49.5489
La23G02332	80.43	79.7458	69.0925	53.5163	43.4895	63.6143	105.726	61.6472	89.5185	97.2671	89.9519	88.4084	84.2693	116.647	75.8319	101.587	120.811	126.94	92.1497	97.8387	97.1489	130.587	111.316	60.0374
La01G00614	80.2253	133.181	81.2682	52.798	56.0723	78.0876	41.0417	40.4022	53.9379	45.074	41.4748	32.9207	90.1204	130.62	86.8128	51.0613	55.5582	63.7288	115.678	131.261	116.909	71.88	59.5504	35.891
La07G02215	80.0647	21.1917	48.4192	37.9752	30.8614	29.6456	44.1369	40.3383	35.0719	31.3344	33.1018	39.4024	17.7236	28.9197	24.9142	26.8378	26.5219	22.3399	24.4988	23.0804	21.3209	22.7172	20.694	34.2584
La18G01076	80.011	121.215	323.626	22.3816	23.7191	32.9229	15.7673	47.9797	15.1328	26.5569	11.016	14.7823	32.9128	58.3463	88.8813	27.0046	31.9502	19.7281	31.402	74.4464	29.5705	25.4945	14.4861	174.645
La19G00388	79.9262	69.0686	72.0634	41.4652	34.7003	33.1167	90.4306	51.8154	62.6827	58.5295	61.7092	60.309	58.1175	80.1043	63.3344	52.2909	59.6161	64.7182	76.0991	68.9581	80.7635	63.5376	53.5576	47.9354
La09G01858	79.9194	88.4209	66.0373	346.595	302.908	379.321	91.9097	103.388	142.584	77.1561	73.1723	60.6475	43.7006	98.2824	45.9516	45.4206	63.5785	62.3251	50.6041	72.2542	49.4432	73.0567	51.9691	38.3544
La21G00829	79.8922	70.7014	100.239	44.909	36.282	38.2965	51.8267	42.7368	44.1737	40.4341	45.6172	41.4151	70.0626	61.5954	76.7059	42.4568	44.097	40.8128	64.8617	56.2219	67.368	44.8943	41.2224	41.4744
La24G01258	79.8896	113.996	65.6554	121.999	90.8569	86.1175	95.8986	79.7499	107.464	86.939	70.0686	95.9835	193.782	184.87	235.605	121.1	93.3896	138.46	160.326	171.246	211.051	84.4662	104.533	33.7888
La12G01082	79.854	26.2542	35.2868	42.9306	44.8101	45.9419	55.9602	45.8136	53.5415	46.1704	45.1497	44.628	20.0203	26.4795	25.5107	38.1193	42.2466	37.7706	32.7314	24.8886	28.4161	41.3628	31.995	48.2576
La23G01880	79.8009	104.283	62.0573	228.832	164.675	173.608	135.913	133.285	174.426	201.837	187.738	245.88	167.324	118.788	195.181	232.614	175.763	219.858	173.167	108.422	154.964	110.97	188.318	75.902
La16G00790	79.7781	18.6876	42.5945	30.8229	21.0491	22.0078	44.0213	26.7484	29.3446	26.495	25.6441	26.5221	17.8158	22.1421	20.0273	21.8824	19.9329	19.463	21.7074	15.5117	20.5484	25.1358	18.0034	31.1727
La04G01537	79.733	65.608	77.68	45.2012	42.5762	46.6262	72.7606	65.3225	68.3334	54.0655	58.9119	52.7955	58.9088	49.7827	58.6596	38.2209	39.1121	37.4892	51.0146	53.2916	56.2799	37.0373	34.3905	39.9038
La05G02098	79.7136	89.434	66.2302	91.1303	93.1402	144.818	104.421	53.3259	106.593	46.8758	38.2715	35.2639	56.7813	86.0464	62.5229	28.915	42.0611	38.0537	54.5615	87.9217	55.6286	59.8998	41.4956	33.8782
La02G02371	79.6484	101.801	58.8312	61.3088	47.3492	67.3716	46.5142	52.2537	75.7423	78.5707	70.0657	57.587	50.85	74.8361	64.0372	64.571	90.6073	99.8012	49.3417	82.178	60.6345	98.6596	68.0443	51.2635
La09G01609	79.6359	99.3016	91.9268	350.262	354.77	416.97	129.439	185.341	242.23	110.168	112.405	100.491	44.2312	62.1297	44.6183	53.2599	74.5397	65.0401	37.2376	63.6952	42.3895	98.4751	67.9925	61.747
La10G00274	79.6265	89.9888	95.5493	57.5994	51.6908	40.6378	36.1596	53.7543	46.4016	42.0129	39.7254	46.6252	87.5442	75.4045	85.2086	58.3576	50.1349	57.5266	85.4792	82.1486	86.5247	57.0746	54.3775	61.213
La09G01391	79.5562	274.053	138.51	167.196	102.907	101.426	103.391	109.92	111.247	73.1895	110.814	75.63	414.919	155.135	488.658	112.843	56.4346	96.2307	196.065	145.724	245.058	47.3257	140.376	22.1267
La06G01462	79.5481	81.6806	70.6718	58.7516	56.3112	51.6086	88.4526	71.972	104.685	101.458	103.705	108.744	94.0043	102.424	97.1723	121.612	133.959	157.915	118.563	97.6205	124.883	132.343	127.381	68.4618
La00G02327	79.5362	205.817	78.5057	93.545	34.137	132.127	70.9034	58.7254	123.086	61.7858	67.4982	34.6578	95.5623	199.36	6.46163	70.7159	84.2545	101.578	85.4827	145.788	131.362	127.176	70.6779	17.8946
La26G01750	79.5118	32.18	54.8528	40.9367	33.4278	37.0198	56.3164	42.9602	40.7766	37.813	43.5582	43.9239	22.3368	37.0595	37.4515	31.1561	31.9875	28.16	44.0806	32.362	32.3675	33.4046	26.1304	46.8445
La12G01410	79.4574	17.5659	29.7317	27.6569	30.5713	18.395	21.6584	17.1468	16.4384	14.5887	35.7767	21.0525	6.65988	7.44545	7.94939	23.2306	41.9123	31.8148	13.9292	33.1718	15.3787	55.4964	7.38674	9.82302
La09G02983	79.4286	19.562	36.2767	23.7635	17.5763	18.8371	25.2516	31.1481	34.9269	35.7176	47.6617	41.9991	13.4592	19.2047	19.126	24.3487	26.5347	25.2835	19.6294	16.7006	18.0346	32.2571	24.6225	37.8266
La03G02443	79.3677	34.1478	57.2474	41.6141	41.3039	51.6065	64.9487	60.0062	53.1832	54.0096	49.1069	51.5955	36.2718	33.2769	41.9392	42.4827	43.4331	36.9299	40.8895	32.7225	35.2725	41.5543	34.2856	62.4453
La11G01510	79.2822	49.023	46.2072	54.3957	42.714	50.7313	98.425	54.4777	60.9437	87.1397	104.838	101.188	94.7623	106.92	113.903	72.9863	67.3684	91.9979	202.31	110.807	170.442	58.5495	65.2194	38.9223
La23G01619	79.1845	129.332	91.3625	53.486	51.1602	77.5275	40.9239	49.6239	79.1983	42.7839	38.4561	40.37	93.9128	128.219	85.989	45.472	51.2488	60.7677	83.4604	108.405	87.268	68.5618	56.1191	32.1683
La13G01322	79.1633	53.4186	73.8493	5787.67	4964.54	6734	726.952	1050.87	855.343	522.58	410.621	459.358	44.3554	50.9096	47.2581	153.709	167.676	140.079	55.2731	49.4876	46.4611	120.212	133.225	209.392
La17G00067	79.158	35.9741	45.5953	85.1163	67.8046	69.5882	66.5145	50.3333	56.2227	43.386	50.16	52.7994	28.7607	37.6868	37.3775	38.0592	35.3698	35.5715	40.4782	36.9285	34.948	34.7681	34.1573	39.3572
La10G00541	79.1047	66.0166	45.2575	44.1827	28.4762	35.608	25.0917	22.587	22.0442	27.7444	23.5195	14.77	31.6556	62.0536	6.60386	18.9947	29.856	32.6826	24.6667	58.8814	50.5657	38.7654	26.2896	16.8079
La10G00646	79.0906	84.9987	70.873	35.3419	32.7148	36.2703	76.0475	37.9969	72.3891	55.8741	65.0554	48.7182	35.1099	67.0252	34.5501	49.388	68.2755	65.3883	35.9474	46.7005	39.6691	89.9691	55.8277	47.1123
La03G02976	79.0451	63.5299	46.0965	40.8434	36.4851	61.5703	45.9553	36.9481	56.0445	46.773	38.4887	38.3394	48.823	90.3381	44.7198	33.1606	40.1212	56.251	48.3848	72.9688	78.8854	54.2438	46.8812	27.4037
La01G03422	79.0128	49.5362	52.904	39.8506	35.1548	39.2688	38.5071	56.0177	59.1106	41.6162	43.3189	49.6818	34.2777	38.2499	49.6642	34.6367	34.2044	28.6915	35.1039	33.2943	34.9251	33.6247	26.3947	35.569
La17G01135	78.963	132.687	91.0899	10.2075	20.0923	9.02712	30.4227	39.0061	33.1036	49.2277	112.461	70.7398	166.064	110.869	150.533	93.1501	61.2139	85.565	56.6318	110.364	187.613	64.9565	124.885	33.1597
La13G02075	78.9613	77.8156	109.398	87.2149	74.2098	42.89	26.9695	47.8967	59.4998	44.4286	43.2376	41.5093	108.792	67.9734	85.689	59.42	47.6855	38.6955	47.4131	65.206	112.051	43.1185	55.0057	41.5796
La12G00764	78.8846	113.125	76.6637	57.6143	56.3763	90.2014	67.9229	59.6345	89.6307	52.0367	56.0635	48.5391	60.3763	97.6599	57.1769	40.7249	56.427	56.2955	62.6481	83.664	61.4228	59.4471	55.5104	32.4629
La04G00575	78.8457	153.545	49.5646	67.8168	46.5848	22.956	52.7102	17.6236	38.505	18.5819	29.0417	29.5761	141.847	129.508	148.472	32.4358	24.1955	44.5535	179.124	205.913	142.177	34.9584	49.5665	6.29167
La18G00799	78.8106	80.8228	103.433	70.0488	68.7446	83.4153	89.7079	70.1647	77.1897	77.1492	57.6454	67.4602	65.6002	52.8443	65.5723	60.1216	61.8723	57.0945	50.7576	57.9397	47.6743	76.9183	55.3756	72.1317
La04G00625	78.7117	111.125	84.138	109.735	109.427	133.258	142.347	81.1613	95.222	81.4504	71.3636	76.5884	85.8863	108.96	85.8443	62.2013	72.698	68.2398	102.663	103.666	85.0388	64.4251	61.065	80.7933
La04G03482	78.7055	86.7819	78.061	51.9649	45.7518	42.4286	38.0828	33.8174	35.3891	27.3022	28.8151	30.8728	89.3499	68.6262	81.8914	48.4912	43.3083	43.3596	54.4555	65.5442	77.5613	41.6928	42.2875	29.4819
La17G00002	78.7018	85.6337	83.6594	75.7835	73.033	77.7092	96.6424	77.3874	86.0518	109.897	95.1946	101.632	87.2979	101.749	103.259	124.111	111.716	112.024	93.3079	87.5081	99.2589	98.449	107.561	116.428
La07G00877	78.6809	73.6239	47.563	55.2867	49.6736	56.0964	38.668	47.4592	74.907	51.8565	56.0218	51.5266	26.0069	64.703	32.0358	46.0063	62.213	59.1896	26.5062	55.0875	33.7923	76.3044	50.0896	45.0042
La07G00469	78.5931	121.161	124.478	61.6456	69.3971	74.0012	72.67	96.7083	99.9842	92.0688	95.2718	104.216	111.132	136.706	138.589	104.066	112.018	116.798	114.631	114.244	171.698	116.045	90.29	94.2441
La22G02543	78.526	61.5888	111.341	8.69793	6.06108	8.50511	9.46306	17.2457	11.894	23.6281	18.6363	25.0286	59.8827	52.9696	66.8221	39.9618	40.432	43.2949	86.4583	46.4649	68.2416	42.4794	36.7048	74.6677
La03G00122	78.5059	177.118	25.5287	95.3526	30.2811	78.3873	71.4456	40.8834	93.9112	86.196	48.5	62.3304	108.33	142.623	69.1889	33.4933	73.7793	63.4292	85.526	78.1953	70.7142	78.3804	61.6487	22.8049
La14G00161	78.4746	37.1913	51.9772	7.72746	24.9926	28.0022	9.55367	14.6764	9.32933	13.3832	11.0705	11.8377	28.3613	30.86	39.3932	14.8237	11.3335	7.55549	40.846	19.5794	28.5177	10.4492	8.28177	9.00122
La22G01714	78.442	107.017	99.0422	35.991	39.5848	54.6074	47.0796	42.4178	59.6137	44.8183	45.1338	48.797	86.0779	140.579	88.1958	40.1951	53.4899	58.5668	81.2432	105.093	87.7821	62.0446	34.7948	43.713
La13G01252	78.403	63.0384	76.9824	150.613	133.627	148.966	100.935	93.5314	92.8363	79.472	76.2464	80.9791	69.8257	61.7529	63.3714	57.4331	60.0192	54.3407	56.9215	56.039	59.7034	53.8194	51.5874	67.883
La01G00177	78.3861	18.4442	38.484	22.5772	15.9339	20.167	67.7226	31.058	30.3332	26.6757	30.2004	31.3889	25.5927	22.2729	19.1207	19.9381	20.1512	16.9987	21.0052	21.3337	22.7667	25.2208	18.0713	27.3777
La07G00977	78.3641	69.1656	47.6203	70.1904	71.8974	89.2136	47.2456	44.0692	67.6404	44.1373	42.2917	35.5315	24.7709	60.1007	28.2339	33.9221	43.1558	44.8551	28.2674	47.9033	36.4556	49.4963	34.8831	29.935
La11G01844	78.2982	42.8617	22.4228	34.8877	16.329	20.5055	29.0327	34.7121	21.8899	31.9757	27.5757	27.6044	12.1133	2.38796	42.1605	14.7697	29.79	12.1475	36.2578	44.8814	19.7638	2.91982	23.2884	17.6402
La07G01931	78.2798	144.926	112.667	244.644	223.263	238.572	168.882	171.212	237.354	155.291	139.878	134.637	113.209	133.482	118.979	107.418	127.961	133.03	114.925	125.678	131.79	120.879	104.441	81.7138
La06G01608	78.2397	81.592	86.9688	25.3202	36.5326	18.9046	22.0065	38.2078	26.7693	24.3537	19.6763	28.5986	31.5143	48.931	37.3331	29.7517	27.4184	26.2205	26.5568	41.0743	29.1934	46.5983	28.7256	44.2612
La27G00220	78.2273	83.6454	85.5814	71.1871	49.4568	55.2314	49.9599	49.8658	46.6213	43.6929	40.9878	41.6591	88.8142	74.2874	94.1496	44.7948	40.5126	37.2958	76.6801	68.3847	73.9017	45.0995	44.5366	41.3562
La01G01082	78.1441	27.8132	38.4303	45.6505	36.6682	41.0732	77.697	49.2867	51.5348	39.6897	51.4845	46.8102	19.5403	26.649	22.07	34.2471	34.931	29.6437	25.4745	21.2642	23.3318	35.3417	28.3274	50.8545
La08G00122	78.105	64.7999	58.0561	35.9144	35.5296	31.0623	32.3036	29.6581	52.8341	32.7212	34.5801	31.4587	48.3902	72.2823	41.727	37.6109	46.3272	47.8109	42.5159	67.4529	48.535	60.4873	36.8897	27.6652
La24G01746	78.0181	77.2771	90.8118	65.8604	59.1392	60.2026	59.4183	66.7767	73.1332	55.9861	58.7228	57.3714	57.1808	65.7753	67.0644	50.9074	51.4315	47.8451	58.5829	55.9873	54.274	54.4346	47.0814	54.6102
La07G01574	78.0012	25.3162	43.5326	38.0183	30.3525	29.5848	48.2684	45.5828	45.0166	35.3511	39.8019	39.6766	22.2536	26.3297	25.1675	30.9529	31.7949	25.7346	28.1622	20.7923	26.2853	30.5717	27.7676	39.6761
La20G00523	77.9631	114.424	129.365	9.00857	12.9951	12.1948	13.4572	21.2054	10.6885	15.5471	14.241	16.4326	81.2284	109.756	115.564	21.9811	23.9668	15.838	98.7344	132.23	78.5469	23.4907	22.5972	66.473
La26G00039	77.9596	75.9968	60.1369	55.5471	57.8633	68.85	54.6163	49.646	61.1446	48.2744	49.9313	48.5633	44.9553	90.8013	43.3647	55.1586	50.1515	51.5808	39.9439	54.8122	59.6438	62.7632	48.1506	36.4935
La22G00868	77.9349	110.473	71.2948	116.159	143.952	169.022	101.981	62.511	88.3461	64.8586	54.5343	51.7582	56.5363	118.308	39.638	43.2657	63.4918	70.2615	56.1286	87.4854	57.2386	84.6539	57.7643	61.2805
La09G02210	77.8374	98.0128	149.113	39.3053	34.7738	31.536	55.6103	52.53	45.8698	64.889	46.3996	49.6122	63.7081	61.7485	73.8918	47.1207	48.395	47.5091	52.2119	72.0225	49.6948	44.5847	41.3801	54.7583
La19G00390	77.8107	41.0932	51.6005	26.1313	30.3921	30.276	24.7529	21.6373	32.1067	30.1965	32.5006	28.3374	24.7699	49.2557	20.759	31.0185	38.9623	37.6888	27.7818	36.0038	27.3174	59.0059	32.8384	29.6452
La18G01483	77.7999	127.717	70.855	97.4193	99.8558	130.739	43.1627	62.8373	82.7472	55.7531	51.6283	42.6498	61.8431	87.9444	64.4503	40.6507	51.4532	52.3162	64.9667	87.597	65.0647	53.7737	43.2484	38.2056
La04G00100	77.7962	114.454	51.891	49.4903	60.3433	63.0454	36.7854	26.2976	53.3549	28.7834	31.1251	21.3636	40.724	73.2196	39.4721	20.4095	28.5214	32.3083	47.684	79.8707	45.8327	33.4695	28.8706	16.1614
La15G01044	77.7437	19.1381	36.9291	35.6069	27.2675	28.7472	35.4534	34.1886	35.7548	22.9648	32.3324	30.6529	13.6278	19.4651	17.7363	20.2068	19.1563	19.6553	20.2782	14.9135	15.9504	25.7733	17.6667	27.0513
La21G00804	77.6455	78.1966	51.6516	356.054	332.409	392.757	236.906	120.45	191.26	113.992	82.1039	67.6124	44.7897	102.172	35.7965	58.65	95.6913	103.906	54.7754	89.2045	58.1017	106.916	71.4173	66.4569
La11G00100	77.5823	58.7271	59.2349	66.5726	61.4838	61.6083	55.2938	51.7278	67.7383	56.7613	62.9147	51.7275	37.4585	60.7803	45.4264	61.4147	79.1375	72.0931	42.5837	56.3877	48.0756	83.2926	58.6199	54.0165
La12G00769	77.5329	110.907	79.3595	73.3553	64.1168	52.1946	111.409	100.342	144.806	218.816	170.975	165.989	68.217	203.795	78.0209	145.22	189.525	211.816	130.707	124.95	114.713	182.675	155.584	95.1046
novel.847	77.4283	82.6091	53.5483	78.9026	80.0458	73.8444	69.7932	66.7407	106.081	82.1361	75.1606	73.4092	38.8521	74.733	36.3313	67.1558	78.8043	93.517	49.095	73.28	61.3287	97.7887	70.5631	54.0979
La22G02417	77.398	140.052	80.0964	370.115	396.267	515.855	275.836	214.903	335.114	146.532	143.296	127.786	80.4608	140.299	69.4234	93.5689	148.007	150.069	88.6841	166.613	79.7093	163.535	150.425	72.8099
La09G01831	77.3389	89.7131	57.1408	52.5204	54.1614	61.8196	47.3942	40.0233	66.5487	42.0137	42.9015	48.5498	44.5403	83.5645	50.1333	41.0815	50.7428	47.2152	47.6232	64.0978	56.6766	57.6997	41.0547	30.161
La13G01804	77.2523	98.641	83.4219	39.9833	39.8675	64.7554	21.4256	50.4148	69.2426	19.6795	51.803	43.6473	68.4595	26.9063	71.3423	55.0689	59.1709	60.6612	97.2473	107.225	63.7965	92.1175	50.7261	63.482
La12G00553	77.1054	71.9932	77.4982	55.7629	57.7195	55.9629	50.1315	62.3773	66.5328	52.9506	51.4033	51.5955	47.9786	46.2573	49.7058	58.4762	49.9055	39.9482	53.5595	47.7749	37.6505	63.8897	46.1601	66.0381
La10G01613	77.1024	81.9727	61.1954	55.846	58.1344	82.8501	35.4332	37.556	62.1697	22.3822	28.0707	21.7656	54.0171	89.2397	49.0676	16.0147	23.4719	22.5777	46.2018	88.3686	62.1012	27.6065	22.84	14.4128
La24G01776	77.0785	93.9853	60.8676	14.1035	23.4833	27.3659	13.0885	14.8945	18.0492	11.4546	10.3174	8.27428	44.6299	67.2643	36.869	7.92875	9.30362	10.1782	31.3537	54.2704	34.6154	13.6712	9.85903	7.03186
La26G01926	77.0047	114.084	84.3402	98.8693	87.0996	97.3775	181.434	100.333	140.089	113.223	97.818	111.697	100.662	153.335	97.3077	104.891	98.2105	118.274	119.812	131.368	120.598	103.632	121.958	71.6012
La03G01135	76.9544	75.7528	76.6637	84.5688	71.6453	75.8965	100.969	84.5382	88.7425	77.5096	82.2238	102.659	61.1551	70.6994	59.8832	76.561	73.676	76.0984	57.7601	63.7703	61.4494	69.6508	72.5644	73.1024
La20G02279	76.9055	23.7539	39.5083	22.1297	26.9315	22.6045	32.6552	21.7744	32.1604	21.0715	26.3841	28.7546	16.4387	18.8257	22.5447	19.9784	19.5135	16.6339	24.0485	18.8028	18.6711	19.8362	14.5944	26.1031
La04G00164	76.8746	74.8118	68.8709	60.0149	51.2624	72.1301	63.5728	68.8502	93.3902	105.192	96.296	95.5943	49.6118	77.0923	70.1911	90.0994	82.9035	86.0344	64.5761	61.5851	59.7999	70.6035	86.47	82.7169
La03G01014	76.8385	41.5198	45.9382	46.7133	48.8041	52.8105	42.7404	47.0501	64.734	41.8888	49.9589	39.6966	15.2122	25.2381	17.3231	33.8343	35.9493	39.2223	14.5863	27.8305	18.0308	61.2313	36.5545	36.4301
La05G00718	76.7907	35.4195	53.1819	50.9884	43.5693	45.1178	64.2815	48.6451	51.353	40.5869	53.9077	50.8539	29.0379	37.2224	35.2611	34.5357	34.5803	30.279	35.5283	28.9981	31.8463	33.8201	29.3801	43.8745
La07G01997	76.7501	103.238	75.0719	4.68435	7.451	21.0613	30.3468	22.0708	25.0453	18.5436	30.3233	12.2143	15.8423	52.69	42.903	11.2521	17.8948	13.8236	19.6284	64.0512	8.17894	36.7063	17.5713	71.8973
La04G01417	76.6667	77.0798	58.1697	88.646	81.4437	95.8052	48.2513	53.5941	95.2664	42.5275	42.2916	36.4298	42.8962	72.9574	42.7458	36.4736	52.0804	52.117	46.9	67.7041	45.0194	57.4948	37.9451	27.4638
La19G01111	76.6567	171.522	120.345	110.476	63.4127	65.8585	125.037	124.395	94.2962	72.5446	101.887	90.3671	356.093	107.91	341.662	153.781	62.0686	99.4579	94.5209	103.87	147.754	59.2923	152.558	49.3724
La14G00348	76.5919	67.2569	110.07	69.89	72.9884	74.9062	44.7475	72.1233	77.2518	56.1276	53.7106	56.8837	43.7901	51.2924	51.9432	61.1488	52.8447	48.3027	45.091	43.3573	38.6683	62.3888	50.0763	71.45
La08G01822	76.5712	126.82	89.0109	27.8899	24.2615	40.039	129.126	79.3284	144.181	130.081	97.4041	105.83	91.9423	182.798	82.0858	125.862	188.589	198.698	140.393	113.208	94.637	172.461	147.514	86.5489
La02G01897	76.5621	72.253	47.0956	20.6618	23.2821	13.1583	27.1786	18.1901	28.063	19.848	35.2016	16.5326	37.714	79.5749	33.4391	16.6767	24.9624	28.9992	30.3285	62.6155	51.6175	42.8985	23.1545	18.3871
La09G01929	76.561	65.6742	51.6082	77.2998	65.2723	66.1608	82.1192	61.5474	95.7681	90.0855	88.6262	81.1083	44.2987	99.5229	48.9987	72.0499	91.5234	90.9935	58.1222	72.8991	62.4578	104.134	76.9745	52.2796
La08G01413	76.5503	91.6633	69.1085	46.9379	50.3956	55.0216	32.7609	44.1136	53.7333	52.4627	46.2559	38.8656	52.2471	78.0448	48.8443	49.1988	56.9799	63.9699	49.8262	64.087	50.9759	75.4987	51.4481	52.0361
La21G00377	76.4751	82.6739	75.8254	88.6581	98.3851	157.497	105.161	90.7877	88.7551	83.4399	64.8289	66.3026	56.7037	83.4302	67.9089	70.878	83.7115	71.8837	67.5357	69.3145	67.8184	79.6286	76.4568	77.0225
novel.1593	76.4476	43.8367	63.3701	49.174	35.9055	11.0667	69.8065	41.3773	27.0189	61.0228	43.0439	30.0242	61.2753	80.3739	104.843	36.2149	50.4116	64.7788	42.4263	78.9252	68.7205	60.1755	65.7728	43.5765
La16G00916	76.3943	72.4275	52.127	48.2291	51.917	52.2735	78.5311	55.0785	73.9184	41.488	49.1443	40.5	58.4834	96.0217	52.2775	17.9994	33.3114	22.0261	27.9085	47.4051	23.8757	29.7643	22.4034	31.3825
La01G02846	76.3836	73.5643	68.846	72.1639	57.2387	79.6893	91.9641	69.1929	78.3809	66.4669	73.2955	67.6489	56.0768	77.0251	63.6696	71.6836	69.9614	81.0995	60.5108	70.5888	59.0075	83.6759	69.7463	55.9554
La02G02098	76.3698	80.5232	89.6042	26.9362	38.1287	41.6277	38.2329	29.3162	35.6627	56.9557	71.2337	30.8425	46.623	44.2406	58.4391	28.919	56.8735	56.8223	40.9977	83.6109	52.9504	42.1687	27.701	28.7202
La04G00889	76.2696	98.561	88.5809	35.7789	41.1626	60.6823	42.3196	61.061	75.1275	62.3641	54.9244	51.1832	71.3697	125.292	60.3718	56.0689	76.4309	73.8686	68.3379	106.755	85.9455	103.389	58.2075	50.3241
La01G00880	76.2059	26.4521	49.5948	34.9845	29.0332	34.5749	41.9735	47.6363	45.9333	45.2188	45.1671	50.7847	24.6793	30.5847	34.3237	42.5156	40.5803	34.8672	31.8627	26.0959	18.6675	38.4035	32.1775	50.5671
La03G00964	76.1957	34.8401	52.9714	43.7828	38.027	46.0909	44.1477	33.7768	39.0013	32.925	34.026	34.8722	27.1743	37.6447	32.0202	28.9383	29.4705	24.66	31.5935	27.498	26.2507	28.4367	25.4336	28.9656
La16G01448	76.1162	66.0571	71.5837	95.2708	93.0259	101.908	78.0409	82.3295	89.9265	71.6836	75.5281	79.0266	77.105	74.0194	80.4409	58.4681	65.8619	76.9718	75.298	71.0172	79.2211	60.4898	64.0737	55.8987
La14G00026	76.0439	116.05	99.8765	117.826	100.96	117.769	65.0034	101.338	113.505	87.0167	69.242	79.3163	142.947	121.558	124.01	102.757	94.9984	86.7742	121.819	126.173	120.673	82.0349	87.9269	105.888
La26G01152	75.9912	141.686	104.007	28.1437	24.8039	35.4867	117.413	77.6542	99.5855	132.919	127.742	124.779	174.921	137.25	138.942	177.854	180.175	219.61	153.271	126.956	147.814	169.265	186.25	79.9065
La24G01330	75.966	22.8857	34.6027	22.0555	14.6518	22.2008	21.9425	26.299	28.5294	22.5611	28.3617	24.9911	16.0051	27.5919	31.8808	19.4774	16.4615	18.82	29.6254	22.4438	20.8506	19.1628	16.0336	21.2017
La15G01498	75.9527	61.0012	48.4235	38.1644	41.1664	47.3142	29.4953	28.9416	47.3921	34.4069	32.9652	24.7856	22.5532	74.2447	18.773	25.5476	37.8165	37.8294	22.1093	55.0414	32.5007	57.9398	28.786	29.6287
La02G01479	75.948	100.226	64.8227	41.474	43.7289	52.0334	37.7445	29.5408	44.2063	28.9362	32.398	24.1836	54.1408	80.6133	45.5656	24.0696	29.5556	35.2639	57.1926	78.1966	57.259	37.1539	32.2261	21.0489
La16G01484	75.9286	52.8098	110.067	64.531	57.537	22.8504	20.7738	58.9298	32.3829	20.4714	19.5873	24.79	41.5827	72.4933	67.4219	28.5595	22.4687	17.4246	33.1534	49.6307	37.1271	32.1088	22.702	53.0961
La14G01349	75.8669	72.7848	69.4807	947.53	1049.84	1046.23	367.392	304.949	805.193	235.497	245.375	146.247	61.3836	154.754	65.2007	91.8909	123.758	185.355	80.6852	171.95	164.01	184.172	196.144	118.931
La25G00869	75.8652	59.9024	73.7888	54.1934	54.1262	54.2969	65.5829	46.538	45.5248	39.7905	46.3759	42.4233	77.5937	50.6141	71.7078	38.3148	35.1419	33.8088	54.2149	52.483	63.3151	40.7702	41.123	42.9082
La16G00324	75.7924	28.4284	47.8519	34.3252	29.4749	34.3956	41.5821	36.7059	36.1883	36.2873	38.2336	36.9954	19.0733	38.1288	23.4144	32.0815	36.9454	31.905	28.7522	28.141	24.6407	37.0732	27.9796	38.542
La01G00230	75.7904	25.0233	38.3858	17.0347	16.9419	26.2078	19.952	17.4471	16.2827	20.8767	19.1809	15.254	14.8851	30.8132	28.111	12.0601	14.862	15.3773	18.1154	18.6119	17.2907	14.6601	13.0799	36.3802
La27G00382	75.7821	21.4959	41.8787	27.4184	19.7949	22.4797	47.4222	31.1014	32.5263	28.109	30.3025	29.5047	23.6843	21.3911	22.3599	22.0104	27.0382	21.6385	19.8572	20.2195	24.7595	24.7369	22.0103	28.2097
La01G00673	75.6608	76.8906	68.6141	65.8057	66.4973	100.698	74.9914	60.7067	65.439	40.0304	38.5613	40.651	47.7373	63.375	47.0899	26.6266	25.7747	24.7055	39.2771	60.9597	47.9588	26.8379	22.8903	26.6054
La04G02539	75.6605	105.948	112.028	48.2705	48.099	50.244	80.6839	102.009	88.9668	133.857	138.707	160.439	98.101	139.814	163.748	128.031	116.642	122.702	122.293	87.7796	149.937	95.5088	113.075	112.448
La05G00525	75.6411	118.036	101.53	27.5434	31.5242	31.7691	35.3943	41.5938	39.6197	52.1091	43.1844	47.9311	95.9125	123.938	91.6656	47.1334	59.8851	58.7795	140.865	117.167	120.113	57.192	49.4391	45.2093
La17G00681	75.5329	86.8006	103.645	116.266	113.888	131.088	138.47	127.907	129.119	121.548	94.9542	105.402	91.4421	78.7777	77.6001	89.9932	76.134	81.6054	79.1378	68.4529	80.8553	81.1307	75.0218	93.4963
La06G00789	75.5323	115.704	40.3555	35.0741	60.1556	62.765	22.222	38.5428	56.0653	49.48	45.8516	64.4824	31.2176	36.8043	22.7334	33.544	30.8615	54.3275	57.2162	66.1296	60.5138	87.5946	47.0557	31.4863
La24G01299	75.5267	85.2452	83.5135	45.0912	64.8144	85.3727	33.2471	18.1436	84.7397	28.0159	60.9418	32.8834	44.7892	107.037	28.6144	22.0366	43.4852	33.2648	37.7061	64.3912	44.7389	58.9183	35.7897	32.0847
La12G01499	75.5107	67.6538	64.4922	17.9818	35.2888	18.6924	25.6621	26.3694	19.2316	36.9584	68.3281	25.4549	66.1311	168.145	101.219	21.1045	30.8407	62.8774	61.8469	101.29	151.511	39.2336	38.7404	36.0615
novel.191	75.487	74.6413	109.342	64.6225	39.8529	41.8264	65.7044	64.3316	59.4553	79.6545	71.0585	87.5577	106.648	95.126	158.339	76.0241	54.9309	56.366	137.1	103.479	151.709	50.3794	81.2393	74.6247
La02G00790	75.481	50.7693	64.2734	61.4048	57.2942	55.0305	47.0644	50.0863	54.6346	42.6531	39.7769	46.3947	36.0481	40.96	42.7503	35.5935	34.7059	37.055	31.3139	37.9807	35.6976	42.1267	31.6902	42.941
La18G01251	75.4531	105.399	77.796	43.7682	41.958	53.4594	32.5978	29.5471	56.9955	38.872	33.5415	36.5352	72.95	97.2069	61.584	42.2181	47.2504	52.7003	64.2984	81.5368	85.7452	57.7483	44.8615	27.4739
La26G00357	75.4411	56.7425	113.982	19.5887	20.0401	21.8999	21.6772	21.4104	15.9953	15.1529	12.4106	16.3687	60.1881	39.7373	63.2898	20.9579	15.697	14.9627	42.4801	42.8461	47.5998	18.4138	16.7905	28.7159
La13G00297	75.4159	24.5569	46.4207	44.956	36.2377	36.2018	34.5015	41.7036	35.3284	30.2501	37.3767	37.9428	25.3312	37.0937	29.0188	35.0483	33.4805	29.2756	31.8875	26.4906	24.0632	33.7529	28.1885	48.9848
La02G02393	75.3485	87.0417	76.7381	74.8177	72.3079	91.3163	77.0382	63.1173	88.7704	70.9028	65.0661	61.6127	52.5267	97.3005	58.7462	56.4996	69.8916	79.4505	58.5215	95.5157	70.3946	67.9314	53.3234	39.1987
La09G01781	75.3353	57.7401	81.6476	56.2122	70.0394	58.4688	87.7974	67.0677	67.0568	68.8764	56.5041	53.5904	57.7883	56.675	62.6545	58.1356	50.4888	41.6372	64.2877	47.4756	51.3042	54.7346	54.2827	71.4158
La09G00625	75.3339	91.4889	73.7151	56.9474	62.1449	42.8512	126.938	66.8994	48.9076	54.4943	63.0085	63.8078	114.469	85.3744	105.847	66.9939	60.0385	69.7536	93.8304	90.1098	95.6894	62.1968	68.3801	83.7655
La19G01593	75.2964	73.4454	82.0974	54.4123	46.3416	50.8359	65.7561	69.1426	66.7965	69.5714	64.5818	70.2507	50.7964	74.5632	54.2261	64.8219	67.5153	59.6719	58.5179	72.7641	55.5941	59.5928	50.6102	70.2045
La20G01247	75.27	91.1801	98.7319	72.3595	68.2847	72.4016	81.5354	76.4161	67.6324	67.9802	64.0807	69.8162	119.629	82.802	117.409	91.6482	77.4536	77.6272	133.162	94.8487	123.426	72.2892	86.9589	92.9912
La26G01883	75.1925	99.4905	83.7695	41.859	32.7009	39.0948	55.0268	37.9699	53.0493	59.8077	51.8431	60.3846	104.28	90.3005	111.552	90.8429	81.6521	97.6325	71.6178	90.4124	99.758	69.3892	77.1149	52.6073
La19G00702	75.1643	87.5811	73.803	49.0994	39.9614	43.3183	45.1047	31.7631	38.4728	29.7382	33.8387	36.3414	84.6957	67.632	83.9379	50.03	43.8904	51.0806	59.0078	61.4338	76.0893	45.5969	48.0223	32.2648
La18G02088	75.0905	64.3029	50.5629	40.5765	46.4965	44.1575	73.3183	57.6126	68.7934	46.3615	67.6896	43.159	37.0583	57.2161	40.1386	30.1099	41.5056	36.7678	31.674	48.7455	39.8979	61.5688	34.948	42.0106
La02G01610	74.9374	115.475	64.5897	39.5477	47.6629	56.6504	37.6859	42.9999	89.5234	78.3852	65.0506	51.1633	34.7232	91.4403	32.0153	48.4113	66.1481	75.9291	42.6271	78.1428	41.4668	85.2789	58.3807	41.116
La08G02019	74.9313	35.4428	46.6235	40.4245	42.6988	46.2226	77.6988	58.0708	53.9	52.0319	58.9435	56.6323	32.4425	27.6887	29.5113	42.3309	46.4133	36.3895	32.9247	27.4885	29.6964	42.0634	38.1593	52.12
La09G00526	74.869	29.6875	31.8086	45.5209	21.5297	60.5809	22.0533	47.2739	49.3989	66.3793	19.2372	41.7138	27.5883	38.0391	47.8664	24.6749	27.7001	26.1676	42.37	30.5679	18.847	24.8899	35.8206	41.8591
La23G01400	74.8093	53.5656	66.625	419.494	391.197	464.561	153.371	104.295	91.5868	71.9319	81.4317	80.7832	58.2178	53.0268	60.5386	55.2425	53.9836	53.3502	67.6842	56.8216	63.793	54.3274	53.3108	58.1502
La24G00009	74.8013	95.8092	85.2112	51.3769	52.5271	61.2294	45.5297	65.8987	80.6373	78.9864	72.6384	64.1104	52.5591	129.756	58.7986	60.8805	77.1357	80.992	71.2602	81.0686	79.1161	95.4792	64.3595	54.8278
La05G00485	74.7782	81.3405	59.4463	41.3665	37.8181	36.9228	66.2172	40.0748	61.8556	60.7269	62.7645	62.7016	50.5332	109.595	50.6082	48.5837	62.1087	62.1432	77.9984	74.5649	72.5135	62.3005	49.4452	39.5994
La12G00711	74.769	69.6837	63.544	33.0419	34.6876	43.9028	48.5305	41.0561	48.468	35.9469	31.7681	32.567	60.1145	77.2988	52.6223	34.9221	38.9491	40.3891	68.134	81.3234	60.1829	41.4493	42.4281	47.6803
La23G01550	74.6781	72.5561	79.8469	74.7393	68.4156	60.6567	78.9387	56.9964	66.2988	57.649	70.8152	56.0565	94.5347	89.1166	88.0224	66.5439	66.4082	72.8381	90.0204	86.6546	88.1629	72.46	76.8016	56.9458
La15G01825	74.6636	61.139	46.6622	58.6839	42.2853	43.6255	23.2297	20.078	30.1271	22.5619	23.329	17.5083	19.1073	50.7746	21.5468	24.4878	33.2739	30.9764	24.8707	38.5741	25.6417	43.4766	26.0013	24.7708
La05G00942	74.6546	135.232	83.3884	108.127	124.772	176.685	63.0966	91.0124	122.515	64.2909	62.0019	57.6177	80.556	130.63	85.7338	56.1855	67.5342	71.5516	66.5174	119.819	80.354	82.5892	70.8709	34.4732
La17G01392	74.6224	221.725	268.323	104.515	108.848	171.367	83.7194	127.931	66.9285	80.062	56.7631	79.7357	101.623	136.24	157.398	83.0473	85.5558	56.4601	133.642	166.659	93.8602	62.0866	53.0248	203.404
La19G00791	74.6044	113.355	103.889	34.7986	41.1626	46.4738	33.5939	78.1388	74.3667	71.095	71.4641	59.9533	91.0345	79.6365	124.402	73.7283	79.8913	84.6901	92.7564	92.6883	91.0217	83.3539	77.5607	87.8027
La11G01550	74.5999	190.595	96.6116	6.95443	11.7097	20.8808	4.11227	10.9076	8.59738	17.7611	13.2841	8.97609	59.8948	47.7515	46.9414	13.7517	38.9759	19.6148	72.1487	85.9725	20.6147	13.6099	13.356	48.9824
La13G02021	74.5649	94.8217	69.3796	59.2925	52.3208	53.6895	51.5783	56.3364	84.05	63.3717	61.9188	56.3106	52.2187	75.6241	55.9328	58.803	75.0834	66.3919	51.475	64.3313	51.2675	76.3779	53.4387	40.8293
La00G03745	74.5323	18.6934	9.66929	29.6722	53.3496	48.0018	21.2246	43.7176	21.5898	47.7001	41.4969	36.837	18.6935	8.56427	27.8538	38.9781	42.9405	38.3183	22.5486	19.7907	26.1143	33.7301	20.2836	43.4582
La13G01897	74.4792	20.5841	18.0858	20.4389	28.9648	12.9525	42.8378	28.7756	40.0484	96.8538	47.5244	33.3807	12.0259	236.18	7.51994	18.4205	58.5526	36.3091	18.6399	53.4277	23.7902	61.3867	26.4453	48.0322
La14G00984	74.451	112.692	78.594	72.1164	65.2393	88.0288	93.3055	78.1763	112.74	80.2921	77.1378	77.2174	63.7212	95.2969	61.563	67.1096	83.9921	85.5491	67.9186	92.9412	69.9492	84.9345	67.937	43.507
La19G01839	74.4325	86.4428	115.65	36.5356	57.4223	73.2901	33.0386	48.5636	51.8171	36.6651	34.2483	27.1763	36.4066	52.9729	45.9091	23.159	27.7271	27.9285	33.2068	64.8115	33.1385	47.2326	27.9251	63.0322
La02G00190	74.4252	23.4814	36.1464	3717.18	2719	3408.74	856.363	684.204	979.916	350.601	371.526	373.529	11.522	31.6598	12.1143	102.306	137.488	131.55	20.0068	24.6396	19.3458	134.24	94.7191	95.9468
novel.126	74.4121	19.0384	36.4502	28.0127	22.3077	24.9382	66.4681	31.1525	31.1294	26.9644	27.9705	28.9739	14.0932	18.2596	16.2953	20.0444	18.3151	20.1394	18.8803	13.4452	17.5403	24.8619	18.8065	26.4731
La25G00121	74.4115	20.6283	32.8614	34.0505	27.3269	29.4453	39.61	22.3859	47.1486	18.463	17.4924	33.3704	31.3174	26.6625	14.443	24.398	20.9053	22.2869	28.3812	24.9495	29.5728	28.7372	31.2576	31.0201
La00G04169	74.3497	57.073	65.9678	48.2914	47.326	47.3618	40.1638	40.4673	52.0243	38.1521	40.0185	32.222	46.1704	44.8829	54.9731	38.0025	37.4366	30.5364	47.1812	42.6205	49.4235	41.6545	35.717	41.6923
La11G01598	74.257	37.4984	41.9229	27.1188	20.858	29.5781	44.5112	34.9053	46.2687	33.3417	39.2699	39.339	30.3165	39.2285	33.5992	26.18	38.9191	30.7565	40.7767	36.8903	37.433	37.0634	26.9716	24.2738
La03G00507	74.2237	109.01	90.256	69.4709	53.7839	86.1424	101.516	74.9755	111.732	125.684	106.604	104.178	97.1782	127.698	100.205	177.149	164.064	192.069	116.846	116.989	122.517	179.119	158.565	115.507
La17G00728	74.1444	63.5848	37.5947	70.8342	65.2633	64.8406	41.447	37.5158	46.2811	30.5138	32.0987	32.9993	46.1752	84.2824	42.6145	44.0085	43.2736	44.0628	56.2013	86.7146	48.7616	62.5609	43.4762	54.4044
La23G02457	74.128	62.3392	86.712	40.7431	34.8074	34.3307	78.6774	73.1209	84.1539	86.4387	58.7878	71.6134	65.1201	62.3321	98.5244	82.2794	52.6507	79.3806	93.3314	65.1086	90.8261	53.7265	68.9319	65.65
La24G01687	74.069	72.7855	65.5857	48.9205	37.6129	26.4252	49.9076	51.6037	27.5162	33.0821	26.7039	45.1151	87.8358	54.5224	58.303	55.5201	53.05	38.2733	104.064	59.6467	63.9573	40.3426	53.7478	67.2174
La19G00440	74.0407	108.773	109.023	143.643	122.337	100.644	121.153	92.7007	109.143	107.218	92.4209	92.2359	107.713	109.047	116.1	115.692	107.633	95.3066	107.744	84.4912	93.7146	94.5893	95.6866	84.6291
La18G01449	73.9772	113.992	68.4174	64.4667	65.5903	73.6153	56.6562	47.6601	85.9538	49.4048	47.619	46.3758	74.8551	110.798	65.3811	53.9131	65.0265	66.3681	71.5891	90.2412	75.7701	72.6458	55.3573	37.3304
La22G01399	73.9681	103.576	76.4612	57.9367	63.9222	69.4522	73.1394	65.6755	58.0467	52.2183	38.3986	47.1232	66.2511	82.0697	64.058	46.7054	46.9957	37.1345	59.1632	84.9717	53.2336	54.0185	31.2227	60.5757
La09G01375	73.9553	91.3341	97.3795	68.3657	57.5701	64.9707	53.3609	58.9087	65.6421	66.3617	51.2116	62.3753	109.713	82.6406	106.171	70.1096	67.8203	68.2025	89.4823	76.6844	94.0737	65.4125	71.2157	63.0068
La21G00188	73.9382	34.6572	43.8771	19.5416	8.14803	5.72925	21.0261	21.4537	45.0581	33.3145	30.8044	19.0893	38.389	23.2413	37.1201	23.9257	41.0013	63.0168	19.758	60.4951	24.4607	86.615	25.2769	28.0797
La19G01136	73.8344	81.2921	80.9525	74.0911	67.2477	65.2762	77.0013	67.9176	78.5486	70.8277	68.0881	70.6915	95.506	102.503	78.4049	77.1742	76.7904	75.6468	91.173	77.1798	85.7931	82.8275	88.6408	80.429
La14G01184	73.8325	25.2997	34.2963	38.3573	40.427	39.0802	45.7232	33.8241	38.3125	33.8994	43.1117	35.4676	15.1707	31.7083	17.6893	32.6483	38.9077	32.1257	17.1368	22.9491	19.0594	39.9155	28.5025	34.1956
novel.274	73.7691	30.2696	48.8884	46.96	40.4105	46.3993	57.8052	58.3228	58.7109	53.565	56.1727	63.0551	30.0386	29.5019	32.6978	41.1792	44.694	33.4485	35.2817	27.656	29.6128	39.6085	37.0159	48.4066
La04G02375	73.7552	66.4377	71.453	59.2635	58.3804	58.2984	69.2393	49.0712	58.2784	42.06	50.5983	44.383	67.9391	56.9082	52.4395	60.1905	63.3287	58.9024	59.6483	60.281	52.6728	77.0552	53.8611	54.266
La12G00776	73.7384	80.9238	67.4161	71.9008	62.9367	44.3573	65.868	39.6574	59.3127	42.3764	59.4026	54.2168	97.4934	58.5391	93.8507	61.7199	53.622	57.9422	60.1306	48.9071	68.6863	56.023	50.3923	41.0753
La17G00055	73.7262	41.9573	38.1653	47.8477	39.1878	55.4092	44.1212	34.8451	52.2697	47.8752	45.4523	41.1748	10.3992	67.7424	12.7188	36.729	56.2732	47.1142	26.808	40.3261	22.8867	70.3925	35.629	50.4314
La08G01181	73.68	142.88	114.574	25.6063	32.4566	56.7858	100.791	104.295	134.612	204.401	194.503	203.277	150.15	130.189	123.457	260.928	309.015	320.965	160.437	122.069	150.321	248.454	264.114	122.379
La05G00238	73.656	41.1394	35.449	31.9763	30.2043	47.6369	32.1861	38.1635	51.8621	46.1123	44.8442	44.591	20.2484	51.7539	21.1679	42.3434	59.8015	53.7315	24.1121	39.3923	31.6832	68.3638	44.584	33.0674
La16G00857	73.6528	58.0367	55.1699	50.9431	42.0349	43.5871	34.719	37.242	40.5161	34.605	42.7419	35.7638	39.1869	60.5479	40.523	28.9987	37.996	28.7395	36.3983	51.8462	40.0832	35.9335	31.4308	33.2562
La14G00283	73.6482	83.854	63.2856	46.8145	46.6701	65.6572	33.608	34.6128	45.868	32.4394	25.3683	22.7347	36.5844	88.3654	30.4515	23.47	31.5663	34.7564	36.1026	65.1199	34.3533	43.6923	29.7376	35.1874
La09G01423	73.6019	27.8489	31.2669	37.2686	35.2902	30.9493	37.3217	33.4983	32.9925	29.4531	34.1115	34.6763	31.0179	28.4844	36.0456	33.7453	32.1764	31.3046	32.8401	28.8476	33.2752	24.7132	26.1534	27.8306
La01G02478	73.5917	29.2657	44.4031	40.3672	33.5543	35.9146	106.061	41.3775	41.0992	34.6569	39.4522	39.0256	31.828	31.7555	30.6483	32.5169	33.8439	23.6813	32.588	28.3289	23.9503	32.5074	24.0083	43.5637
La14G00135	73.4598	131.35	50.4377	62.7493	68.1872	62.5376	140.656	96.1219	119.583	95.3906	95.9946	117.61	52.8629	85.092	77.8159	77.6022	74.6339	90.6542	63.769	55.6928	97.1851	94.0922	67.5418	30.0118
La01G00022	73.4326	45.5549	29.9656	15.5894	27.3892	56.4918	58.9772	42.8594	52.7966	35.6151	34.2902	24.1123	37.8672	38.8814	25.458	60.1061	50.0307	39.454	39.4717	59.8993	25.5603	18.7954	23.3884	19.7735
La04G01510	73.2644	133.988	113.005	43.1877	39.0632	39.4039	93.6895	117.214	73.2477	67.4511	90.3009	69.2718	177.835	66.0179	205.653	115.444	63.6423	77.2059	58.4908	70.259	83.3483	55.3796	109.647	49.5333
La01G02038	73.2564	97.2471	69.5507	63.2048	77.8783	121.547	24.3781	35.5055	46.242	34.448	36.7829	28.4548	27.3328	110.322	27.0082	21.0909	37.7348	30.6829	35.0558	70.8512	38.7249	42.4036	24.1977	51.3533
La19G00520	73.2185	75.8978	121.883	55.1865	48.8057	56.1559	57.7907	79.5386	44.317	56.0928	40.7104	57.5341	93.0755	66.7215	106.466	65.2295	50.6714	49.0744	76.6011	71.3501	73.5631	48.2325	55.6574	104.357
La21G01212	73.1629	118.804	88.2003	44.352	54.904	73.372	67.8028	68.3533	74.4571	77.6995	68.4509	69.7652	94.7113	96.6492	95.4712	84.5339	83.5639	88.1353	104.857	98.4345	108.009	87.8544	89.0283	102.268
La24G01409	73.1225	84.7948	53.3399	43.0646	52.3468	60.7987	48.5305	48.1522	68.6416	50.9423	41.8665	39.8041	55.1621	101.847	52.4168	46.629	57.8827	62.1695	49.5382	72.3163	53.8892	71.6254	47.0759	27.1003
novel.2531	73.1198	75.253	51.5362	25.1276	38.4514	23.0409	56.1092	22.0665	44.0338	41.0747	62.2065	30.8469	52.2741	51.3336	35.2197	39.4677	66.2125	52.5474	35.1978	35.9598	74.8931	63.2249	67.2638	22.2821
La08G00504	73.1116	26.1342	40.8434	35.1451	30.36	27.5609	59.6018	39.1074	37.0455	34.6456	42.9803	39.7712	24.332	34.0781	23.1154	27.749	30.681	27.145	25.4923	24.8111	25.8628	32.9101	27.5451	33.0857
La02G00157	73.0603	99.3895	67.9281	209.207	193.267	217.492	209.052	149.185	264.762	205.072	174.303	143.935	84.0085	114.381	73.5416	122.872	152.821	178.585	78.6441	113.174	86.3418	152.262	136.271	56.8488
La18G01384	72.91	87.7889	63.9246	46.3093	48.7194	57.7308	51.2867	27.2543	39.7529	27.0285	23.2326	19.8323	50.6795	80.102	40.4965	21.0885	30.4298	31.0987	45.8736	74.67	39.6444	38.8445	28.1241	20.4589
La18G00192	72.8715	100.021	90.4755	72.5232	76.5997	75.0489	148.009	89.5437	91.2942	83.2771	76.5863	81.3344	132.458	57.181	118.433	100.646	87.6935	77.4027	75.1221	64.3297	92.3904	63.6151	77.4441	75.948
La02G00763	72.7548	65.9114	51.7007	57.1894	48.732	56.8235	70.4376	52.5421	83.3511	70.5892	75.7639	77.8113	35.8242	68.2681	39.5128	61.9203	70.3439	71.5976	45.5909	59.7353	47.4377	76.2773	55.8854	43.5154
La01G00801	72.7181	93.5064	60.2792	46.2076	46.485	39.3527	27.4931	32.1809	53.1993	41.3005	35.1721	29.0963	46.4131	128.216	42.9435	22.7604	36.4391	35.5585	57.9772	93.4045	63.015	41.5714	21.3419	27.0033
La19G01205	72.7083	100.523	73.5585	42.36	44.3329	57.9961	78.5311	57.5838	95.7803	94.405	68.6913	68.1694	69.1426	85.5305	71.0519	71.246	100.997	98.8524	68.2574	94.5525	72.6887	80.3642	75.9997	55.3151
La23G00434	72.7	65.9125	103.201	127.913	82.6467	59.2749	83.1884	65.8281	105.856	135.441	91.6683	65.624	84.7413	76.7383	84.9627	97.9397	129.926	172.036	81.395	115.761	83.7623	116.199	118.55	152.199
La23G01182	72.6638	73.0807	60.285	65.5838	62.0193	56.3784	74.975	48.4135	71.3128	60.0248	59.4371	58.9458	24.7339	98.1032	27.2553	49.3399	61.6035	64.8972	40.7282	60.5759	41.6612	66.8609	48.9297	52.3925
La01G02722	72.6527	33.0716	44.8673	41.5557	74.9553	25.7746	53.5911	68.1676	36.0097	33.996	41.4445	29.8504	31.2586	24.5591	25.9637	24.3087	42.5217	20.0537	33.0357	28.0589	19.2439	57.8292	36.213	68.4755
La03G02651	72.5924	36.0728	64.448	58.4145	38.3752	29.2387	32.0535	38.7981	21.4262	28.6366	42.5435	28.0504	19.5126	21.4429	35.3444	23.0654	38.3198	16.7716	53.4328	23.5958	13.2889	31.5874	21.8286	34.2958
La07G01014	72.5653	95.0406	77.0296	19.7283	24.0272	17.2496	31.8738	42.109	50.6962	39.1682	57.4861	59.6399	131.022	86.3436	147.442	85.3118	67.8344	77.9203	110.674	99.0668	195.241	63.8399	101.714	38.2918
La03G03000	72.5004	43.1582	25.5486	18.8278	22.5893	37.2541	26.0174	17.4471	36.462	20.6486	14.7282	17.5683	15.2572	61.3214	4.46207	11.091	18.0545	24.2136	9.18175	42.5818	26.7686	22.9414	19.3496	23.6637
La04G00883	72.4734	75.2685	102.454	80.0384	67.4332	63.5688	76.7544	79.7389	79.0562	71.8739	71.0843	71.7433	79.8989	81.3892	84.85	66.9222	60.7809	64.5502	85.4003	88.5719	75.3709	58.6304	66.1397	71.3494
La14G01486	72.3667	39.1715	44.0859	43.3972	36.2398	41.0392	50.5751	48.0517	47.4198	43.4126	39.8117	38.023	26.8605	37.8894	38.1875	32.9186	34.0056	36.361	33.5853	25.8179	34.6684	45.4374	29.9486	36.0935
La03G00840	72.3534	73.1407	65.9538	84.5037	98.7129	74.7173	96.5843	102	98.902	78.9228	81.1383	82.8925	64.77	87.1271	54.8834	72.8707	76.9912	82.2024	58.7073	60.3348	46.8387	80.7961	76.007	99.4288
La23G01335	72.2901	125.248	85.3454	56.6878	64.6403	95.8928	26.2135	33.8803	25.8074	20.6868	27.8129	22.5318	112.296	60.7499	117.248	23.284	17.4017	12.5641	55.6124	64.644	59.1587	18.3021	22.9307	21.9434
La00G05046	72.275	32.1669	50.55	26.4137	28.7377	29.1403	33.8577	15.6287	21.0469	23.8627	25.2273	17.8726	15.8358	14.3809	16.6513	21.6778	19.7843	15.1011	28.1471	24.647	14.5903	18.4631	16.3481	25.1933
La12G00832	72.232	48.7913	56.8463	32.6313	26.9465	22.8942	72.5304	38.7951	54.0637	35.2429	41.3053	36.5689	17.7747	36.4861	17.0789	20.0063	38.1485	25.1351	23.2557	25.1981	17.0971	53.6571	18.7883	41.451
La10G01102	72.2204	75.6373	70.9734	43.853	52.1919	33.6518	111.597	56.9824	63.6657	67.2875	77.5249	82.9343	113.135	97.8723	99.4963	98.2115	96.2909	97.7321	113.525	124.545	145.561	106.577	89.5739	81.1294
La06G01914	72.2014	52.1899	69.6764	28.3634	33.0893	42.2582	58.6594	56.2058	34.2006	45.0843	45.4908	48.3724	38.0965	37.525	36.9322	57.2769	57.7617	39.3675	40.1506	39.048	27.3853	59.3592	58.2548	102.463
La26G00395	72.1978	16.9196	35.7875	42.9251	28.5181	42.11	41.3766	48.6451	54.8501	35.7587	42.1295	51.6191	28.5457	26.2272	23.0156	43.1518	37.2739	39.3096	25.9283	22.005	25.9175	33.4501	32.168	45.922
La10G00152	72.1885	141.751	100.041	26.7339	23.4998	31.2724	56.2368	69.4704	111.06	147.436	129.547	147.598	144.931	131.068	128.937	233.038	262.784	274.917	152.567	112.964	143.316	229.458	216.81	128.592
La09G00361	72.1302	84.3894	62.3138	44.9045	44.6374	52.2107	41.1354	40.3851	60.7903	48.7034	45.7703	45.1858	71.8783	101.576	68.4736	43.6722	48.604	56.2809	70.0256	78.2542	68.683	50.6897	46.5998	36.6726
La03G00426	72.1204	91.5378	101.617	26.3509	36.4755	29.1382	47.7137	41.0704	28.1664	29.6313	29.3277	28.1541	112.069	57.0439	108.727	40.6022	27.6474	27.7228	58.793	61.5889	88.7841	32.6506	37.8413	32.5792
La15G00857	72.1066	74.0545	57.1851	48.8645	47.1226	53.7142	48.2289	42.7438	61.0127	62.6965	60.3385	50.5588	35.4999	90.8776	30.3353	50.2773	73.5571	73.4047	45.2719	56.1887	43.6651	88.2993	58.7926	54.4044
La22G01373	71.9896	74.3208	69.3563	123.109	140.676	140.762	61.4592	108.315	113.551	92.7326	86.5269	64.5103	80.8662	98.2022	81.7002	78.2063	111.916	106.023	102.249	91.4902	90.6738	99.8594	79.7217	147.444
La20G02713	71.9399	115.046	92.2618	96.1618	99.6323	125.39	187.428	145.966	284.61	200.002	166.271	186.847	95.4083	174.617	100.254	193.195	191.378	224.899	100.319	113.77	102.084	207.758	161.326	92.8502
La06G00938	71.9286	30.3781	49.7816	47.7279	42.3759	40.0745	51.2932	55.7586	59.9521	52.5304	54.7432	56.9292	33.9943	25.9598	33.3646	43.0918	42.0649	37.5691	34.2918	28.4417	29.0427	38.6091	36.8933	47.5846
La16G01698	71.8605	48.1869	51.0948	73.0313	78.1743	70.2899	60.5366	57.9231	65.4779	44.3817	50.8902	54.6375	40.4164	42.2467	36.8555	32.4888	40.6048	34.0256	41.0748	38.2234	37.5586	37.1925	29.4452	40.0647
La08G01737	71.795	18.336	40.0042	28.4668	20.2263	17.5713	39.0144	27.8251	32.4591	24.7728	29.823	31.1947	19.4754	21.8163	23.1704	22.2156	22.1736	20.385	25.6854	21.201	23.0204	22.5795	19.9584	26.0615
La07G00328	71.7847	12.7587	37.2726	25.4102	17.9837	25.5202	21.8566	36.2265	25.9258	22.7054	23.9961	28.8104	18.3679	18.4589	17.584	22.6316	26.293	21.0127	16.7927	20.4299	17.5382	24.7678	20.3099	29.7552
La10G01422	71.7706	87.7912	59.1103	48.0037	44.115	46.0004	35.9984	38.5204	56.4201	35.6919	42.2641	32.1825	64.8142	89.1669	39.5781	32.7542	44.9861	50.7087	53.7195	94.9095	83.1938	50.1172	47.5791	23.2652
La22G01489	71.6643	96.9909	49.8212	118.643	99.4387	125.55	89.8143	78.8332	165.667	77.2562	53.9129	47.7425	41.5627	68.1489	56.6183	58.7634	68.3271	80.4719	44.7322	63.5907	56.134	89.2343	67.0919	35.6443
La09G00821	71.557	63.5054	53.3927	23.2441	19.1584	30.6292	31.0363	30.3313	44.2804	50.6381	46.9788	44.1133	39.1022	72.3537	34.9457	54.9876	77.1913	69.0819	43.6219	59.956	44.3998	73.7423	60.4032	43.1109
La26G01258	71.4275	23.5281	41.0687	31.5186	24.7552	23.4987	36.1109	34.2051	29.8462	24.6578	29.2866	27.7813	23.2639	23.4772	20.7337	21.3725	19.2582	20.0747	20.8705	16.4832	16.05	19.5767	18.0009	20.6458
La23G00560	71.4062	207.559	133.168	103.732	88.815	74.7002	205.791	149.199	175.795	128.079	176.777	159.022	364.992	145.848	360.839	217.107	114.197	181.947	132.798	135.032	205.904	73.6519	222.83	44.7662
La15G00333	71.4053	149.932	105.962	105.454	111.547	125.23	130.135	117.354	125.529	80.3781	98.0935	90.4945	118.494	94.5695	112.913	101.233	81.1879	97.996	58.13	75.3368	71.1093	92.1165	102.247	57.8697
La15G00301	71.4053	86.4203	95.3131	19.6673	27.1716	10.9732	32.6796	26.7834	23.5504	23.2376	17.472	31.9231	63.1019	42.863	73.8771	19.7966	11.7872	15.8232	19.6359	53.0966	38.4646	17.3011	24.842	11.3198
La02G02254	71.3977	301.34	253.491	20.0974	21.2959	40.1623	12.102	27.2998	15.1392	80.6659	11.9496	26.356	88.8341	229.927	95.7013	26.7998	47.4499	14.6588	350.735	209.974	149.568	9.31492	26.0132	80.832
La26G00477	71.3953	113.02	102.668	68.3491	78.5998	50.6061	69.4252	60.463	67.9649	75.0303	133.192	85.7222	275.08	212.097	374.334	239.753	104.947	137.293	214.451	167.23	307.698	108.187	237.897	65.2933
La22G01797	71.3624	33.2344	41.9669	28.3281	23.463	24.5024	46.5603	35.6513	33.6857	28.6431	32.2735	29.7076	28.3098	32.9205	33.2636	21.7807	23.1686	20.0394	32.7284	30.8672	29.737	21.2156	21.591	24.5506
La21G01165	71.3577	59.6349	95.8064	46.4265	34.5846	33.2838	46.7889	48.7138	42.1427	34.0301	39.2914	43.0639	57.745	58.9961	69.9368	38.1695	33.7634	33.5649	60.2451	52.7116	51.4374	37.5734	41.8078	50.3348
La16G00091	71.2538	22.8389	43.3328	24.3314	28.513	26.0912	51.7893	33.6247	29.3537	25.9577	31.248	29.3264	21.0108	19.361	21.4694	21.0721	20.2224	18.6435	25.2546	15.7485	17.4976	21.3317	18.3102	32.51
La01G02880	71.2529	48.5395	77.9063	378.164	376.938	468.606	88.402	74.9746	49.908	58.4793	66.625	62.2502	36.3992	28.1611	39.2604	79.7778	65.5103	49.2591	27.7586	25.261	23.5675	67.2723	57.0513	90.7411
La01G03504	71.2311	111.302	66.7268	78.8264	75.6855	93.7725	60.4576	65.1452	98.8128	56.7102	54.956	49.1657	55.1903	71.8327	53.9918	47.3124	60.2497	59.2372	48.3191	77.5423	54.9106	73.1724	47.0644	42.0554
La22G01713	71.2198	102.565	78.6932	33.9641	39.1399	40.9616	52.1183	33.3369	54.283	41.5985	38.1907	37.1478	55.4573	115.392	70.4749	33.4416	44.5345	45.7445	63.6861	91.0373	69.676	51.7857	31.9746	34.8646
La04G00824	71.1316	86.6772	61.6424	61.9205	68.9338	74.1558	78.0017	44.4014	57.8538	42.9261	47.3365	44.5082	54.7659	89.3293	53.8968	34.1284	50.0253	49.4396	68.4541	74.1004	71.181	50.3165	39.9979	26.7743
La09G00574	71.1312	73.8088	53.96	122.667	126.454	90.873	61.87	40.2951	73.3056	16.5646	14.8347	12.4397	65.203	89.9508	61.8872	16.7592	15.7791	24.3862	56.3296	99.5324	77.0627	19.3702	19.1821	10.1814
La10G01867	71.1171	91.8818	67.0807	87.011	54.3149	79.1917	112.407	67.2685	106.197	64.2717	63.2218	63.6829	82.3888	117.946	73.0165	71.6248	83.635	95.8161	83.0109	105.962	106.693	86.7996	81.2367	37.0163
La09G00162	71.0865	108.912	135.989	158.217	150.559	285.836	27.5404	498.537	325.117	209.212	131.362	164.979	92.2848	77.0045	71.8439	128.767	96.0088	92.4338	71.6446	102.492	135.767	84.6921	187.254	116.459
La01G02713	71.0758	93.9344	70.0373	66.0074	62.0853	71.4747	62.2589	55.5179	89.6595	66.0638	63.7383	55.815	69.2209	105.442	61.2865	61.5218	68.5341	79.6291	70.6157	91.3394	76.0438	83.1844	67.6066	39.676
La14G00447	71.0677	85.1106	62.4916	36.6085	37.0947	39.8523	50.5303	49.7991	58.7893	54.5174	52.8346	58.175	43.583	77.1263	52.5779	50.6986	62.488	58.7162	55.7923	68.5899	57.9144	63.183	49.5335	35.675
La06G01364	71.0322	61.4941	82.4155	61.9727	57.8108	54.7829	59.7279	66.1689	62.3227	60.0803	56.5683	62.8753	54.582	56.0233	55.3666	49.4341	47.87	52.2852	43.2053	40.0597	45.3752	56.3196	46.6301	65.7067
La21G00669	70.9732	33.2566	63.5646	45.976	42.8019	30.7013	40.7713	51.7266	44.0313	47.6837	35.681	40.5109	52.1475	30.4776	60.8737	56.8854	42.8196	41.9703	45.0194	36.8345	48.454	49.7538	51.7725	57.7211
La08G01614	70.9638	94.3205	54.4628	56.1364	48.8282	55.1621	61.0385	37.4318	44.6483	38.3036	43.1399	35.6992	60.4152	85.3171	49.1603	28.3429	33.0128	36.26	58.7599	88.065	70.6667	35.6752	35.4563	17.2554
La01G01386	70.9085	109.987	71.0941	77.26	59.6516	74.7349	94.2937	73.4527	122.135	119.833	95.9701	100.177	79.6946	112.71	82.1612	113.046	124.57	149.346	89.5637	97.2198	97.3457	140.773	122.191	75.8542
La18G00020	70.8676	280.936	147.703	195.523	185.369	161.665	113.391	110.294	123.748	85.9711	107.185	78.3106	160.163	266.458	179.687	66.1584	164.693	91.6214	165.669	224.979	58.8652	115.222	90.6298	83.8182
La17G00441	70.7349	57.5292	95.1673	26.8927	25.7591	24.2003	19.9707	36.2298	16.5759	13.432	17.0296	26.0947	46.1528	28.1698	75.6666	34.5345	25.4127	18.5901	31.7264	48.071	56.752	28.6762	29.7668	55.8846
La09G00868	70.6957	46.1104	77.1087	41.0592	38.9209	42.5586	62.7261	40.3081	32.2975	31.4174	34.2689	38.4118	42.0292	36.581	40.2133	32.3202	37.3014	29.2953	34.7465	42.9756	35.6689	41.5543	34.6201	47.5611
La12G01883	70.6848	24.2937	44.692	30.744	43.4898	31.8518	53.6521	39.7052	29.3311	20.7193	35.0499	28.0892	24.1257	25.2234	24.2666	16.4919	22.7547	23.6417	22.6191	21.0217	27.0808	23.6619	13.8456	32.5227
La01G00949	70.5675	122.872	89.6964	70.8231	67.8519	79.2019	83.3293	57.8205	84.6219	71.1471	61.3425	56.4417	107.709	132.049	99.4099	52.0361	65.5996	72.5292	111.895	127.798	107.462	68.0472	55.7759	37.2374
La17G01518	70.5155	58.8721	216.076	11.1717	44.5163	35.475	17.4286	91.0886	20.2909	22.4217	16.4265	9.39216	25.8934	17.0479	62.6216	14.1091	19.3037	20.8593	11.237	38.3084	15.3013	76.5513	15.8304	136.579
La05G01575	70.3259	33.2527	46.639	14.7036	26.1764	39.2784	8.30618	14.8718	7.681	8.09533	11.1625	4.81086	32.8616	25.0167	30.0803	4.58467	5.03444	2.3525	34.8277	7.78208	15.1478	5.11771	4.43204	6.97493
La18G00619	70.3176	60.5819	50.3799	28.933	27.1978	31.6541	21.005	20.3208	31.6891	25.4486	28.1618	21.9833	27.2879	53.6649	27.6138	26.3943	35.3568	37.1847	34.2154	46.2789	33.3426	44.4768	30.095	19.9629
La24G01768	70.3027	85.971	78.209	69.9752	72.8687	92.6551	65.6003	63.4738	94.319	74.2733	63.5045	63.2947	74.1413	83.1881	58.4101	53.8295	66.5625	67.9108	57.3688	75.9188	71.4929	72.9704	60.3398	43.5891
La03G00242	70.2571	38.8298	108.85	12.0725	20.6798	10.8434	25.0749	31.5438	0.240248	18.1184	0	25.7883	146.469	12.9033	118.24	42.9404	31.5479	8.32044	100.673	37.9719	55.0552	9.65955	56.7301	126.753
La26G00246	70.2022	83.6002	79.5097	42.4488	42.4642	39.5368	36.8755	51.1072	59.9366	53.0366	46.2407	58.5093	84.202	103.112	83.8364	71.2522	71.9042	74.4619	95.9046	94.1042	83.1067	67.0289	64.5922	57.4006
La18G02080	70.2022	182.437	116.438	112.323	98.3511	118.842	120.699	109.738	116.946	70.5663	91.9115	98.3782	280.555	92.0179	266.224	110.18	49.3752	73.3981	101.434	82.3915	143.565	41.4143	104.673	34.9686
La07G00833	70.0603	172.832	95.1117	46.7303	56.7975	65.8115	66.0333	54.4639	73.8919	60.305	60.22	57.7004	120.898	112.427	102.858	60.1932	74.0193	75.0566	107.544	137.59	122.987	60.4651	56.8059	28.9037
La12G01386	70.0228	117.9	94.9786	49.6098	47.6884	78.5513	85.6607	81.1056	109.386	96.8164	84.3352	97.6253	116.021	156.507	130.962	107.464	134.161	126.232	135.741	132.727	126.884	110.492	104.495	83.9656
La20G00952	70.0033	42.2679	58.2258	34.9438	33.1761	30.4782	37.1649	42.3662	41.6318	42.8464	40.049	41.9071	38.8022	33.2784	46.1879	34.6649	30.7596	27.1264	43.1469	33.3298	40.9727	31.4383	34.1979	40.6914
La12G01846	69.9416	54.7561	41.7495	34.7541	37.3143	39.5579	63.0629	77.1135	86.107	70.7974	61.4921	63.1294	49.4703	47.1906	59.0413	70.0359	70.9872	69.9335	61.2775	51.5032	49.1708	62.9847	77.1578	58.1138
La02G01412	69.9416	115.046	55.5222	49.4042	58.9374	52.9268	34.0302	63.6066	67.1012	43.0312	38.7592	47.4451	57.7739	110.824	61.2865	39.3806	38.9978	45.7327	62.6742	70.7591	66.5858	51.7559	39.1792	36.6323
La24G01190	69.9416	34.2535	7.66637	19.9549	15.436	15.7309	1.68281	50.819	7.01009	5.61276	0.936212	0.985871	10.6074	30.1987	18.1638	6.30696	2.57922	1.74757	8.1395	17.6733	10.8026	13.3716	1.01304	17.3576
La03G01977	69.9021	54.5853	52.8651	61.8367	67.3349	71.1831	65.0805	70.0737	93.7299	85.4856	78.7454	79.4445	33.3688	55.4718	33.1181	85.3658	97.4089	90.9759	42.7887	52.5543	39.0211	103.3	81.003	80.854
La14G01386	69.8431	53.0951	37.976	32.0148	30.8305	32.6341	24.6296	20.6666	30.9186	24.0086	29.6083	23.1595	22.0465	58.2285	17.3482	19.0514	28.5493	26.654	28.7188	45.2226	31.0419	30.0612	19.9988	19.6535
La24G01454	69.6448	70.0787	74.9996	51.5355	62.2441	79.1317	79.827	63.9339	74.12	57.0538	46.3471	43.2173	32.4278	57.4641	42.2041	39.6901	37.1816	35.963	30.8253	38.0056	37.2267	43.0663	39.1424	43.0926
La12G02033	69.6308	60.0107	47.004	29.9522	22.9018	29.5502	23.024	19.6916	30.6781	22.8077	22.6401	22.9504	46.9731	60.3977	37.8118	33.0633	32.0465	42.1863	45.007	57.343	50.9208	39.3178	34.1775	23.3316
La06G00232	69.565	39.107	91.3021	19.9526	21.9047	24.416	21.998	23.3629	13.6132	15.6809	15.7765	17.291	53.9922	25.5159	45.6753	21.6534	19.4557	14.7305	33.2077	28.1999	32.3225	27.5094	19.9294	34.7416
La10G00355	69.5552	66.8183	62.1161	41.9872	38.9416	46.3432	118.448	73.0607	148.884	138.126	134.557	132.439	40.0757	108.34	38.4227	97.0505	141.287	139.256	50.9281	71.5071	61.3737	117.724	94.3637	67.7157
La14G00544	69.5369	103.353	94.9707	98.2991	99.3219	99.9245	87.8277	76.1286	93.5694	46.569	35.7569	48.8022	109.256	84.4021	124.927	70.0878	56.6384	58.4535	89.8261	108.992	98.8086	44.4249	68.814	52.2011
La03G02747	69.4972	29.2738	43.7975	39.491	29.5955	33.177	39.9979	35.1162	35.4633	29.7146	30.5444	29.2579	19.4381	30.58	29.2922	25.5391	25.4888	23.0053	27.7642	28.7639	22.6926	23.3035	22.5862	31.7684
La05G00323	69.4091	21.1761	38.8217	22.309	13.9887	13.8077	28.885	23.7575	20.6056	23.2252	24.4765	26.0143	19.0675	25.0167	20.7605	21.5346	22.2993	20.5309	23.3468	20.1519	19.4247	25.5448	14.8383	29.1635
La20G01149	69.4063	51.9257	60.2621	82.5111	76.3029	76.9101	77.3625	82.0371	78.7616	61.8072	68.2097	67.7787	50.4486	58.4654	49.5748	59.0095	59.3624	58.9386	52.825	51.9772	45.1045	63.8673	58.0518	59.3429
La03G03014	69.3299	23.9962	16.4279	13.6034	24.4379	38.4211	34.9027	39.5872	43.9392	25.7093	24.8383	39.3175	12.3165	35.3978	9.45837	21.8641	10.5625	18.9481	6.64449	18.7193	22.5768	15.4816	15.4368	28.6209
La19G00373	69.2472	51.9855	93.1998	171.959	151.705	157.309	131.441	107.229	88.0777	57.7168	60.1489	62.0499	44.7308	45.5903	57.9914	42.8873	46.5654	34.2612	47.7292	47.4977	43.997	46.5206	37.2018	58.6405
novel.934	69.2255	178.221	117.524	8683.83	7412.33	8515.78	2038.37	2002.37	1792.68	971.491	922.705	886.655	144.287	146.525	176.057	325.733	376.702	336.118	206.687	215.339	204.267	259.234	339.623	293.238
La01G01385	69.2012	49.7247	45.047	31.8204	28.3576	32.9546	26.4015	22.6601	32.9565	28.2872	33.1601	24.4053	22.3486	43.6605	17.7119	22.6124	32.5048	29.3883	20.4858	34.3672	23.7705	43.1237	24.003	24.3204
La20G01320	69.1925	121.898	71.2055	143.279	185.908	124.456	57.1362	79.3747	81.7743	75.3308	85.2378	78.7578	131.531	120.698	137.585	83.0201	95.1152	107.435	129.699	151.856	154.643	80.5252	91.7671	49.8659
La24G00653	69.1903	30.3358	254.356	96.9556	192.449	35.1207	30.3103	79.1502	15.2729	20.3269	10.2068	23.5442	79.9951	33.8572	102.133	43.5512	37.5344	12.9476	44.0635	34.512	32.1392	27.3917	36.0562	117.876
La00G01820	69.1875	15.0076	40.5016	34.9558	32.8313	26.1384	49.1437	28.088	18.9478	12.7081	29.3229	25.7164	9.78763	14.3964	18.1219	21.9911	16.0106	16.5119	16.3174	25.3054	19.816	15.2366	6.68987	17.9637
La18G01081	69.1621	57.8833	25.9101	61.7344	39.212	39.3002	18.7509	50.7328	23.471	49.0951	33.3318	26.5521	64.0585	111.422	90.8236	48.4696	64.6634	61.1317	96.404	80.0317	7.59755	52.8467	60.8541	73.3109
La00G01348	69.0833	55.2092	322.6	46.2557	29.1344	6.5631	11.3278	217.335	0.665841	167.064	394.574	275.233	153.264	102.358	77.6107	76.4624	0	5.17017	43.7317	38.1713	301.543	3.65873	61.5027	2.51301
La08G02037	69.0751	88.9972	67.7291	25.842	63.7806	94.3988	28.7021	52.3539	58.1697	65.5154	60.6963	36.3682	33.9709	126.19	32.3958	21.9415	38.4897	30.9781	48.6749	78.7645	39.9281	51.0153	30.4046	42.368
La06G00941	69.0563	24.8896	44.565	42.9144	37.7589	34.879	64.8982	45.5189	47.0503	38.0612	42.2565	41.3692	15.7814	24.2929	22.2313	34.5845	31.6363	33.7944	25.2796	25.3401	25.4111	41.9169	31.0644	41.0247
La07G01445	69.0022	96.556	54.6878	39.7124	35.0218	43.7186	25.9533	41.641	67.6903	56.4475	66.575	62.0804	103.106	119.524	85.0615	67.3173	62.8051	96.0304	108.353	103.366	163.193	70.589	73.9431	21.2348
La05G01783	68.9758	60.0084	47.9187	26.6681	23.1823	26.2821	38.0924	30.7158	45.4064	63.6245	63.6755	54.3659	25.8487	72.632	27.6829	60.5202	82.1815	85.1367	45.5969	55.5136	44.9632	92.5076	63.9647	53.3845
La20G01206	68.9014	28.8736	42.4524	51.3004	44.2673	38.7709	53.7579	34.1535	33.1193	31.3394	29.12	27.3758	28.7496	33.6187	30.0099	24.0102	22.9526	21.7291	33.508	26.3335	28.1613	26.285	19.9652	29.1187
La10G00921	68.894	50.7002	87.8043	23.5122	33.7174	31.7477	70.7324	100.489	71.0007	99.7594	93.9498	83.7456	42.8188	44.1288	47.9121	107.694	113.181	98.8638	53.9406	35.8554	30.0085	122.606	98.9748	149.945
La19G01724	68.8375	94.641	85.1552	27.7013	27.8329	40.9182	53.4388	68.6813	74.145	93.8045	76.7331	78.805	59.3991	65.8934	82.0472	97.0784	117.928	112.634	63.5196	62.5687	65.6261	106.19	103.651	103.924
La14G00673	68.8281	46.0428	51.0709	30.9165	29.5675	32.9692	46.9805	40.9061	52.9091	43.0422	41.0588	43.1445	27.8298	43.3574	35.6501	35.0341	39.8682	36.3845	39.1162	37.1779	35.8964	36.6525	34.5075	33.9429
La24G00161	68.8138	231.578	103.66	42.5681	45.3107	95.2977	77.782	137.116	164.046	71.2973	22.1922	86.7712	63.2118	215.605	87.8658	95.0496	115.431	128.898	89.2401	139.681	111.954	197.304	106.919	66.3405
La17G00863	68.7809	66.5978	66.8891	35.3944	26.3177	25.0138	40.065	27.3676	34.9323	21.3083	22.94	18.4718	69.0685	52.1306	66.9118	30.7719	33.2766	32.118	27.7815	61.4791	45.0538	58.4224	35.4139	32.7078
La19G00300	68.7724	88.2966	72.7897	59.1274	55.683	63.8629	71.7084	62.8332	85.4669	71.3538	66.6304	60.8435	60.3795	104.458	61.1113	65.4716	81.1494	84.2897	65.1593	77.2437	67.3724	85.4203	75.439	60.2886
La13G01987	68.7276	126.48	89.891	173.421	59.2784	39.837	54.5559	66.4921	101.106	68.1925	79.4467	122.059	234.799	131.162	362.47	165.207	100.059	183.803	354.867	228.43	357.085	129.33	210.915	51.5232
La14G01894	68.7116	96.9084	81.5331	14.2359	13.3922	17.7361	27.1184	26.0451	30.3367	27.4298	29.4201	29.6375	93.9207	115.845	99.19	39.3736	32.688	39.0978	102.363	122.176	106.1	35.5132	38.1536	29.5474
La13G01606	68.6994	109.793	102.866	91.2421	102.704	111.364	81.7856	84.126	117.819	90.3099	94.9369	112.376	90.8284	123.055	107.295	126.862	132.725	122.89	82.6049	105.12	89.1293	131.151	137.896	94.301
La06G01363	68.6699	108.412	80.8721	66.3001	65.5073	72.5766	75.1995	54.0014	79.5712	65.95	68.1307	63.5607	64.4038	149.645	79.2484	49.286	64.3398	57.6577	79.9614	92.8109	88.8893	55.852	48.1481	51.1484
La18G01283	68.6523	155.809	90.8835	117.708	111.13	151.061	115.756	111.582	181.791	136.949	108.419	109.546	140.924	167.181	137.11	118.442	129.779	160.729	149.881	167.648	158.215	129.804	132.914	60.0106
La20G01738	68.6472	45.1965	59.289	700.583	614.526	786.754	158.539	130.435	100.425	80.0054	88.4944	101.486	48.6085	45.3613	50.8238	58.3477	57.838	49.0305	55.009	51.3697	56.474	47.4767	53.9669	53.604
La01G02849	68.5994	62.7997	55.1433	15.8009	50.1617	42.1485	34.1864	41.4079	59.4434	41.1184	50.3738	53.432	30.2867	52.5537	34.5411	48.6954	45.2711	44.3816	26.6508	62.7279	43.5775	26.9134	41.5421	44.322
La07G02128	68.5868	53.3396	54.4867	89.8417	81.58	91.2116	72.0978	72.336	116.729	73.8855	88.7814	73.7628	20.9463	58.6196	23.5658	66.2979	80.8629	81.6598	27.4191	46.4438	31.2405	91.2214	69.26	53.8665
La01G01614	68.5729	72.0081	92.0328	103.53	93.6155	94.6425	66.877	77.4656	99.4231	73.2991	77.7184	80.7098	67.4382	71.7945	69.6694	78.7419	73.3311	72.702	55.1925	67.7879	66.1801	65.116	67.027	66.3287
La12G01195	68.5677	80.0448	63.5977	63.0419	50.8686	65.6035	58.4075	52.9249	79.5971	58.7586	64.1305	54.7236	53.9087	74.112	51.396	51.654	64.7707	62.5766	54.4965	70.4556	64.7217	83.2201	57.0625	41.4834
La15G00980	68.5513	76.9307	116.568	32.1224	31.0946	28.0383	17.3606	41.407	18.3123	51.0428	29.7786	42.2681	99.6776	56.8975	119.14	63.9553	58.3427	46.4505	127.252	90.3907	107.538	42.7683	53.7378	103.951
La07G00159	68.4699	12.1531	32.4803	11.1702	6.96197	16.2462	39.367	28.3255	30.6083	29.2966	29.4653	33.703	15.1389	17.6474	14.4654	17.5226	27.0118	16.4858	18.9291	9.85903	14.0033	23.0481	11.5439	22.6334
La26G00261	68.41	63.3598	76.5345	44.3256	38.6156	41.2255	54.4559	59.0583	53.8103	51.6893	49.9541	43.8245	65.7061	58.6158	61.2932	37.5103	40.9192	38.6017	51.2432	52.3242	54.0457	41.1271	39.9854	45.8665
La03G02094	68.3978	54.6129	42.0657	56.9538	48.6678	52.2892	25.9738	21.9526	38.7805	21.3965	23.2236	21.0368	47.0509	69.1941	45.168	21.8001	24.811	29.2163	47.3014	64.9283	63.4309	31.0992	30.3499	16.0932
La12G01009	68.3332	91.9397	57.2892	47.1234	40.4553	48.4303	42.011	42.3446	65.9099	47.275	50.5554	53.2731	57.1586	86.2771	53.3663	48.8005	58.6552	63.4832	58.3662	67.0593	60.3509	64.6837	53.5304	34.1465
La03G00734	68.3239	78.8269	88.0649	74.4985	92.7496	87.281	84.2652	93.3522	81.5127	80.8951	67.2289	73.776	78.853	94.5869	91.8209	83.9246	89.0691	65.9597	88.5655	86.3292	83.8199	74.2866	85.6017	105.355
La00G05148	68.3213	25.8592	86.7447	56.4302	68.6465	67.2026	50.2316	68.4503	99.3133	59.1616	55.1606	34.7386	48.658	41.2437	45.489	84.4791	52.9437	90.2853	57.4715	47.4977	46.5516	76.3888	69.7148	113.465
La19G00032	68.3211	61.4998	72.0792	50.3257	50.7709	51.5137	85.8089	74.5246	102.427	77.4259	89.3417	88.8673	59.0798	55.8294	62.341	55.6323	57.25	56.6015	63.378	54.646	69.9597	57.5073	53.0513	52.156
La24G00016	68.2844	77.0944	67.6219	23.9382	24.4375	35.543	49.7523	35.6134	32.8158	41.4113	63.0573	56.65	110.522	72.6705	125.128	62.4435	46.0721	52.742	74.2978	71.7828	127.452	39.5824	62.4918	26.8041
La04G03558	68.2794	63.0032	111.226	69.3682	64.9439	62.4777	42.5683	40.0759	11.8597	24.0597	8.57465	34.2798	98.6346	34.7896	118.521	65.8847	36.2441	10.3422	94.5171	75.6822	94.5421	16.1576	45.9938	100.911
La22G00756	68.2357	53.5612	67.5841	22.2348	30.9747	67.5772	27.1347	37.7235	28.1119	35.5931	26.0312	19.3567	16.3736	58.5757	21.0833	12.3832	30.8248	20.8856	17.495	23.6879	13.3202	26.6345	15.4581	64.0247
La16G00728	68.2221	45.6815	45.5045	27.3556	25.9768	32.0518	29.9514	25.5379	32.1653	26.1059	23.5141	18.6169	13.625	63.0653	22.2086	13.0598	21.9174	15.9314	17.888	27.7487	12.0168	32.8649	15.0071	55.754
La24G01363	68.1829	62.3427	54.7345	94.5356	118.396	109.244	95.9994	48.8007	139.59	122.46	115.17	85.7966	27.5042	270.587	40.0214	94.8898	197.692	211.097	69.9021	130.022	68.8655	223.539	142.477	107.546
La20G01992	68.1676	137.632	79.5026	129.194	112.28	207.981	113.824	69.5469	91.0856	44.4039	52.3227	55.8293	136.319	144.124	112.902	72.3439	64.6994	76.4533	112.35	150.675	140.365	92.9398	88.907	36.968
La15G01604	68.1482	56.5694	63.0198	54.8124	72.9037	62.5652	58.1884	55.7501	76.7537	70.6301	75.8941	61.0142	45.5007	59.7539	40.5582	55.0683	68.4791	63.0304	44.6308	53.5909	50.5031	78.2271	58.2897	44.6753
La05G00978	68.1462	47.9116	101.185	46.2935	57.1176	38.574	35.3799	60.4921	24.6958	26.2368	22.5276	23.9247	60.7903	41.6293	61.9583	34.3532	31.4544	21.1725	46.818	48.3253	34.4613	31.2577	30.955	70.7682
La21G01442	68.1238	72.2896	92.6065	521.473	426.277	662.775	97.8241	118.056	71.1008	65.889	51.0036	61.7647	84.4201	58.0062	102.284	55.1253	38.7765	38.7999	75.786	71.5972	83.3639	37.605	46.7413	41.5899
La15G00971	68.0787	97.7474	118.894	114.567	124.018	132.797	132.47	153.215	127.436	125.981	106.27	107.276	110.679	83.288	124.385	131.099	113.704	104.08	103.173	94.7352	109.297	87.3663	122.166	102.881
La13G01631	68.0482	49.5709	82.3673	3.31039	7.26647	7.79737	31.6777	41.3508	10.5339	20.7451	7.58806	23.9855	99.7299	27.4574	97.9252	28.6263	28.2504	15.3597	58.5265	46.3346	51.1923	25.3088	38.4166	81.7597
La13G00538	68.0345	53.2375	39.953	27.7295	28.211	27.4148	26.2314	16.8464	31.6783	19.8543	22.9003	18.2013	21.0182	51.305	16.8522	15.4978	25.5648	27.1758	19.6311	35.3335	20.2642	35.4688	19.1442	21.4457
La15G00466	68.0283	91.9756	76.1931	88.8475	83.5992	60.8398	51.2402	93.3757	112.661	80.8079	85.0558	93.2383	84.6179	89.6875	93.8079	77.7769	89.1203	100.707	91.1364	95.6936	88.0422	98.9899	91.4698	93.9537
La06G00186	67.9747	71.7072	79.473	72.0131	65.4124	68.2457	61.4233	75.8109	83.3868	67.913	75.7815	80.4223	69.5183	70.1255	84.2698	73.0018	64.3993	71.4272	67.936	73.0133	79.0582	70.0888	69.5167	62.5437
La01G00417	67.9601	103.992	62.1819	116.512	105.038	101.318	89.3554	98.298	148.112	96.4669	98.9145	92.7426	99.397	102.706	118.567	92.023	80.9026	103.391	87.2335	102.448	105.202	79.0657	75.0268	44.0745
La17G00579	67.8936	117.066	88.0094	101.556	90.3847	111.969	90.0751	88.0806	97.5317	98.7173	82.0493	89.6393	95.2074	118.635	109.937	109.96	109.449	112.803	118.996	109.803	98.1755	100.03	98.0004	104.698
La08G01779	67.8822	27.0444	41.0178	31.4276	33.0644	31.6348	48.5574	47.5707	39.8396	36.6567	39.3542	42.2319	18.2724	27.5629	23.3685	32.4881	39.3249	33.0428	21.695	18.8875	16.943	32.6434	27.9681	52.8816
La05G00299	67.8816	106.668	74.8878	60.0797	64.7191	93.503	133.669	99.6167	145.445	78.5878	92.1469	91.5432	84.0136	91.5587	82.7261	117.223	92.1925	109.804	65.2581	101.749	81.94	99.5718	118.197	46.2349
La00G03869	67.7942	109.633	122.288	21.3527	25.2304	31.7886	50.3664	23.5539	82.1183	64.9559	114.173	94.2526	84.7782	165.772	77.9531	76.8996	105.83	101.016	111.001	100.554	81.3855	56.1793	77.3429	46.1792
La04G00519	67.7865	67.1314	55.6476	117.917	108.685	182.134	48.2479	72.2156	86.3715	51.9089	64.8005	58.6932	62.6243	65.2396	50.5789	44.3218	61.5979	55.9066	100.347	58.2632	86.903	62.6166	42.4086	64.183
La09G01532	67.7541	75.9867	78.1641	53.2463	44.5061	46.8714	70.7865	72.5285	69.8211	64.0984	62.2664	66.8672	76.0753	91.6292	80.6473	66.5627	68.7996	78.3982	76.5787	69.2349	81.6585	71.5664	67.1363	67.8177
La04G00275	67.6543	114.304	76.9656	58.8146	69.8255	99.5026	52.5118	73.9557	56.6464	71.343	62.8277	51.1347	59.4356	82.8866	84.9701	79.4677	74.2847	74.3731	51.3622	70.3468	31.8871	81.9258	62.6894	87.2874
La13G00729	67.6313	57.9267	58.7897	43.6562	40.8375	44.3101	45.0677	44.1335	53.2437	47.2001	50.5747	46.7018	44.7604	55.5599	46.8274	47.9069	54.0839	51.7482	48.819	56.0218	53.4251	58.8977	44.699	45.4038
La20G01092	67.6235	23.8852	34.6756	34.8182	28.6267	28.9854	75.2852	39.9039	42.2692	37.5681	40.2945	44.3741	22.1331	27.6184	23.9292	31.7164	31.9204	26.348	31.2557	21.5515	26.7184	31.1269	26.5923	34.5287
La26G01143	67.5902	128.513	113.606	69.5756	69.4288	84.3772	67.1355	73.8447	55.3813	51.7012	66.663	57.1137	145.429	74.8607	174.242	63.2399	40.3579	42.7102	65.591	76.3745	94.0653	40.3654	57.3453	46.0635
La20G01193	67.5428	98.2602	47.4641	40.2967	44.4108	61.6836	27.2023	33.0417	49.4897	36.2289	31.8007	26.7216	45.5698	85.8915	44.8057	30.0463	48.7087	51.4344	58.9658	82.1099	63.2073	51.1386	41.3086	20.5054
La07G01387	67.533	128.822	79.2312	133.748	120.314	147.881	151.376	144.335	206.918	169.258	154.925	182.032	106.563	100.227	118.118	151.943	161.2	158.875	110.678	109.494	109.915	130.558	150.779	109.258
novel.1777	67.5156	67.8837	90.6639	56.5155	40.6015	32.1937	58.1541	44.25	50.0349	72.2519	81.803	74.0313	115.497	48.8869	84.1515	54.487	120.711	80.7945	60.0897	54.2701	38.754	24.4265	78.0069	66.312
La12G01989	67.5066	82.8244	58.9721	13.3445	29.2447	55.5208	31.6764	22.6638	31.8379	54.9485	64.1187	25.0817	34.7881	40.5733	23.0603	22.7792	63.115	38.1145	51.5559	31.9654	48.4527	73.1813	35.0094	33.7551
La22G00290	67.4971	52.5725	40.3734	45.0539	31.2986	38.3479	20.239	24.0403	52.6947	44.1955	37.2261	32.5179	21.7442	45.6362	23.7263	25.2308	40.6549	45.262	25.883	43.4191	30.4597	62.5141	34.9931	25.4576
La11G00887	67.4756	68.8713	400.508	73.2054	75.4184	100.669	47.4529	106.004	41.8108	36.7815	48.0456	58.1454	246.193	209.182	85.7116	134.362	47.1339	63.3074	273.799	9.59396	158.61	100.981	39.8318	166.223
La00G03543	67.3996	71.2465	96.06	315.498	443.504	233.479	151.721	168.196	173.841	47.7948	42.0652	66.3819	48.815	25.3276	43.9355	63.789	61.8153	55.6477	37.1308	30.3076	35.4021	36.6943	60.8022	105.215
La23G00219	67.3723	110.336	86.9838	70.9976	79.3851	151.219	73.2957	90.5903	110.857	61.4731	78.3743	88.9749	108.98	125.441	81.2798	75.9358	91.3044	104.048	100.872	106.7	90.3215	104.351	81.5496	53.6272
La01G00603	67.3624	73.9667	83.8145	61.6213	65.5672	70.5033	51.2752	70.9587	68.6192	68.4246	62.8744	57.7088	39.9798	54.2119	43.0972	81.2489	81.7742	66.2579	37.3428	38.5231	32.1226	80.8574	69.7974	104.914
La10G00521	67.3531	48.4624	107.218	18.7101	18.9866	20.5261	25.2986	38.6147	18.8869	35.4471	23.7509	37.3424	54.5163	64.1703	77.9418	59.6985	44.0943	32.9287	69.6911	67.5559	65.5102	39.5393	38.2286	73.4277
La26G00175	67.2	146.626	113.899	128.567	91.6405	103.965	112.45	73.9735	96.3738	71.8137	67.0761	72.43	116.538	99.838	149.981	96.2657	74.1447	81.4196	101.496	103	117.833	65.4111	79.8308	75.359
La03G02792	67.1734	152.703	141.555	166.79	129.504	133.467	96.0075	119.351	99.1982	80.511	93.9741	99.4861	273.854	93.4743	309.866	171.963	85.9293	112.897	98.4996	102.238	143.979	68.1699	163.673	71.9967
La07G00712	67.1628	63.5724	94.5298	141.816	122.558	133.258	107.806	97.5817	97.7766	74.9476	71.7947	85.2429	77.5197	61.5796	67.5488	61.0245	53.7363	54.1215	61.6483	61.4357	68.3595	56.797	60.5275	63.4182
La22G01397	67.0235	30.7044	35.4452	29.6821	31.672	37.5962	46.9719	32.6588	33.2754	32.1291	38.1266	34.3443	26.0228	28.7575	20.7736	32.0594	35.3709	25.9215	32.52	29.7423	22.0111	30.9388	21.9945	48.8114
La07G01538	66.9947	20.3991	23.9693	3.65897	8.53603	8.34834	9.40926	8.9539	4.25969	22.3735	35.8522	9.89847	7.73406	35.9687	8.97863	6.958	22.2146	28.1	19.2704	5.11496	5.51744	6.21639	5.26943	66.8146
La22G00023	66.9944	65.8483	75.5818	81.0287	77.0285	78.7092	71.469	89.4339	72.0009	82.9128	78.3993	83.0366	82.762	68.9309	85.4839	99.7951	98.4557	79.7482	85.1281	64.5473	73.3664	82.061	93.041	110.766
La10G00413	66.9881	36.5403	45.9537	44.7583	35.832	54.5108	108.166	37.4507	13.3496	31.0644	22.4926	17.3613	52.5845	55.3829	13.6921	11.6619	5.45043	5.91825	53.7514	45.3752	26.5535	4.848	4.12542	4.44816
La14G00674	66.9732	42.6327	45.2315	43.9083	43.5809	39.8187	47.5035	52.8927	58.8239	56.6434	66.9255	58.6541	41.4491	47.9838	46.8568	52.2483	52.5047	55.5955	50.4824	50.568	50.3734	55.3124	52.4515	49.4055
La27G00036	66.9631	115.736	67.0718	22.0172	29.9138	14.2209	17.8975	40.5095	39.0413	36.3322	55.4425	55.8846	159.817	97.292	161.559	87.2721	56.839	79.3083	60.3586	83.8592	202.041	54.7732	113.144	22.6292
La09G02388	66.8853	17.6305	44.3158	10.552	10.2356	12.328	18.4779	16.3764	13.0228	14.8573	14.2084	14.8171	17.9496	21.1906	30.5625	17.5556	10.7265	14.6132	22.5033	14.6905	23.3526	11.6596	13.3483	31.4692
La03G02214	66.8761	53.7132	79.2603	35.3697	35.8173	33.021	38.3943	38.6074	17.4451	25.0792	23.2083	27.879	53.6978	30.5483	56.1852	31.8195	26.4809	14.4282	45.8197	38.6932	37.5583	28.2248	27.6706	44.7889
La02G01242	66.8621	70.3925	73.179	13.4974	17.7354	27.1727	16.3679	28.4212	28.0866	32.7308	34.5007	20.5426	44.1139	43.5989	46.6083	28.5449	39.1515	31.5475	21.3865	49.2216	27.9446	74.3486	35.2598	85.0446
La09G00983	66.8355	25.6326	40.6799	43.2328	40.8732	46.836	41.0094	43.9662	40.9985	33.264	37.6779	39.5519	20.561	26.5491	18.9108	25.394	28.8651	22.5667	22.3431	17.4226	19.2037	27.8248	26.0628	35.2421
La26G00250	66.8294	49.1341	67.5601	28.4431	41.5614	39.2094	26.7492	25.3552	21.8258	13.2907	14.4269	15.2729	27.6797	49.76	33.5899	14.5715	20.7183	9.15291	32.3579	44.8578	42.5839	20.7601	13.95	51.3324
La06G01556	66.7706	129.22	97.8865	64.8017	72.2643	90.3986	101.26	90.415	112.204	96.1228	88.2393	96.3881	87.4623	96.921	99.4694	90.2008	103.246	111.793	104.303	92.4956	117.226	94.8429	92.8871	69.0643
La12G00485	66.7498	18.4122	39.2737	65.5537	48.3349	54.0221	51.9905	42.2916	41.5262	30.1426	35.1079	29.4734	13.5619	18.0676	15.1184	24.4044	24.4489	21.9567	22.0445	16.54	14.7327	27.6572	17.3588	24.0538
La19G00856	66.73	51.4625	64.5007	31.7704	33.4279	33.4916	50.2506	35.7666	39.1668	38.4875	38.9531	38.5106	55.1438	56.5109	54.0994	37.9363	37.8501	36.3294	53.4155	46.702	51.6873	43.1955	37.4824	41.2567
La24G01325	66.7254	42.004	40.1731	30.6063	29.1495	33.387	35.8951	23.3576	31.1987	24.8519	26.9613	22.436	15.4973	37.6324	14.2508	19.5922	33.6295	26.1703	18.6894	28.9297	17.0384	46.513	23.6629	28.7199
La12G00768	66.677	66.8829	48.433	29.4073	26.9539	45.7205	40.4319	39.2409	60.5615	46.1247	42.0832	35.5304	33.8377	51.5195	35.6833	33.3957	47.3708	56.6464	32.8401	41.8978	32.2354	79.5909	56.1685	40.3993
La17G00041	66.6287	29.2624	36.7911	13.4556	23.6732	4.66394	16.1437	21.2307	0.726479	2.67983	1.26649	5.76617	117.687	6.76844	45.2024	8.99369	7.39901	4.94213	94.4031	23.0932	73.5454	3.06697	34.6334	12.3384
La26G00702	66.6036	66.7091	78.4832	55.1264	55.5079	45.062	88.9903	54.1375	55.7036	43.8556	50.9357	43.9457	52.8329	53.1431	74.1322	40.2777	36.9106	38.7262	61.9271	56.6677	63.015	43.0209	39.3719	43.5356
La22G00095	66.5978	79.2323	89.693	73.8094	65.1063	60.6677	50.1511	72.1266	62.9794	59.3508	58.0637	60.3163	68.9443	66.6534	85.3682	63.6266	59.9554	52.2675	68.0575	60.9922	77.5521	57.4581	61.6098	53.758
La10G01071	66.5764	48.5689	41.7904	41.6444	38.5398	51.5498	37.2742	34.2418	49.8616	41.6761	36.0119	35.201	19.9197	61.8748	21.1255	31.8284	40.7108	38.9127	31.7536	43.1205	34.8262	53.1979	28.84	28.2988
La24G00010	66.5546	95.0539	66.2061	45.7308	56.3687	49.6697	120.902	59.5564	78.7219	72.9342	66.7249	58.8494	58.8738	109.289	56.0462	57.7675	69.1581	72.0105	64.7539	75.3486	72.5384	82.2003	61.2974	57.9392
La11G00098	66.5499	35.2808	46.3553	38.85	41.8664	37.3463	57.9257	57.4678	53.2689	56.8486	58.5433	61.4451	36.1693	32.9119	33.3329	52.298	50.2877	51.4875	30.5791	28.6397	33.2997	60.3128	48.2076	54.7039
La22G00287	66.5378	189.931	131.251	85.098	45.0281	59.9179	135.871	104.315	77.6251	54.5171	96.6733	97.2916	356.299	88.1999	330.239	169.35	66.8613	113.989	113.931	106.683	157.961	63.7991	133.935	47.3298
La18G01842	66.5116	53.8529	73.627	40.8191	31.4165	36.0515	22.27	34.9154	30.3178	29.8789	36.0511	28.5829	47.2138	50.0334	51.8799	35.5825	32.4712	30.8986	39.6345	36.4115	42.7938	34.9258	34.1333	40.6003
La11G00090	66.3875	65.7099	83.8538	100.853	108.871	110.14	68.8099	72.8783	90.1198	57.4252	64.341	61.7162	84.0112	69.9012	102.236	54.7958	37.6439	51.6183	69.6501	84.9428	89.236	36.0904	54.7709	27.5065
La07G00494	66.378	125.529	67.6515	62.283	71.7949	87.1997	50.2564	61.6004	107.15	47.7972	34.2679	31.0491	53.9684	96.7773	65.8477	39.6142	54.1636	57.1929	51.7446	83.2695	61.4859	56.1159	38.1176	32.2374
La01G01262	66.3617	68.6725	80.5741	65.1049	56.7312	55.4665	24.3573	35.565	42.5958	40.9202	39.2508	37.4578	59.0706	67.5585	62.9056	36.5466	35.8194	44.0811	67.0312	69.3717	62.9027	42.595	38.5848	41.7004
La05G01610	66.3446	43.6073	40.3369	7.72991	5.29234	2.84171	4.18833	5.30285	5.47765	27.3689	6.95471	7.98556	8.60215	227.009	5.95877	11.9075	22.1813	14.3032	29.5348	76.5071	18.0043	27.4773	7.39518	32.2281
La12G01735	66.2384	99.6372	83.7156	398.129	388.697	387.878	561.159	393.156	570.908	359.923	364.075	474.511	131.66	107.939	107.72	420.185	325.866	387.982	131.555	124.756	124.708	211.639	365.659	187.182
La27G00298	66.2238	89.2719	55.5846	82.6823	73.2965	85.9121	54.7283	52.11	82.1117	56.4322	57.6532	59.9433	81.7974	104.197	86.6648	58.2763	63.8627	70.028	78.6503	86.634	106.637	66.6689	66.3363	35.0887
La02G01573	66.223	57.0038	50.298	30.5493	30.5178	37.0158	27.7019	26.5911	34.7893	29.6078	25.4504	23.2828	20.4746	48.9809	21.4916	21.7172	34.6484	30.2704	22.3244	39.812	26.4432	47.8132	24.4981	21.4801
La16G01676	66.2199	144.042	96.2327	44.8394	30.8977	33.2402	69.165	63.7467	95.2307	137.178	150.069	157.174	192.492	228.318	217.721	130.551	112.7	152.908	239.817	160.891	245.816	82.6397	132.912	24.8563
La16G01786	66.2073	57.4052	51.6005	44.8535	31.0421	45.209	35.8282	37.1043	47.8372	43.0879	36.8811	41.1278	77.6729	64.816	88.7929	59.9352	41.5802	43.7233	83.3477	74.9775	67.7889	35.6867	59.8102	39.1089
La20G01873	66.167	77.2606	47.6101	68.8784	73.3443	85.0934	99.9381	44.5955	91.2942	58.0401	60.7497	54.7487	35.0802	87.3917	34.8002	48.5047	69.9714	66.3302	50.5553	83.0405	53.1193	77.3279	59.4878	41.1056
La22G00581	66.122	47.1027	45.2517	25.387	32.6838	32.6437	28.5628	23.0042	30.9707	31.4978	27.2094	20.3102	13.0813	41.6101	15.0987	22.0855	35.5149	29.445	17.1548	31.788	14.8364	56.4534	26.0761	35.9482
La01G02118	66.1176	122.534	81.669	101.11	90.2598	105.248	98.7295	116.477	122.712	115.489	95.8172	96.9136	78.4835	124.775	84.6967	123.943	127.05	121.517	90.3133	106.341	99.1903	125.526	117.969	130.862
La20G02660	66.0082	73.4429	69.2988	48.8347	46.8604	59.3094	42.7598	47.6771	68.0575	51.3022	45.7515	49.4162	55.0455	70.2958	56.3735	47.7046	59.3921	61.9954	50.9179	60.164	64.2506	65.2741	55.1097	45.8704
La11G00305	65.9723	59.3751	20.6402	45.118	21.5297	35.5214	31.1973	21.7169	51.2748	50.233	47.4518	50.8129	19.2282	10.2808	67.6645	15.2404	47.2386	30.1636	18.3975	51.9496	13.8115	16.3418	35.4563	46.4549
La11G01987	65.9065	112.505	125.131	49.342	49.9241	59.2592	58.1432	55.0256	41.2579	48.3921	39.969	53.2513	117.559	57.7308	114.604	86.8541	68.0517	58.6316	72.5903	75.4862	85.8377	57.1771	63.2418	97.1258
La25G00397	65.8418	133.8	101.73	66.2567	79.0935	282.6	83.2906	75.2431	183.373	86.5129	82.7179	92.9614	90.2686	155.263	64.5476	65.5614	192.567	128.272	153.391	129.767	105.18	134.379	71.0433	119.057
La06G01065	65.8022	62.9078	77.4008	76.879	67.1566	65.2071	120.975	92.7999	109.553	79.9151	88.4051	87.1264	65.3879	67.9025	81.2798	63.9525	71.4444	54.4437	71.5113	73.501	72.1672	51.9132	66.9871	59.3267
La08G01815	65.7715	55.5183	73.2429	43.7464	45.9253	51.4105	60.1153	46.6156	44.9869	36.2394	37.0229	43.2032	48.7978	43.8826	53.6928	37.7636	37.0976	33.1295	39.0368	36.6925	44.9177	34.4122	33.3502	38.499
La10G01333	65.7443	84.5929	54.0175	70.8399	68.9638	81.0785	77.9473	64.8277	113.524	78.9404	68.4235	72.0254	46.282	67.3312	47.3344	49.7617	78.997	80.8072	45.5388	67.4805	57.3928	82.828	60.9612	46.6516
La27G00206	65.7372	58.8935	63.2234	59.6153	52.9353	63.1735	74.6435	69.7722	61.8608	56.2666	55.8946	67.6444	40.0312	48.4853	50.0608	47.7331	42.3656	44.2317	49.8645	50.0541	46.0134	42.3167	49.1035	53.2598
La12G00458	65.7294	56.3949	40.7745	46.994	63.6975	69.8238	45.5532	63.4019	92.3011	48.3321	49.9313	41.6096	22.9356	73.3333	23.4062	37.9159	57.7922	62.918	33.7151	51.3487	38.4062	90.6862	45.0156	49.1595
La05G00291	65.692	93.2092	70.9205	50.9949	48.0477	56.3155	70.5886	71.7521	98.051	92.8944	84.767	89.1296	63.4813	74.3966	77.4544	111.102	121.242	129.257	74.0896	73.1818	84.7094	119.08	114.028	83.8112
La20G00682	65.6528	70.182	48.8469	39.096	58.2797	113.322	28.9709	41.2234	57.2972	32.8171	37.4919	24.298	23.3637	64.5442	26.2744	17.1268	35.1456	24.8896	23.0871	51.3447	34.0174	36.8341	19.6203	24.9511
La08G00287	65.647	77.3666	60.9489	55.2252	52.8521	68.0077	63.6054	76.2039	107.87	78.7353	78.6026	89.1217	64.5404	105.672	68.3292	77.5508	96.4273	92.1968	73.66	85.7621	85.0455	90.9657	76.2296	49.2818
La17G00950	65.6172	61.1305	51.0951	55.4652	53.5577	59.8968	63.2811	61.5671	69.0165	63.5431	59.3076	60.6597	49.6988	75.4347	43.1004	56.2368	63.232	63.2765	53.8848	60.3249	52.2493	67.0371	53.972	50.9034
La24G00861	65.5662	51.3845	36.5588	16.5296	16.3256	16.7159	8.72568	15.9215	25.5087	18.7092	13.9514	15.7868	20.6088	61.6425	22.9578	18.6983	25.2528	23.0023	22.4767	41.8648	30.2033	39.7052	16.6853	17.6607
La09G02124	65.5511	32.7148	46.9151	41.8571	37.1201	44.3369	55.717	37.0861	36.5843	33.4308	32.1455	30.0727	23.2533	41.3049	19.3895	22.3515	27.0423	19.6992	23.26	23.1914	19.0425	21.4611	18.3234	40.1878
La03G01925	65.5456	77.1885	67.8967	34.4173	46.5044	43.8424	50.3496	33.6384	52.4621	41.5044	51.2095	43.128	50.0784	73.0778	53.7146	37.6154	36.469	37.6315	44.1182	59.6905	52.8789	62.7932	37.5448	38.5046
La08G01239	65.5373	103.986	49.2432	29.3174	28.4942	30.2026	22.4375	21.2681	29.2399	25.8556	22.3575	22.7357	44.0582	77.5155	38.4058	20.8433	24.4543	24.8873	48.0815	71.5975	47.0326	28.9388	26.5313	18.9937
La02G00012	65.5009	137.758	95.3101	72.7873	110.149	137.048	73.9195	29.5935	64.7668	44.5028	45.8388	27.6826	61.1774	45.6994	66.8658	34.7381	66.6751	70.2449	85.8426	139.267	61.3567	67.6437	47.2103	33.3532
La03G00616	65.4507	83.9737	58.0506	66.0491	73.4478	97.9199	76.547	87.2312	130.75	93.2226	83.5868	70.204	64.0315	79.5411	54.2996	71.1546	88.4481	89.7956	54.3896	73.2462	53.8812	94.5236	81.8985	43.5525
La07G02248	65.4268	55.3325	54.8877	44.4377	42.6179	56.571	84.1544	62.4394	79.6288	46.8423	61.3045	66.5828	39.631	42.2504	33.6076	49.1849	50.1515	39.5918	39.1902	30.4893	39.3649	46.3587	49.5075	45.2698
La01G01664	65.3999	80.4074	52.027	46.6628	49.1725	46.0897	43.4842	31.9559	49.7968	46.0772	38.6864	33.2222	75.8236	87.4551	86.483	54.0001	45.8078	68.4365	84.7584	87.7179	61.4526	59.1548	68.2754	20.5328
La14G00115	65.3751	99.3356	53.4953	41.5263	29.6003	37.4639	45.1963	36.0989	56.8806	58.1374	58.2207	59.6433	71.7962	99.8713	70.5338	48.3221	60.793	69.3254	103.612	97.1023	105.887	61.7985	55.3659	24.4041
La20G01537	65.3259	26.7516	45.6553	32.1243	28.5993	27.1236	46.7346	38.5615	34.6074	27.3521	31.6989	32.9115	26.1473	24.6768	27.5411	22.1223	23.0097	20.8145	26.0995	24.0036	23.0598	26.9313	19.1252	25.8717
La01G01579	65.3026	70.8124	83.8509	62.2279	62.3955	57.7222	94.6581	92.0058	94.3509	99.0586	96.296	128.317	63.2083	67.2324	87.7155	125.351	90.4339	117.457	85.5738	78.0432	85.5204	92.0935	102.887	141.678
La19G01472	65.2233	98.5336	78.0151	34.9503	49.1145	59.907	115.356	68.7406	112.533	68.5262	60.2965	53.9833	81.9771	115.206	70.7822	75.5083	79.6692	87.2667	76.1867	108.095	83.8533	86.3763	80.5506	57.5348
La04G02681	65.2087	14.2578	36.2109	30.0522	28.0654	21.4998	26.9807	25.4386	27.3282	24.9456	22.7483	27.2412	16.6848	18.5431	16.3687	19.1311	17.5794	16.839	22.58	16.1259	15.3852	15.5358	14.3847	24.5774
La19G00394	65.1883	28.3713	39.3767	28.0511	19.8229	23.2786	25.9229	25.9029	30.5791	20.7073	25.3595	23.6178	23.7005	24.7738	28.9071	21.0885	21.6917	18.5003	25.6335	24.5832	26.4602	22.8523	18.0724	26.0138
La22G02948	65.1837	58.8927	46.5458	464.315	413.917	638.539	78.7092	59.2165	24.3374	60.6459	76.4891	57.9493	23.5258	44.9279	24.9527	72.7703	64.5419	50.0267	17.8571	38.2252	18.8259	84.8989	58.1894	48.9763
novel.1887	65.1809	42.5635	64.1245	7.49531	9.23163	10.7053	19.8807	18.3788	9.90505	16.0457	13.6079	14.7371	56.1941	31.4504	51.7958	25.1511	23.444	20.8403	46.3629	28.7522	30.3499	20.9871	20.9135	37.6021
La06G00776	65.163	58.5688	51.1518	23.5624	20.2211	28.2406	45.2001	34.824	41.6778	34.3971	37.4485	27.4329	28.1768	77.3808	43.4068	29.5056	41.7161	40.3286	39.0544	60.3232	43.3147	42.634	30.6114	23.992
La05G00568	65.139	77.1904	84.7275	100.57	102.183	90.6678	96.4646	91.6463	80.0716	71.3224	65.4831	77.5897	92.0489	53.7652	98.0422	77.9554	57.8543	57.9158	88.7026	71.4158	82.3953	55.5664	71.7942	62.6202
La09G01726	64.9892	28.0672	22.2555	228.61	220.375	299.924	40.0623	81.368	99.2328	41.811	36.4715	29.7047	15.9205	36.1111	18.7717	17.1988	34.8531	24.5479	12.0323	30.9659	19.7264	38.6214	19.1156	20.6579
La09G00387	64.9643	20.3126	32.1113	33.4522	25.0398	23.7689	35.7623	29.9702	30.9263	27.3335	35.6039	30.978	17.4692	19.5298	19.9947	25.1106	22.4507	23.0878	21.2187	16.8916	17.2179	28.8602	23.9231	29.8314
La12G00036	64.9584	108.914	64.2721	84.2016	58.1914	81.4743	44.9317	58.1467	79.0446	70.7635	55.7461	59.3582	57.4752	81.8901	96.4281	64.513	47.7188	67.6092	74.3373	78.3286	63.015	58.1261	54.8002	44.9009
La22G02322	64.9526	17.5043	32.6968	29.2061	23.6118	24.9281	30.6175	28.9603	31.0975	27.104	30.0459	38.0929	15.1111	22.2789	18.5447	22.177	28.3785	26.5695	19.291	19.1697	16.0339	24.178	18.5527	34.1609
La21G00368	64.9458	222.814	114.794	49.8514	40.3681	44.7666	84.3582	90.7738	159.687	130.772	108.113	138.613	179.673	162.266	174.549	153.009	157.854	193.55	184.951	162.58	173.004	151.288	169.085	87.5066
La04G02445	64.9396	53.4423	54.2286	45.5904	43.301	45.1408	70.3366	67.2223	84.2061	61.9147	64.4067	61.5955	51.4006	42.8858	57.9515	42.1195	46.0223	47.693	48.0787	51.4471	50.6468	48.6985	44.4636	39.6037
La06G00238	64.9391	71.6062	85.2543	63.3177	61.0451	69.5291	59.1336	57.2662	55.7521	48.2055	43.6816	47.3474	59.1597	74.6004	70.1207	48.7105	46.1941	45.7846	55.6407	64.984	59.6167	48.1679	45.6424	43.0309
La04G00882	64.9015	67.1254	77.9945	77.4218	66.4381	58.4688	65.7901	66.1267	55.544	65.979	61.7237	64.8887	73.3605	76.9319	74.1493	65.2463	61.1937	56.6266	77.9735	78.785	71.3798	58.8763	60.8719	66.521
La21G01538	64.9015	54.1696	42.0111	23.8121	21.2354	30.3346	20.5015	18.9056	38.1739	29.3884	21.2926	24.4287	24.3935	54.6825	22.7467	22.6604	33.2331	39.9718	32.7741	40.0064	27.6969	45.8829	25.494	17.7336
La23G01572	64.8543	94.4499	67.801	64.3999	63.4362	73.1561	58.4042	48.0125	76.344	41.1646	48.878	38.8483	65.6722	90.292	66.1867	24.8223	27.3917	26.1629	53.8869	75.0072	78.5885	33.6404	30.578	24.0898
La00G01837	64.8209	21.6143	34.7014	4.96248	40.6949	33.9673	53.8266	38.4249	46.9309	17.5399	36.6293	35.9073	13.0958	16.7299	8.34686	21.8536	35.8834	17.0557	12.718	30.7837	18.7732	22.0238	14.5149	34.3428
La01G00392	64.7459	49.5687	43.1381	183.207	268.586	194.657	296.848	95.3132	112.748	73.153	93.0594	88.5066	77.3031	121.581	73.1779	74.3464	102.189	95.9822	59.2149	105.676	67.0059	104.429	86.5135	68.3682
La20G02025	64.7152	48.2386	79.8618	45.0158	47.6033	43.582	28.09	40.0794	38.8	34.3242	42.1295	38.2878	57.5861	42.1435	61.6383	41.4998	32.5676	34.0932	60.4201	48.2934	64.6308	34.9416	37.0246	44.0815
La02G01947	64.6448	192.636	22.1323	260.945	137.622	186.38	64.9695	178.192	327.229	64.1298	120.128	165.668	175.488	406.898	115.938	168.297	148.025	146.252	128.712	26.1885	237.382	195.251	194.262	89.2538
La08G00166	64.632	15.7043	24.2298	22.9434	19.117	15.3583	34.144	21.855	19.4607	15.0035	22.0711	19.6698	11.0559	12.6292	12.5056	12.4981	12.865	12.0012	13.0743	12.2322	14.0033	14.718	10.0203	16.4265
La06G01864	64.5336	61.3931	89.0935	13.7729	14.8212	19.0239	28.9046	28.7524	19.8935	25.1097	26.668	24.1121	65.8251	64.9349	69.2289	34.8542	34.2086	38.2089	69.2958	63.8457	77.4242	37.8289	40.7206	48.9485
La23G01152	64.3011	66.3767	48.4379	108.973	103.887	111.72	75.1535	63.7687	99.0247	50.3187	48.0186	48.2799	46.4278	65.0636	39.4659	42.867	46.3012	49.6302	36.5129	64.1502	42.857	63.348	43.1767	29.2497
La26G00323	64.2107	42.5901	31.7683	37.4245	32.2573	35.9158	18.9242	21.8345	29.2359	25.3369	26.0746	18.9387	16.8414	48.6305	18.1624	19.4735	26.0443	25.7064	19.8629	33.6651	23.2676	36.6554	22.1184	21.0247
La23G02065	64.1666	81.8566	88.0523	1208.13	1055.16	1369.36	410.667	395.712	456.261	313.079	235.685	401.562	126.537	132.428	150.384	242.696	196.944	174.042	171.378	147.441	104.64	113.655	161.668	119.623
La00G04079	64.1085	45.6037	80.9306	2.84782	2.7757	7.68491	19.9564	12.7871	30.3791	33.3065	39.0045	27.3011	18.6104	76.3903	13.7209	31.1831	35.1915	49.2475	12.1589	48.0742	39.168	52.8662	29.4414	36.1326
La17G01780	64.1075	78.4496	73.5568	39.0781	25.0517	50.5404	75.7202	65.0066	85.0139	72.4511	73.2633	78.6216	81.6447	104.096	84.4738	86.6381	92.6961	89.8057	95.7347	95.9099	92.9013	70.5796	71.6266	59.1511
La09G01921	64.0844	54.5444	84.2628	825.212	843.646	1089.23	104.865	106.29	56.3574	71.9758	83.1502	91.7732	50.5675	31.8053	54.664	135.001	80.5823	65.9971	33.1621	33.5245	35.9321	74.3482	87.6308	104.622
La21G00597	64.0594	90.1756	65.8323	63.3205	56.1309	58.0087	79.6922	54.0241	73.4403	59.6733	55.6442	56.3497	95.1523	59.7173	98.259	61.9506	54.6004	57.2949	55.2206	53.0544	64.0314	52.3953	61.9771	42.6314
La16G01738	64.0449	107.245	40.4345	36.7591	36.5771	48.6235	41.4112	47.7786	73.4282	37.8018	48.8825	36.3439	72.0339	83.2523	58.6323	35.8256	46.3203	52.3721	52.0394	69.8456	58.8829	46.1085	44.1024	16.2024
La24G00271	64.0429	24.7219	66.1482	41.0993	37.5333	32.0976	25.5463	14.9076	21.4486	37.4184	61.3613	52.7976	35.5388	34.3603	14.5474	31.0637	28.9308	23.8085	43.8847	20.3379	22.7765	24.3235	24.3495	38.8915
La03G00139	64.0125	104.255	57.9514	78.3656	100.696	124.13	46.1694	62.8863	107.22	60.548	57.5101	39.3401	53.0928	103.778	44.6305	32.4081	49.2036	50.0489	37.7905	90.0816	47.0881	60.6057	43.5412	20.7255
La07G00383	64.0116	58.8564	81.2184	506.26	332.108	432.61	130.566	207.872	180.547	163.668	117.902	137.11	43.9109	57.0503	53.3217	90.0203	113.538	106.341	38.2987	41.8298	56.3549	101.465	76.6779	91.5587
La14G00928	64.003	22.4043	37.9989	37.7532	35.5926	34.8352	57.2355	46.9256	39.8819	35.6114	37.8519	43.5677	25.3002	19.9613	27.1155	30.1891	29.6572	23.4481	25.3981	17.6779	20.1779	30.7204	27.6196	37.4687
La01G01230	63.9956	51.9379	65.4156	50.7682	55.9931	55.5702	77.953	70.1692	62.4217	56.4031	62.4447	55.8227	53.241	53.7782	53.806	60.5839	72.2403	58.954	42.0957	47.9218	45.8502	71.6786	63.4299	78.8363
La24G02025	63.987	110.153	107.579	139.313	102.907	152.491	6.87478	342.336	227.774	113.767	106.861	115.89	46.4394	80.3567	87.0374	110.773	93.7377	83.8347	81.6006	116.554	123.06	71.188	163.314	82.4309
La05G01265	63.9743	46.2705	52.8906	54.3218	53.0125	48.1018	56.1716	69.6804	66.0932	59.1159	50.8415	59.6658	38.8493	43.4318	48.9123	61.6855	58.5519	55.9373	56.383	42.715	54.5547	63.4713	53.677	60.4494
La14G01033	63.9736	54.2109	37.264	32.1096	30.1135	40.0335	26.8492	18.6018	28.8995	21.0099	20.9003	18.7216	36.4798	62.6094	35.9215	17.3492	24.4956	23.2707	46.0872	61.4971	48.4818	23.7103	19.6447	12.1552
La08G00920	63.9218	75.896	61.9207	45.8461	56.3052	50.7448	52.5167	47.7929	57.2715	39.3939	43.9612	43.2926	48.1407	70.6994	53.2926	40.4742	44.9681	45.0044	56.749	69.9462	50.3598	49.9297	43.935	42.2395
La09G02115	63.8414	12.2557	25.3114	16.5609	16.3961	18.6954	13.2263	19.9438	18.379	17.6261	21.385	20.7033	14.9895	11.455	15.0207	10.2239	12.2581	10.9949	19.2778	12.779	9.17587	16.0349	12.9696	23.0026
La07G00227	63.8316	40.0066	51.6748	33.2577	51.2447	22.3861	30.0565	30.21	30.5409	27.2159	30.3898	33.8104	31.8754	38.5509	36.4047	30.9486	19.3275	20.5531	37.3304	30.5435	23.2113	23.529	23.7226	42.819
La10G01358	63.7929	60.805	43.1517	47.8272	58.5982	83.5337	32.8651	40.8974	62.5766	36.3391	31.5328	24.078	31.5203	56.6999	34.8299	29.3516	34.4723	31.1771	29.0137	60.9226	42.2408	45.7316	33.6543	25.0101
La23G01794	63.7634	61.5632	49.9014	44.7299	41.8619	50.6404	59.835	43.622	59.3113	49.8008	44.2445	43.5999	44.644	88.0733	42.8953	34.6417	50.4649	44.735	44.2857	60.1568	51.8739	47.9259	36.866	30.0268
La24G01795	63.7585	64.0121	87.903	75.2826	69.9325	64.7742	94.9765	76.7873	69.7595	74.5727	62.1644	69.3358	73.1388	60.3344	80.0222	69.1836	58.964	58.2314	81.2514	62.0809	66.9689	51.0002	53.5599	72.3685
La26G01791	63.7291	40.6199	51.3448	27.7595	26.2206	36.8036	36.5999	43.9687	46.4095	37.1664	43.552	40.5477	40.3789	40.8004	41.9018	36.3941	40.3601	37.9037	40.4892	39.0963	45.4278	33.8782	31.3204	35.4977
La00G00238	63.7273	70.8995	33.1838	61.5043	12.8918	41.8026	42.2983	33.8726	49.1263	26.885	23.1389	32.2612	26.3796	92.694	41.4972	20.7822	26.0543	22.1862	39.2499	58.5618	46.322	25.2542	31.8891	7.66675
La22G01328	63.7263	49.1966	55.0948	56.0359	56.1309	64.0503	35.4524	41.4068	24.8004	34.4721	31.2562	26.2187	37.9628	38.0175	34.7163	32.2598	29.5696	29.4897	34.4487	37.5081	40.6868	33.9606	35.8751	25.5601
La09G02763	63.7144	23.7791	14.8726	24.3753	13.482	22.4169	13.6844	17.4819	25.7974	18.5036	12.522	20.557	10.9219	32.7534	10.6837	13.4733	18.1112	20.6518	8.72089	20.9095	11.0796	14.7805	15.1121	12.2132
La19G00389	63.6765	23.5468	41.9369	28.5677	23.9474	22.4528	45.1547	29.3877	25.2156	23.4288	27.4672	26.8238	21.5045	29.266	25.4483	22.0951	20.3187	19.405	31.3284	24.9457	25.9393	19.6399	18.529	27.2514
La15G01045	63.6402	25.0968	33.167	32.2972	24.3678	24.6271	32.2266	30.2527	31.9431	30.1853	27.783	28.0031	17.1355	26.0973	19.6774	25.5166	23.2798	20.4866	26.7654	19.6278	19.2584	25.1513	22.8016	28.1422
La15G01605	63.6387	78.0349	51.5792	53.964	56.0728	72.512	52.5842	58.5997	85.0041	70.4062	61.6331	48.9482	37.9931	87.3903	30.4498	44.7879	64.0497	67.9039	36.331	65.4619	39.2948	86.9734	57.502	41.1831
La00G00803	63.6105	94.8172	104.007	18.236	20.0588	20.5874	27.1597	36.9829	39.7185	48.6833	48.5818	41.6553	78.3172	83.99	76.6665	53.7739	57.0372	57.2796	78.4008	76.8714	68.1243	61.6732	45.2787	57.7264
La09G01387	63.5768	136.69	88.2167	227.409	280.654	241.697	53.1925	45.822	56.5309	34.3557	22.9888	14.9196	79.3446	98.3753	73.829	22.1215	13.6212	16.8108	74.8776	162.526	80.2825	12.4096	28.8319	16.1987
La10G00557	63.5494	80.3353	79.0995	61.1891	57.5254	58.4668	95.6031	49.8343	66.0607	59.8462	69.1982	61.7241	65.0721	75.3609	77.2686	61.3146	53.9393	65.9286	71.9158	78.8511	64.3197	60.7592	54.616	57.333
La01G00810	63.5283	58.8162	70.3253	78.4114	82.4752	77.8972	45.8473	61.6516	59.121	42.6809	44.6442	42.5746	34.8807	59.0337	46.357	35.8677	34.9871	33.239	39.1335	42.7688	45.1874	37.9068	33.4849	45.4186
La11G00094	63.5184	59.8338	80.8409	46.5615	42.7664	49.899	51.1076	57.3094	51.6247	56.3504	56.8414	52.7852	39.4749	49.1399	36.1534	51.5068	50.9396	49.5146	32.7034	36.6128	39.5094	48.7232	42.2099	62.1765
La12G00913	63.4962	71.0175	45.4188	79.2129	85.2448	94.7531	80.1937	71.9762	106.714	93.8024	68.0298	61.2655	47.4626	93.6491	50.7484	55.8814	74.5677	83.53	59.7159	77.0605	58.5027	85.7776	65.8017	44.7498
La08G00056	63.416	50.1587	65.589	42.6941	49.7606	49.4409	42.3765	47.1534	45.2072	38.2998	34.2008	34.3208	42.4718	46.7657	41.1724	30.3652	30.194	26.2352	34.5537	36.9388	36.2977	33.6409	31.2046	38.2501
La09G00500	63.4105	62.7071	53.0899	25.6128	30.162	31.4807	55.154	35.4499	58.0857	43.2948	46.4768	42.6193	42.0673	64.2619	42.5836	39.2766	49.2592	45.9797	44.325	59.5961	50.5689	54.779	44.0646	35.9925
La18G01666	63.3866	14.2076	28.4953	29.7819	26.2778	17.3082	44.8928	28.9076	21.3698	20.3776	21.6462	22.8297	12.3418	18.165	13.6335	17.9688	15.6109	13.0362	13.4146	14.1395	14.349	19.376	11.8564	21.9177
La23G02411	63.379	164.524	69.0043	6.09027	5.31417	3.36297	13.6307	43.5857	38.2193	66.534	83.8713	100.148	111.104	131.153	168.764	184.014	112.28	140.538	182.657	176.782	143.555	88.6164	137	84.2356
La20G00353	63.3767	82.2591	41.8259	89.7943	134.135	183.261	111.691	144.625	149.566	147.719	151.946	147.926	75.7702	107.247	98.129	112.73	192.419	180.728	90.5751	123.223	94.4257	128.833	87.3769	56.2101
La21G00990	63.3489	220.951	90.5506	43.7229	32.839	35.938	55.5782	44.7898	90.8257	69.9538	58.0945	63.5974	133.571	108.137	159.607	61.5234	85.7723	97.1908	157.181	127.012	108.167	67.0078	52.5086	36.4823
La12G01847	63.3395	41.6745	40.7056	32.9808	37.7285	34.3523	40.4916	54.2801	53.3898	42.1076	51.7168	45.556	46.8145	47.3734	51.5024	52.3972	56.449	61.0817	58.7281	49.5847	54.4535	51.9929	52.7357	46.6914
La19G01026	63.2987	68.2566	60.9033	64.8377	61.3259	62.4444	44.0394	56.9835	60.2962	49.7956	55.0652	51.9283	51.8042	65.5969	49.2929	49.0906	57.0112	56.0891	48.0079	55.0871	51.4197	61.0901	50.0971	47.4921
La15G00472	63.2914	60.6995	42.4985	45.3161	38.9235	43.5573	26.4345	24.1508	49.688	27.7264	27.5031	25.964	29.0804	44.784	23.093	22.6968	24.27	29.1248	24.6187	41.4714	22.7956	39.8955	27.2026	17.1835
La13G01069	63.2839	106.337	65.6217	88.3594	79.12	81.3631	72.2862	54.5633	87.5456	92.1264	54.7129	45.3557	29.5311	175.572	53.9421	34.5021	65.7339	62.0357	26.1128	66.0906	64.3251	123.512	56.7228	13.6294
La02G01750	63.2805	43.4207	15.8242	24.9962	32.2753	33.7453	14.3974	17.4	34.9961	12.161	15.2915	9.20147	7.12002	32.5217	7.01288	6.18082	19.86	11.292	7.46121	20.8115	10.1524	31.8121	10.6369	8.16066
La04G01622	63.2503	74.8562	79.7139	37.6264	34.8908	40.6142	48.886	30.9473	38.1911	34.0229	28.6131	30.2471	84.9898	70.6915	77.627	48.8761	51.0835	48.0577	66.8813	73.3586	80.2841	54.9262	46.8783	40.647
La06G01683	63.177	56.8504	68.7153	57.7186	70.7737	72.1458	49.1023	62.563	55.7121	58.3356	57.3357	50.7938	45.3609	56.5595	61.474	67.5667	58.4249	54.0053	53.7157	49.4076	54.2738	65.547	50.9822	82.6767
La22G01833	63.1755	80.9313	78.0402	309.783	294.55	351.893	148.099	155.623	124.289	118.875	102.973	101.294	80.4982	89.1628	73.854	110.823	121.103	110.956	109.352	95.3484	76.3029	106.767	98.7671	157.418
La23G01608	63.1291	56.9394	76.7754	59.9285	71.8645	65.1225	50.7676	55.3635	66.5687	55.5607	45.8176	55.2872	53.6313	67.2798	63.7535	52.1757	52.7959	50.8996	57.3465	58.1601	56.1725	60.0649	57.4822	63.4718
La24G01625	63.1278	67.6793	57.4851	59.6572	63.5694	87.7856	55.8044	61.6561	88.384	66.2596	53.517	46.9384	28.7657	62.1475	24.7683	44.8571	53.8532	57.7543	27.3746	55.1595	30.5144	67.7594	45.184	41.232
La12G01744	63.1261	17.4823	29.0467	34.7629	17.4712	29.2875	32.678	38.2185	37.1072	30.0463	22.3203	35.0197	19.4672	20.3778	14.5992	17.3671	16.8589	19.4432	15.9691	13.0168	11.198	17.6239	22.1896	35.6091
La00G02078	63.1123	14.2057	5.62915	15.6443	25.2305	20.8105	17.8039	27.991	11.2197	16.0635	36.755	22.7132	14.9318	18.6993	16.9393	17.8973	30.5164	17.7428	22.8153	11.6787	11.528	16.6847	11.6994	14.9597
La02G00523	63.1052	59.0411	63.9575	54.1229	45.0063	45.0443	102.943	55.3289	48.8754	54.6506	65.4116	60.9521	64.843	55.6704	67.16	54.9826	46.4132	47.6382	61.3475	46.6662	63.8441	41.4757	50.4728	67.2897
La20G00165	63.0852	154.992	192.206	10.1597	4.9815	7.82483	66.542	85.33	120.086	144.781	57.5377	151.502	108.839	207.468	93.5889	176.091	178.714	141.106	189.072	126.027	161.282	100.782	168.544	109.039
La11G01720	63.0243	55.569	73.0346	539.511	449.767	334.265	117.126	135.085	94.8055	124.728	107.544	95.5537	69.1137	109.368	69.6597	76.5244	91.4301	80.5883	54.0025	68.7788	56.2826	82.3539	59.5485	117.644
La04G00041	63.0029	68.205	80.8409	73.9266	73.6718	82.8832	124.341	92.1017	128.065	121.61	112.085	121.488	52.8351	51.0758	63.2684	103.259	83.0007	106.647	59.3505	63.9119	61.2646	78.0009	106.123	124.425
La26G01565	62.995	48.5257	72.6339	422.905	533.912	411.033	158.184	185.047	250.19	108.335	82.3866	97.437	64.5161	69.9276	67.6025	39.86	45.9101	36.1165	55.4261	64.7469	67.316	39.503	41.8722	40.7601
La17G01378	62.907	84.8825	64.5833	19.452	21.7945	23.7658	26.155	33.6703	38.0745	35.7778	29.2704	31.967	62.4696	65.3683	50.1864	36.6293	42.7692	38.132	59.708	62.4111	45.9595	48.7689	38.5431	31.8582
La02G00100	62.9005	105.837	34.2157	106.971	48.0315	116.577	69.5712	77.463	45.9534	62.1548	44.1088	116.717	161.241	91.0003	126.834	128.713	92.9385	55.0707	241.59	107.394	158.595	50.6251	135.4	144.105
La11G01688	62.7828	134.533	106.918	69.8564	67.8517	103.842	101.198	75.111	104.236	78.4927	69.7316	67.0279	141.777	112.24	121.122	68.0668	65.8541	73.4053	106.889	117.657	146.552	56.2549	69.2825	32.3091
La21G01247	62.7759	72.1931	64.8395	37.1304	15.8754	13.6345	18.509	25.3872	57.8658	27.0244	22.5069	13.9416	41.0968	59.1304	36.0346	18.0162	30.638	46.5748	50.7691	127.065	84.6565	71.3734	31.5167	25.462
La01G02682	62.7455	122.443	81.7053	44.2633	48.0602	56.5029	60.492	51.1882	100.282	119.186	88.7218	85.4145	112.887	200.717	110.525	99.4146	139.011	156.362	133.796	142.158	127.173	124.24	116.519	54.9682
La16G01452	62.742	75.7941	74.7596	41.3256	35.2169	40.0868	26.2708	30.6233	33.6067	17.6703	18.9926	13.4901	35.0102	70.1431	47.5837	13.2861	18.192	20.7079	39.8865	70.0552	37.73	27.69	17.9346	26.7515
La09G00175	62.7222	82.0926	59.1766	39.0964	42.5037	43.1184	36.0124	49.2832	72.8243	51.6937	56.1727	60.0356	41.3914	72.4472	36.589	52.8764	60.9471	61.4643	41.7561	47.5844	50.9948	70.23	46.8311	35.1165
La00G00714	62.7183	35.6842	51.7649	158.603	119.859	126.248	98.6016	84.0906	203.122	87.0962	93.4721	80.0687	18.4155	26.65	19.2267	38.2153	56.1473	85.3195	7.29056	25.2411	18.2121	101.79	51.9989	50.9392
novel.2682	62.7075	56.5033	39.7044	26.0526	25.561	32.5476	21.3847	21.3965	38.3612	25.5079	30.0242	22.3318	16.5625	50.5397	20.6002	23.3943	37.0724	34.2812	22.6326	40.653	22.377	50.5007	25.736	20.1201
La07G00619	62.6578	102.731	87.8727	68.4831	66.9502	68.5055	70.1996	66.1638	74.2245	69.8648	57.9428	72.3093	75.0679	77.4151	94.0282	75.9061	73.1095	68.9738	95.0962	87.5162	78.8349	68.94	66.5924	67.0912
La04G00924	62.5983	23.6108	42.5238	378.397	323.936	451.934	66.8619	101.092	119.342	76.6402	77.3784	84.8087	15.6861	10.8506	17.6332	51.0636	51.1183	51.2449	18.1423	14.4873	15.6905	60.8086	49.1262	58.3373
La26G01970	62.5329	44.8447	43.2025	21.2738	20.2446	25.2525	21.9931	24.1028	31.9752	30.5406	34.3906	28.7026	28.3302	59.4038	26.6598	33.9813	43.4363	38.0586	36.8653	48.2083	35.7771	54.1029	33.0786	31.5311
La00G00078	62.421	65.695	74.3492	55.7315	47.4547	56.7196	71.4943	59.7669	56.9362	47.1754	52.4983	45.6827	58.4038	66.4422	58.621	49.3231	53.8239	53.9811	56.3967	62.2232	54.0371	54.2701	43.2243	40.1208
La08G01713	62.3576	91.3875	61.4233	42.8709	48.241	61.4847	21.8668	28.9611	46.0137	25.0208	27.4472	16.9756	42.1564	68.9215	42.3198	17.3049	24.2177	26.5294	42.4137	66.1214	45.3843	35.3059	25.8447	15.2944
La23G00913	62.3479	38.1027	48.8008	22.0817	35.4458	22.1991	28.52	9.90018	27.5238	11.3811	21.7794	11.1511	28.4237	36.7374	13.5198	25.7654	42.623	32.4003	19.0513	23.6825	40.3795	68.8189	43.8746	20.4043
La10G00040	62.3242	105.94	58.7633	17.8191	19.3818	20.9435	26.5529	27.6505	44.6415	46.5415	66.3227	30.0813	51.8442	91.7692	43.7709	58.014	57.9444	86.0318	50.9827	67.6546	82.8242	73.2945	55.6858	39.7529
La16G01450	62.3128	83.653	64.5704	47.4888	52.9071	54.1221	43.2452	46.7004	68.2393	54.4211	46.6841	37.3032	61.9909	105.476	63.289	35.1996	48.3081	50.2927	66.0647	88.9802	79.3364	55.3075	45.9375	37.1886
La15G00910	62.2867	58.3818	91.8823	38.7749	25.1231	36.2375	35.6768	40.2257	24.6642	35.3061	36.3914	18.6441	40.1937	55.6823	37.2529	17.8019	40.1859	24.1321	10.9128	21.9118	34.4719	29.8979	27.3071	15.2098
La18G01326	62.2646	76.554	70.6071	116.38	105.435	116.233	121.89	101.742	113.104	81.4104	76.7404	86.7633	97.4732	78.0444	124.282	68.7288	66.4672	67.7594	107.401	89.3708	125.016	58.9923	70.6389	48.4178
La19G01730	62.2557	79.1634	50.9812	64.6563	56.7951	62.8305	57.5541	44.2966	68.7311	44.2189	44.9429	41.4547	50.9949	78.2221	49.9889	44.8951	51.5539	57.3192	59.9884	73.0661	65.9447	56.6884	46.823	26.4894
La12G01315	62.2061	75.6112	58.4806	149.724	187.556	202.434	110.619	124.211	149.703	107.829	87.6817	104.166	95.8086	94.5524	93.5379	92.0951	105.901	113.123	118.263	120.592	111.01	82.9839	102.366	80.3391
La23G02246	62.1821	49.115	77.5106	39.5747	37.7689	49.0308	39.1959	44.4769	43.644	49.9576	41.8307	45.1967	62.1649	45.5756	80.1357	50.9589	44.6562	37.7402	67.4323	58.6093	67.7635	38.9516	39.6055	47.0733
La08G00055	62.166	88.0942	72.2408	85.1896	75.7876	80.856	102.111	79.2891	127.661	125.978	117.591	107.377	92.3347	100.748	97.5943	92.008	92.6261	113.762	114.769	95.0599	108.58	88.5879	82.6395	65.2359
La04G03346	62.1432	25.666	34.8439	25.9747	21.8558	20.6073	40.7705	27.1811	30.4181	22.9791	27.8906	27.5022	19.5632	20.9199	22.4697	20.4899	23.7792	24.3939	26.1627	20.4248	24.2619	27.0501	20.1063	26.5387
La03G02715	62.1386	27.9956	40.2976	17.5043	26.4617	24.6958	17.576	32.1301	44.2342	26.0147	25.5006	20.2925	10.6558	20.3707	12.8933	12.1935	29.747	25.8999	7.36431	28.4094	16.1038	41.0761	9.53944	52.1592
La04G03207	62.1326	30.5538	44.637	29.3359	27.1799	25.3478	31.26	29.9854	30.5791	26.2928	27.132	30.4017	24.293	24.4095	33.9691	29.3182	32.3404	25.6263	32.5975	27.4456	34.5665	26.327	26.8504	31.0316
La18G01564	62.1238	59.5191	41.6691	19.5023	22.0179	20.6589	43.9205	34.0153	38.2461	43.6809	53.3915	39.6308	54.4747	63.1174	49.3339	34.1737	41.6614	36.0258	62.366	62.3088	58.9722	55.1362	35.0484	36.6869
La15G00400	62.1159	87.2882	91.2566	51.9131	68.4045	58.6554	45.9147	54.6471	37.7524	41.1391	36.4778	46.0832	93.4509	67.057	90.2137	56.1242	43.6985	37.8884	57.9776	62.5065	81.7433	41.5843	44.9804	49.14
La18G00663	62.0675	22.3251	27.3778	36.7501	32.7145	37.5116	53.47	34.1924	31.1913	21.9452	26.6153	24.8389	14.2723	17.3685	12.3672	15.9387	19.7259	15.4045	13.3097	12.5055	11.2828	18.7779	15.0938	26.3739
La05G02153	62.0351	70.2182	50.6942	52.0125	48.2848	55.6913	46.6407	37.246	52.1568	39.9726	41.5189	39.8764	47.2575	102.427	41.4966	38.6973	48.8886	53.588	57.4631	76.882	60.604	52.2825	47.6117	26.8474
La00G00720	62.0187	60.9156	63.3142	38.1214	36.0029	38.7724	47.0716	44.8161	46.5888	41.3483	46.944	43.6819	36.6264	43.6901	35.2028	37.9553	40.3484	34.4775	34.9425	44.6519	35.5966	45.0224	34.6318	42.0787
La12G01743	61.9285	10.2721	25.3405	15.7227	22.7858	14.4196	31.3606	21.8217	19.2079	14.8192	20.3927	16.9111	8.25801	14.366	9.78121	12.9386	17.8758	11.5529	12.8943	11.6764	12.6862	16.1726	11.7603	17.4166
La03G01253	61.8697	109.336	102.12	14.511	10.5399	20.165	55.3262	55.1295	77.4406	90.1964	71.2993	79.3325	83.7702	113.613	89.635	98.8622	130.245	139.548	94.2796	90.88	87.4138	142.257	101.801	87.1896
La18G00451	61.8661	21.4761	45.8043	51.1606	48.4417	81.2612	57.0158	45.5524	68.4706	45.3634	51.0428	56.0123	33.7191	31.5279	33.0804	49.1079	46.4966	52.8508	30.3838	32.6269	42.2977	34.695	29.6279	38.0086
La00G00396	61.8471	88.7188	57.2178	18.7983	26.6444	37.7695	38.2715	41.6033	15.312	49.0229	23.109	28.7182	26.3943	61.4334	26.9786	29.6188	42.0511	24.8949	43.6597	40.1009	38.9523	22.4187	34.7831	35.3514
La14G00525	61.813	84.8709	58.1651	85.3032	85.9689	93.3704	68.4933	50.2666	72.3832	35.8148	27.7907	24.9062	68.707	103.603	51.252	30.6186	38.3897	47.9982	54.7427	90.8613	56.4766	45.7035	41.0547	25.0069
La21G01229	61.7635	81.5999	70.323	71.3705	67.6045	55.8149	88.0336	49.8288	73.3825	42.3019	51.2691	41.8271	72.4222	38.9197	76.0399	51.9711	49.5291	49.7259	38.5694	41.4312	35.7829	44.9708	49.0934	33.5267
La06G00917	61.7106	81.2519	88.2892	52.4667	42.0363	67.4436	51.7775	45.0543	55.1988	55.0562	41.9027	53.8103	74.3816	74.4991	73.0167	59.202	69.2754	80.0888	82.65	69.3717	74.5816	71.2296	66.5392	43.4596
La09G01061	61.6152	42.2679	90.0143	9.39399	15.5919	15.2939	14.5428	26.5833	19.3366	22.3471	17.4239	8.866	22.8858	24.6692	20.5813	8.58447	13.2901	14.8992	10.457	23.1239	15.462	25.4905	16.7433	64.2274
La21G01406	61.5892	49.983	68.2095	27.3396	23.6802	26.641	41.0039	46.3697	44.1315	46.4807	41.9101	38.7513	48.7117	37.6228	47.4513	40.6306	40.0585	38.9633	37.1206	43.1767	48.9023	39.7174	32.6171	40.8033
La16G01408	61.5593	69.9393	53.3321	72.4327	44.641	63.8908	42.6914	48.0089	64.6412	27.1221	21.4889	20.4949	30.9922	35.0905	24.6791	17.0669	20.8415	18.3148	16.5248	26.2278	13.2515	18.969	19.6319	34.0788
La10G01984	61.5547	75.5135	51.0678	63.8189	52.8038	71.654	52.8046	51.1242	71.5254	64.4627	62.3306	67.2296	57.2169	91.5047	51.2455	56.8953	70.6647	83.9165	66.5323	69.637	71.8508	82.8524	67.2518	38.5581
La09G01388	61.5083	19.1422	32.6646	28.5979	18.1524	19.0642	48.9919	27.1376	26.9067	22.657	23.3623	25.4043	18.7565	27.0823	21.3156	22.8439	25.0942	19.7697	27.2561	22.2753	19.0779	17.0903	17.8095	22.0446
La16G01350	61.4759	80.7352	56.2465	33.3639	28.4124	37.3555	20.4467	22.5672	32.5173	26.0432	21.4886	20.4022	46.9145	93.5534	50.3331	21.6923	29.5044	31.9872	58.2492	74.9214	53.6659	35.5184	27.0757	17.7655
La04G00287	61.4581	63.5106	63.7009	436.512	544.817	507.639	152.547	181.347	179.143	141.202	100.485	102.307	44.3048	65.6098	58.2859	76.2547	67.2544	76.1425	56.439	75.5422	42.8593	74.4515	69.5269	91.2606
La08G01435	61.4033	88.1338	104.608	56.2748	71.0566	63.1311	43.1921	74.4332	45.1284	35.8877	34.3845	39.6813	77.3955	68.4548	78.0842	49.9282	43.413	30.4542	62.1562	60.1221	59.5778	42.8796	41.4194	73.3635
La20G00672	61.3859	64.03	65.8509	48.8126	43.5602	43.9018	73.3584	57.9999	77.0807	65.0677	67.8109	68.8664	61.6134	57.2538	66.0573	50.3771	47.0283	49.2927	63.1664	54.3342	55.7702	46.883	49.1081	43.5887
La10G00057	61.3849	47.3368	33.5404	10.6367	13.2863	16.7215	15.3164	17.7908	33.2641	25.7749	22.9571	20.4647	16.3393	62.4087	20.8246	23.0607	30.1549	31.6337	25.9771	40.8973	24.6362	45.8829	24.7534	19.2923
La03G02755	61.351	101.154	78.6766	29.7328	32.7258	52.9543	88.3838	61.4956	93.3997	56.0586	53.0635	57.0423	79.8703	107.175	64.942	86.147	56.4954	92.8501	52.1859	100.858	98.9793	85.8061	99.5002	36.2696
La17G00744	61.3347	61.756	51.6375	11.1024	14.3177	15.8297	12.3536	13.3277	11.3163	22.3974	14.1382	11.3988	17.5479	201.927	14.9285	15.0433	24.8493	20.3715	35.9324	96.6673	35.9369	31.8165	17.94	37.5913
La03G01966	61.3286	60.1351	81.5809	36.7809	44.9089	58.1833	31.1678	36.3575	26.6162	25.0243	16.8768	16.3568	32.6422	33.9618	27.0346	19.1398	28.006	20.7746	32.3799	36.2812	23.467	23.6494	21.6999	52.3864
La26G01686	61.3281	125.114	52.935	38.7872	39.1948	57.416	33.2855	34.7499	58.7313	30.1605	30.9918	28.4075	50.5065	89.1759	45.6573	29.534	37.6655	40.8038	55.8714	84.5219	55.2287	55.455	36.1441	21.965
La05G02093	61.3238	82.2783	50.8265	122.224	113.84	157.071	86.7933	49.602	91.4368	80.8004	80.8068	70.305	45.9623	99.7541	52.7681	57.2278	77.9166	84.6901	57.4852	82.0899	68.5288	92.2819	75.7325	39.4999
La10G01726	61.2885	84.2784	90.5602	59.096	56.5337	78.8608	37.9505	32.0988	22.2775	53.2631	29.3854	46.8053	71.1515	61.0455	125.348	107.224	44.7476	42.8628	101.062	66.827	46.5326	72.1832	47.5861	93.9713
La03G00606	61.2592	85.0128	53.0952	100.695	106.584	135.634	73.8373	65.9777	92.6846	55.1384	57.1412	50.0925	41.4107	72.836	41.089	41.1243	46.1325	55.8977	44.5801	70.9133	51.3777	55.3337	47.703	29.7244
La14G01654	61.2142	58.3909	40.8592	66.8566	66.8416	71.7676	47.4926	51.3713	63.673	51.2403	46.4667	44.8219	23.1245	41.252	19.7879	38.3463	55.3059	51.0829	19.3521	40.8208	22.0767	65.0226	39.5447	35.1593
La04G01477	61.2	79.9518	59.8294	64.6442	73.1432	74.6105	75.9019	57.523	80.7772	45.5615	40.6159	31.4046	66.1548	83.2494	52.7074	46.2725	61.3377	64.0544	58.8949	84.1425	61.1088	70.033	52.5285	44.7378
La26G01746	61.1911	142.699	88.5863	108.496	75.6547	65.0857	65.6052	72.8301	75.7713	50.9565	69.0238	55.6696	196.859	85.0723	242.714	72.8865	37.2866	60.6683	85.3763	83.2317	116.702	30.0376	74.161	19.3175
La16G01003	61.1497	39.7086	42.5196	26.0417	29.4345	17.3275	27.3558	15.307	21.4961	39.8404	22.9398	18.1267	8.32037	131.373	12.9057	12.789	43.4935	29.5895	20.7687	37.2672	17.0641	38.2214	16.7303	60.7329
La10G00155	61.1293	31.219	39.5886	35.9637	26.5932	29.1159	36.562	37.2721	33.6741	28.4012	31.9233	35.6934	30.2142	23.6223	32.6901	26.2287	23.6189	22.0287	27.2206	20.622	22.2446	22.3848	20.8669	35.8534
La26G01057	61.0768	34.7562	47.6432	221.55	214.395	237.432	145.155	109.24	120.467	68.7177	74.0522	72.9026	36.6325	32.8227	32.6687	47.6673	55.8605	45.7058	28.0752	37.4677	34.6661	51.0576	43.5207	43.769
La08G01180	61.0499	100.893	88.6204	21.8531	18.7961	64.8509	73.4879	89.9265	114.327	176.45	158.898	178.384	140.534	109.936	96.1719	245.775	247.794	265.725	159.616	99.7086	144.337	214.176	228.514	108.975
La20G02169	60.9633	52.7043	73.5177	41.3969	38.7679	34.1524	38.0709	55.3725	30.1845	46.7161	30.3462	58.8973	67.8372	41.1025	78.2989	70.6021	51.1973	35.2351	54.9788	53.1428	70.5563	34.9938	50.955	82.14
La02G01565	60.921	55.4299	53.3739	31.3747	27.7492	35.7215	51.2112	39.2112	51.9316	54.7837	49.3291	48.5507	36.7892	81.0752	38.7663	46.4494	57.5202	55.7046	46.1286	56.8653	48.4594	60.4103	40.0756	35.6694
La07G00878	60.9178	94.6512	64.5668	68.0305	60.1288	79.9483	64.6595	53.979	77.2489	58.8461	57.9331	59.377	64.4482	91.8704	64.4216	66.4117	76.8475	90.0788	71.8873	83.0748	68.76	88.7853	68.3873	51.7694
La23G02652	60.8989	90.0957	48.8331	32.3644	33.7099	40.0855	25.2996	41.0428	52.3411	45.1007	34.8333	29.3008	24.4342	69.2501	28.566	41.189	56.5339	52.0442	31.0915	54.128	35.908	73.105	39.5665	47.3632
La04G00058	60.8394	39.2007	53.0705	58.0292	52.2167	52.9658	72.1617	60.0365	56.3477	45.1075	48.4774	47.1763	42.1949	42.9441	41.1219	40.5068	39.1092	41.2142	43.7166	44.2236	41.9477	42.588	38.3497	44.5567
La08G00015	60.8392	54.4996	61.7586	15.5504	15.3552	16.4588	25.9029	31.7329	21.5688	31.5412	49.0653	36.7637	57.0347	64.8339	63.2644	41.0514	33.6987	38.6254	53.9615	59.8074	76.6518	29.6917	45.8519	23.7367
La00G00569	60.8353	66.9039	51.4699	52.6725	66.611	94.199	57.3244	53.0442	73.8876	45.0561	45.9218	45.0974	46.7372	64.9167	47.2414	42.6957	49.25	48.3603	50.6787	69.2985	53.6425	47.9157	47.2938	26.6857
La23G01622	60.806	163.644	125.862	164.134	140.327	180.259	208.135	172.84	189.069	112.53	123.323	130.884	193.793	76.8261	227.953	171.515	109.145	145.009	91.009	88.3633	121.068	69.8184	156.385	87.5887
La24G01716	60.783	74.6577	33.7721	39.054	38.0241	35.8563	25.3326	24.265	34.9999	28.3842	23.7514	19.5474	32.8011	67.6754	30.5604	14.408	22.0149	24.8256	32.3863	56.84	34.5879	22.7616	19.3998	9.80089
La19G01006	60.7698	111.256	80.1793	112.803	101.036	136.074	78.0613	83.2819	86.2028	92.2508	69.7598	74.1868	99.6803	124.506	104.513	98.078	102.633	102.69	123.188	131.095	99.6391	89.1304	98.4141	115.272
La17G01819	60.737	54.1823	63.4563	39.8961	36.7246	29.3809	32.306	40.8665	35.1592	42.1674	39.4561	41.1121	61.1178	50.5808	70.5358	49.9257	43.8524	44.7233	69.8626	62.0854	73.0808	44.7383	45.6976	48.6108
La10G00858	60.7007	92.1542	86.677	67.0588	52.0752	40.1412	56.2882	53.6974	61.1486	52.2344	38.6931	50.013	109.593	107.803	55.8352	46.4455	80.6715	77.4015	96.4507	101.251	103.447	53.4681	57.2323	40.5675
La04G01571	60.6636	35.8179	63.7635	1.05026	2.75643	3.4887	3.03841	8.45832	1.42647	13.1967	10.3652	3.23489	9.26329	29.0372	18.2945	5.83394	3.86883	6.38537	9.44764	16.3106	5.62634	10.1598	3.95718	28.1737
La16G00693	60.5689	31.5224	36.0747	34.3519	43.4642	46.3664	36.4857	36.9557	46.354	34.6038	38.6084	31.2992	14.042	27.1199	16.0279	22.3478	28.8393	26.398	11.4349	28.2398	10.9672	46.9386	24.9449	25.6776
La24G01435	60.5498	55.6267	39.3442	36.3591	23.6424	36.3211	54.073	47.8436	65.4303	96.1436	90.1433	83.6095	28.5488	68.1036	23.8206	99.4298	132.682	136.719	47.7222	51.7576	48.2366	137.218	103.043	67.2995
La17G01365	60.5494	68.059	95.4197	107.101	98.1729	98.0389	120.702	127.31	134.613	137.793	124.142	128.102	77.5675	76.0257	87.4293	107.387	107.244	112.92	73.5607	69.5798	81.3524	77.1383	84.8825	82.0419
La26G01664	60.5415	43.6077	48.0021	46.626	50.3147	48.3745	62.8594	57.4911	56.6835	47.2654	49.5823	53.6311	37.8753	32.8344	35.9872	39.3272	37.4751	37.2067	37.016	29.8177	30.3329	41.1738	37.6724	44.0843
La11G01524	60.4959	32.756	47.5966	44.9948	42.9417	41.3445	32.7571	40.2513	53.0055	41.0989	49.4197	49.4956	34.4607	41.1477	29.891	42.3635	39.6608	39.0798	37.2505	33.4854	36.1561	43.3255	34.1001	46.4766
La15G01678	60.4781	45.9073	137.48	21.2458	34.7418	16.2741	11.5317	39.0073	10.3561	14.1761	10.7231	17.6328	89.5267	27.4412	120.486	38.353	23.3834	11.8558	70.638	58.0644	73.1011	21.668	30.1457	62.9525
La10G01748	60.4708	13.3851	22.6455	181.461	157.918	169.358	70.4981	58.458	76.2588	60.8715	64.4034	53.3731	10.3161	26.973	11.3582	31.3226	45.1577	42.3897	14.0561	18.1923	14.9574	50.9278	34.6581	30.5971
La26G01160	60.419	31.2815	26.0668	83.6658	70.8883	56.7007	92.2956	40.3912	75.007	103.911	95.1156	114.451	19.1013	227.969	34.9571	62.7616	90.527	123.965	82.7325	69.5888	60.1552	98.3143	73.6593	53.3827
La16G01341	60.4056	46.6909	34.299	21.584	27.6788	18.3766	39.8811	33.0641	50.6455	30.6102	44.8848	29.3092	37.2261	58.6853	28.2369	31.5354	48.0654	55.0385	27.0286	37.8661	46.3707	69.0793	48.384	26.6982
La16G01497	60.4007	20.8017	38.2348	37.7264	28.6457	31.148	46.6463	35.8139	36.0372	31.0179	32.4154	32.057	19.7885	23.0652	19.8591	23.1532	20.8204	18.5193	19.9089	18.0601	15.7537	20.0781	19.7942	28.1737
La09G00305	60.3481	19.621	18.0357	24.6084	20.45	38.3186	15.1996	21.5711	28.5186	39.1402	30.6978	21.9997	9.66964	57.9609	14.0593	23.8755	45.9928	39.5863	12.5683	23.0361	12.1367	51.8729	27.8033	31.8994
La22G01372	60.3211	69.237	59.1729	112.804	126.164	133.507	81.5297	94.5117	79.7058	84.3363	75.1868	64.3106	56.4941	92.1668	70.176	63.5304	88.9871	93.5175	74.7171	74.741	73.55	83.2994	76.8952	110.212
La09G02356	60.3139	60.9207	34.0017	142.947	126.759	126.324	27.0872	16.3245	36.9182	2.81877	2.79003	2.28513	60.4562	63.7429	64.7879	6.60769	4.72288	6.54339	43.5612	87.5952	60.7545	3.67671	5.25388	1.44118
La12G00003	60.3116	8.29362	21.9477	1.33065	2.03189	4.74154	7.34379	5.68627	2.73676	5.67202	10.0823	3.00557	12.3806	13.0743	13.9485	8.51011	7.63846	6.42947	16.3895	6.06872	8.17389	9.01048	8.14212	21.4582
La00G03633	60.2933	30.978	38.3014	42.2414	30.9588	23.6809	41.4695	39.1981	82.1177	51.1771	24.1935	35.5134	19.1545	47.7123	24.5184	34.5301	41.4448	33.3069	54.1934	25.2694	35.7302	32.7329	35.0299	28.5421
La12G00292	60.2482	20.6465	29.42	44.1109	35.6054	36.8468	54.3076	39.2437	33.8947	33.3694	36.8895	43.2606	21.4056	29.3106	25.3938	28.0707	25.7345	19.9436	23.9933	33.1328	27.7454	19.7228	19.5804	25.9842
La08G01791	60.2256	127.36	66.7604	81.9348	72.0024	91.6206	80.878	64.5332	92.2386	64.3855	52.1696	73.8894	97.5057	104.725	110.776	66.0099	73.8369	75.5397	111.988	109.241	103.142	61.3881	65.2886	46.7753
La23G02409	60.2078	51.9114	66.0487	48.3797	45.2668	51.3341	47.6253	42.9075	56.5435	47.5576	49.6494	46.0815	35.1736	38.8969	42.6084	49.3326	47.6407	47.1108	33.7395	34.6113	43.5007	43.9292	47.5801	49.2565
La11G01719	60.1897	9.12986	28.5661	12.9392	13.6959	14.919	33.0878	13.224	14.0593	15.1919	16.5522	23.3257	23.1095	21.6144	8.04957	10.8076	8.66618	17.3144	10.9069	12.8569	8.23396	13.5079	6.80762	25.969
La23G01629	60.1577	82.4314	61.9564	21.6095	20.5748	18.838	14.6083	28.4806	14.2004	11.8675	13.5645	13.9338	64.8012	37.5034	58.4662	24.6376	17.992	16.5368	20.8072	63.3202	33.0547	24.015	24.334	21.7806
La12G01547	60.1544	90.7467	72.3727	81.9794	81.7558	109.653	66.2125	59.6811	93.1621	62.3481	57.8009	52.4201	62.5896	108.448	54.6027	59.2112	71.2947	75.1357	69.3731	89.2429	71.7716	80.9228	70.0965	44.2935
La13G00719	60.1528	52.3131	41.1757	31.1986	31.627	38.4063	32.6881	28.1658	43.6775	33.0498	37.3534	28.9005	20.8592	45.7158	26.3738	27.4305	35.1926	39.4552	30.7814	41.0831	28.1488	47.3269	30.5068	29.2734
La20G00260	60.1385	63.0756	71.6566	41.6141	27.5359	32.5054	36.3021	45.7798	41.1254	58.7752	49.6369	54.0369	66.4023	73.162	75.9393	63.141	49.2242	61.7865	75.6359	62.3909	71.5359	52.116	56.8639	65.867
La14G01129	60.1131	81.1167	54.507	30.3675	34.7095	41.3208	47.2255	40.955	50.2118	47.7276	45.7024	43.0967	40.8519	68.2088	34.7968	56.5103	63.6699	66.0622	46.2623	60.9716	45.4394	71.39	55.0659	57.7353
La11G01628	60.0829	54.4672	53.432	51.8607	44.7129	44.6775	47.4183	49.7142	52.158	53.1893	54.2039	47.3494	56.6425	75.1167	63.0892	55.7989	62.3338	68.7591	72.2318	74.5423	66.6494	65.7342	60.0036	61.5489
La19G00916	60.0677	81.803	147.563	32.5849	36.5567	37.8941	26.3828	52.1885	53.4044	27.2368	29.6866	33.7598	46.2811	120.758	37.3078	39.2394	34.2646	30.8368	32.3821	94.7217	40.6069	52.896	45.2434	46.1743
La18G01727	60.0597	51.0508	45.9302	30.0536	31.7664	35.3262	9.92426	23.7948	18.936	22.7183	15.7407	15.1673	29.2849	82.6101	32.8697	14.2634	20.733	20.6814	35.5544	43.8338	38.5476	23.4961	13.4422	20.7255
La12G01336	60.0423	45.0269	107.288	41.6641	47.7415	35.8771	25.0477	54.6039	16.8803	27.2855	22.9797	50.1632	112.325	28.7943	102.748	54.6519	28.4589	17.4426	82.7746	45.3749	79.764	19.2157	51.0948	60.3981
La04G03471	60.0028	77.5216	59.5181	31.041	26.729	28.0976	35.803	27.3121	44.1376	34.7952	35.6652	37.5179	49.5119	82.1977	55.3674	36.5804	39.7391	43.764	63.1457	76.835	63.0706	48.8932	38.7393	29.553
La09G01717	59.9859	63.6092	61.4752	77.8024	80.4105	77.9425	114.219	93.1545	94.1676	97.685	92.2404	93.4938	50.8939	65.7813	52.4486	92.9028	99.1701	95.5895	67.8536	63.6739	53.6836	88.5639	84.4958	108.059
La12G01394	59.9499	45.3843	74.1098	38.5536	38.6728	40.6957	42.9757	53.7374	39.3571	40.8804	41.6504	45.5092	66.8753	58.6021	62.23	42.4106	33.7634	38.4551	67.8559	55.4427	61.4438	35.0444	39.9233	44.6944
La08G00747	59.9499	52.9647	51.5076	55.1055	56.1309	70.0827	30.8936	49.4654	50.1707	49.0485	36.9424	47.7171	38.4866	40.1169	53.8945	26.7279	32.856	35.775	40.5142	39.9981	40.4961	39.3518	41.3657	40.354
La15G01744	59.9499	87.5565	99.6815	33.6569	40.1514	46.1983	26.1014	47.9421	29.8817	30.1727	25.1641	23.6353	55.0317	48.8043	69.0008	34.7575	26.4556	24.9665	43.05	45.5127	52.2697	38.1915	28.5905	51.7314
La02G00732	59.9499	18.5265	2.76432	23.237	26.3113	25.6895	20.6845	53.8571	46.4622	21.0479	23.3217	31.4247	20.9786	31.1592	19.3562	22.705	18.3769	19.6602	6.8132	2.16787	20.2548	18.4351	16.6202	21.1303
La14G00988	59.9499	70.9675	55.2135	15.0396	13.2759	12.4195	25.4831	19.2449	12.4549	20.8555	28.8565	21.2663	89.6185	63.4564	87.4924	29.4432	25.0272	28.8236	45.4499	62.4282	99.0153	26.4477	38.9404	19.1957
La08G01111	59.891	40.3296	52.1181	36.1736	36.7583	32.797	34.5939	47.1641	45.5798	38.3015	36.62	47.5341	44.7064	47.3768	56.3945	51.8324	42.287	49.7426	59.1254	48.3624	63.3248	34.8656	47.5366	34.8787
La24G00833	59.8683	68.538	57.4817	78.6952	71.2842	68.4157	60.1098	55.7894	88.1979	56.3314	59.0017	58.4042	73.1846	94.3234	67.3841	45.7191	54.8272	65.7335	64.7301	78.594	84.1153	58.6068	54.5358	31.1023
La11G01567	59.8669	16.1578	32.0752	18.7767	27.3269	15.6451	46.5893	25.0904	20.0101	31.873	27.9307	25.449	33.4728	25.8829	20.3469	22.0132	30.0326	16.2134	26.521	12.3626	12.8881	33.961	20.159	53.6258
La15G00674	59.8527	25.9722	37.514	26.6168	26.29	24.4587	35.8581	32.8807	32.7082	30.8179	31.7993	33.4141	22.0258	26.4167	26.4847	24.1475	26.1374	24.9102	25.1017	20.142	24.4803	23.801	22.8611	29.254
La08G00170	59.8466	81.9255	56.7606	17.1373	18.4361	24.1913	21.2576	21.3	26.4438	31.5154	30.5399	24.6595	33.3203	79.3633	29.7758	33.6139	36.9496	40.0412	47.3635	66.5809	47.6234	45.5664	30.7798	28.8281
La05G02002	59.7997	99.5881	83.6472	48.0909	44.7359	48.2075	68.4933	54.6566	69.0713	71.4608	64.6197	67.1949	92.6138	72.981	99.3817	82.8535	76.7657	79.1715	101.591	94.0604	90.0214	69.2728	72.9121	54.9498
La03G01863	59.755	28.566	17.6197	21.3741	38.3333	48.8635	51.0772	37.4406	58.1165	44.6283	44.8468	47.2136	8.43487	50.3995	11.6906	60.473	36.7256	41.3123	8.73507	38.5774	39.7558	51.5679	47.0445	52.9006
La22G00464	59.7492	67.4516	71.4597	34.4497	34.344	31.905	63.2247	67.8284	74.6619	86.917	101.698	62.5398	39.8138	61.528	42.4584	73.3111	102.196	89.663	37.5355	48.8808	38.957	164.367	88.059	113.692
La17G01379	59.7206	51.457	36.5365	7.13979	10.8529	13.5165	23.7119	23.4014	36.9355	32.4906	47.9071	16.4658	15.6613	46.6468	15.5379	16.3706	38.6063	30.9052	17.1928	40.7084	18.6004	70.7606	23.7123	27.3143
La07G01444	59.712	81.7911	43.0005	37.8094	30.0701	37.2128	22.7491	32.6825	56.2437	42.5412	53.2749	55.2499	99.2928	112.277	68.8221	61.598	55.8831	89.8432	108.527	95.5237	165.039	50.9081	57.1944	14.0329
La20G01932	59.7111	114.082	102.379	13.0048	13.5296	16.8408	61.1145	50.6055	57.1953	65.5195	77.1349	68.5986	122.706	103.057	98.6153	97.2327	100.271	109.696	125.335	90.4688	100.255	90.3765	89.2059	63.5079
La12G01789	59.642	51.2821	51.1057	64.8068	65.7423	60.3985	53.1161	57.8013	70.2293	75.4456	60.8858	72.497	31.3504	51.2757	43.3241	78.6512	93.1169	99.3852	51.2203	54.5233	62.7992	83.2491	84.3302	70.8003
La00G04999	59.6307	63.0888	57.2387	11.1334	15.3777	33.1949	16.9774	14.1139	56.8401	40.2876	29.7614	17.9418	5.8819	43.7592	4.61746	10.6352	16.9586	27.4183	6.69624	62.3902	10.9387	51.4533	11.3279	19.1777
La02G00617	59.6293	49.5625	42.8257	28.3065	25.514	20.1351	24.7772	11.3725	16.5989	34.9172	27.3354	13.101	17.7321	31.3043	23.186	17.565	26.5508	27.7772	35.5831	61.705	27.2953	29.1491	17.349	17.359
La26G00390	59.6147	86.8922	63.6519	66.3514	49.7488	75.6774	42.6688	54.8648	63.0466	49.2752	55.021	55.5207	108.635	83.3734	115.291	64.6307	63.8555	63.5637	119.987	110.943	108.764	62.9617	61.7594	48.3707
La02G02114	59.5217	73.9414	141.217	31.3278	44.9047	46.2865	57.5628	30.4795	30.1364	46.8685	40.0087	31.7591	68.9168	39.1843	88.5415	51.8252	54.6058	45.7058	49.4184	73.6426	54.2486	49.591	37.392	48.6679
La01G00303	59.5155	59.4606	74.5658	68.2295	64.6171	56.9324	68.6501	39.3926	55.0291	64.6318	40.8529	54.2814	126.56	121.722	119.276	74.6863	79.3187	101.13	134.278	125.399	129.766	66.5936	84.1562	27.8115
La22G02199	59.4816	45.1738	44.5055	95.1142	63.0157	63.9384	37.5477	53.4687	95.003	116.465	73.0245	49.1703	24.2208	46.6718	36.8748	30.4626	61.865	59.4595	18.9816	42.707	27.8644	83.1914	56.5085	31.8776
La00G00558	59.4747	38.891	15.5678	17.7842	29.7977	6.51694	11.6062	13.564	7.83186	8.99441	11.3872	10.9026	23.2573	23.161	65.9161	16.8895	9.44643	5.69077	36.9181	44.4277	10.7761	9.72738	19.1838	36.1669
La21G00493	59.461	37.4383	43.9315	38.5802	37.5922	41.7131	57.1572	35.7696	50.9516	35.5303	43.5181	38.6208	24.6355	48.7328	26.7983	39.5853	46.2682	42.7048	33.3545	41.9342	33.5309	50.0081	29.818	32.0548
La03G01565	59.4275	102.166	83.9774	50.9342	44.4828	49.3352	55.7759	67.1611	81.9708	67.8668	67.3705	64.6132	80.9728	82.3262	95.7172	73.408	69.5631	74.9726	75.0111	98.6922	79.1463	70.4737	63.9604	56.2416
La09G02474	59.4147	14.6154	26.7217	24.4185	23.8055	22.8352	37.3958	32.6249	29.1408	33.4093	29.9253	25.8791	14.7123	20.1027	16.4977	20.0246	22.5682	19.3241	13.6264	14.246	18.1918	25.5633	18.203	38.2126
La11G00262	59.414	93.2809	18.6632	10.0278	10.538	16.876	10.531	8.07406	11.0183	8.67362	8.82406	9.58486	20.7326	36.1352	58.2479	2.84176	21.5133	4.32644	11.9286	85.585	8.12837	5.90676	24.3847	50.9998
La09G02932	59.389	58.3256	44.7567	30.3359	26.3914	33.7764	30.2184	42.4654	64.947	64.0709	68.8526	62.1099	42.1134	68.8179	35.2409	76.8962	97.0511	95.8171	49.194	50.3046	52.8442	100.137	77.0087	44.1598
La09G01643	59.3872	87.7214	40.1689	36.7882	20.1339	23.482	36.86	24.7875	44.2488	31.3084	31.0004	30.9936	64.7978	96.4824	66.5706	21.9609	31.5241	32.3307	89.6089	111.05	75.1261	32.9976	24.674	15.6977
La23G00919	59.3859	53.8265	40.3649	25.85	24.2178	36.0943	17.1523	17.7352	24.5721	18.2943	21.6688	19.7224	30.4734	61.7852	26.6672	16.5558	20.3114	21.2864	36.3488	49.6977	36.6741	31.378	18.8362	15.2464
La12G01617	59.3144	59.634	47.0422	26.1081	29.9745	40.3851	35.3806	27.924	57.5226	84.7865	69.5708	48.7405	18.9232	176.354	15.8541	29.9057	73.0156	61.1984	39.5291	62.3242	36.0165	69.6512	29.3642	45.5613
La05G00851	59.2789	104.523	66.195	7.24209	11.1529	11.5312	21.5375	20.5597	28.1036	25.4459	22.3224	22.4028	100.652	95.4928	107.617	27.6753	38.8038	45.1891	121.865	117.777	109.218	26.9134	29.9659	25.1722
La11G00519	59.2763	31.8628	32.6997	44.937	25.2274	24.3461	50.2952	37.5805	46.9293	36.7878	42.2873	48.2689	28.5715	30.0763	33.0945	31.7474	31.849	32.565	35.4388	38.7131	28.5574	26.6018	32.0701	51.9593
La11G01988	59.2019	99.495	98.2342	44.6613	51.1782	50.3377	47.7346	42.9055	41.1312	50.0246	38.0492	55.2642	103.455	63.6789	101.06	80.1759	66.0391	52.6357	76.1718	68.2588	81.5488	64.2851	70.4387	88.3466
La13G00418	59.1911	28.892	57.2178	37.9689	32.3285	38.6688	36.4491	49.924	36.4021	35.9975	32.7081	38.2181	37.3383	31.0334	48.8625	38.4485	39.9942	33.5902	43.5309	31.9051	36.4264	35.3124	40.1689	50.502
La13G00698	59.1616	54.6569	42.4178	23.9199	23.8829	34.1646	33.6351	31.4514	50.1203	30.5416	32.0082	29.8169	23.1198	54.2786	26.8403	28.9275	36.0526	36.6973	27.7518	41.484	27.0684	44.5096	28.7403	25.8906
La06G01838	59.1398	67.9194	66.5229	43.7135	55.7516	33.1213	45.8098	42.4549	41.3291	33.626	33.653	33.8061	65.0149	65.9224	69.8404	34.4837	37.9389	47.0501	72.4581	66.0906	68.692	40.9226	39.4092	44.9694
La10G01384	59.1129	16.1749	24.8547	24.0185	18.8083	22.1311	23.573	28.2408	25.4524	25.7619	25.1944	27.5502	9.90519	22.2662	15.5168	19.0464	19.8505	16.9479	16.833	13.8017	10.3375	21.1398	16.5215	27.1547
La24G01707	59.1003	68.9304	75.3298	49.6623	54.1739	48.8117	63.8399	59.4795	48.9852	60.4868	64.0063	58.096	62.1704	65.1796	67.2975	65.6825	71.0514	63.1815	66.4103	68.5459	64.8011	65.4221	66.5711	82.8711
La22G00130	59.0935	119.887	105.265	217.194	187.637	361.303	253.917	112.686	189.435	120.274	120.905	117.565	88.9276	150.815	72.3939	94.3521	115.549	124.481	81.9764	115.289	101.724	116.411	112.7	59.8449
La20G00019	59.0918	70.4386	54.0065	47.8545	60.7798	42.059	48.9414	42.3138	46.1022	44.42	58.9584	43.1054	74.7259	73.5921	65.7423	83.9909	75.6795	90.3766	59.2049	76.2876	97.6475	78.3668	88.6408	65.7526
La09G01347	59.0897	43.2858	44.2876	34.9577	33.9201	42.8138	37.6187	53.4547	56.4543	45.9057	46.0046	53.415	37.3178	37.9392	44.04	38.3597	44.8374	49.0443	44.4034	45.7118	38.741	39.5018	35.3976	35.9694
La12G01070	59.0518	45.5923	67.7185	33.0419	50.4547	47.894	50.2952	36.2771	51.5453	42.4636	43.5496	39.1579	45.0287	56.4984	62.0779	49.6053	41.3834	51.385	50.5289	55.8611	57.1147	49.0792	36.4523	46.6615
La20G01296	59.0374	44.4702	66.5104	1361.07	1183.04	1556.36	236.217	165.843	111.452	140.263	160.023	164.438	50.3659	34.4952	51.5781	168.665	124.476	106.661	32.321	34.2727	45.3324	108.989	132.029	119.16
La02G01411	59.0248	106.31	64.6918	32.2663	44.5669	48.3485	39.3868	52.0925	56.2135	43.0485	47.1573	33.2275	59.9928	99.7193	64.0307	24.2	34.2702	35.1133	74.8947	107.376	49.8869	56.4189	30.1215	21.9968
La06G01682	58.9671	64.0633	86.1137	72.0719	73.3842	73.6631	92.4779	76.2239	66.5999	69.0094	71.5204	52.8896	54.3589	51.0587	67.1797	65.7164	67.1866	60.9337	53.3738	46.0583	55.4394	59.1212	54.0564	86.066
La19G00425	58.9667	152.434	72.7348	27.9604	41.8369	51.3454	19.4239	36.3271	53.3258	38.5629	29.7048	28.3799	66.0874	150.167	78.3354	21.1585	34.4045	36.3637	90.6494	137.329	103.74	29.9947	27.2759	15.2651
La18G00860	58.954	26.9101	39.8867	49.0279	43.6774	40.2613	63.3804	42.0546	48.1423	39.1329	43.138	40.6632	26.2299	31.9747	27.53	34.4388	33.816	29.7732	28.1676	25.6519	27.2187	33.2245	31.7796	36.6195
La04G01292	58.9304	40.5794	53.0077	309.272	287.183	331.795	106.314	80.7208	67.2023	55.5481	59.5843	62.3991	43.5708	38.7216	44.2334	46.6397	41.5808	46.0699	46.4567	41.9643	46.6537	44.4087	47.4994	43.4674
La02G00679	58.9251	86.7034	76.5629	17.8454	15.352	18.5197	59.5136	36.3532	68.8608	48.1323	51.0515	48.5141	54.2478	99.853	59.418	42.262	90.1184	82.6795	63.829	90.1239	55.4747	63.0595	52.8815	43.3995
La27G00230	58.8957	44.0833	47.5959	23.8568	26.3874	27.3177	39.9254	35.8561	43.4798	34.3258	35.4948	35.1123	35.9161	50.8546	35.7311	35.9193	41.8874	36.7796	37.4532	42.5339	43.3151	46.0658	37.306	31.4223
La17G01299	58.8363	48.109	13.2276	25.6745	34.1477	46.8486	20.7471	8.67904	17.1	7.29833	5.73901	2.02974	4.15676	20.7569	2.15229	1.85889	4.6394	1.86452	4.78794	23.1239	9.29943	6.70487	2.90896	4.54774
La14G00154	58.8275	52.2551	40.8485	44.6939	45.1582	48.0008	46.3576	44.9691	59.4971	43.6411	44.171	42.0108	29.7078	47.5262	34.2719	37.7501	43.486	40.3553	30.7248	41.7147	36.1573	46.752	34.0896	41.4624
La19G01750	58.7924	100.515	69.7237	32.3659	37.4776	34.8716	43.0964	40.0223	67.9835	39.586	40.7595	35.3471	75.9758	111.889	86.341	41.2413	49.5399	50.8944	84.0627	120.625	108.227	55.563	43.4556	35.0533
La04G00740	58.7543	100.441	70.1616	262.691	264.925	353.869	210.439	201.359	294.198	162.695	140.466	159.109	89.4442	84.8857	77.6678	123.293	147.919	146.056	93.6937	107.177	92.7913	139.161	125.331	63.97
La02G01629	58.7388	79.9247	68.0502	31.9024	45.0748	42.1951	36.9652	37.8464	39.0075	37.305	34.1575	35.6557	64.8507	65.9531	64.197	33.7136	37.2033	39.465	60.3063	65.8681	54.2311	34.2592	36.3159	40.4461
La09G02360	58.7183	74.5852	60.8556	63.1842	85.6445	46.6377	79.8444	57.5288	47.3373	53.8482	68.3573	55.0967	99.3722	71.9663	104.339	70.5957	62.7294	59.1577	80.3547	72.8188	100.679	54.849	70.5146	48.01
La07G01347	58.7123	151.696	126.091	65.9296	60.2098	129.091	20.4272	57.952	78.8741	35.5954	33.8149	37.3121	84.2106	163.796	59.7328	62.6029	116.154	92.313	48.0909	90.3379	109.899	101.526	47.3434	37.7821
La09G02788	58.705	27.2444	36.0434	18.7779	13.9326	20.8841	15.798	18.9318	17.151	11.9103	7.10816	15.9204	33.7816	23.2797	35.8292	10.5544	11.4232	15.7546	15.6874	28.9912	14.1896	9.07534	12.2866	12.0036
La13G00089	58.6725	44.0049	37.322	34.8456	51.5174	66.5012	21.097	14.3896	43.6149	30.5413	21.5029	19.3798	15.5126	30.614	10.6091	12.9019	18.5904	12.4608	14.2163	23.6518	15.3941	25.1413	15.4211	12.6695
La04G01442	58.6303	25.6652	59.5191	13.0391	13.5032	11.5053	20.0855	38.6058	10.3352	18.2385	20.7262	21.9186	37.9351	16.3631	27.4992	26.2116	29.5232	15.3874	64.1178	18.1065	17.3721	24.7017	30.4389	62.1602
La24G00509	58.6299	60.8531	62.2615	15.7019	23.6368	15.838	18.5161	19.7413	8.92003	29.1967	21.1807	11.5862	28.7227	47.3711	25.6794	23.2327	42.2377	23.361	23.6344	27.1759	21.9685	53.14	18.5414	43.0244
La04G00293	58.6287	110.56	67.9763	79.4118	69.9316	71.7766	87.6715	82.2464	122.276	110.748	98.8438	99.8806	95.6201	107.613	99.7125	98.5136	106.164	127.074	102.08	105.156	103.376	119.485	102.486	52.531
La17G00729	58.6085	53.9022	34.687	53.6411	52.7526	62.5735	30.6005	28.9104	38.1977	30.4458	29.2566	26.2785	29.7609	59.9358	32.3118	29.7186	38.9092	35.3747	40.1323	62.5202	40.5999	49.1966	33.5276	37.7389
La06G01308	58.6027	51.2914	38.7294	59.4754	60.5457	85.0118	59.1189	42.3595	68.9835	45.1964	45.8638	44.7796	25.3715	65.2121	24.2556	35.1205	47.2664	63.8612	39.097	54.562	33.9856	55.2657	45.2168	26.6928
La24G02023	58.5577	96.5673	110.476	138.238	108.006	191.437	9.97732	330.805	231.135	168.69	108.355	124.517	48.5229	62.0291	70.0289	125.136	94.1204	89.7808	68.0516	91.5479	111.74	84.244	166.311	104.647
La17G00902	58.5022	72.8951	45.8004	50.2541	48.3788	58.4463	36.8886	36.5114	54.0427	30.8767	28.8947	27.3259	63.4109	79.7671	61.0018	27.2866	32.3405	34.1413	59.976	85.7336	79.441	34.715	33.568	19.7785
La21G00896	58.4669	66.27	43.3621	47.4266	42.7791	55.1578	55.4425	45.6936	73.4219	53.3506	51.9504	45.5039	39.2535	82.3337	41.8284	46.8791	60.5025	66.3446	43.2145	59.5369	51.5032	70.4614	53.6399	28.4704
La05G00204	58.4128	18.8432	41.4789	8.20011	11.604	15.7114	12.5851	7.43589	4.82806	5.21699	3.60081	2.32249	23.6682	19.7247	17.9427	4.41487	9.20087	3.8002	18.9791	7.33739	12.9262	4.23534	3.75019	8.19554
La04G03021	58.4066	132.544	78.0111	7.80724	3.55616	2.05755	38.3495	37.8189	50.3752	70.374	85.0951	102.017	178.741	119.307	181.076	149.921	109.482	162.635	250.496	125.879	246.585	93.7517	133.881	31.6885
La01G00971	58.3723	80.6809	72.0634	56.9036	52.5436	61.695	56.0093	41.4285	49.643	39.7897	38.2529	44.4198	70.8943	68.2384	80.3208	39.6912	44.2152	43.846	82.6518	75.1465	72.7955	38.2341	42.5305	35.9093
La09G02577	58.3663	41.9344	51.951	35.3997	37.1735	33.3767	21.3368	24.5861	34.7951	20.9684	13.7075	22.5262	80.2202	48.3341	82.7739	24.1902	25.0038	29.0468	59.8944	41.274	34.4799	25.0711	29.2348	24.4307
La20G00114	58.3359	47.7952	85.1012	41.3964	39.7234	38.3904	26.4791	48.4076	26.0715	23.4585	25.1337	25.3483	33.3311	33.0028	33.1412	19.2217	24.8597	13.9703	27.1578	28.8159	22.2976	21.812	17.7282	37.2461
La01G01931	58.309	54.5929	62.8666	181.891	163.301	161.372	169.009	121.722	122.21	97.6428	89.8906	96.2354	45.0237	65.9256	51.7393	65.6919	70.7816	69.8653	60.4634	59.1271	53.5086	64.8026	62.0542	81.8317
La15G01099	58.2847	115.236	102.484	75.1009	79.7136	46.4984	27.086	39.2036	38.2374	33.6831	32.4423	39.3578	141.765	154.443	223.282	47.8278	39.1495	39.8292	126.614	163.152	226.934	38.3313	53.2461	49.9652
La16G00151	58.2767	76.0601	56.4643	96.2772	97.6583	108.731	64.9729	62.6945	87.2263	66.8474	54.5825	51.9853	44.4089	68.8857	43.3071	46.8737	59.2604	57.158	48.2431	65.2227	47.8391	57.5841	49.4523	55.3372
La03G00220	58.267	65.6496	40.5444	45.8513	47.9114	56.1927	45.8198	46.0743	66.9121	48.079	44.8359	43.2759	32.8759	56.4299	33.105	46.7079	55.2321	53.2901	29.4115	52.0551	32.894	69.5972	43.056	34.0131
La16G01719	58.2518	72.4025	48.0419	32.1597	33.9066	42.3894	21.8572	26.7142	34.8256	30.7596	36.0418	24.923	45.02	48.4313	41.1626	25.5106	26.4815	27.8824	53.0772	54.6772	54.5561	30.9201	30.6531	27.6712
La04G01351	58.2509	25.9581	37.7791	33.1457	35.8601	31.1926	57.1338	42.2437	36.0649	37.4487	37.8881	40.2331	28.4636	37.4947	33.8633	32.7737	32.6736	32.5503	37.5669	34.1522	36.3548	32.6121	30.468	41.1447
La10G01204	58.2387	44.8367	40.7673	34.4439	34.2677	43.5676	46.786	43.4198	65.7595	54.8873	53.1727	52.4255	29.6152	61.9889	28.7051	58.4422	70.2731	71.225	41.3721	48.2919	43.8668	79.3444	59.0612	41.0788
La14G00373	58.2257	19.5867	34.6591	58.9447	66.1276	66.7204	57.8559	51.0707	49.8381	32.5342	33.803	37.5591	19.5778	21.5852	20.7634	28.2474	26.6025	24.108	18.9081	17.1894	16.8691	30.6969	22.121	37.6739
La26G01215	58.2216	33.6482	66.997	17.9623	68.6465	16.6086	11.7443	40.0252	9.00605	20.8835	30.2118	37.956	36.1224	13.793	32.7817	8.11382	9.46644	1.83114	5.60966	19.2491	12.5462	3.32341	21.6571	6.32268
La01G01404	58.2078	38.1889	43.7149	36.9476	34.5421	32.6979	61.0798	46.9452	42.721	45.094	37.8806	43.53	43.3461	38.1024	43.3438	39.7112	40.0903	40.6802	50.611	41.3266	41.8484	36.9887	35.6382	44.407
La24G01901	58.154	22.7674	28.5312	46.1245	71.1044	30.5935	94.0749	49.5192	1.24536	47.9807	1.52251	26.0453	57.0458	1.33827	30.5343	58.1365	34.7119	5.39633	137.877	28.3276	16.7875	19.2433	39.9832	48.9523
La22G02444	58.1529	117.681	55.7583	35.6484	24.0272	28.4937	45.9511	111.271	126.022	101.622	153.566	183.45	152.206	94.5775	174.192	253.267	172.297	223.065	215.199	135.499	211.863	107.61	259.801	106.2
novel.836	58.1348	79.8157	65.0274	88.8324	83.8321	85.915	71.6699	78.5206	94.4137	60.2547	67.4461	68.3692	84.1521	101.409	74.0641	79.5593	83.2133	88.0602	85.9717	96.3763	85.0921	85.8756	78.0745	65.6524
La19G00651	58.1333	114.354	67.0995	334.601	349.44	521.583	141.07	153.963	231.887	145.66	101.043	100.631	79.6702	147.917	74.5084	96.2602	124.609	139.679	94.4182	114.947	87.4572	135.279	115.523	76.2981
La03G00014	58.0801	11.0557	33.4347	7.39481	24.6188	17.4491	36.2805	24.308	25.7599	9.2999	17.6292	9.78665	4.75858	11.7037	8.98676	13.7352	11.0861	9.90528	13.9228	10.5477	11.0553	12.4501	11.1967	14.317
La12G00116	58.0633	95.6858	58.3414	40.003	61.2681	197.455	43.0232	53.7533	32.6302	27.9016	35.2117	16.7209	57.7362	24.0527	80.6508	55.4623	10.7492	15.3751	17.0553	45.4458	37.639	29.457	32.143	40.3578
La20G02070	58.0583	84.9881	36.8593	21.2525	35.2521	44.4879	24.541	30.6541	32.1579	30.4819	49.7646	23.0839	39.8094	72.4543	32.4039	15.0448	30.2698	34.2255	27.9672	53.7967	39.002	28.6323	23.1391	18.652
La08G01603	58.0069	55.5526	50.7552	38.6263	50.2102	44.4593	79.5955	51.1301	62.7412	43.427	50.38	39.2228	35.711	49.1342	38.454	38.9299	47.7802	46.0797	34.4262	42.3916	32.9371	55.5137	45.9135	47.0629
La10G00645	57.9776	96.8918	56.5596	45.6004	46.0711	60.2479	44.059	44.5419	70.8419	47.7692	45.2786	45.4845	49.14	78.299	47.5656	39.4013	42.1585	47.2701	46.8814	66.1284	50.2483	53.534	41.2122	24.2111
La18G01836	57.973	13.4386	33.8301	16.5121	17.9349	15.8611	26.387	22.5383	21.2369	17.8588	21.2275	21.1738	14.9036	16.9231	15.3595	15.5347	15.1098	13.1338	20.4576	8.03772	14.1531	17.8624	13.3672	24.0504
La20G01687	57.9516	109.512	91.505	74.7435	68.2926	81.6991	124.559	107.461	124.769	125.664	99.3945	114.731	119.006	87.7669	96.046	117.73	100.654	116.057	106.322	79.1994	109.576	117.001	123.802	97.9279
La12G01490	57.9146	26.9511	34.4481	14.4314	11.7589	10.4426	28.0555	17.0061	21.3442	34.0837	37.5785	34.3458	17.753	23.1636	19.4379	29.8413	44.9274	49.4897	39.9439	44.8026	35.7377	44.226	20.1904	16.9594
La04G02742	57.8691	15.4422	29.7986	28.1383	23.774	26.8909	51.7893	25.9531	26.7202	25.6418	24.0288	26.9959	16.2018	21.6139	15.909	15.655	16.7674	13.347	17.9817	15.293	16.9065	14.8237	12.6725	19.6999
La23G00450	57.8349	99.1206	33.5969	32.8417	33.9039	70.9131	24.9351	63.7152	23.3233	21.9867	22.4827	38.8502	23.6097	57.1549	33.9182	37.1236	28.5314	17.2402	44.5593	36.9645	8.50932	55.9972	33.1271	55.2648
La14G00600	57.824	52.1195	59.2308	38.4797	54.0409	25.9797	49.082	45.2996	31.9287	32.1938	34.8589	30.1005	36.4658	42.8477	48.6069	22.8728	23.9607	17.6188	20.9982	47.9698	31.2282	33.4847	21.7359	30.3854
La01G00158	57.7979	47.5292	39.6927	41.6226	43.6094	21.3128	40.6751	27.9589	33.0064	31.6617	25.3497	18.8453	25.6634	64.6585	25.8937	24.1799	39.4422	35.6133	30.3666	43.4018	30.0533	42.6358	23.183	48.5455
La00G04285	57.773	11.9784	11.7615	42.1395	33.6315	13.6926	37.73	28.5139	31.3664	27.5935	32.009	27.614	4.7732	13.8361	17.9368	21.7537	15.7347	14.8247	18.7572	21.7029	4.04845	12.919	20.947	31.6093
La05G00647	57.7699	16.3482	37.1524	20.8524	19.3907	27.7712	77.1033	39.3696	53.1166	44.5619	33.3632	38.8971	15.9045	15.01	20.6229	26.9708	29.2155	25.3215	18.4989	6.30652	16.804	27.0292	22.8855	38.248
[truncated: 60,493 more rows]

## Sheet: Fig 2b
Sample	CK1	CK3	CK5	H1	H3	D1	D3	D5
novel.2397	10099.6	9171.69	8693.25	7203.62	8986.43	6865.22	7479.39	7614.76
[truncated: 62,466 more rows]

## Sheet: Fig 2c
Compare	all	up	down	threshold
[truncated: 5 more rows]

## Sheet: Fig 2d
H1 Vs CK1	H3 Vs CK1	D1 Vs CK1	D3 Vs CK3	D5 Vs CK5
[truncated: 11,341 more rows]
