# Supplementary material for: Integrated transcriptomic and metabolomic analyses reveal biphasic thermal adaptation strategies in Lavandula angustifolia under high-temperature stress
Source: PeerJ. 2026 Jun 17;14:e21294. doi: 10.7717/peerj.21294 (PMC13282949; doi:10.7717/peerj.21294)
Supplement: Supplemental Information 6 [file peerj-14-21294-s006.xlsx]

## Sheet: H1
Category	ID	Term	Count	GeneRatio	P-adj	P-value	Type
BP	GO:0006457	Protein folding	69	2.12963	6.52905e-14	1.00293e-16	Biological Process
BP	GO:0015074	DNA integration	19	0.58642	0.000216394	6.64804e-07	Biological Process
BP	GO:0006633	Fatty acid biosynthetic process	33	1.01852	0.0136196	6.27631e-05	Biological Process
CC	GO:0005618	Cell wall	23	2.11203	0.00297665	5.63596e-05	Cellular Component
CC	GO:0030312	External encapsulating structure	23	2.11203	0.00297665	5.63596e-05	Cellular Component
CC	GO:0048046	Apoplast	23	2.11203	0.00297665	5.63596e-05	Cellular Component
CC	GO:0005576	Extracellular region	27	2.47934	0.00297665	7.21612e-05	Cellular Component
MF	GO:0051082	Unfolded protein binding	56	1.11643	4.44757e-12	9.73209e-15	Molecular function
MF	GO:0016747	Transferase activity, transferring acyl groups other than amino-acyl groups	92	1.83413	0.0143015	6.57646e-05	Molecular function
MF	GO:0005516	Calmodulin binding	29	0.57815	0.0143015	9.38827e-05	Molecular function
MF	GO:0015238	Drug transmembrane transporter activity	38	0.757576	0.0152259	0.000133269	Molecular function
MF	GO:0043565	Sequence-specific DNA binding	124	2.47209	0.0189021	0.000215476	Molecular function
MF	GO:0016762	Xyloglucan:xyloglucosyl transferase activity	23	0.458533	0.0189021	0.000251365	Molecular function
MF	GO:0005509	Calcium ion binding	110	2.19298	0.0189021	0.000289529	Molecular function
MF	GO:0008017	Microtubule binding	55	1.09649	0.0223022	0.000390411	Molecular function
MF	GO:0015631	Tubulin binding	59	1.17624	0.0239038	0.000470754	Molecular function
MF	GO:0060590	ATPase regulator activity	11	0.219298	0.0305516	0.000679924	Molecular function
MF	GO:0051087	Chaperone binding	19	0.378788	0.0305516	0.000735378	Molecular function
MF	GO:0008092	Cytoskeletal protein binding	81	1.61483	0.0347515	0.000948679	Molecular function
MF	GO:0016538	Cyclin-dependent protein serine/threonine kinase regulator activity	7	0.139553	0.0347515	0.000988555	Molecular function

## Sheet: H3
Category	ID	Term	GeneRatio	P-adj	P-value	Count	Type
BP	GO:0006928	Movement of cell or subcellular component	0.0300926	2.54592e-14	7.53592e-12	52	Biological Process
BP	GO:0007018	Microtubule-based movement	0.0300926	2.54592e-14	7.53592e-12	52	Biological Process
BP	GO:0007017	Microtubule-based process	0.0324074	5.57348e-14	1.09983e-11	56	Biological Process
BP	GO:0015074	DNA integration	0.0104167	3.34446e-11	4.9498e-09	18	Biological Process
BP	GO:0006457	Protein folding	0.0219907	8.8453e-09	1.04728e-06	38	Biological Process
MF	GO:0003777	Microtubule motor activity	0.0193669	9.41712e-15	3.87985e-12	52	Molecular function
MF	GO:0008017	Microtubule binding	0.0201117	6.71446e-13	1.38318e-10	54	Molecular function
MF	GO:0015631	Tubulin binding	0.0208566	3.29836e-12	4.52975e-10	56	Molecular function
MF	GO:0003774	Motor activity	0.0204842	1.12471e-11	1.15845e-09	55	Molecular function
MF	GO:0008092	Cytoskeletal protein binding	0.024581	4.55663e-09	3.75466e-07	66	Molecular function
MF	GO:0046982	Protein heterodimerization activity	0.0160149	8.52076e-09	5.85092e-07	43	Molecular function
MF	GO:0016765	Transferase activity, transferring alkyl or aryl (other than methyl) groups	0.00856611	4.25689e-07	2.50548e-05	23	Molecular function
MF	GO:0060590	ATPase regulator activity	0.00409683	1.72668e-06	8.8924e-05	11	Molecular function
MF	GO:0051082	Unfolded protein binding	0.0104283	3.04966e-06	0.000139606	28	Molecular function
MF	GO:0016747	Transferase activity, transferring acyl groups other than amino-acyl groups	0.0219739	1.77404e-05	0.000730905	59	Molecular function
MF	GO:0051087	Chaperone binding	0.00558659	5.2029e-05	0.00194872	15	Molecular function
MF	GO:0016746	Transferase activity, transferring acyl groups	0.0275605	7.39641e-05	0.00253944	74	Molecular function
CC	GO:0000786	Nucleosome	0.044335	0.000107992	0.0040444	27	Cellular Component
CC	GO:0000785	Chromatin	0.045977	0.000115758	0.0040444	28	Cellular Component
CC	GO:0005618	Cell wall	0.0262726	0.000126436	0.0040444	16	Cellular Component

## Sheet: D1
Category	ID	Term	GeneRatio	P-adj	P-value	Count	Type
BP	GO:0006928	Movement of cell or subcellular component	2.49077	1.29726e-11	3.14503e-09	54	Biological Process
BP	GO:0007018	Microtubule-based movement	2.49077	1.29726e-11	3.14503e-09	54	Biological Process
BP	GO:0007017	Microtubule-based process	2.7214	1.49763e-11	3.14503e-09	59	Biological Process
BP	GO:0015074	DNA integration	0.738007	6.29946e-08	9.92165e-06	16	Biological Process
CC	GO:0009579	Thylakoid	5.20833	3.61861e-10	3.05773e-08	40	Cellular Component
CC	GO:0044436	Thylakoid part	5.20833	3.61861e-10	3.05773e-08	40	Cellular Component
CC	GO:0034357	Photosynthetic membrane	5.07812	7.65817e-10	4.3141e-08	39	Cellular Component
CC	GO:0009521	Photosystem	4.81771	3.39329e-09	1.43367e-07	37	Cellular Component
CC	GO:0005618	Cell wall	2.99479	1.63837e-07	3.95549e-06	23	Cellular Component
CC	GO:0030312	External encapsulating structure	2.99479	1.63837e-07	3.95549e-06	23	Cellular Component
CC	GO:0048046	Apoplast	2.99479	1.63837e-07	3.95549e-06	23	Cellular Component
CC	GO:0005576	Extracellular region	3.125	4.25862e-06	8.99634e-05	24	Cellular Component
MF	GO:0003777	Microtubule motor activity	1.64184	1.77558e-12	7.27988e-10	54	Molecular function
MF	GO:0008017	Microtubule binding	1.79386	4.18388e-12	8.57696e-10	59	Molecular function
MF	GO:0015631	Tubulin binding	1.82426	9.61557e-11	1.31413e-08	60	Molecular function
MF	GO:0008092	Cytoskeletal protein binding	2.31073	3.35329e-09	3.43712e-07	76	Molecular function
MF	GO:0003774	Motor activity	1.70265	6.71193e-09	5.50379e-07	56	Molecular function
MF	GO:0016762	Xyloglucan:xyloglucosyl transferase activity	0.699301	2.61999e-07	1.79033e-05	23	Molecular function
MF	GO:0015267	Channel activity	1.58103	5.32452e-07	2.72882e-05	52	Molecular function
MF	GO:0022803	Passive transmembrane transporter activity	1.58103	5.32452e-07	2.72882e-05	52	Molecular function

## Sheet: D3
Category	ID	Term	GeneRatio	P-adj	P-value	Count	Type
BP	GO:0006457	Protein folding	2.92807	3.48578e-15	2.07404e-12	46	Biological Process
BP	GO:0015698	Inorganic anion transport	1.27307	2.88158e-05	0.00593245	20	Biological Process
BP	GO:0008272	Sulfate transport	0.763845	3.9882e-05	0.00593245	12	Biological Process
BP	GO:0072348	Sulfur compound transport	0.763845	3.9882e-05	0.00593245	12	Biological Process
BP	GO:0015074	DNA integration	0.636537	9.32542e-05	0.0110973	10	Biological Process
BP	GO:0006820	Anion transport	1.84596	0.000237107	0.0235131	29	Biological Process
MF	GO:0051082	Unfolded protein binding	1.57938	9.03624e-14	3.72293e-11	38	Molecular function
MF	GO:0015267	Channel activity	1.74564	7.70613e-07	0.000105831	42	Molecular function
MF	GO:0022803	Passive transmembrane transporter activity	1.74564	7.70613e-07	0.000105831	42	Molecular function
MF	GO:0046982	Protein heterodimerization activity	1.41313	7.37327e-06	0.000759447	34	Molecular function
MF	GO:0015116	Sulfate transmembrane transporter activity	0.498753	2.62385e-05	0.00180171	12	Molecular function
MF	GO:1901682	Sulfur compound transmembrane transporter activity	0.498753	2.62385e-05	0.00180171	12	Molecular function
MF	GO:0015103	Inorganic anion transmembrane transporter activity	0.74813	4.41772e-05	0.00260015	18	Molecular function
MF	GO:0051087	Chaperone binding	0.581879	6.38936e-05	0.00329052	14	Molecular function
MF	GO:0008509	Anion transmembrane transporter activity	0.789692	0.000100132	0.00458383	19	Molecular function
MF	GO:0001871	Pattern binding	0.789692	0.000404359	0.0147743	19	Molecular function
MF	GO:0030247	Polysaccharide binding	0.789692	0.000404359	0.0147743	19	Molecular function
MF	GO:0016701	Oxidoreductase activity on single donors, incorporating molecular oxygen	0.831255	0.000430319	0.0147743	20	Molecular function
MF	GO:0005216	Ion channel activity	0.997506	0.000537633	0.0158218	24	Molecular function
MF	GO:0022838	Substrate-specific channel activity	0.997506	0.000537633	0.0158218	24	Molecular function

## Sheet: D5
Category	ID	Term	GeneRatio	P-adj	P-value	Count	Type
BP	GO:0006457	Protein folding	2.91411	1.77512e-12	9.58564e-10	38	Biological Process
BP	GO:0016052	Carbohydrate catabolic process	2.22393	3.95129e-05	0.0106685	29	Biological Process
MF	GO:0051082	Unfolded protein binding	1.62272	5.5533e-12	2.1047e-09	32	Molecular function
MF	GO:0016701	Oxidoreductase activity, acting on single donors with incorporation of molecular oxygen	1.11562	1.72174e-06	0.00032627	22	Molecular function
MF	GO:0015267	Channel activity	1.5213	0.0003413	0.0237056	30	Molecular function
MF	GO:0022803	Passive transmembrane transporter activity	1.5213	0.0003413	0.0237056	30	Molecular function
MF	GO:0016702	Oxidoreductase activity with single donor and O2 incorporation, forming two oxygen atoms	0.709939	0.000375287	0.0237056	14	Molecular function
MF	GO:0051213	Dioxygenase activity	0.709939	0.000375287	0.0237056	14	Molecular function
MF	GO:0016161	Beta-amylase activity	0.40568	0.000520065	0.0281578	8	Molecular function
MF	GO:0015297	Antiporter activity	1.31846	0.000665137	0.0315109	26	Molecular function
MF	GO:0015291	Secondary active transmembrane transporter activity	1.31846	0.000957747	0.0394395	26	Molecular function
MF	GO:0015298	Solute:cation antiporter activity	0.608519	0.00114468	0.0394395	12	Molecular function
MF	GO:0015299	Solute:proton antiporter activity	0.608519	0.00114468	0.0394395	12	Molecular function
MF	GO:0022804	Active transmembrane transporter activity	2.12982	0.00160405	0.0498213	42	Molecular function
MF	GO:0016160	Amylase activity	0.456389	0.00170891	0.0498213	9	Molecular function
