# Supplementary material for: Integrated transcriptomic and metabolomic analyses reveal biphasic thermal adaptation strategies in Lavandula angustifolia under high-temperature stress
Source: PeerJ. 2026 Jun 17;14:e21294. doi: 10.7717/peerj.21294 (PMC13282949; doi:10.7717/peerj.21294)
Supplement: Supplemental Information 7 [file peerj-14-21294-s007.xlsx]

## Sheet: H1
KEGGID	Term	Gene.Ratio	P-value	Padj	Count
ath04814	Motor proteins	3.88462	1.65195e-08	2.11449e-06	101
ath00062	Fatty acid elongation	1.38462	3.2091e-07	2.05382e-05	36
ath00196	Photosynthesis - antenna proteins	1.19231	1.66035e-06	7.08416e-05	31
ath04145	Phagosome	3.26923	9.04953e-06	0.000289585	85
ath00270	Cysteine and methionine metabolism	3.07692	9.67501e-05	0.00206853	80
ath00480	Glutathione metabolism	2.38462	9.69624e-05	0.00206853	62
ath00052	Galactose metabolism	1.84615	0.00104483	0.0191055	48
ath00380	Tryptophan metabolism	1.61538	0.00248999	0.0398398	42
ath04016	MAPK signaling pathway - plant	3.57692	0.00312106	0.0443885	93

## Sheet: H3
KEGGID	Term	Gene.Ratio	P-value	Padj	Count
ath04814	Motor proteins	5.64675	9.95578e-16	1.24447e-13	86
ath00196	Photosynthesis - antenna proteins	2.16678	1.10194e-13	6.88715e-12	33
ath00195	Photosynthesis	2.6264	2.5977e-05	0.00108238	40
ath00480	Glutathione metabolism	2.75772	7.35297e-05	0.0022978	42
ath00040	Pentose and glucuronate interconversions	1.9698	0.000661535	0.0165384	30
ath00270	Cysteine and methionine metabolism	3.15167	0.00216451	0.045094	48

## Sheet: D1
KEGGID	Term	Gene Ratio	P-value	Padj	Count
ath00196	Photosynthesis - antenna proteins	2.41158	2.63959e-22	3.27309e-20	45
ath04814	Motor proteins	5.25188	4.71914e-16	2.92586e-14	98
ath00195	Photosynthesis	2.8403	4.41367e-08	1.82432e-06	53
ath00710	Carbon fixation in photosynthetic organisms	3.05466	3.72786e-06	0.000115564	57
ath00940	Phenylpropanoid biosynthesis	3.00107	9.12427e-05	0.00226282	56
ath00040	Pentose and glucuronate interconversions	1.98285	0.000146187	0.00302119	37
ath00500	Starch and sucrose metabolism	4.12647	0.000214391	0.00379779	77
ath01250	Biosynthesis of nucleotide sugars	3.16184	0.000268703	0.0041649	59
ath04145	Phagosome	3.21543	0.000407215	0.0051085	60
ath00902	Monoterpenoid biosynthesis	0.803859	0.000411976	0.0051085	15
ath00270	Cysteine and methionine metabolism	3.16184	0.000586555	0.00661207	59
ath00999	Biosynthesis of various plant secondary metabolites	1.50054	0.000963762	0.00995887	28
ath04712	Circadian rhythm - plant	1.60772	0.00153251	0.0146178	30
ath00520	Amino sugar and nucleotide sugar metabolism	3.37621	0.00480864	0.0403221	63
ath00480	Glutathione metabolism	2.2508	0.00487767	0.0403221	42

## Sheet: D3
KEGGID	Term	Gene Ratio	P-value	Padj	Count
ath04712	Circadian rhythm - plant	2.48447	1.88536e-07	2.33785e-05	32
ath00940	Phenylpropanoid biosynthesis	3.57143	7.50046e-06	0.000294337	46
ath00400	Phenylalanine, tyrosine and tryptophan biosynthesis	2.32919	8.74397e-06	0.000294337	30
ath00500	Starch and sucrose metabolism	4.81366	9.49475e-06	0.000294337	62
ath00052	Galactose metabolism	2.40683	7.20463e-05	0.00178675	31
ath00360	Phenylalanine metabolism	1.47516	0.000345407	0.00713842	19
ath00260	Glycine, serine and threonine metabolism	2.63975	0.000936935	0.0165971	34
ath04016	MAPK signaling pathway - plant	4.11491	0.00170846	0.0250796	53
ath00520	Amino sugar and nucleotide sugar metabolism	3.80435	0.00182029	0.0250796	49
ath00670	One carbon pool by folate	0.931677	0.00217586	0.0260587	12
ath01250	Biosynthesis of nucleotide sugars	3.18323	0.00240512	0.0260587	41
ath02010	ABC transporters	2.63975	0.00252181	0.0260587	34
ath00941	Flavonoid biosynthesis	1.24224	0.00380423	0.0362865	16

## Sheet: D5
KEGGID	Term	Gene Ratio	P-value	Padj	Count
ath04016	MAPK signaling pathway - plant	5.44218	8.39399e-07	0.000104925	56
ath00940	Phenylpropanoid biosynthesis	3.98445	2.61718e-06	0.000163574	41
ath00052	Galactose metabolism	2.52672	0.000122415	0.00510064	26
ath04712	Circadian rhythm - plant	2.138	0.000178205	0.00556891	22
ath00500	Starch and sucrose metabolism	4.56754	0.000440465	0.0110116	47
