# Supplementary material for: Integrated transcriptomic and metabolomic analyses reveal biphasic thermal adaptation strategies in Lavandula angustifolia under high-temperature stress
Source: PeerJ. 2026 Jun 17;14:e21294. doi: 10.7717/peerj.21294 (PMC13282949; doi:10.7717/peerj.21294)
Supplement: Supplemental Information 8 [file peerj-14-21294-s008.xlsx]

## Sheet: a
Sample name	CK1_1	CK1_2	CK1_3	CK3_1	CK3_2	CK3_3	CK5_1	CK5_2	CK5_3	H1_1	H1_2	H1_3	H3_1	H3_2	H3_3	D1_1	D1_2	D1_3	D3_1	D3_2	D3_3	D5_1	D5_2	D5_3
Group name	CK1	CK1	CK1	CK3	CK3	CK3	CK5	CK5	CK5	H1	H1	H1	H3	H3	H3	D1	D1	D1	D3	D3	D3	D5	D5	D5
Com_21_neg	1.34203e+09	1.10104e+09	1.12615e+09	3.69893e+09	2.75365e+09	4.07401e+09	1.99985e+09	1.44272e+09	1.49845e+09	2.14237e+09	2.01712e+09	2.49395e+09	1.93255e+09	3.04083e+09	2.70125e+09	3.30242e+09	1.75232e+09	2.76833e+09	2.23464e+09	3.05642e+09	1.77389e+09	1.61838e+09	1.91513e+09	1.5331e+09
Com_36_neg	2.41978e+09	2.11369e+09	1.11359e+09	1.47366e+09	1.53993e+09	2.02197e+09	3.15652e+09	2.88587e+09	1.50029e+09	2.35932e+09	1.75698e+09	1.40543e+09	2.28924e+09	2.15795e+09	1.7371e+09	2.24395e+09	2.81908e+09	2.14567e+09	1.42152e+07	2.08225e+09	2.02017e+09	3.19962e+09	2.19033e+09	9.77707e+08
Com_38_neg	2.58562e+09	2.29201e+09	1.18329e+09	1.48371e+09	1.58032e+09	2.01365e+09	3.20413e+09	2.86805e+09	1.46587e+09	2.40414e+09	1.8801e+09	1.5388e+09	2.33465e+09	2.38965e+09	1.69924e+09	2.31207e+09	2.96737e+09	2.15509e+09	2.44086e+09	2.29111e+09	2.01474e+09	3.17675e+09	2.23364e+09	1.04477e+09
Com_39_neg	1.18839e+09	2.4726e+09	1.68984e+09	1.98158e+09	1.83211e+09	2.46448e+09	1.39663e+09	2.41765e+09	1.20387e+09	1.51789e+09	1.52335e+09	2.23363e+09	1.73379e+09	2.32189e+09	2.21456e+09	2.85522e+09	1.93687e+09	1.81823e+09	1.72739e+09	2.0148e+09	1.28378e+09	1.56178e+09	2.42767e+09	1.6317e+09
Com_48_neg	2.58562e+09	2.29201e+09	1.18329e+09	1.48371e+09	1.58032e+09	2.01365e+09	3.20413e+09	2.86805e+09	1.46587e+09	2.40414e+09	1.8801e+09	1.5388e+09	2.33465e+09	2.38965e+09	1.69924e+09	2.31207e+09	2.96737e+09	2.15509e+09	2.43405e+09	2.29111e+09	2.0073e+09	3.17675e+09	2.23364e+09	1.04477e+09
Com_190_neg	3.89736e+08	2.34804e+08	3.89038e+08	5.09082e+08	4.37778e+08	3.76878e+08	4.33886e+08	3.93386e+08	5.34393e+08	3.21555e+08	2.98546e+08	2.78037e+08	3.4019e+08	3.23319e+08	2.79494e+08	3.22794e+08	3.62882e+08	4.31392e+08	4.22744e+08	3.87291e+08	4.73573e+08	4.13132e+08	4.08157e+08	4.82919e+08
Com_270_neg	1.32174e+08	1.15191e+08	1.14377e+08	1.96348e+08	1.96189e+08	2.40346e+08	1.62059e+08	1.7646e+08	2.34831e+08	1.15727e+08	1.399e+08	9.07558e+07	1.51098e+08	1.84298e+08	1.50069e+08	1.69672e+08	1.72175e+08	2.55994e+08	2.37084e+08	2.51477e+08	2.43189e+08	2.0756e+08	3.36494e+08	1.65178e+08
Com_274_neg	1.51623e+08	3.55608e+08	2.40716e+08	3.42931e+08	2.75377e+08	3.53115e+08	1.72551e+08	3.06874e+08	2.01322e+08	2.47677e+08	2.20117e+08	3.22314e+08	2.55887e+08	3.09374e+08	2.66326e+08	4.21587e+08	2.36372e+08	3.01193e+08	2.31246e+08	2.82553e+08	2.33259e+08	1.85646e+08	3.15013e+08	2.26391e+08
Com_284_neg	1.45649e+08	1.15069e+08	1.20351e+08	3.86326e+08	2.82426e+08	4.16543e+08	2.20031e+08	1.39193e+08	1.64519e+08	2.2259e+08	2.09183e+08	2.55921e+08	2.04014e+08	3.31932e+08	2.82146e+08	3.39838e+08	1.8177e+08	2.89637e+08	2.43963e+08	3.14748e+08	1.95456e+08	1.72555e+08	2.34064e+08	1.53067e+08
Com_308_neg	2.74129e+09	1.76868e+09	2.44579e+09	2.71241e+09	2.98445e+09	2.6746e+09	1.77081e+09	2.20761e+09	2.24274e+09	2.22717e+09	2.05993e+09	2.09613e+09	2.19137e+09	1.96291e+09	1.91278e+09	2.2444e+09	2.09323e+09	2.23124e+09	2.33731e+09	2.35118e+09	2.61631e+09	2.17878e+09	2.30643e+09	2.2273e+09
Com_313_neg	3.16464e+08	3.2179e+08	4.20063e+08	4.95099e+08	5.40724e+08	2.53698e+08	1.45209e+08	2.45904e+08	2.69688e+08	2.07495e+08	3.06098e+08	3.8513e+08	2.30038e+08	2.29768e+08	2.72815e+08	3.35598e+08	2.35191e+08	2.61642e+08	2.5459e+08	3.91472e+08	3.57807e+08	2.00271e+08	3.07923e+08	3.44301e+08
Com_370_neg	5.11946e+08	6.26832e+08	3.91874e+08	8.95938e+08	8.04223e+08	8.58369e+08	9.51522e+08	9.55835e+08	7.15045e+08	6.0153e+08	5.96803e+08	5.63074e+08	7.55836e+08	9.29911e+08	7.10121e+08	9.61141e+08	8.7993e+08	9.20569e+08	1.00251e+09	8.24916e+08	7.81744e+08	8.23752e+08	1.0894e+09	7.60055e+08
Com_380_neg	1.87606e+08	2.99581e+08	4.36202e+08	1.49822e+08	8.64048e+07	2.03154e+07	1.1444e+08	1.89517e+08	2.2646e+08	2.41481e+08	2.92181e+08	5.43853e+08	4.05136e+08	4.2742e+08	3.72326e+08	5.39592e+08	3.94232e+08	1.44935e+08	1.3622e+08	4.24041e+08	1.98539e+08	2.47183e+08	2.2528e+08	2.54357e+08
Com_476_neg	7.39574e+07	3.35087e+07	1.00954e+08	7.67194e+07	9.66898e+07	3.84155e+07	3.52391e+07	2.91321e+07	4.13532e+07	3.74291e+07	5.50846e+07	6.49423e+07	4.63267e+07	4.73233e+07	4.87379e+07	6.17404e+07	4.85866e+07	5.14791e+07	4.05521e+07	4.06549e+07	4.21955e+07	3.3856e+07	5.04645e+07	4.57686e+07
Com_563_neg	8.00749e+07	6.2853e+07	9.39729e+07	7.89482e+07	8.82906e+07	5.46044e+07	7.25229e+07	7.47897e+07	1.10678e+08	5.82382e+07	5.56366e+07	6.52502e+07	6.11227e+07	7.15396e+07	5.32747e+07	5.07836e+07	6.10394e+07	7.35426e+07	9.11476e+07	7.10323e+07	1.02953e+08	7.82328e+07	7.96665e+07	8.65936e+07
Com_636_neg	9.13157e+07	4.10321e+07	7.35492e+07	9.22285e+07	1.03118e+08	5.56388e+07	3.57485e+07	4.40105e+07	6.27349e+07	2.21485e+07	3.91826e+07	4.02181e+07	3.4627e+07	3.52843e+07	2.50632e+07	3.32546e+07	3.50766e+07	4.3655e+07	3.13626e+07	5.48609e+07	3.19211e+07	3.99857e+07	3.91807e+07	5.25543e+07
Com_736_neg	3.09519e+08	5.90952e+08	6.27287e+08	4.07535e+08	5.49265e+08	4.56823e+08	3.89672e+08	3.2853e+08	5.76776e+08	4.78067e+08	5.30694e+08	4.47727e+08	3.63081e+08	7.58848e+08	6.60463e+08	4.74901e+08	7.1545e+08	5.99421e+08	4.72146e+08	7.6978e+08	5.99781e+08	5.2496e+08	4.44973e+08	6.71165e+08
Com_809_neg	6.5672e+07	5.14339e+07	4.83283e+07	1.34266e+08	1.01609e+08	1.75215e+08	8.87469e+07	6.96072e+07	7.4921e+07	1.07565e+08	9.60644e+07	1.01685e+08	9.56291e+07	1.21006e+08	1.42954e+08	1.36947e+08	8.3525e+07	1.36556e+08	1.08185e+08	1.51089e+08	8.16715e+07	7.9867e+07	9.56724e+07	8.21843e+07
Com_1049_neg	9.99232e+07	1.1696e+08	8.73075e+07	1.84622e+08	1.24508e+08	2.151e+08	1.12687e+08	1.12348e+08	1.00858e+08	1.69738e+08	1.86975e+08	1.77888e+08	1.77041e+08	2.0498e+08	2.55379e+08	2.47704e+08	1.66584e+08	2.2193e+08	1.38098e+08	1.96211e+08	1.34748e+08	1.63621e+08	1.49489e+08	1.6214e+08
Com_1245_neg	9.68503e+06	1.4941e+07	7.42085e+06	3.23384e+07	1.9532e+07	3.40805e+07	3.06006e+07	2.42651e+07	4.36311e+07	1.30337e+07	1.27622e+07	1.49307e+07	1.64244e+07	1.32614e+07	1.41839e+07	2.40186e+07	2.21577e+07	4.0317e+07	2.10524e+07	2.13025e+07	2.47945e+07	1.33004e+07	2.75974e+07	1.92913e+07
Com_1369_neg	2.15708e+09	1.42206e+09	1.9195e+09	2.21322e+09	2.41332e+09	2.17622e+09	1.48951e+09	1.83477e+09	1.83527e+09	1.78738e+09	2.12566e+09	1.636e+09	1.76316e+09	1.58584e+09	1.58256e+09	1.78263e+09	1.72236e+09	1.90272e+09	1.9031e+09	1.93463e+09	2.12229e+09	1.78417e+09	1.95706e+09	1.87982e+09
Com_1473_neg	3.0756e+07	1.13299e+07	1.95899e+07	2.65483e+07	2.88075e+07	1.65057e+07	2.51938e+07	2.1999e+07	3.43045e+07	1.59665e+07	1.80902e+07	8.85366e+06	1.53574e+07	1.24592e+07	1.14482e+07	1.16384e+07	1.74292e+07	2.42175e+07	3.87923e+07	3.0569e+07	3.53822e+07	2.93082e+07	3.55176e+07	3.01647e+07
Com_1548_neg	1.92195e+07	3.24324e+07	9.85671e+06	2.31191e+07	2.78625e+07	3.11349e+07	4.30362e+07	4.73205e+07	5.06701e+07	1.04589e+07	2.60273e+07	1.8874e+07	4.48105e+07	3.99305e+07	3.77232e+07	1.95239e+07	2.81673e+07	3.93728e+07	3.75941e+07	3.25371e+07	3.15915e+07	3.52627e+07	6.08604e+07	2.33083e+07
Com_1743_neg	1.12263e+08	7.7935e+07	6.70224e+07	6.13316e+07	5.83455e+07	4.87023e+07	1.00424e+08	5.77357e+07	5.83803e+07	7.33567e+07	6.75123e+07	8.30803e+07	7.48545e+07	8.39397e+07	7.79256e+07	8.16652e+07	1.13791e+08	1.02043e+08	1.12659e+08	7.81915e+07	8.73253e+07	1.20499e+08	8.76116e+07	1.00655e+08
Com_1777_neg	1.27074e+08	1.28256e+08	1.41591e+08	1.59894e+08	1.43823e+08	1.25919e+08	1.14132e+08	7.80582e+07	7.76063e+07	9.90875e+07	1.21201e+08	1.49426e+08	1.15416e+08	1.61386e+08	1.32285e+08	1.34067e+08	8.38394e+07	1.05144e+08	1.11939e+08	1.64834e+08	9.77541e+07	1.18913e+08	1.1858e+08	1.52102e+08
Com_2329_neg	2.14233e+07	2.60898e+07	2.08495e+07	2.84948e+07	3.08819e+07	3.54771e+07	2.56563e+07	4.47723e+07	3.70797e+07	2.08356e+07	2.23668e+07	2.38708e+07	2.89741e+07	3.47613e+07	3.6778e+07	3.92074e+07	3.37052e+07	3.23438e+07	4.19619e+07	3.10278e+07	3.38005e+07	4.76381e+07	5.98971e+07	3.33893e+07
Com_2405_neg	4.66748e+07	1.23415e+08	6.98956e+07	1.08004e+08	7.8682e+07	1.1578e+08	5.48689e+07	8.54284e+07	5.14791e+07	6.27195e+07	6.70145e+07	9.97439e+07	7.60513e+07	1.10952e+08	8.71328e+07	1.54699e+08	9.03334e+07	9.29267e+07	5.49768e+07	9.28755e+07	6.00251e+07	5.15111e+07	1.11916e+08	7.41018e+07
Com_2518_neg	5.52802e+06	3.49452e+06	2.54907e+06	4.6741e+06	4.6256e+06	5.94765e+06	5.11499e+06	4.95969e+06	3.00342e+06	4.00856e+06	3.53293e+06	6.58165e+06	5.58858e+06	8.62075e+06	4.0081e+06	4.33091e+06	6.12929e+06	5.18544e+06	5.4492e+06	4.55751e+06	3.19972e+06	4.01867e+06	4.43946e+06	1.89391e+06
Com_2693_neg	3.66329e+06	4.0145e+06	4.99172e+06	4.99751e+06	3.9761e+06	4.09783e+06	3.24445e+06	3.3957e+06	1.27711e+07	3.48017e+06	3.43729e+06	6.83761e+06	3.28688e+06	8.63393e+06	1.11218e+07	4.34751e+06	1.33615e+07	5.88045e+06	2.95252e+06	6.45642e+06	4.45253e+06	8.84897e+06	5.03139e+06	1.94122e+07
Com_2728_neg	1.17942e+07	1.22479e+07	1.34742e+07	2.03528e+07	1.98556e+07	1.12229e+07	5.57978e+06	5.15559e+06	1.33921e+07	9.42518e+06	1.41111e+07	8.01251e+06	1.31456e+07	1.02169e+07	1.22328e+07	1.09846e+07	1.56454e+07	1.52762e+07	1.82127e+07	1.88511e+07	1.10404e+07	1.44684e+07	1.52841e+07	2.81291e+07
Com_3472_neg	5.89658e+07	8.14358e+07	9.10159e+07	7.00645e+07	7.44123e+07	4.89984e+07	3.30516e+07	4.22845e+07	3.74936e+07	4.01193e+07	5.14414e+07	7.62154e+07	4.92504e+07	7.22083e+07	6.57097e+07	5.69487e+07	4.2231e+07	4.76189e+07	4.65496e+07	6.00367e+07	4.34913e+07	4.07935e+07	5.24662e+07	7.81695e+07
Com_3996_neg	5.09253e+06	5.30762e+06	6.44775e+06	9.76112e+06	9.0775e+06	9.7212e+06	7.17383e+06	6.0986e+06	8.354e+06	6.02722e+06	4.10591e+06	6.9081e+06	4.32059e+06	7.2809e+06	6.76961e+06	7.32554e+06	4.84278e+06	8.28916e+06	6.58081e+06	6.03815e+06	5.11285e+06	4.20262e+06	8.37986e+06	6.40627e+06
Com_4176_neg	8.58094e+07	6.35327e+07	1.06834e+08	4.92934e+07	7.00281e+07	4.056e+07	3.41038e+07	5.07682e+07	3.36116e+07	5.23756e+07	8.45533e+07	8.31647e+07	5.64961e+07	8.3301e+07	7.73594e+07	8.45457e+07	5.66471e+07	5.6291e+07	5.11484e+07	8.59421e+07	4.94399e+07	7.68954e+07	6.27289e+07	9.30402e+07
Com_4701_neg	2.98684e+08	2.01308e+08	2.22758e+08	3.176e+08	3.42706e+08	3.32429e+08	2.8506e+08	3.33464e+08	3.15121e+08	2.6316e+08	2.86513e+08	2.04221e+08	2.55555e+08	2.30277e+08	2.51443e+08	2.71153e+08	2.97511e+08	3.35233e+08	2.85209e+08	2.39551e+08	3.37129e+08	2.85781e+08	2.59088e+08	2.21175e+08
Com_5692_neg	1.50411e+07	1.16454e+07	1.65048e+07	2.34488e+07	1.81658e+07	1.8686e+07	1.70823e+07	1.54614e+07	2.29608e+07	1.42292e+07	1.05572e+07	1.19691e+07	1.07936e+07	1.1225e+07	3.70112e+06	1.0508e+07	1.10039e+07	1.58656e+07	1.45878e+07	1.62729e+07	1.59223e+07	1.22852e+07	1.56747e+07	1.89705e+07
Com_6655_neg	1.02231e+07	5.33893e+06	6.45165e+06	4.18927e+06	9.04112e+06	2.70056e+06	1.79217e+06	3.56414e+06	3.31231e+06	3.14893e+06	5.07764e+06	6.96349e+06	3.24719e+06	3.82839e+06	2.22375e+06	4.64832e+06	2.0711e+06	2.35954e+06	2.8929e+06	3.15603e+06	2.47682e+06	4.84536e+06	2.76288e+06	4.77481e+06
Com_7360_neg	7.46485e+06	3.2238e+06	7.25158e+06	1.17395e+07	8.21911e+06	1.07121e+07	3.26725e+06	3.61819e+06	9.1162e+06	3.53345e+06	3.57739e+06	2.41583e+06	4.96983e+06	3.36939e+06	2.71492e+06	3.04465e+06	5.95986e+06	5.11371e+06	1.22366e+07	1.33789e+07	7.06755e+06	6.20398e+06	7.74553e+06	2.4403e+06
Com_9102_neg	5.31838e+06	5.9659e+06	7.42704e+06	2.29501e+06	4.3817e+06	1.68223e+06	1.55688e+06	2.95025e+06	1.48196e+06	3.22054e+06	5.22548e+06	5.61941e+06	3.98366e+06	4.62447e+06	3.90497e+06	4.43139e+06	4.46881e+06	2.92054e+06	2.74557e+06	3.45182e+06	1.78734e+06	4.00863e+06	2.60737e+06	4.97075e+06
Com_11740_neg	2.728e+06	2.93344e+06	5.31319e+06	2.52034e+06	3.18812e+06	1.96374e+06	1.25811e+06	1.89577e+06	995420	2.4631e+06	6.49239e+06	7.58341e+06	2.22105e+06	5.05323e+06	3.7507e+06	5.24413e+06	2.19885e+06	2.11711e+06	2.06635e+06	4.00986e+06	1.44272e+06	2.69269e+06	2.61017e+06	4.11111e+06
Com_13743_neg	2.20189e+06	1.38771e+06	2.60801e+06	970727	1.5084e+06	1.10547e+06	831918	1.27573e+06	1.63333e+06	597519	872576	2.0302e+06	915530	1.35966e+06	1.34653e+06	1.71717e+06	1.69531e+06	2.09247e+06	1.0184e+06	1.33143e+06	753936	1.2594e+06	1.26929e+06	1.54566e+06
Com_4172_neg	1.27375e+07	1.15222e+07	7.20188e+06	1.14148e+07	1.04395e+07	1.6358e+07	2.29517e+07	1.86409e+07	1.38688e+07	1.70822e+07	1.17268e+07	7.11021e+06	1.43228e+07	1.95928e+07	1.63978e+07	1.84956e+07	2.08746e+07	1.95736e+07	1.79185e+07	1.32986e+07	1.93846e+07	2.03091e+07	1.82843e+07	1.05634e+07
Com_127_neg	2.93025e+08	1.90506e+08	2.56279e+08	2.45318e+08	2.07584e+08	2.12215e+08	2.56409e+08	2.09832e+08	2.9223e+08	3.83623e+08	3.35689e+08	4.18769e+08	4.36457e+08	5.0317e+08	4.76503e+08	4.05371e+08	5.24438e+08	6.35038e+08	6.20735e+08	7.81387e+08	6.96541e+08	7.91143e+08	5.70183e+08	6.78152e+08
Com_2126_neg	2.57987e+07	2.85508e+07	2.49591e+07	2.15301e+07	1.77126e+07	1.69988e+07	1.01038e+07	1.57844e+07	1.17433e+07	1.62103e+07	2.43536e+07	2.44055e+07	2.42499e+07	1.83635e+07	2.10911e+07	2.29732e+07	1.8619e+07	2.09077e+07	1.33452e+07	2.08991e+07	1.31938e+07	1.65898e+07	1.76176e+07	3.22062e+07
Com_549_neg	2.01871e+08	2.36053e+08	1.93031e+08	4.85552e+08	3.40873e+08	5.10176e+08	2.96783e+08	2.30698e+08	2.18827e+08	3.11789e+08	3.04802e+08	3.53852e+08	3.24898e+08	4.21414e+08	4.11085e+08	4.68336e+08	2.87742e+08	3.6637e+08	3.01794e+08	4.03686e+08	2.79894e+08	2.82019e+08	3.17746e+08	2.83479e+08
Com_2213_neg	9.45059e+07	7.61402e+07	1.34132e+08	5.03194e+07	9.53335e+07	4.02148e+07	2.64841e+07	5.88352e+07	5.74263e+07	4.91742e+07	9.19134e+07	9.1653e+07	4.7946e+07	6.53486e+07	5.92906e+07	6.39853e+07	4.87779e+07	4.67609e+07	3.45901e+07	6.19963e+07	4.54953e+07	6.1407e+07	5.52433e+07	1.33394e+08
Com_2383_neg	1.40928e+07	1.92266e+07	2.06126e+07	2.25567e+07	2.90845e+07	2.21261e+07	1.91949e+07	2.11194e+07	2.6733e+07	1.30583e+07	1.69431e+07	1.59028e+07	1.5698e+07	1.49807e+07	1.36764e+07	1.91101e+07	1.68714e+07	2.11303e+07	1.57368e+07	1.69997e+07	2.3853e+07	1.9106e+07	1.80058e+07	3.9993e+07
Com_4794_neg	2.32803e+07	2.04505e+07	2.55951e+07	8.58503e+06	1.70649e+07	6.85591e+06	8.02729e+06	1.14403e+07	8.86447e+06	8.79108e+06	1.55746e+07	1.6815e+07	1.43239e+07	1.56791e+07	1.37291e+07	1.06355e+07	1.28298e+07	1.0452e+07	7.22125e+06	1.1215e+07	8.45964e+06	1.22582e+07	8.74061e+06	2.3207e+07
Com_32_neg	2.82672e+09	3.87691e+09	3.93907e+09	4.55628e+09	4.10918e+09	4.3016e+09	2.13389e+09	3.30521e+09	3.8459e+09	2.4668e+09	3.71097e+09	3.86186e+09	3.03052e+09	2.62688e+09	3.32071e+09	3.29811e+09	2.58741e+09	3.26424e+09	2.76593e+09	4.40491e+09	3.86763e+09	2.77614e+09	3.60099e+09	4.31852e+09
Com_42_neg	5.68034e+08	4.34719e+08	3.79837e+09	7.57156e+08	1.26787e+09	4.59303e+08	1.49762e+08	2.57225e+08	1.89186e+08	5.16566e+08	1.90196e+09	2.25737e+09	6.36615e+08	1.35772e+09	1.0648e+09	7.29268e+08	4.98184e+08	3.91314e+08	1.23444e+08	4.05035e+08	2.247e+08	1.1201e+08	1.29373e+08	1.13002e+09
Com_44_neg	2.02469e+09	1.68781e+09	2.45023e+09	1.98356e+09	8.41058e+08	7.62398e+08	1.46052e+09	1.68259e+09	1.60935e+09	1.66549e+09	1.62919e+09	1.99979e+09	2.58851e+09	1.27944e+09	1.3139e+09	1.87115e+09	1.71417e+09	6.14837e+08	1.71936e+09	2.31314e+09	2.09966e+09	1.58816e+09	1.51713e+09	1.64778e+09
Com_51_neg	1.23686e+09	1.57274e+09	2.3973e+09	1.81714e+09	7.23597e+08	4.94271e+08	1.149e+09	8.36309e+08	1.17063e+09	1.30309e+09	1.21734e+09	1.49939e+09	1.89528e+09	1.41886e+09	1.46593e+09	1.81939e+09	1.51454e+09	6.49412e+08	1.3224e+09	1.81306e+09	1.59296e+09	1.01549e+09	1.04515e+09	1.2827e+09
Com_58_neg	1.56915e+09	1.9829e+09	2.40559e+09	3.31478e+09	2.49617e+09	2.60367e+09	1.73365e+09	2.15123e+09	2.44583e+09	1.47027e+09	2.0902e+09	1.88618e+09	1.90368e+09	1.57558e+09	2.05151e+09	1.89739e+09	1.69856e+09	2.18688e+09	1.66013e+09	2.35336e+09	2.33852e+09	1.55363e+09	1.99262e+09	1.89642e+09
Com_77_neg	5.75687e+08	9.86537e+08	8.54611e+08	5.2946e+08	5.16753e+08	4.53638e+08	1.92485e+08	2.41912e+08	4.52889e+08	3.99053e+08	7.50814e+08	8.3404e+08	5.71855e+08	4.67353e+08	4.08008e+08	7.00422e+08	3.79719e+08	3.97766e+08	3.93688e+08	6.65296e+08	4.19275e+08	2.4859e+08	2.15064e+08	7.53536e+08
Com_92_neg	8.80929e+08	8.56391e+08	1.12426e+09	1.3657e+09	1.24196e+09	1.29967e+09	6.7752e+08	9.19561e+08	1.14295e+09	6.82549e+08	1.01806e+09	9.68323e+08	8.14915e+08	6.28781e+08	8.64411e+08	8.02689e+08	6.91985e+08	9.6064e+08	6.92516e+08	1.12311e+09	1.12667e+09	6.64595e+08	8.6057e+08	9.66401e+08
Com_104_neg	1.30812e+09	9.24609e+08	1.39836e+09	6.22048e+08	6.84202e+08	7.28868e+08	6.68695e+08	7.06326e+08	6.04497e+08	8.33127e+08	9.54913e+08	1.08862e+09	9.83371e+08	1.00434e+09	9.98327e+08	1.20184e+09	1.06073e+09	8.18526e+08	6.36708e+08	8.31163e+08	7.5145e+08	8.2356e+08	5.63163e+08	7.16891e+08
Com_112_neg	2.00691e+08	7.64553e+08	4.23645e+08	1.56515e+09	6.02346e+08	7.16799e+08	6.95865e+08	3.77966e+08	7.44404e+08	3.35496e+08	3.32231e+08	6.88557e+08	6.13989e+08	6.22992e+08	5.34045e+08	4.77335e+08	4.1292e+08	6.9674e+08	6.48481e+08	9.37233e+08	6.09662e+08	4.80267e+08	7.15025e+08	8.73772e+08
Com_137_neg	4.96268e+08	5.47689e+08	7.50235e+08	5.62845e+08	5.83169e+08	4.98947e+08	1.70483e+08	3.19354e+08	4.32805e+08	3.59007e+08	6.48702e+08	6.57212e+08	4.23903e+08	2.7159e+08	3.20961e+08	3.6726e+08	2.53438e+08	2.76241e+08	2.89966e+08	5.85457e+08	4.5204e+08	2.252e+08	3.84918e+08	4.74341e+08
Com_174_neg	3.14125e+08	5.32278e+08	1.50989e+08	3.37586e+08	2.84865e+08	5.91938e+08	4.76393e+08	4.59611e+08	3.97043e+08	4.38751e+08	3.99205e+08	2.61303e+08	4.77597e+08	5.75424e+08	3.71464e+08	5.33597e+08	5.66182e+08	5.05288e+08	5.94803e+08	5.738e+08	5.27662e+08	5.08499e+08	6.46233e+08	2.55978e+08
Com_176_neg	1.68484e+07	1.26459e+07	7.52955e+06	8.73628e+06	7.38833e+06	2.11749e+07	2.5949e+07	2.40567e+07	1.50351e+07	2.20108e+07	1.46226e+07	7.32219e+06	1.76613e+07	2.42899e+07	2.61759e+07	2.14755e+07	2.33596e+07	2.55771e+07	2.37278e+07	1.34142e+07	1.69274e+07	2.75304e+07	2.23862e+07	8.73771e+06
Com_214_neg	5.97016e+08	1.99219e+09	6.68438e+08	9.58666e+08	3.46757e+08	3.2121e+08	1.71063e+09	2.23553e+09	1.33798e+09	4.31271e+08	9.79141e+08	5.14886e+08	4.26398e+08	5.58982e+08	6.00553e+08	5.21402e+08	8.67281e+08	1.27909e+09	1.66289e+09	2.17921e+09	1.9468e+09	1.54963e+09	1.34807e+09	2.35193e+09
Com_225_neg	1.57461e+08	3.86299e+08	3.73452e+08	2.90888e+08	2.85855e+08	4.30213e+08	1.89774e+08	5.15092e+08	3.18448e+08	2.30431e+08	3.82809e+08	3.98545e+08	2.24841e+08	3.76073e+08	4.12306e+08	4.71553e+08	1.67577e+08	3.12211e+08	9.35818e+07	2.5219e+08	2.2672e+08	1.63715e+08	2.87687e+08	5.2034e+08
Com_244_neg	1.00456e+08	1.36499e+08	1.31429e+08	1.48082e+08	1.25453e+08	5.63534e+07	1.03935e+08	6.61328e+07	6.62307e+08	9.27196e+07	1.01902e+08	1.10381e+08	9.23058e+07	2.17992e+08	7.48209e+07	1.52637e+08	1.37122e+08	8.43655e+07	1.02382e+08	1.52891e+08	7.73856e+07	7.48198e+07	1.0304e+08	2.02723e+08
Com_302_neg	1.40407e+08	1.7101e+08	1.55769e+08	1.86177e+08	1.92535e+08	1.79714e+08	1.63645e+08	1.87794e+08	2.63116e+08	1.30357e+08	1.66073e+08	1.54802e+08	2.23643e+08	1.77276e+08	1.54362e+08	1.56674e+08	1.63666e+08	2.13165e+08	1.42823e+08	1.66259e+08	1.59553e+08	1.18746e+08	1.71187e+08	1.54059e+08
Com_327_neg	2.79171e+07	2.30556e+08	9.90578e+07	2.66832e+08	1.12927e+08	1.41506e+08	9.60273e+07	5.22551e+07	1.37819e+08	4.94398e+07	6.64293e+07	2.0239e+08	1.34517e+08	1.18743e+08	8.65865e+07	9.96039e+07	6.57706e+07	9.16295e+07	1.32784e+08	1.76435e+08	1.03628e+08	6.83339e+07	1.04215e+08	2.03212e+08
Com_342_neg	2.59301e+08	1.47815e+08	3.60384e+08	6.21032e+08	5.93215e+08	5.39758e+07	2.85129e+08	3.55167e+08	5.30252e+08	2.31346e+08	3.33237e+08	4.21803e+08	2.70886e+08	2.84903e+08	3.10159e+08	4.17847e+08	2.67631e+08	3.26886e+08	3.63507e+08	4.15133e+08	5.3956e+08	2.91354e+08	4.45898e+08	5.60574e+08
Com_350_neg	1.19244e+08	2.07227e+08	1.67235e+08	3.23932e+08	1.97111e+08	2.00981e+08	1.39327e+08	1.71638e+08	2.08515e+08	1.20258e+08	1.43415e+08	1.73035e+08	1.751e+08	1.4335e+08	1.22312e+08	1.77481e+08	1.37097e+08	1.82309e+08	2.31517e+08	2.51693e+08	2.68743e+08	1.73667e+08	2.27699e+08	2.91986e+08
Com_398_neg	5.61965e+07	8.57597e+07	1.26533e+08	1.34169e+08	1.07969e+08	5.7205e+07	3.09995e+07	6.21406e+07	4.79203e+07	3.71459e+07	7.23258e+07	1.22541e+08	6.56933e+07	4.50814e+07	4.35985e+07	9.17763e+07	4.89598e+07	6.44369e+07	8.37795e+07	1.3042e+08	8.64004e+07	1.11499e+08	1.63066e+08	3.36388e+08
Com_402_neg	2.72889e+08	4.11475e+08	3.81123e+08	1.47518e+08	9.09619e+07	1.00031e+08	1.17553e+08	2.29692e+08	1.28511e+08	2.44618e+08	2.80463e+08	3.21215e+08	2.65916e+08	2.16853e+08	3.24872e+08	4.35311e+08	2.10803e+08	8.10041e+07	1.13716e+08	2.8826e+08	1.64903e+08	1.91935e+08	1.57132e+08	2.0543e+08
Com_440_neg	1.61195e+08	1.03385e+08	2.7281e+07	6.41337e+07	6.51681e+07	1.50932e+08	2.2952e+08	2.0031e+08	1.02163e+08	1.94097e+08	1.12991e+08	4.63344e+07	1.39149e+08	1.97312e+08	1.70898e+08	1.47976e+08	1.9608e+08	1.93084e+08	1.79613e+08	9.58243e+07	1.28219e+08	2.26409e+08	1.84562e+08	5.7691e+07
Com_493_neg	2.1371e+08	2.50467e+08	2.87041e+08	1.98706e+08	2.40412e+08	1.76455e+08	1.20319e+08	1.3121e+08	1.28522e+08	1.83502e+08	1.56886e+08	2.96588e+08	2.11284e+08	2.05499e+08	1.93144e+08	2.7714e+08	2.05155e+08	1.54761e+08	9.94378e+07	1.84224e+08	1.38377e+08	1.22694e+08	1.16321e+08	1.2236e+08
Com_534_neg	1.19338e+07	2.17665e+07	1.96258e+07	2.74061e+07	2.50286e+07	2.08847e+07	1.27513e+07	2.14331e+07	2.25643e+07	8.88079e+06	1.70483e+07	1.74983e+07	1.73119e+07	1.12218e+07	1.83304e+07	2.65876e+07	1.01249e+07	2.20448e+07	1.24487e+07	2.74869e+07	6.1433e+06	1.07118e+07	2.3448e+07	2.84925e+07
Com_543_neg	5.824e+07	3.08433e+07	5.89304e+07	3.23406e+07	4.06505e+07	2.57151e+07	2.55902e+07	2.80282e+07	4.74451e+07	4.5986e+07	5.68141e+07	4.99019e+07	5.905e+07	4.80306e+07	5.03709e+07	4.86142e+07	5.35131e+07	6.36706e+07	7.02459e+07	1.54554e+08	8.21557e+07	7.69174e+07	6.90502e+07	1.19469e+08
Com_562_neg	1.34321e+07	1.72071e+07	6.13807e+06	4.4254e+06	1.20759e+07	5.22598e+06	2.39153e+06	6.11612e+06	1.66281e+06	1.06293e+07	1.30261e+07	1.88584e+07	1.11935e+07	1.05691e+07	8.41927e+06	1.73057e+07	9.19248e+06	4.55174e+06	3.82959e+06	1.0536e+07	3.74771e+06	3.97482e+06	2.51798e+06	6.14674e+06
Com_578_neg	8.29119e+07	1.0892e+08	1.15208e+08	5.74097e+07	1.43979e+08	1.21377e+08	7.23702e+07	1.0337e+08	1.89862e+08	8.16799e+07	9.763e+07	1.09067e+08	1.10191e+08	5.15728e+07	7.9574e+07	9.23764e+07	7.28444e+07	7.82821e+07	7.76104e+07	1.37957e+08	1.81368e+08	6.337e+07	8.7003e+07	1.49157e+08
Com_604_neg	4.65208e+08	5.18566e+08	6.31384e+08	4.84352e+08	1.97786e+08	3.35817e+08	4.21877e+08	6.94052e+08	6.78051e+08	5.59399e+08	5.77141e+08	6.22252e+08	4.67316e+08	3.94806e+08	5.87418e+08	5.59283e+08	4.4719e+08	3.27963e+08	5.38088e+08	4.3504e+08	4.38363e+08	5.27936e+08	5.59238e+08	3.30156e+08
Com_627_neg	1.64891e+08	1.76249e+08	1.50125e+08	1.88061e+08	1.78144e+08	2.04496e+08	1.23811e+08	2.08864e+08	2.58406e+08	1.52342e+08	1.81378e+08	1.31757e+08	2.17094e+08	1.19287e+08	2.1618e+08	1.6129e+08	1.48853e+08	2.48583e+08	1.47846e+08	1.46124e+08	1.90625e+08	1.49975e+08	1.31172e+08	1.27221e+08
Com_641_neg	3.72846e+08	9.23398e+07	3.5414e+08	2.89571e+08	1.4721e+08	1.88702e+08	4.03552e+08	5.23449e+08	2.70184e+08	3.71827e+08	4.51926e+08	3.01125e+08	2.89634e+08	2.66983e+08	3.09909e+08	3.49789e+08	3.23235e+08	2.20762e+08	2.88008e+08	5.26168e+08	3.84054e+08	4.38794e+08	2.86676e+08	4.88222e+08
Com_646_neg	1.88565e+07	3.9725e+07	3.46622e+07	3.1112e+07	4.55003e+07	1.17812e+08	7.53809e+07	5.87326e+07	9.97692e+07	2.91736e+07	3.65661e+07	9.42786e+07	5.73234e+07	1.54841e+08	9.8593e+07	1.12335e+08	3.38981e+07	9.27696e+07	2.29015e+07	3.39522e+07	1.04459e+07	3.43952e+07	4.92666e+07	5.8876e+07
Com_647_neg	1.36662e+08	1.37313e+08	1.62123e+08	1.79915e+08	1.88502e+08	9.67837e+07	5.73296e+07	9.85789e+07	1.03676e+08	9.40897e+07	1.20255e+08	1.56935e+08	9.74296e+07	1.038e+08	1.22703e+08	1.45247e+08	9.45679e+07	1.04631e+08	1.05576e+08	1.45623e+08	1.31561e+08	8.44339e+07	1.15433e+08	1.22798e+08
Com_658_neg	5.23764e+07	1.2533e+08	3.282e+07	1.45241e+08	1.00004e+08	2.20661e+08	1.69387e+08	2.72088e+08	1.3917e+08	9.59214e+07	7.37069e+07	7.4547e+07	1.59115e+08	1.0149e+08	1.77048e+08	1.95267e+08	1.09632e+08	1.91163e+08	1.83455e+08	2.05629e+08	1.70851e+08	1.69256e+08	2.53428e+08	1.29606e+08
Com_664_neg	6.5384e+07	2.34395e+07	3.62943e+07	6.02967e+07	5.31992e+07	3.30743e+07	5.31191e+07	3.14136e+07	5.65871e+07	3.63301e+07	4.02808e+07	3.01843e+07	3.55006e+07	2.81762e+07	2.02727e+07	3.05583e+07	3.43658e+07	5.43035e+07	4.99851e+07	5.41285e+07	4.82422e+07	4.33949e+07	4.18106e+07	6.31594e+07
Com_697_neg	5.83862e+07	6.97061e+07	1.01167e+08	1.0986e+08	1.00218e+08	6.35001e+07	4.98038e+07	4.37753e+07	6.52139e+07	4.26169e+07	6.16099e+07	7.81896e+07	6.39284e+07	6.64227e+07	5.99794e+07	6.28136e+07	4.73488e+07	5.95154e+07	4.81559e+07	6.30729e+07	6.25865e+07	4.32645e+07	5.65336e+07	9.02153e+07
Com_748_neg	3.18876e+07	1.42323e+08	2.19351e+07	1.16222e+08	7.5685e+07	5.11393e+08	1.3593e+08	2.31431e+08	1.30326e+08	7.19294e+07	5.25524e+07	4.80313e+07	1.36547e+08	1.14073e+08	1.31019e+08	1.53883e+08	8.15125e+07	1.57045e+08	1.38904e+08	1.60695e+08	1.3414e+08	1.31404e+08	1.88889e+08	9.46236e+07
Com_771_neg	1.73463e+08	1.19573e+08	1.8929e+08	3.27546e+08	1.1463e+08	1.45214e+08	1.62687e+08	3.23728e+08	3.90674e+08	3.30814e+08	3.06566e+08	4.2147e+08	2.29744e+08	1.46531e+08	2.37597e+08	2.45091e+08	3.32439e+08	8.96361e+07	1.77878e+08	2.8609e+08	1.58189e+08	2.21674e+08	3.01891e+08	1.54184e+08
Com_856_neg	8.1552e+06	1.52476e+07	1.34341e+07	7.37813e+06	6.80599e+06	7.55674e+06	5.33801e+06	5.40893e+06	4.68527e+06	7.63595e+06	9.73321e+06	1.4121e+07	1.20077e+07	1.20801e+07	8.93524e+06	1.24379e+07	1.05676e+07	6.92517e+06	9.85095e+06	1.55658e+07	7.31553e+06	9.30717e+06	8.00201e+06	1.16942e+07
Com_867_neg	6.82993e+08	3.16767e+08	2.22907e+08	3.08976e+08	7.92243e+08	4.70667e+08	1.0527e+09	1.01328e+09	6.1485e+08	7.77778e+08	3.55982e+08	2.84526e+08	2.52526e+08	2.23041e+08	5.85214e+08	3.28668e+08	4.69143e+08	1.66496e+09	3.4252e+08	3.85818e+08	7.5355e+08	7.41814e+08	5.98228e+08	3.09346e+08
Com_892_neg	9.03821e+06	1.13148e+07	1.04489e+07	1.30025e+07	5.25926e+06	8.58909e+06	1.11616e+07	1.31624e+07	1.63967e+07	8.33084e+06	8.98501e+06	8.25163e+06	1.17892e+07	7.04209e+06	1.06451e+07	1.06902e+07	1.14004e+07	4.24718e+06	9.36818e+06	1.37605e+08	1.28543e+07	9.87541e+06	1.21356e+07	1.05929e+07
Com_906_neg	3.08077e+07	4.10047e+07	5.93474e+07	7.14836e+07	6.12543e+07	4.68723e+07	3.01996e+07	3.58311e+07	4.86579e+07	2.72105e+07	3.69832e+07	6.10711e+07	3.5693e+07	3.51851e+07	3.14324e+07	5.38571e+07	3.39867e+07	4.21883e+07	4.53283e+07	5.9886e+07	5.57874e+07	4.50885e+07	6.07448e+07	9.59134e+07
Com_909_neg	5.89911e+07	8.72577e+07	1.43972e+08	7.58173e+07	1.0699e+08	6.52756e+07	4.61788e+07	5.92763e+07	6.72676e+07	4.82026e+07	1.05781e+08	1.20154e+08	5.83183e+07	7.08375e+07	8.7652e+07	8.69975e+07	4.53857e+07	5.51795e+07	2.5161e+07	5.62711e+07	5.366e+07	3.23272e+07	4.05887e+07	1.14135e+08
Com_923_neg	7.30005e+07	5.6744e+07	7.98077e+07	9.72701e+07	8.76524e+07	7.47589e+07	9.56971e+07	8.49338e+07	1.28725e+08	6.15131e+07	6.25786e+07	5.98106e+07	6.18146e+07	6.89032e+07	6.14374e+07	5.89456e+07	7.18321e+07	9.5888e+07	8.5303e+07	8.58585e+07	1.10371e+08	8.49218e+07	7.8316e+07	9.81154e+07
Com_939_neg	2.32067e+06	2.22294e+06	2.34834e+06	3.03883e+06	2.82169e+06	4.64917e+06	1.93755e+06	2.97051e+06	3.26238e+06	1.45156e+06	2.13731e+06	2.48978e+06	2.96609e+06	3.90665e+06	1.79491e+06	2.74517e+06	3.15964e+06	4.1819e+06	3.19998e+06	1.98289e+06	2.78465e+06	2.17771e+06	5.1344e+06	2.08191e+06
Com_945_neg	2.28846e+07	2.77253e+07	4.46793e+07	4.59261e+07	4.69852e+07	2.23407e+07	2.55299e+07	2.5823e+07	2.38684e+07	2.08091e+07	2.53431e+07	4.95177e+07	3.88533e+07	1.95425e+07	1.14883e+07	4.2657e+07	2.74774e+07	2.14243e+07	4.31208e+07	4.18147e+07	3.58618e+07	6.84698e+07	6.37592e+07	1.05858e+08
Com_992_neg	1.04332e+08	1.31052e+08	1.92553e+08	1.27952e+08	6.43512e+07	7.83733e+07	1.56876e+08	1.76438e+08	9.21801e+07	7.80373e+07	1.60809e+08	8.45741e+07	5.84783e+07	8.28733e+07	1.01468e+08	1.19887e+08	9.71644e+07	6.55892e+07	1.03979e+08	2.37766e+08	1.89902e+08	1.03612e+08	1.26998e+08	1.68765e+08
Com_996_neg	7.08037e+07	7.39415e+07	5.81533e+07	1.07093e+08	7.77019e+07	9.1093e+07	6.63427e+07	9.17403e+07	1.13745e+08	4.6805e+07	8.02964e+07	6.10683e+07	7.14254e+07	4.47754e+07	4.2746e+07	5.50019e+07	7.57446e+07	6.29796e+07	6.07511e+07	8.25686e+07	1.19296e+08	5.48707e+07	5.91528e+07	1.029e+08
Com_1009_neg	2.03815e+07	2.21707e+07	1.9214e+07	2.14515e+07	5.83004e+06	1.16318e+07	4.32101e+06	1.91937e+07	1.60828e+07	1.79203e+07	1.39351e+07	1.39732e+07	2.46165e+07	2.0153e+06	1.63261e+07	2.43054e+07	1.8055e+07	1.8597e+07	2.83567e+07	2.05093e+07	2.68533e+07	1.75118e+07	2.35772e+07	1.61899e+07
Com_1020_neg	1.41041e+07	2.21038e+07	4.555e+07	1.33744e+07	4.51507e+06	1.41332e+06	1.82594e+07	4.2349e+06	7.7623e+06	1.97818e+07	2.64435e+07	2.331e+07	2.68976e+07	1.71678e+07	3.62567e+07	3.40287e+07	1.67194e+07	3.86263e+07	1.96759e+07	1.74008e+07	9.30149e+06	1.06307e+07	1.46073e+07	1.28979e+07
Com_1089_neg	6.08298e+07	9.38385e+07	7.86276e+07	4.58701e+07	4.54539e+07	4.71808e+07	3.72432e+07	5.92757e+07	3.18549e+07	6.42248e+07	7.66507e+07	1.0301e+08	8.34667e+07	3.86972e+07	7.3972e+07	1.04101e+08	7.23502e+07	4.65262e+07	3.67251e+07	7.85703e+07	4.50366e+07	4.61392e+07	4.20752e+07	4.8937e+07
Com_1099_neg	7.78883e+06	2.46421e+06	2.57615e+06	3.22517e+06	2.70014e+06	2.61526e+06	2.90753e+07	8.49108e+06	2.63224e+06	2.97152e+07	3.20762e+06	2.52205e+06	1.30616e+07	1.96065e+07	1.27289e+07	9.25875e+06	3.56015e+07	1.47999e+07	3.41565e+07	2.78715e+06	2.95601e+06	5.22536e+07	1.70832e+07	2.68343e+06
Com_1108_neg	4.50508e+06	3.72941e+06	4.85687e+06	7.42721e+06	6.56426e+06	6.99432e+06	5.03586e+06	8.74854e+06	5.78466e+06	4.30614e+06	4.88516e+06	4.07751e+06	5.45711e+06	5.91375e+06	4.26403e+06	5.8582e+06	6.67157e+06	4.88208e+06	6.29107e+06	8.88626e+07	9.23311e+06	6.32579e+06	5.61438e+06	6.22612e+06
Com_1147_neg	5.79945e+07	5.02418e+07	5.66703e+07	7.63679e+07	6.79029e+07	6.6088e+07	5.21681e+07	5.6102e+07	6.13483e+07	4.59982e+07	4.98203e+07	2.20527e+07	4.93033e+07	6.08057e+07	5.46188e+07	3.25944e+07	5.09623e+07	2.81063e+07	5.90118e+07	3.00563e+07	5.34687e+07	3.39484e+07	3.94153e+07	6.17512e+07
Com_1157_neg	6.87528e+07	1.04249e+08	5.46117e+07	1.3654e+08	1.35862e+08	1.18926e+08	6.39814e+07	9.97663e+07	1.58884e+08	4.3337e+07	7.94538e+07	9.33046e+07	7.58467e+07	7.03313e+07	7.12208e+07	9.01866e+07	6.83232e+07	8.73887e+07	9.88926e+07	8.23415e+07	1.45201e+08	8.25346e+07	1.13028e+08	1.29677e+08
Com_1187_neg	1.68461e+07	2.02624e+07	1.58904e+07	1.90943e+07	1.5635e+07	1.72918e+07	1.40637e+07	1.17012e+07	1.34489e+07	1.1526e+07	1.53017e+07	1.28559e+07	1.688e+07	1.49341e+07	1.1083e+07	1.65708e+07	1.50659e+07	1.43528e+07	1.58785e+07	1.40591e+07	4.30662e+06	1.17283e+07	1.15625e+07	1.08551e+07
Com_1197_neg	2.3546e+07	3.97499e+07	8.50964e+07	4.31953e+07	6.13952e+07	2.49516e+07	1.62133e+07	2.03235e+07	3.04185e+07	2.20087e+07	3.53976e+07	6.63092e+07	2.93477e+07	3.97481e+07	3.84412e+07	4.69061e+07	2.77811e+07	3.03426e+07	1.78756e+07	3.28128e+07	2.3147e+07	1.58549e+07	2.1341e+07	3.69494e+07
Com_1208_neg	4.90229e+07	5.75296e+07	1.37321e+08	1.75439e+08	4.52319e+08	8.39941e+07	2.15125e+07	4.77852e+07	5.41929e+07	4.70192e+07	1.17756e+08	8.69171e+07	8.28082e+07	3.88217e+07	5.36716e+07	5.45412e+07	3.59324e+07	5.51609e+07	2.99055e+07	9.66415e+07	4.59819e+07	2.6329e+07	3.9609e+07	1.62329e+08
Com_1244_neg	3.33549e+07	1.76346e+07	3.14787e+07	3.22224e+07	3.25606e+07	1.94508e+07	2.27905e+07	2.4747e+07	3.99011e+07	1.85673e+07	1.97056e+07	1.83383e+07	2.0317e+07	2.1442e+07	1.49459e+07	1.84405e+07	2.38791e+07	2.58214e+07	3.47187e+07	2.65955e+07	3.81895e+07	3.68736e+07	3.0718e+07	4.29547e+07
Com_1251_neg	1.3644e+08	2.20826e+08	4.474e+08	2.19131e+08	2.63864e+08	1.46242e+08	9.99347e+07	1.14696e+08	1.64645e+08	1.20884e+08	2.25926e+08	2.93726e+08	1.3706e+08	1.89655e+08	1.65122e+08	2.26067e+08	1.34655e+08	1.52197e+08	7.05875e+07	1.67666e+08	1.10249e+08	8.09608e+07	9.05297e+07	1.8877e+08
Com_1263_neg	2.79644e+07	4.28942e+07	3.86754e+07	7.50928e+07	5.72061e+07	4.73587e+07	2.10418e+07	2.6787e+07	3.54358e+07	1.86635e+07	2.43925e+07	3.86093e+07	3.83487e+07	4.46439e+07	2.75401e+07	4.1776e+07	2.96168e+07	3.52504e+07	7.07515e+07	7.47483e+07	6.95473e+07	5.59402e+07	6.97641e+07	8.35546e+07
Com_1277_neg	9.81319e+07	1.55177e+08	1.48943e+08	7.31564e+07	4.66341e+07	4.03951e+07	5.22516e+07	6.83533e+07	7.31877e+07	1.19582e+08	1.28203e+08	1.60132e+08	1.07575e+08	1.07059e+08	1.17193e+08	1.71926e+08	9.27499e+07	5.89386e+07	5.36198e+07	1.22278e+08	7.40556e+07	6.67839e+07	6.25621e+07	8.90866e+07
Com_1285_neg	5.14429e+07	2.29833e+07	4.61925e+07	4.76078e+07	6.17542e+07	2.52557e+07	2.98029e+07	2.94682e+07	5.31843e+07	3.2188e+07	3.14542e+07	2.71645e+07	3.13839e+07	2.02131e+07	2.0916e+07	2.25192e+07	3.37178e+07	3.25525e+07	3.53708e+07	3.67779e+07	4.23824e+07	4.27345e+07	3.48467e+07	6.0419e+07
Com_1339_neg	2.11041e+07	3.46608e+07	3.4143e+07	4.80735e+07	1.31988e+07	1.24369e+07	4.35848e+07	1.91435e+07	2.64902e+07	2.83223e+07	1.81803e+07	4.21472e+07	2.78375e+07	3.34281e+07	3.81213e+07	2.52555e+07	1.68302e+07	2.44028e+07	4.63604e+07	7.60716e+07	1.86371e+07	2.99251e+07	3.00115e+07	5.59965e+07
Com_1347_neg	4.1513e+07	2.59556e+07	3.24964e+07	3.37626e+07	3.60758e+07	3.46033e+07	5.13861e+07	4.69236e+07	8.36749e+07	3.12035e+07	3.30346e+07	2.37824e+07	3.21656e+07	3.17202e+07	1.89783e+07	3.13908e+07	3.75696e+07	4.18026e+07	4.74109e+07	3.69365e+07	1.93115e+07	4.67674e+07	4.06747e+07	5.38089e+07
Com_1366_neg	1.10615e+07	4.25956e+06	1.95543e+07	2.84001e+07	2.57034e+07	4.20392e+07	1.30051e+07	7.1961e+06	1.08818e+07	3.08422e+06	8.82351e+06	1.0278e+06	5.02787e+06	2.0503e+07	1.01241e+07	1.82536e+07	4.91618e+06	1.01217e+07	2.57917e+07	9.18658e+06	5.8945e+06	1.57085e+07	4.4963e+07	6.70523e+07
Com_1380_neg	4.68492e+07	6.42862e+07	7.87549e+07	4.72974e+07	6.2347e+07	3.73275e+07	1.35136e+07	4.40677e+07	2.59686e+07	2.05476e+07	4.36611e+07	6.49633e+07	3.4633e+07	5.04789e+07	3.908e+07	7.02767e+07	3.15287e+07	4.09296e+07	2.1329e+07	5.66868e+07	3.87599e+07	2.86744e+07	5.81034e+07	6.39185e+07
Com_1392_neg	1.22014e+07	2.93328e+07	9.04581e+07	2.696e+07	3.50088e+07	1.4936e+07	5.88217e+06	7.73654e+06	5.31425e+06	8.51071e+06	4.22518e+07	7.34875e+07	7.62242e+06	3.12161e+07	3.72543e+07	1.81007e+07	1.10789e+07	1.04641e+07	4.68641e+06	1.40687e+07	8.61344e+06	6.77016e+06	2.04181e+06	3.46067e+07
Com_1398_neg	5.11167e+07	4.80587e+07	5.05968e+07	1.57751e+08	1.11471e+08	1.25508e+08	6.49397e+07	6.94676e+07	7.52431e+07	6.04778e+07	6.55757e+07	3.41658e+07	6.34125e+07	4.8336e+07	6.93268e+07	4.72321e+07	5.14534e+07	6.24546e+07	6.12618e+07	7.90851e+07	7.63245e+07	5.18368e+07	5.90407e+07	4.49753e+07
Com_1420_neg	2.45121e+06	4.69198e+06	5.18342e+06	7.58313e+06	4.37323e+06	1.13087e+07	6.48042e+06	5.99167e+06	1.0457e+07	3.82143e+06	2.71945e+06	6.16067e+06	5.90001e+06	6.11559e+06	2.94965e+06	5.85999e+06	2.86814e+06	7.79494e+06	3.87668e+06	5.32928e+06	7.16587e+06	2.567e+06	5.86985e+06	4.9297e+06
Com_1434_neg	4.76963e+06	1.91057e+06	1.76299e+06	2.1387e+06	1.9461e+06	1.82766e+06	8.13545e+06	5.11065e+06	1.9285e+06	4.99114e+06	2.23102e+06	1.70152e+06	4.72137e+06	4.78793e+06	6.32817e+06	5.64595e+06	6.82806e+06	6.01602e+06	1.72129e+07	2.90247e+06	3.60541e+06	1.19738e+07	1.25156e+07	1.43e+06
Com_1451_neg	1.20704e+07	1.20864e+07	2.45973e+07	1.93931e+07	2.13227e+07	2.09275e+07	1.53096e+07	2.0225e+07	1.93328e+07	1.64807e+07	1.70429e+07	2.82946e+07	2.68844e+07	1.72527e+07	1.25076e+07	2.9895e+07	1.73401e+07	1.58388e+07	1.53214e+07	2.68922e+07	2.59688e+07	3.22944e+07	3.48633e+07	5.42323e+07
Com_1508_neg	8.21141e+07	6.7437e+07	7.06363e+07	4.5101e+07	6.61456e+07	5.40437e+07	4.06694e+07	6.02334e+07	9.62839e+07	5.74006e+07	5.73324e+07	6.68208e+07	5.72976e+07	5.75878e+07	4.78372e+07	7.14303e+07	6.1311e+07	6.41645e+07	5.31992e+07	5.90021e+07	5.56689e+07	4.81856e+07	5.98668e+07	3.18579e+07
Com_1521_neg	1.24316e+07	2.2075e+07	8.20356e+06	2.83793e+07	6.74858e+06	4.31126e+07	1.48011e+07	3.35717e+07	3.78967e+07	2.23148e+07	8.4031e+06	4.06809e+06	3.94077e+07	3.10676e+07	2.34236e+07	7.15925e+06	1.5115e+07	6.54525e+07	4.27476e+07	3.44297e+07	1.494e+07	2.5453e+07	1.949e+07	1.84797e+07
Com_1534_neg	1.91439e+07	4.00087e+07	4.5341e+07	7.58087e+07	5.0769e+07	3.66789e+07	1.71807e+07	2.33571e+07	3.49033e+07	1.27182e+07	2.84094e+07	3.54975e+07	2.60221e+07	2.31179e+07	2.22973e+07	2.97638e+07	2.04306e+07	2.01937e+07	3.24759e+07	5.91285e+07	1.95845e+07	2.00669e+07	3.43607e+07	6.1152e+07
Com_1584_neg	2.95764e+07	1.46692e+07	9.67968e+06	2.41314e+07	2.13327e+07	2.86559e+07	3.29639e+07	1.61728e+07	4.5787e+07	3.43167e+07	1.21873e+07	7.86117e+06	3.22191e+07	1.58584e+07	1.54221e+07	2.12567e+07	2.17743e+07	2.78318e+07	2.67283e+07	1.37969e+07	3.44497e+07	1.51862e+07	1.16227e+07	1.26795e+07
Com_1585_neg	1.71025e+07	2.94555e+07	2.44742e+07	2.64788e+07	2.98743e+07	3.37565e+07	1.80368e+07	6.88785e+07	8.91922e+07	1.446e+07	2.00959e+07	2.67432e+07	1.47872e+07	3.22284e+07	2.4502e+07	3.25721e+07	2.16291e+07	3.17908e+07	1.27579e+07	2.4747e+07	3.01235e+07	2.06123e+07	2.69467e+07	4.18897e+07
Com_1587_neg	5.80407e+07	8.24599e+07	1.42647e+08	4.13781e+07	6.88614e+07	1.56859e+07	1.0257e+07	1.74721e+07	1.70759e+07	4.14143e+07	4.13207e+07	1.14284e+08	4.67807e+07	6.02139e+07	4.54626e+07	5.73226e+07	3.7913e+07	2.84916e+07	1.7722e+07	4.34798e+07	1.38604e+07	1.51365e+07	1.47036e+07	3.83864e+07
Com_1637_neg	3.57295e+07	1.9481e+07	4.29281e+07	4.5279e+07	5.87651e+07	4.37601e+07	2.09178e+07	3.22869e+07	3.97921e+07	3.91755e+07	4.12414e+07	2.75262e+07	2.80291e+07	2.59373e+07	1.6603e+07	2.63096e+07	2.93837e+07	2.27783e+07	3.21986e+07	2.81599e+07	3.83079e+07	3.4164e+07	2.28944e+07	1.80648e+07
Com_1643_neg	4.75709e+07	4.83474e+07	8.65719e+07	3.96548e+07	5.42867e+07	2.73213e+07	3.16247e+07	5.0735e+07	1.01547e+08	3.58551e+07	3.63971e+07	3.8322e+07	4.07111e+07	3.18274e+07	6.24158e+07	7.73676e+07	3.1977e+07	2.19726e+07	2.48412e+07	8.8881e+07	2.99057e+07	3.22114e+07	2.88425e+07	4.65017e+07
Com_1747_neg	4.17618e+07	3.46026e+07	4.42058e+07	4.17201e+07	3.71986e+07	1.28651e+07	1.27671e+07	2.04443e+07	1.68126e+07	2.93707e+07	4.68937e+07	4.08556e+07	2.32491e+07	2.81197e+07	1.93469e+07	2.49828e+07	2.73011e+07	2.04621e+07	1.91857e+07	3.11082e+07	8.8173e+06	2.06653e+07	7.1084e+06	4.72929e+07
Com_1748_neg	9.02788e+06	2.66991e+06	1.82274e+06	4.37616e+06	4.74035e+06	7.06024e+06	3.43433e+07	9.49391e+06	4.62338e+06	2.05548e+07	5.47239e+06	3.24719e+06	1.60431e+07	2.11571e+07	1.71009e+07	1.10259e+07	2.73994e+07	1.7491e+07	2.70954e+07	4.45212e+06	6.50923e+06	4.31471e+07	1.58612e+07	6.73978e+06
Com_1773_neg	4.42173e+07	7.09443e+07	3.27545e+07	6.64804e+07	3.49683e+07	3.20967e+07	3.37751e+07	2.36024e+07	4.79995e+07	4.23397e+07	4.96036e+07	5.76626e+07	5.30973e+07	4.91526e+07	2.74433e+07	4.89505e+07	4.13309e+07	3.34425e+07	4.01321e+07	4.0341e+07	4.06973e+07	2.25303e+07	2.71191e+07	6.06795e+07
Com_1785_neg	3.40842e+06	7.05443e+06	1.32346e+07	5.31958e+06	3.55473e+06	3.43612e+06	6.52338e+06	6.47412e+06	1.17681e+07	3.02702e+06	4.77347e+06	9.62771e+06	1.0879e+07	8.19222e+06	5.49681e+06	7.64488e+06	7.83121e+06	3.13372e+06	7.97085e+06	5.28812e+07	8.37476e+06	6.27155e+06	7.7417e+06	5.01131e+06
Com_1827_neg	5.65067e+07	7.34609e+07	7.91536e+07	5.49187e+07	1.48493e+07	7.13348e+06	6.88021e+07	7.61671e+07	3.91798e+07	7.31064e+07	8.36152e+07	5.57795e+07	4.03252e+07	5.80979e+07	5.5805e+07	7.9885e+07	5.69348e+07	2.34941e+07	5.2674e+07	7.6952e+07	8.52392e+07	5.92021e+07	4.8676e+07	6.72767e+07
Com_1838_neg	2.0948e+07	2.12837e+06	1.35688e+06	1.45098e+06	1.39257e+06	1.31543e+06	4.36897e+06	4.7722e+06	1.39961e+06	6.18411e+07	7.19886e+06	1.23094e+06	1.58835e+07	2.92578e+07	1.40461e+07	5.92609e+06	3.78467e+07	6.49006e+06	1.37391e+07	1.28057e+06	1.13849e+06	7.95581e+06	3.63783e+06	928873
Com_1930_neg	8.71662e+06	1.9933e+07	8.95337e+06	6.2957e+06	1.26002e+06	5.64787e+06	1.91778e+07	1.36666e+07	1.61101e+07	1.87143e+07	1.17545e+07	1.15491e+07	1.47351e+07	9.47767e+06	2.747e+07	1.42689e+07	2.06094e+07	1.01359e+07	9.85763e+06	1.50062e+07	1.34192e+07	1.13552e+07	1.73938e+07	1.50779e+07
Com_2009_neg	2.89682e+06	3.04444e+06	1.88868e+07	3.94845e+06	3.75752e+06	3.55806e+06	1.77044e+06	2.23833e+06	3.18007e+06	2.15496e+06	6.12509e+06	9.73077e+06	2.65713e+06	3.1822e+06	3.09938e+06	2.97835e+06	2.19346e+06	2.72295e+06	2.82404e+06	3.19266e+06	3.12626e+06	2.32741e+06	2.84671e+06	3.74755e+06
Com_2014_neg	664673	181416	125870	486918	699922	626684	2.20044e+06	737177	562394	1.21414e+06	273339	799783	643624	1.89725e+06	930955	946980	1.69951e+06	2.30913e+06	3.2628e+06	399806	472541	2.92925e+06	2.1479e+06	284701
Com_2015_neg	1.39239e+07	2.07462e+07	2.37293e+07	2.84878e+07	1.17745e+07	8.1409e+06	2.56029e+07	1.32108e+07	1.7725e+07	1.72334e+07	1.2698e+07	2.5203e+07	1.77312e+07	2.00472e+07	2.4115e+07	1.5384e+07	1.3541e+07	1.24896e+07	2.68769e+07	4.38744e+07	2.43092e+07	1.99614e+07	1.80224e+07	3.79836e+07
Com_2057_neg	3.27469e+07	2.85378e+07	5.82649e+07	1.69775e+07	1.05004e+07	8.49677e+06	1.62157e+07	2.32574e+07	3.55238e+07	2.23657e+07	3.24157e+07	5.53687e+07	3.58477e+07	3.09485e+07	3.70921e+07	3.89769e+07	3.49132e+07	1.20328e+07	2.41689e+07	5.73805e+07	2.88805e+07	3.34799e+07	2.72808e+07	3.34078e+07
Com_2075_neg	2.30996e+07	3.21987e+07	4.59284e+07	2.40557e+07	8.09391e+06	9.02783e+06	4.03158e+07	3.07545e+07	1.69273e+07	2.00034e+07	3.34928e+07	2.01728e+07	9.11157e+06	1.88459e+07	2.27498e+07	2.91496e+07	1.92179e+07	1.1194e+07	2.20776e+07	5.34546e+07	3.9477e+07	2.06862e+07	3.16674e+07	4.43323e+07
Com_2090_neg	2.3035e+07	3.71058e+07	4.69298e+07	1.97198e+07	1.06766e+07	1.18064e+07	2.03531e+07	1.49259e+07	2.91798e+07	3.12421e+07	2.12591e+07	3.26043e+07	3.42097e+07	2.88032e+07	3.56938e+07	3.62327e+07	2.45271e+07	1.73668e+07	1.88275e+07	4.37764e+07	2.65739e+07	1.13642e+07	1.8823e+07	1.99361e+07
Com_2107_neg	4.94731e+06	1.49851e+06	2.31191e+06	6.04236e+06	3.26911e+06	6.50777e+06	1.09917e+07	4.58338e+06	1.29052e+07	3.29091e+06	2.58258e+06	1.26079e+06	3.6648e+06	2.38901e+07	4.3813e+06	7.71568e+06	1.13502e+07	1.02484e+07	3.69754e+06	1.35754e+06	2.18225e+06	8.86572e+06	1.01009e+07	6.92117e+06
Com_2142_neg	5.2818e+06	1.01581e+07	1.67128e+07	2.28916e+07	2.13034e+07	6.2515e+06	2.22232e+06	6.72919e+06	8.60305e+06	1.36951e+06	7.53055e+06	1.94938e+07	5.58661e+06	4.19455e+06	4.54093e+06	1.42902e+07	2.9973e+06	5.02732e+06	1.17542e+07	1.61952e+07	2.40251e+06	1.12515e+07	2.42825e+07	5.46039e+07
Com_2146_neg	2.06856e+07	1.34886e+07	1.26366e+07	2.15441e+07	3.15831e+07	2.87205e+07	2.80709e+07	4.0428e+07	2.50322e+07	1.78531e+07	8.38475e+06	1.18561e+07	2.13144e+07	1.14709e+07	1.68999e+07	1.83609e+07	1.87949e+07	2.11344e+07	1.60311e+07	3.89537e+07	2.90651e+07	1.91564e+07	2.06354e+07	1.17483e+07
Com_2259_neg	1.13613e+07	7.38497e+06	9.26647e+06	1.91085e+07	1.89717e+07	1.19223e+07	7.77459e+06	1.38513e+07	3.70058e+07	4.63859e+06	6.25858e+06	4.21826e+06	4.1293e+06	5.85153e+06	6.35906e+06	5.69783e+06	5.82879e+06	6.30736e+06	4.32069e+06	5.94126e+06	7.6625e+06	4.53229e+06	6.22087e+06	6.87019e+06
Com_2279_neg	7.95043e+06	5.21592e+06	6.23726e+06	2.09182e+07	2.49978e+07	1.60185e+07	4.74537e+06	1.42441e+07	3.25667e+07	7.34439e+06	8.70001e+06	6.01479e+06	8.4658e+06	1.03998e+07	9.73135e+06	9.32275e+06	8.33553e+06	1.40027e+07	1.18181e+07	1.12438e+07	1.23746e+07	7.80666e+06	1.1696e+07	1.72683e+07
Com_2359_neg	3.09216e+06	3.88357e+06	3.57341e+06	6.37466e+07	5.65749e+07	1.33533e+07	3.157e+06	3.76062e+06	1.69527e+07	3.3369e+06	4.02559e+06	3.64794e+06	3.43101e+06	3.3961e+06	6.73205e+06	3.73328e+06	3.28451e+06	3.856e+06	3.64746e+06	1.06087e+07	8.52795e+06	3.35603e+06	4.92835e+06	6.28534e+07
Com_2546_neg	1.51352e+06	736677	3.70874e+07	1.83434e+07	1.99724e+07	632424	617175	625749	615543	2.49402e+06	2.40597e+07	3.20799e+07	1.22367e+07	2.94144e+07	9.65307e+06	1.6439e+07	1.89801e+07	1.2834e+07	670384	3.81967e+06	1.24883e+06	633017	643168	1.97705e+07
Com_2550_neg	1.89926e+07	3.29661e+07	2.65885e+07	1.38262e+07	1.20262e+07	1.82036e+07	1.32049e+07	2.03772e+07	1.65383e+07	2.2109e+07	2.39952e+07	3.14698e+07	2.5167e+07	2.05492e+07	2.80005e+07	3.96719e+07	2.35934e+07	2.44537e+07	1.21188e+07	2.76954e+07	1.79554e+07	1.92611e+07	2.14293e+07	2.39528e+07
Com_2567_neg	3.39566e+06	7.48467e+06	1.14292e+07	3.98851e+06	5.69961e+06	2.04261e+06	1.32037e+06	1.71357e+06	1.34776e+06	2.9194e+06	4.74729e+06	1.03928e+07	4.78516e+06	5.04409e+06	4.52723e+06	7.28309e+06	4.78199e+06	2.48203e+06	1.08467e+06	4.23715e+06	1.24293e+06	2.21645e+06	1.39012e+06	3.83481e+06
Com_2569_neg	2.97788e+07	2.01621e+07	3.07513e+07	6.11704e+06	3.15714e+06	3.01867e+06	4.48497e+06	7.92358e+06	6.24262e+06	1.16485e+07	1.30248e+07	1.96458e+07	1.37447e+07	6.81188e+06	1.64999e+07	1.70981e+07	8.51327e+06	3.4303e+06	3.08672e+06	1.31982e+07	6.65366e+06	6.18056e+06	3.76209e+06	9.15403e+06
Com_2584_neg	2.33963e+07	4.27609e+06	788682	892337	1.00319e+06	5.7903e+06	9.11006e+06	1.2646e+07	2.95638e+06	2.51776e+07	1.14962e+07	712221	1.40298e+07	1.24682e+07	1.29114e+07	1.22279e+07	1.99503e+07	1.05504e+07	8.35894e+06	1.34156e+06	913015	1.33013e+07	3.0618e+06	871119
Com_2622_neg	2.76149e+07	4.03753e+07	4.57334e+07	2.66947e+07	1.44038e+07	1.42039e+07	2.25045e+07	1.53764e+07	2.3969e+07	2.46122e+07	2.56264e+07	3.46759e+07	4.8419e+07	3.71163e+07	4.0091e+07	4.50408e+07	4.12016e+07	1.86447e+07	1.93477e+07	4.19937e+07	1.88335e+07	2.34214e+07	2.78299e+07	2.80803e+07
Com_2646_neg	1.17594e+08	1.55653e+08	1.33892e+08	1.43445e+08	1.36684e+08	1.71334e+08	1.01403e+08	1.2931e+08	1.01354e+08	1.13635e+08	1.02376e+08	9.00847e+07	8.87094e+07	9.62162e+07	9.87171e+07	9.16223e+07	8.66113e+07	1.06555e+08	1.06855e+08	1.1714e+08	9.31445e+07	1.27757e+08	1.24072e+08	1.38585e+08
Com_2660_neg	3.64138e+07	4.18741e+07	4.71296e+07	3.63184e+07	2.34986e+07	9.34552e+06	2.69482e+07	2.3384e+07	3.01341e+07	3.39886e+07	3.30288e+07	3.34604e+07	3.37835e+07	2.73421e+07	4.97449e+07	5.01266e+07	3.45778e+07	1.66563e+07	3.22654e+07	5.46357e+07	3.9741e+07	2.40318e+07	3.1499e+07	4.13694e+07
Com_2748_neg	3.85274e+06	1.13951e+07	1.09434e+07	2.4054e+07	1.72177e+07	2.37171e+07	1.49912e+07	1.36133e+07	2.36997e+07	8.62413e+06	9.25028e+06	1.15537e+07	1.35036e+07	9.90064e+06	9.59817e+06	1.23114e+07	1.27097e+07	1.76874e+07	1.63158e+07	1.4322e+07	1.87186e+07	7.77643e+06	2.03981e+07	1.48799e+07
Com_2761_neg	8.04946e+06	1.45775e+07	1.11745e+07	9.63942e+06	4.5996e+06	7.60315e+06	1.96732e+07	1.15303e+07	1.66836e+07	9.15639e+06	8.29479e+06	1.05284e+07	1.33014e+07	1.22759e+07	2.59311e+07	1.99195e+07	1.32539e+07	8.09788e+06	1.12181e+07	1.99177e+07	1.31724e+07	1.32498e+07	1.46561e+07	1.1338e+07
Com_2781_neg	1.0771e+07	1.78809e+07	2.36976e+07	2.04356e+07	2.52388e+07	1.00839e+07	7.10534e+06	6.90918e+06	1.15819e+07	8.44151e+06	1.31535e+07	2.46493e+07	9.1557e+06	1.27828e+07	8.4607e+06	1.4537e+07	1.06395e+07	1.21332e+07	6.595e+06	1.33091e+07	6.12385e+06	5.6011e+06	6.71717e+06	1.63227e+07
Com_2837_neg	3.2443e+07	2.33113e+07	3.08726e+07	4.27899e+07	5.53658e+07	3.74066e+07	3.41094e+07	4.24368e+07	3.56535e+07	3.31423e+07	2.55457e+07	3.35605e+07	3.3635e+07	3.40576e+07	2.88841e+07	2.8835e+07	3.12576e+07	4.16603e+07	4.14936e+07	4.22149e+07	4.05546e+07	3.05947e+07	4.19308e+07	3.20951e+07
Com_2839_neg	7.33472e+06	9.19708e+06	1.13292e+07	1.58129e+07	1.35456e+07	1.31256e+07	6.53832e+06	8.5966e+06	1.08475e+07	5.77737e+06	7.74427e+06	1.41581e+07	1.02229e+07	1.28531e+07	9.04113e+06	1.4052e+07	8.43352e+06	1.14111e+07	1.55681e+07	1.81425e+07	1.31032e+07	1.49922e+07	1.99341e+07	2.58134e+07
Com_2899_neg	3.71294e+07	5.01779e+07	4.22679e+07	2.75297e+07	1.49633e+07	1.70658e+07	2.43795e+07	4.66432e+07	3.21693e+07	3.70614e+07	3.55632e+07	4.68878e+07	3.90418e+07	3.38669e+07	3.30409e+07	4.07893e+07	3.14562e+07	1.28942e+07	2.03489e+07	3.53068e+07	2.79245e+07	2.67657e+07	2.44738e+07	2.63857e+07
Com_2945_neg	1.56202e+06	8.8096e+06	2.26563e+06	1.96208e+06	1.53951e+06	6.16675e+06	1.17013e+06	5.0024e+06	3.73915e+06	1.16001e+06	1.74753e+06	5.74714e+06	6.0807e+06	3.11167e+06	9.50895e+06	1.01455e+07	2.29151e+06	1.32226e+07	1.58352e+06	3.03104e+06	1.8369e+06	1.62419e+06	2.68694e+06	5.28094e+06
Com_2994_neg	2.51569e+07	2.00093e+07	1.55526e+07	1.45327e+07	5.12548e+06	7.11572e+06	1.66628e+07	1.60009e+07	6.80301e+06	2.13671e+07	9.51414e+06	5.88572e+06	1.60084e+07	9.05117e+06	1.75809e+07	1.46874e+07	1.50482e+07	6.14825e+06	2.37534e+07	1.3503e+07	1.3701e+07	1.33518e+07	1.66213e+07	1.15129e+07
Com_3006_neg	1.67272e+06	1.52463e+06	5.0112e+06	1.03092e+06	1.26235e+06	1.40953e+06	1.97191e+06	1.75755e+06	1.29303e+06	558531	1.36427e+06	1.09703e+06	1.42659e+06	1.52247e+06	1.06492e+06	1.33131e+06	1.93655e+06	1.39604e+06	3.86131e+06	1.36758e+06	1.43777e+06	1.90301e+06	1.58507e+06	788154
Com_3047_neg	6.331e+06	2.77094e+06	1.63267e+06	6.13925e+06	6.18269e+06	1.55824e+07	1.29752e+07	1.67962e+07	1.22467e+07	8.67124e+06	3.54146e+06	3.09454e+06	6.77679e+06	3.1632e+06	1.07158e+07	9.20915e+06	8.11552e+06	1.53503e+07	2.50361e+06	5.83102e+06	8.38819e+06	7.14585e+06	1.00822e+07	5.62301e+06
Com_3100_neg	7.25117e+07	7.08189e+07	8.60837e+07	1.1407e+08	1.20714e+08	8.52892e+07	7.38066e+07	7.74445e+07	8.20064e+07	6.09113e+07	7.45031e+07	7.39419e+07	7.69755e+07	6.56401e+07	5.1481e+07	7.76222e+07	7.16358e+07	7.51049e+07	8.25082e+07	7.97174e+07	9.11397e+07	7.07274e+07	8.58606e+07	8.32793e+07
Com_3131_neg	4.86909e+06	1.18406e+07	7.51677e+06	1.62111e+07	1.25862e+07	1.06308e+07	3.01047e+06	6.12387e+06	9.18402e+06	2.95893e+06	2.47179e+06	7.89312e+06	5.34408e+06	8.4364e+06	6.90598e+06	6.22281e+06	3.76391e+06	5.96074e+06	1.24383e+07	1.54336e+07	1.37509e+07	1.03322e+07	1.58273e+07	2.41533e+07
Com_3136_neg	2.37741e+07	2.88972e+07	3.44082e+07	1.68155e+07	8.57071e+06	9.75213e+06	1.18851e+07	1.79122e+07	1.34653e+07	2.16422e+07	2.40373e+07	3.1601e+07	2.42478e+07	2.13323e+07	2.56497e+07	3.3739e+07	1.90277e+07	7.96289e+06	1.12469e+07	2.19687e+07	1.57476e+07	1.63291e+07	1.40111e+07	1.83023e+07
Com_3151_neg	5.45834e+06	9.65327e+06	8.09997e+06	4.97915e+06	2.6213e+06	4.60453e+06	8.97326e+06	8.11208e+06	8.94487e+06	7.22666e+06	5.62252e+06	8.21884e+06	8.51763e+06	6.73305e+06	1.90872e+07	1.41417e+07	8.17914e+06	1.62264e+06	8.34683e+06	1.3209e+07	1.11975e+07	9.26793e+06	1.28542e+07	7.55797e+06
Com_3155_neg	1.52572e+07	2.0396e+07	2.15718e+07	2.54623e+07	2.30397e+07	1.85244e+07	1.23778e+07	1.68176e+07	1.44701e+07	1.29204e+07	1.52232e+07	2.24733e+07	1.75024e+07	1.58338e+07	1.37115e+07	2.25752e+07	1.73112e+07	1.7119e+07	2.83172e+07	2.98057e+07	2.56792e+07	3.30809e+07	3.24927e+07	4.33624e+07
Com_3202_neg	2.24643e+06	3.82652e+06	5.66351e+06	2.27914e+06	651022	1.18234e+06	1.95711e+06	1.13714e+06	1.49424e+06	2.44315e+06	2.33008e+06	1.758e+06	2.06323e+06	2.38136e+06	3.99986e+06	4.94612e+06	2.22295e+06	645119	3.72791e+06	2.92037e+06	2.7528e+06	1.7805e+06	4.53684e+06	3.23606e+06
Com_3213_neg	4.04994e+07	8.6231e+07	5.86991e+07	5.72672e+07	4.80956e+07	5.07317e+07	5.39007e+07	6.04754e+07	3.6595e+07	5.5152e+07	7.16913e+07	5.40596e+07	3.47045e+07	4.21843e+07	4.69679e+07	4.54344e+07	4.33756e+07	3.6544e+07	4.16501e+07	7.75375e+07	5.80829e+07	5.32047e+07	3.14176e+07	6.64376e+07
Com_3235_neg	2.73309e+07	4.86651e+07	4.7607e+07	3.23722e+07	1.3077e+07	1.41722e+07	2.95785e+07	2.09738e+07	2.23713e+07	3.6521e+07	3.60109e+07	2.70995e+07	3.24161e+07	5.63265e+07	3.8448e+07	4.19018e+07	5.0678e+07	2.12248e+07	2.26584e+07	3.5571e+07	4.27626e+07	2.30373e+07	3.3907e+07	1.98345e+07
Com_3366_neg	6.22569e+07	4.2571e+07	7.96802e+07	1.84054e+07	9.02139e+06	8.64141e+06	1.71949e+07	3.16328e+07	1.88158e+07	3.22988e+07	4.00244e+07	5.70191e+07	3.57183e+07	3.36398e+07	5.56391e+07	6.22597e+07	3.78365e+07	1.20941e+07	1.30041e+08	4.61385e+07	2.70177e+07	3.53212e+07	2.84988e+07	3.64149e+07
Com_3388_neg	1.4006e+06	1.75977e+06	2.00937e+06	2.34885e+06	2.16446e+06	1.6865e+06	651395	1.77188e+06	1.83075e+06	1.48901e+06	1.40845e+06	2.08253e+06	1.29673e+06	1.76538e+06	1.76731e+06	1.97423e+06	1.59398e+06	2.01813e+06	2.65106e+06	2.95241e+06	2.08723e+06	1.64236e+06	1.99565e+06	1.19059e+06
Com_3400_neg	5.97127e+06	7.05007e+06	8.99571e+06	9.9224e+06	1.2329e+07	9.65492e+06	9.73496e+06	8.66247e+06	1.92581e+07	7.10949e+06	8.69558e+06	8.79625e+06	9.08184e+06	1.07136e+07	1.20853e+07	9.67153e+06	7.05379e+06	1.05548e+07	5.71447e+06	1.13939e+07	9.64293e+06	9.91843e+06	1.24259e+07	1.09846e+07
Com_3436_neg	1.1925e+07	3.5251e+06	4.74158e+06	8.79222e+06	8.3113e+06	8.07646e+06	6.56884e+06	8.26821e+06	4.14359e+06	6.95538e+06	7.12471e+06	5.31824e+06	7.88074e+06	6.80704e+06	5.7063e+06	9.81463e+06	8.10153e+06	7.83281e+06	7.58455e+06	7.65609e+06	8.52076e+06	8.16835e+06	6.90625e+06	4.78251e+06
Com_3537_neg	5.3837e+07	6.00685e+07	3.23022e+07	5.4084e+07	2.23095e+07	2.98328e+07	1.00537e+07	4.48913e+07	4.77975e+07	4.81482e+07	3.36677e+07	2.61928e+07	3.25762e+07	2.97396e+07	2.66393e+07	3.09953e+07	5.2314e+07	2.46759e+07	7.13553e+07	4.95707e+07	7.26624e+07	5.18809e+07	7.04065e+07	5.4877e+07
Com_3538_neg	3.37235e+06	2.10289e+07	1.94635e+07	3.31726e+06	605188	243584	394440	384694	428490	4.26933e+06	7.79727e+06	1.64682e+07	9.6111e+06	8.45235e+06	8.04687e+06	1.0686e+07	7.58189e+06	560478	371830	4.05513e+06	469263	369369	350448	2.9783e+06
Com_3544_neg	4.32887e+06	4.70378e+06	5.63661e+06	5.58968e+06	697291	2.02173e+06	2.82063e+06	4.55751e+06	2.25657e+06	7.51852e+06	8.07982e+06	5.17525e+06	5.37727e+06	4.8085e+06	4.20704e+06	4.00816e+06	5.10857e+06	1.95954e+06	1.61861e+06	3.21788e+06	3.7414e+06	6.74045e+07	1.72498e+06	3.37823e+06
Com_3559_neg	3.52391e+06	2.76994e+06	1.46557e+06	8.20295e+06	6.1526e+06	7.94571e+06	6.50606e+06	1.91964e+06	1.11784e+07	4.96492e+06	2.17989e+06	1.08753e+06	6.84414e+06	1.60466e+06	2.37324e+06	2.8169e+06	2.5888e+06	3.818e+06	3.10139e+06	4.11067e+06	8.49162e+06	1.35684e+06	2.53984e+06	2.97609e+06
Com_3581_neg	8.28791e+06	8.92758e+06	2.08463e+07	1.44418e+07	1.79812e+07	8.17103e+06	5.35648e+06	6.04339e+06	7.0593e+06	5.13725e+06	7.51387e+06	1.37178e+07	8.28548e+06	1.19077e+07	8.6568e+06	9.43808e+06	8.37924e+06	8.07954e+06	8.31441e+06	9.17154e+06	6.68567e+06	5.08124e+06	9.51979e+06	1.05504e+07
Com_3604_neg	8.68066e+06	1.48329e+07	1.10132e+07	1.30574e+07	1.24752e+07	8.32153e+06	6.3996e+06	8.49096e+06	6.06625e+06	9.05191e+06	1.17029e+07	1.53399e+07	1.02309e+07	1.03254e+07	4.00205e+06	1.16971e+07	1.03269e+07	7.2499e+06	1.00181e+07	9.95732e+06	8.86078e+06	5.91016e+06	5.37915e+06	8.2038e+06
Com_3611_neg	3.08729e+07	3.16928e+07	3.48604e+07	3.06021e+07	1.46782e+07	1.70032e+07	4.52846e+07	4.14454e+07	2.55744e+07	1.93433e+07	4.52096e+07	3.25099e+07	2.13869e+07	2.11781e+07	2.74397e+07	4.31477e+07	2.13862e+07	1.94387e+07	2.26133e+07	5.22791e+07	4.72619e+07	3.54626e+07	2.69669e+07	3.18286e+07
Com_3639_neg	4.47678e+06	6.97886e+06	374654	1.03469e+06	1.2053e+06	3.54428e+06	6.81487e+06	7.25082e+06	2.80679e+06	4.73011e+06	1.80511e+06	1.17631e+06	3.95686e+06	4.10281e+06	6.73682e+06	4.1888e+06	5.27193e+06	6.15284e+06	6.49488e+06	2.94791e+06	2.91481e+06	8.89392e+06	6.93355e+06	1.9072e+06
Com_3673_neg	1.78116e+07	1.47332e+07	2.06997e+07	4.12278e+07	4.4552e+07	1.4453e+07	9.14004e+06	9.74301e+06	1.28134e+07	8.10551e+06	9.92384e+06	1.33931e+07	1.02784e+07	1.94513e+07	1.02416e+07	1.2683e+07	1.24673e+07	1.14e+07	1.24775e+07	1.33761e+07	1.30802e+07	1.03603e+07	2.5549e+07	2.11197e+07
Com_3744_neg	7.86103e+06	1.34057e+07	1.41185e+07	3.73529e+07	3.78781e+07	2.64918e+07	2.13116e+07	2.89183e+07	2.71438e+07	1.95716e+07	1.44695e+07	2.14584e+07	2.57357e+07	1.31393e+07	8.22529e+06	1.67553e+07	2.2307e+07	1.74866e+07	2.50033e+07	1.72763e+07	2.9817e+07	2.46179e+07	1.99234e+07	1.62989e+07
Com_3761_neg	7.75535e+06	1.27591e+07	1.04149e+07	1.96099e+07	1.30953e+07	1.2463e+07	7.6062e+06	1.01151e+07	1.27898e+07	8.01751e+06	1.024e+07	1.32757e+07	1.06204e+07	7.75371e+06	1.10353e+07	1.05402e+07	7.69559e+06	1.15494e+07	9.85373e+06	1.23594e+07	1.25828e+07	8.64005e+06	1.19631e+07	1.38091e+07
Com_3790_neg	1.67308e+07	3.92611e+07	3.21193e+07	3.53809e+07	2.02615e+07	2.50174e+07	2.05021e+07	2.16768e+07	1.88041e+07	1.71843e+07	2.35838e+07	2.53998e+07	2.51979e+07	2.4444e+07	2.05614e+07	2.21361e+07	1.72934e+07	2.60642e+07	2.40273e+07	2.83086e+07	1.37685e+07	2.01374e+07	1.81522e+07	3.68573e+07
Com_3816_neg	8.26766e+06	9.6928e+06	7.23215e+06	3.14529e+07	4.75114e+06	5.35616e+06	5.59912e+06	1.31918e+07	2.45775e+07	1.18411e+07	8.53955e+06	2.13076e+07	6.07554e+06	3.29066e+06	1.09946e+07	1.14266e+07	1.17795e+07	5.2069e+06	7.1937e+06	9.12744e+06	9.47295e+06	1.50813e+07	1.70373e+07	1.1299e+07
Com_3870_neg	2.02042e+06	1.1073e+06	7.462e+06	5.19196e+06	6.98386e+06	2.70135e+06	1.20285e+06	1.72959e+06	4.11157e+06	2.57205e+06	2.83321e+06	2.31484e+06	1.27006e+06	866227	1.47733e+06	1.576e+06	1.33008e+06	1.07011e+06	1.6752e+06	2.16617e+06	1.85036e+06	2.4135e+06	1.68625e+06	4.51653e+06
Com_3942_neg	4.42473e+06	6.12299e+06	5.41823e+06	4.54617e+06	2.92858e+06	3.17252e+06	4.75204e+06	3.28139e+06	2.83875e+06	6.28907e+06	4.10413e+06	4.28034e+06	5.70657e+06	5.97769e+06	5.35279e+06	4.84177e+06	5.87609e+06	4.16217e+06	7.422e+06	7.15374e+06	4.54868e+06	6.42773e+06	5.72089e+06	5.09038e+06
Com_4105_neg	2.86579e+06	2.99047e+06	2.53962e+06	6.64907e+06	4.09004e+06	5.43138e+06	2.54609e+06	2.96303e+06	2.6195e+06	1.67424e+06	2.52412e+06	4.64854e+06	1.84238e+06	4.17963e+06	2.65306e+06	4.1115e+06	4.01044e+06	4.54629e+06	4.00345e+06	3.58016e+06	2.4886e+06	2.01254e+06	2.39027e+06	1.04863e+06
Com_4143_neg	502042	1.62791e+06	935037	2.06088e+06	1.46619e+06	1.09422e+06	740076	967380	693338	979773	1.23199e+06	905885	1.28467e+06	616327	356429	760417	696275	627182	1.22723e+06	1.24009e+06	1.74282e+06	1.03757e+06	1.3442e+06	789224
Com_4185_neg	3.92745e+06	4.98809e+06	888145	1.10358e+07	8.05984e+06	8.82534e+06	3.57459e+06	6.96311e+06	7.77732e+06	5.72628e+06	4.83846e+06	1.70434e+06	8.19432e+06	7.56601e+06	5.87445e+06	5.55314e+06	7.31054e+06	1.32781e+07	8.24288e+06	6.22119e+06	1.0243e+07	4.48408e+06	5.78491e+06	5.17019e+06
Com_4242_neg	1.17819e+06	3.97398e+06	6.82999e+06	1.15458e+07	6.06656e+06	6.94403e+06	2.01313e+06	5.58381e+06	9.13537e+06	2.2574e+06	2.96866e+06	1.05195e+07	4.47155e+06	5.99385e+06	6.9004e+06	8.1622e+06	1.38699e+06	5.91878e+06	3.03041e+06	8.41514e+06	6.22886e+06	2.63079e+06	5.87564e+06	1.12853e+07
Com_4258_neg	7.56953e+06	7.86701e+06	8.26178e+06	2.29084e+07	1.863e+07	1.65454e+07	1.25974e+07	1.17227e+07	2.08954e+07	6.527e+06	8.17575e+06	9.56252e+06	1.31598e+07	8.17756e+06	6.35831e+06	1.04071e+07	1.0983e+06	9.78502e+06	1.14546e+07	1.10749e+07	1.49214e+07	5.43659e+06	9.97811e+06	7.40413e+06
Com_4266_neg	1.15518e+07	1.13598e+07	1.44275e+06	1.54856e+06	2.42548e+06	6.77967e+06	8.88377e+06	5.30278e+06	6.21136e+06	1.92913e+07	1.75304e+07	3.5009e+06	1.72549e+07	1.6469e+07	1.44369e+07	1.50291e+07	1.7821e+07	1.34748e+07	8.9735e+06	5.23428e+06	2.09642e+06	6.45755e+06	6.23535e+06	1.25185e+06
Com_4389_neg	1.35267e+06	7.69977e+06	5.06257e+06	1.13973e+07	9.59947e+06	7.40848e+06	7.02224e+06	3.91834e+06	6.98072e+06	2.72076e+06	2.62376e+06	7.65773e+06	5.12704e+06	4.87874e+06	2.26714e+06	6.48055e+06	3.44878e+06	6.97476e+06	8.59935e+06	1.5485e+07	6.38765e+06	7.41194e+06	8.31745e+06	1.14289e+07
Com_4449_neg	6.90657e+06	1.5234e+07	2.12439e+07	1.29138e+07	5.29582e+06	6.89357e+06	1.03111e+07	8.20202e+06	1.69959e+07	5.83238e+06	5.41544e+06	6.67967e+06	8.14055e+06	9.21896e+06	9.62611e+06	1.333e+07	1.22636e+07	5.08101e+06	1.39667e+07	1.62421e+07	1.23055e+07	1.16009e+07	1.3579e+07	1.66254e+07
Com_4454_neg	1.29877e+07	1.39621e+07	1.64011e+07	2.8467e+07	3.08417e+07	1.34337e+07	2.08808e+07	2.41303e+07	1.99131e+07	2.12429e+07	1.97718e+07	1.93663e+07	1.31767e+07	1.291e+07	1.33205e+07	1.77756e+07	9.79575e+06	1.32499e+07	1.96273e+07	2.25426e+07	1.92965e+07	1.73748e+07	4.95089e+07	1.70455e+07
Com_4480_neg	2.50473e+07	2.68007e+07	2.31694e+07	3.43435e+07	3.68669e+07	8.43473e+06	1.72844e+07	2.36933e+07	2.58498e+07	1.98749e+07	1.9462e+07	2.65235e+07	2.31185e+07	1.67896e+07	1.50128e+07	2.82546e+07	2.06924e+07	2.40174e+07	2.26443e+07	2.56508e+07	3.19284e+07	2.78802e+07	2.71903e+07	4.10032e+07
Com_4490_neg	318132	21656.7	694262	20016.7	1.69608e+06	536284	316440	257372	277116	3.33911e+06	50814.8	1.05196e+06	590977	343846	419724	240502	307593	180352	249291	377030	505989	58299.2	81197.7	203747
Com_4507_neg	6.1287e+06	1.38498e+07	1.05705e+07	3.40986e+06	247538	380420	5.25616e+06	5.69417e+06	5.29558e+06	495424	9.67798e+06	7.56093e+06	565537	3.67407e+06	6.06111e+06	7.92376e+06	4.17242e+06	725962	1.46141e+06	7.7567e+06	4.54767e+06	1.32023e+06	3.9559e+06	3.83931e+06
Com_4539_neg	2.49e+06	1.11867e+06	6.60148e+06	3.35282e+06	6.37784e+06	2.04197e+06	2.53464e+06	1.97993e+06	6.91803e+06	3.53668e+06	3.25373e+06	5.96858e+06	4.41315e+06	2.06502e+06	1.37394e+07	5.60855e+06	3.63708e+06	2.74113e+06	5.49938e+06	3.29175e+06	2.4041e+06	5.36695e+06	1.92521e+06	4.83498e+06
Com_4578_neg	7.61846e+06	8.70933e+06	1.21711e+07	1.40463e+07	1.43589e+07	7.81584e+06	6.50642e+06	6.15557e+06	1.06179e+07	7.25534e+06	1.11114e+07	1.20181e+07	8.04822e+06	8.70397e+06	1.00335e+07	7.73966e+06	7.96075e+06	1.09526e+07	7.15742e+06	1.21959e+07	1.05774e+07	7.19888e+06	1.30424e+07	1.45693e+07
Com_4640_neg	6.89665e+06	7.65206e+06	7.97967e+06	8.64495e+06	8.6255e+06	7.69284e+06	4.21749e+06	5.12827e+06	5.56818e+06	5.38633e+06	5.99119e+06	6.33899e+06	6.37056e+06	8.12908e+06	9.10217e+06	8.02003e+06	5.71663e+06	7.55293e+06	6.56621e+06	7.8744e+06	5.59044e+06	5.14204e+06	6.78298e+06	8.82618e+06
Com_4669_neg	2.97371e+07	2.04433e+07	2.99875e+06	2.86384e+06	5.91396e+06	2.04941e+07	1.79565e+07	3.24388e+07	1.8813e+07	2.37004e+07	2.10662e+07	8.17617e+06	1.75846e+07	1.65514e+07	1.30938e+07	2.15226e+07	1.77193e+07	1.47508e+07	9.51904e+06	1.01982e+07	4.31432e+06	1.39186e+07	1.46192e+07	2.48869e+06
Com_4812_neg	2.00106e+06	4.92618e+06	2.31169e+06	6.97088e+06	3.85379e+06	4.89645e+06	3.29432e+06	2.2414e+06	5.4817e+06	1.76449e+06	2.34054e+06	3.95861e+06	2.18748e+06	2.0898e+06	1.88532e+06	2.23482e+06	1.75207e+06	2.30568e+06	2.03475e+06	1.0818e+07	3.88496e+06	1.98072e+06	5.3445e+06	7.39141e+06
Com_4919_neg	2.15914e+06	2.95626e+06	3.46421e+06	1.85151e+07	7.72439e+06	8.10638e+06	5.05392e+06	2.02153e+06	5.51289e+06	1.73557e+06	2.36013e+06	8.78822e+06	4.41743e+06	2.13554e+06	1.76968e+06	2.68168e+06	2.05477e+06	3.73401e+06	3.04041e+06	1.11913e+07	3.68549e+06	2.26226e+06	2.72533e+06	8.93151e+06
Com_4969_neg	5.54121e+06	4.17066e+06	2.0427e+07	5.35684e+06	6.49321e+06	2.75663e+06	1.78674e+06	2.5248e+06	1.92561e+06	4.30234e+06	8.76829e+06	1.0584e+07	8.68677e+06	5.65156e+06	8.05488e+06	7.30428e+06	5.57873e+06	7.18356e+06	1.885e+06	3.05019e+06	886597	633171	1.039e+06	1.40533e+06
Com_4987_neg	4.80716e+06	8.26855e+06	1.33212e+07	2.13271e+06	1.73409e+06	783277	539419	1.04143e+06	597014	1.18208e+06	3.48329e+06	8.06301e+06	4.2913e+06	4.44328e+06	4.18586e+06	4.76967e+06	3.61286e+06	2.0127e+06	1.08339e+06	3.18394e+06	791206	659327	604417	2.81963e+06
Com_4990_neg	8.52774e+06	5.78762e+06	1.38666e+07	1.38867e+07	2.52478e+07	6.48327e+06	3.94793e+06	7.5463e+06	1.0541e+07	8.86505e+06	1.07811e+07	5.84011e+06	1.16941e+07	6.11136e+06	1.19889e+07	7.39638e+06	6.62413e+06	1.12788e+07	6.79941e+06	9.53698e+06	6.78666e+06	5.31914e+06	9.7989e+06	9.43974e+06
Com_5035_neg	1.59128e+06	2.55863e+06	2.54387e+06	7.51525e+06	2.64849e+06	4.86283e+06	2.6754e+06	4.21557e+06	5.21891e+06	1.54228e+06	3.19876e+06	1.93209e+06	2.87012e+06	3.40889e+06	2.45866e+06	1.93468e+06	2.31852e+06	2.97094e+06	1.30154e+06	4.13787e+06	3.73067e+06	2.62534e+06	2.62541e+06	2.41891e+06
Com_5086_neg	1.63727e+06	2.27095e+06	3.13845e+06	1.1229e+07	2.18868e+07	4.67578e+06	2.046e+06	1.64468e+06	3.13025e+06	1.8801e+06	4.13819e+06	3.12792e+06	4.15728e+06	1.7869e+06	1.54226e+06	1.962e+06	1.80585e+06	2.11315e+06	1.70592e+06	5.01117e+06	2.27592e+06	1.97412e+06	1.47216e+06	8.4095e+06
Com_5125_neg	2.11473e+06	3.01438e+06	4.94101e+06	3.30617e+06	3.04958e+06	2.77485e+06	2.99047e+06	2.20729e+06	6.2512e+06	2.0083e+06	2.15943e+06	3.35159e+06	2.06095e+06	3.19793e+06	4.32336e+06	2.28139e+06	1.02152e+07	3.66434e+06	2.63613e+06	2.72153e+06	2.38938e+06	7.53187e+06	3.75072e+06	5.65588e+06
Com_5132_neg	6.441e+06	1.03255e+07	8.38851e+06	1.48453e+07	1.92956e+06	4.28117e+06	4.58106e+06	1.43155e+07	9.04373e+06	8.44626e+06	1.25432e+07	1.41354e+07	9.65427e+06	5.34831e+06	8.96142e+06	6.29817e+06	1.17696e+07	2.95649e+06	6.01147e+06	8.44202e+06	8.66819e+06	5.36077e+06	1.16871e+07	6.89677e+06
Com_5144_neg	1.33952e+06	3.82517e+06	2.62305e+06	1.91719e+06	3.53922e+06	1.56252e+06	1.15256e+06	1.20558e+06	5.22468e+06	1.26722e+06	1.59543e+06	4.76244e+06	1.36492e+06	1.18245e+06	2.24322e+06	2.57453e+06	1.61549e+06	1.16019e+06	1.90965e+06	3.33718e+06	2.60413e+06	1.31723e+06	2.10642e+06	4.49371e+06
Com_5172_neg	6.61309e+06	8.32341e+06	6.36205e+06	1.33364e+07	1.23278e+07	6.59735e+06	7.33968e+06	5.71019e+06	7.05162e+06	4.29954e+06	4.49523e+06	6.6066e+06	4.94508e+06	5.15602e+06	6.51676e+06	9.11891e+06	6.37662e+06	8.03005e+06	9.99949e+06	1.43989e+07	1.1798e+07	7.29351e+06	1.23935e+07	1.33313e+07
Com_5182_neg	4.58109e+06	9.75827e+06	1.21179e+07	1.36538e+07	1.07639e+07	1.30067e+07	1.18913e+07	9.83542e+06	1.07141e+07	6.94442e+06	1.09027e+07	8.45403e+06	1.18372e+07	1.13118e+07	7.5708e+06	7.28371e+06	1.04525e+07	1.26127e+07	1.21153e+07	1.31718e+07	1.32566e+07	1.04782e+07	1.41614e+07	1.4602e+07
Com_5234_neg	1.02217e+06	1.64076e+06	1.61535e+06	1.48258e+06	1.07656e+06	1.05297e+06	861590	1.12387e+06	2.43462e+06	977363	1.25403e+06	1.45967e+06	1.51995e+06	1.00876e+06	995854	1.09816e+06	867842	2.41994e+06	1.11391e+06	2.19642e+06	629979	1.0301e+06	2.61071e+06	2.83467e+06
Com_5283_neg	2.5866e+06	3.12621e+06	1.05282e+06	5.25052e+06	5.74771e+06	2.64474e+06	1.35211e+06	1.81659e+06	8.87412e+06	1.56317e+06	805914	1.54765e+06	1.49759e+06	2.20431e+06	1.05992e+06	2.51013e+06	1.39472e+06	3.86879e+06	5.699e+06	4.60074e+06	3.11456e+06	1.97319e+06	2.72901e+06	2.5944e+06
Com_5293_neg	7.05083e+06	1.98159e+07	3.56041e+07	1.52796e+07	8.09281e+06	1.11696e+07	1.50967e+07	1.31686e+07	1.8168e+07	1.82883e+07	2.38449e+07	2.70164e+07	2.69646e+07	1.7958e+07	3.61663e+07	2.93695e+07	1.31272e+07	1.72393e+07	1.17736e+07	1.77739e+07	1.80722e+07	8.71265e+06	1.38208e+07	1.80924e+07
Com_5310_neg	820848	1.82699e+06	987056	1.12258e+06	2.66727e+06	1.02689e+06	959944	1.0288e+06	1.21092e+06	814320	833941	810813	863316	2.14275e+06	774734	964432	1.71242e+06	878218	926585	965330	875710	1.10243e+06	8.6678e+06	1.52633e+06
Com_5496_neg	2.66951e+07	3.2503e+07	3.94027e+07	2.61112e+07	1.37801e+07	3.10957e+07	2.66019e+07	3.816e+07	6.56422e+07	4.75381e+07	5.76641e+07	3.80753e+07	2.04516e+07	1.18535e+07	2.61064e+07	3.09459e+07	3.15218e+07	1.64022e+07	4.53985e+07	4.45605e+07	2.00557e+07	5.53373e+07	5.01529e+07	2.68587e+07
Com_5577_neg	1.28073e+07	7.02309e+06	1.68571e+07	1.21718e+07	1.59816e+07	8.3665e+06	6.79041e+06	1.1547e+07	5.5929e+06	1.26919e+07	8.95474e+06	8.63301e+06	9.96839e+06	2.00603e+06	1.03518e+07	7.87753e+06	7.57268e+06	1.14043e+07	8.24333e+06	6.9437e+06	8.05484e+06	7.75946e+06	1.56914e+07	7.61325e+06
Com_5717_neg	1.79943e+06	1.64963e+06	8.02938e+06	3.87679e+06	2.62559e+06	1.038e+06	1.69699e+06	759382	708667	2.2431e+06	4.25078e+06	5.2588e+06	4.17724e+06	5.04393e+06	3.9896e+06	5.57756e+06	3.13924e+06	6.40481e+06	1.42541e+06	2.59758e+06	862767	603668	381227	3.0119e+06
Com_5749_neg	1.59466e+07	1.90796e+07	2.86043e+07	2.54088e+07	2.61538e+07	1.86635e+07	1.64937e+07	1.74005e+07	1.90872e+07	1.40006e+07	2.77193e+07	2.92104e+07	1.88906e+07	1.46794e+07	1.3614e+07	2.86159e+07	1.89439e+07	1.74829e+07	2.07609e+07	2.22709e+07	2.38644e+07	2.15135e+07	2.40681e+07	2.79944e+07
Com_5825_neg	713116	1.03641e+06	740773	592553	356704	485471	1.91972e+06	1.23828e+06	1.48336e+06	810402	575299	651075	984013	735543	3.15383e+06	1.87591e+06	1.0999e+06	806706	1.0293e+06	1.27856e+07	1.48918e+06	949658	1.65799e+06	1.21496e+06
Com_5827_neg	8.80086e+06	4.30661e+06	6.40831e+06	7.42663e+06	9.84045e+06	1.14337e+07	3.29663e+07	1.02678e+07	1.16185e+07	6.24059e+06	1.06489e+07	3.36364e+06	6.00112e+06	3.43036e+06	5.19259e+06	1.89887e+06	5.82895e+06	1.25497e+07	5.21042e+06	4.8608e+06	1.82522e+06	4.33778e+06	3.22089e+06	2.89921e+06
Com_5937_neg	7.89653e+06	1.21249e+07	1.21244e+07	1.48821e+07	1.22686e+07	1.35662e+07	9.70645e+06	9.5346e+06	1.16079e+07	8.16306e+06	1.09699e+07	1.09245e+07	1.03582e+07	7.66605e+06	1.3379e+07	1.20208e+07	8.27264e+06	1.30393e+07	1.10978e+07	1.36378e+07	1.3583e+07	8.66719e+06	1.11568e+07	1.21465e+07
Com_5967_neg	1.15747e+06	2.32616e+06	2.44763e+06	3.36208e+06	4.23455e+06	3.81983e+06	1.5755e+06	2.00448e+06	4.05916e+06	2.43882e+06	1.89942e+06	2.59517e+06	2.93068e+06	3.14463e+06	3.77786e+06	3.5409e+06	1.86846e+06	3.16745e+06	1.65956e+06	2.50619e+06	2.35079e+06	1.60692e+06	1.93158e+06	3.99384e+06
Com_6002_neg	4.89841e+06	9.44746e+06	7.06921e+06	1.8882e+07	1.34534e+07	7.05109e+06	6.62586e+06	5.58129e+06	7.16807e+06	5.60957e+06	6.15193e+06	7.45197e+06	6.88914e+06	7.22586e+06	7.39092e+06	7.82767e+06	6.11781e+06	1.0225e+07	1.29025e+07	1.74559e+07	1.39153e+07	7.69475e+06	1.17571e+07	1.55116e+07
Com_6011_neg	4.73857e+06	6.63684e+06	6.14302e+06	1.13096e+07	9.60092e+06	9.36082e+06	8.0025e+06	7.34202e+06	1.10847e+07	4.82452e+06	3.91229e+06	6.16261e+06	6.28654e+06	7.76096e+06	5.51088e+06	7.8857e+06	7.58833e+06	1.12467e+07	8.84254e+06	8.21352e+06	7.53285e+06	6.5464e+06	1.21997e+07	6.81353e+06
Com_6015_neg	5.36553e+06	3.86767e+06	4.49112e+06	4.3158e+06	4.39495e+06	3.16487e+06	2.56271e+06	3.25847e+06	2.28393e+06	2.77326e+06	5.25064e+06	4.10152e+06	3.94131e+06	3.31829e+06	3.45573e+06	4.41057e+06	3.59768e+06	4.0365e+06	2.80965e+06	5.06858e+06	3.59968e+06	4.15979e+06	3.2877e+06	4.97648e+06
Com_6106_neg	7.989e+06	1.77069e+06	1.74443e+06	2.29247e+06	3.26798e+06	6.38787e+06	8.66923e+06	8.05403e+06	4.17576e+06	1.54022e+07	3.58962e+06	1.70052e+06	9.10938e+06	7.40428e+06	5.38787e+06	5.68282e+06	1.40087e+07	1.10218e+07	1.96407e+07	5.75494e+06	4.62901e+06	1.61105e+07	1.65464e+07	2.05091e+06
Com_6282_neg	8.38993e+06	6.92143e+06	1.29792e+07	1.32731e+07	9.78199e+06	7.96972e+06	7.29899e+06	4.95507e+06	9.10973e+06	6.87261e+06	8.49656e+06	7.65154e+06	7.53947e+06	1.12242e+07	8.57972e+06	1.03859e+07	5.98272e+06	1.23808e+07	1.06466e+07	4.30086e+06	7.50337e+06	8.27931e+06	7.69032e+06	7.79664e+06
Com_6291_neg	8.19739e+06	1.31348e+07	1.14441e+07	1.6406e+07	1.71914e+07	1.15331e+07	5.73661e+06	9.52895e+06	1.09316e+07	7.1795e+06	9.54077e+06	1.09248e+07	1.03805e+07	7.50893e+06	8.28077e+06	1.0322e+07	1.21792e+07	9.14569e+06	9.37313e+06	9.9795e+06	1.36445e+07	8.47972e+06	1.08167e+07	1.78839e+07
Com_6352_neg	3.77348e+06	3.33114e+06	1.91224e+06	3.60752e+06	2.92249e+06	3.83994e+06	7.78132e+06	4.93654e+06	3.54626e+06	3.37479e+06	2.52955e+06	3.07952e+06	2.51614e+06	4.05707e+06	2.7054e+06	1.05663e+06	4.58087e+06	3.06862e+06	4.74276e+06	2.92507e+06	3.18059e+06	3.82859e+06	3.39621e+06	3.22784e+06
Com_6361_neg	2.47427e+07	3.29629e+07	3.10916e+07	3.8744e+07	3.25107e+07	3.43399e+07	2.25333e+07	2.75161e+07	2.95571e+07	2.32471e+07	3.07414e+07	2.97174e+07	2.80219e+07	1.49144e+07	3.0415e+07	2.93803e+07	2.42255e+07	2.798e+07	2.58614e+07	3.21125e+07	3.01367e+07	2.75774e+07	2.79555e+07	3.36853e+07
Com_6383_neg	1.97934e+06	1.77462e+06	2.00889e+06	5.22872e+06	2.47211e+06	4.64406e+06	4.00611e+06	3.18271e+06	6.84464e+06	1.84101e+06	2.16454e+06	1.69666e+06	2.65947e+06	2.0409e+06	1.86174e+06	2.61325e+06	3.42536e+06	5.46237e+06	2.76908e+06	3.58733e+06	4.12102e+06	1.16551e+06	2.65284e+06	2.52922e+06
Com_6405_neg	1.69709e+06	2.09338e+06	1.13682e+06	5.43013e+06	9.22753e+06	5.98952e+06	2.46026e+06	5.94198e+06	9.7115e+06	699415	1.83722e+06	2.66175e+06	1.34685e+06	1.50424e+06	3.90711e+06	1.81657e+06	780488	6.69833e+06	2.45548e+06	3.40498e+06	1.99916e+06	1.88703e+06	4.36925e+06	6.90479e+06
Com_6754_neg	5.48554e+06	7.32701e+06	6.65416e+06	9.47478e+06	9.24458e+06	4.08983e+06	5.28579e+06	3.69362e+06	3.61493e+06	3.72273e+06	5.10477e+06	6.43653e+06	4.47224e+06	4.90385e+06	6.21042e+06	5.93384e+06	5.72414e+06	3.7144e+06	4.58332e+06	1.05308e+07	5.82483e+06	3.52359e+06	4.1194e+06	6.35e+06
Com_6766_neg	805338	3.29575e+06	2.78137e+06	4.47551e+06	3.72586e+06	5.00743e+06	1.27073e+06	3.47693e+06	2.96954e+06	3.33259e+06	2.88826e+06	3.21234e+06	2.90428e+06	3.73233e+06	2.66935e+06	3.41555e+06	3.0359e+06	4.71487e+06	3.22768e+06	2.71653e+06	2.84538e+06	3.13685e+06	3.86877e+06	3.54964e+06
Com_6838_neg	1.20766e+06	3.29312e+06	1.29225e+06	3.43929e+06	1.3265e+06	5.98467e+06	2.63163e+06	2.61272e+06	5.5428e+06	1.18426e+06	1.39238e+06	3.3815e+06	3.19303e+06	1.76842e+06	1.15737e+06	1.24879e+06	1.10567e+06	2.61999e+06	1.55283e+06	3.24756e+06	1.17539e+06	3.29349e+06	1.38095e+06	2.95866e+06
Com_6872_neg	2.70243e+06	2.6267e+06	5.18298e+06	819890	8.07195e+06	4.75051e+06	2.98157e+06	2.91115e+06	4.98146e+06	1.70996e+06	2.61717e+06	3.92217e+06	560121	2.99465e+06	2.35946e+06	3.02341e+06	1.82537e+06	2.62637e+06	2.8944e+06	3.28835e+06	1.28019e+06	2.09029e+06	3.54003e+06	4.09839e+06
Com_6974_neg	6.65153e+06	5.13032e+06	6.0314e+06	4.04924e+06	4.20468e+06	6.70955e+06	5.54255e+06	5.28124e+06	7.46005e+06	6.53506e+06	5.49279e+06	3.48359e+06	5.03536e+06	2.80168e+06	6.03662e+06	5.31738e+06	5.02181e+06	6.57666e+06	6.903e+06	5.23254e+06	7.66379e+06	4.67593e+06	6.83084e+06	6.53138e+06
Com_6980_neg	1.24623e+06	2.60124e+06	2.37765e+06	5.22036e+06	4.34012e+06	3.11782e+06	4.01175e+06	1.31821e+06	4.64935e+06	1.07844e+06	1.32881e+06	3.11199e+06	1.70384e+06	2.3559e+06	1.48765e+06	1.75821e+06	1.75949e+06	2.42062e+06	2.88276e+06	2.03561e+06	2.73101e+06	2.01127e+06	3.27053e+06	3.07052e+06
Com_7014_neg	2.82991e+06	2.68273e+06	6.86256e+06	3.58421e+06	2.25787e+06	1.5963e+06	2.02391e+06	2.23583e+06	2.46844e+06	1.12154e+06	2.58915e+06	6.19467e+06	3.80352e+06	5.48932e+06	1.65335e+06	3.76485e+06	3.06049e+06	5.30395e+06	4.81383e+06	1.86068e+06	1.35864e+06	333512	918206	3.64355e+06
Com_7105_neg	1.19033e+07	1.28286e+07	2.18987e+07	4.09331e+07	5.15963e+07	3.06721e+07	1.66802e+07	1.91429e+07	3.27029e+07	1.67947e+07	1.5521e+07	1.87529e+07	2.01176e+07	1.75468e+07	1.26971e+07	1.63041e+07	2.32967e+07	2.63941e+07	3.44508e+07	2.37412e+07	2.70537e+07	1.59122e+07	3.63257e+07	1.55771e+07
Com_7177_neg	6.45218e+07	2.74477e+07	1.21733e+07	2.5875e+07	2.15505e+07	3.56105e+07	9.66552e+07	6.36768e+07	3.35645e+07	6.94554e+07	3.19567e+07	1.61558e+07	3.91649e+07	6.32983e+07	4.59208e+07	4.65766e+07	8.29319e+07	5.68226e+07	6.31799e+07	3.1527e+07	3.52144e+07	7.93435e+07	4.86654e+07	2.13347e+07
Com_7410_neg	3.69164e+06	8.87645e+06	1.01725e+07	3.63856e+06	439296	939017	5.25616e+06	5.57355e+06	5.20826e+06	607964	7.85542e+06	7.69683e+06	3.03941e+06	3.76148e+06	5.2825e+06	6.1302e+06	4.91398e+06	725962	3.67158e+06	5.45515e+06	4.4148e+06	4.68947e+06	1.98175e+06	2.15086e+06
Com_7424_neg	5.38118e+06	1.39894e+07	7.18813e+06	8.69963e+06	4.82393e+06	7.42418e+06	4.21892e+06	5.4229e+06	6.06662e+06	1.42537e+07	9.50243e+06	1.047e+07	9.45145e+06	4.6384e+06	6.96794e+06	6.49341e+06	6.37728e+06	1.43887e+06	8.57472e+06	3.53777e+06	7.78179e+06	1.50757e+07	1.60455e+06	3.32085e+06
Com_7496_neg	1.11111e+06	729437	4.35973e+06	4.43715e+06	2.43551e+06	1.32641e+06	1.73e+06	555317	1.69129e+06	757672	532643	327303	1.34755e+06	1.08424e+06	396587	1.05061e+06	1.50399e+06	1.21744e+06	1.39447e+06	2.12542e+06	1.47634e+06	1.14364e+06	812925	2.71782e+06
Com_7611_neg	7.00627e+06	5.67729e+06	6.48478e+06	8.43595e+06	9.15384e+06	7.34633e+06	7.21058e+06	6.15239e+06	7.89289e+06	3.36616e+06	5.54532e+06	5.7573e+06	5.38402e+06	6.51368e+06	5.90439e+06	6.44772e+06	5.8279e+06	6.98579e+06	6.75149e+06	6.95279e+06	3.4923e+06	6.61575e+06	1.6118e+06	7.78743e+06
Com_7685_neg	5.93762e+06	3.67673e+06	1.96777e+06	6.06962e+06	2.58886e+06	3.25638e+06	8.41174e+06	1.06914e+07	5.70307e+06	5.42065e+06	1.21241e+07	7.44759e+06	4.11622e+06	6.29789e+06	3.46548e+06	9.88194e+06	6.55581e+06	3.43578e+06	3.15057e+06	9.27835e+06	4.14257e+06	1.07865e+07	6.40436e+06	9.70375e+06
Com_7690_neg	620948	1.21771e+06	3.01401e+06	300991	175903	208734	294685	319414	321866	1.15014e+06	1.11163e+06	3.31408e+06	544379	921565	2.20849e+06	3.92763e+06	775599	188845	288469	548888	330709	299836	251492	286999
Com_7745_neg	6.08534e+06	9.36815e+06	1.07375e+07	1.58934e+07	1.49397e+07	6.97797e+06	7.56053e+06	5.94842e+06	9.75042e+06	5.22087e+06	5.77772e+06	8.412e+06	7.35616e+06	8.81885e+06	5.76374e+06	7.30223e+06	7.5754e+06	8.77194e+06	9.67689e+06	1.25268e+07	8.14092e+06	6.06626e+06	9.87392e+06	9.43477e+06
Com_7797_neg	1.20174e+06	1.95233e+06	3.16305e+06	9.08241e+06	6.17566e+06	1.57844e+06	1.13352e+06	1.06229e+06	1.00924e+06	850863	2.74373e+06	4.2886e+06	2.77522e+06	2.01677e+06	1.07607e+06	3.30483e+06	1.70856e+06	906805	8.31186e+06	4.1377e+06	328635	3.71334e+06	7.3852e+06	6.89799e+06
Com_7859_neg	5.47862e+06	7.05028e+06	1.81529e+07	8.29694e+06	2.16371e+07	4.99594e+06	1.43633e+06	2.26197e+06	6.07702e+06	4.47947e+06	9.40049e+06	8.72832e+06	5.0741e+06	8.54695e+06	4.74938e+06	4.42632e+06	4.94501e+06	5.27416e+06	1.61968e+06	2.97834e+06	3.24405e+06	3.17164e+06	3.0452e+06	4.19114e+06
Com_7877_neg	442894	1.31697e+06	85053.5	136499	281336	498669	1.87198e+06	2.46423e+06	1.42927e+06	534064	116023	576925	472398	507602	494127	443150	552834	1.28081e+06	1.55156e+06	417582	1.11879e+06	2.89926e+06	2.51958e+06	597654
Com_7913_neg	1.02949e+07	1.82872e+07	2.33379e+07	4.13033e+07	7.56114e+06	2.43867e+07	2.0438e+07	1.65718e+07	3.36817e+07	1.3695e+07	1.29904e+07	1.80838e+07	2.1018e+07	1.7251e+07	1.26645e+07	2.53703e+07	2.0593e+07	2.32836e+07	3.21292e+07	2.61344e+07	2.7148e+07	1.67239e+07	3.94429e+07	2.15513e+07
Com_8008_neg	3.64769e+06	6.12291e+06	7.83529e+06	1.95561e+06	630833	588743	1.14753e+06	1.56301e+06	1.16384e+06	3.02399e+06	3.84031e+06	8.5964e+06	4.34129e+06	2.29931e+06	5.15864e+06	4.12537e+06	3.22967e+06	649608	1.70575e+06	3.52915e+06	2.30642e+06	1.02331e+06	1.5544e+06	2.15378e+06
Com_8019_neg	4.80445e+06	8.95587e+06	5.45555e+06	1.04635e+07	9.31361e+06	6.32908e+06	5.24052e+06	1.10005e+07	6.71723e+06	4.22241e+06	4.31283e+06	3.26245e+06	4.81538e+06	3.16023e+06	4.81774e+06	4.34568e+06	5.25732e+06	4.85422e+06	1.44399e+07	1.40947e+07	2.51833e+07	5.34078e+06	4.84822e+06	2.91494e+07
Com_8029_neg	1.48164e+06	1.27381e+06	1.29939e+06	3.49242e+06	2.10168e+06	2.39264e+06	2.19809e+06	2.34972e+06	3.71238e+06	1.61474e+06	3.76847e+06	3.97655e+06	1.3356e+06	1.27953e+06	1.30479e+06	1.24573e+06	1.26147e+06	2.50564e+06	1.69655e+06	1.97175e+06	3.09135e+06	1.3615e+06	1.38381e+06	1.39976e+06
Com_8062_neg	3.14888e+06	4.49075e+06	6.62754e+06	1.04093e+07	7.57235e+06	3.3571e+06	3.36803e+06	3.70327e+06	3.41918e+06	2.38662e+06	4.79242e+06	8.67985e+06	4.59012e+06	4.48955e+06	2.35678e+06	4.64837e+06	3.75856e+06	2.97639e+06	5.74444e+06	4.41886e+06	2.39374e+06	5.69619e+06	8.13244e+06	1.1813e+07
Com_8080_neg	430238	26896.6	517812	581177	595233	588720	450819	319644	2.99408e+06	1.5349e+06	63109.6	549144	333389	641618	7.76118e+06	298692	791393	761600	667743	468253	585048	718902	245338	315856
Com_8221_neg	425386	1.67349e+06	2.03217e+06	4.56243e+06	4.38169e+06	4.63468e+06	3.09339e+06	2.82764e+06	6.11076e+06	1.84095e+06	1.49273e+06	3.56134e+06	3.33568e+06	3.37707e+06	3.02072e+06	4.36379e+06	1.69015e+06	2.89235e+06	881809	3.29933e+06	3.14724e+06	2.8637e+06	3.07646e+06	4.79653e+06
Com_8251_neg	1.26093e+06	4.76952e+06	3.19159e+06	1.15166e+06	1.04837e+06	568952	481982	516126	500340	2.01791e+06	2.29389e+06	4.46345e+06	2.84017e+06	2.03054e+06	2.4862e+06	2.5268e+06	3.37074e+06	1.12682e+06	486635	1.37563e+06	467704	471566	503033	979958
Com_8331_neg	878879	872298	7.94631e+06	5.0178e+06	4.39531e+06	6.95083e+06	4.13713e+06	4.6557e+06	5.58927e+06	4.68662e+06	7.28613e+06	1.0088e+07	4.99031e+06	2.23245e+06	6.78704e+06	1.18123e+06	5.94985e+06	6.90194e+06	4.66018e+06	6.91193e+06	6.04341e+06	4.31096e+06	4.57673e+06	7.47631e+06
Com_8359_neg	1.93904e+06	2.62177e+06	4.84167e+06	4.51828e+06	6.53446e+06	3.91276e+06	1.33841e+06	4.62786e+06	7.45475e+06	2.63508e+06	3.96378e+06	9.82756e+06	3.87402e+06	3.08385e+06	3.10823e+06	4.33191e+06	2.50307e+06	3.22754e+06	1.69643e+06	5.95212e+06	5.03845e+06	4.61391e+06	2.44754e+06	4.96875e+06
Com_8390_neg	2.22584e+06	2.29039e+06	2.14845e+06	5.88838e+06	8.51801e+06	8.12799e+06	2.10194e+06	6.021e+06	4.60549e+06	2.43778e+06	1.85109e+06	7.46747e+06	3.6624e+06	4.379e+06	2.56634e+06	3.59772e+06	3.75137e+06	4.25792e+06	6.12163e+06	6.13561e+06	4.60435e+06	4.96966e+06	1.8047e+06	5.94971e+06
Com_8605_neg	2.21255e+06	3.36923e+06	7.03052e+06	524242	571289	416846	453612	447614	520511	2.92922e+06	2.43148e+06	7.3383e+06	4.49516e+06	1.28612e+06	2.70308e+06	5.27155e+06	1.35628e+06	805646	430442	7.79996e+06	427807	485901	424739	1.49141e+06
Com_8632_neg	5.78905e+06	7.22952e+06	1.42094e+07	4.14989e+06	2.82249e+06	1.13146e+06	1.13506e+06	1.21789e+06	1.25235e+06	4.09314e+06	4.98762e+06	1.30981e+07	6.57324e+06	7.63531e+06	4.27207e+06	6.02367e+06	8.38547e+06	1.63964e+06	1.59739e+06	3.52228e+06	1.01542e+06	1.35936e+06	1.57947e+06	2.96818e+06
Com_8740_neg	9.45137e+06	1.66616e+07	1.47047e+07	1.86193e+07	1.55658e+07	1.75203e+07	1.0859e+07	1.35774e+07	1.4937e+07	1.02759e+07	1.33028e+07	1.57431e+07	1.2766e+07	824458	1.2391e+07	1.45042e+07	1.158e+07	1.39982e+07	1.10952e+07	4.862e+06	1.47448e+07	1.15337e+07	1.36729e+07	1.72948e+07
Com_8743_neg	3.25445e+06	3.49622e+06	3.35807e+06	3.47342e+06	3.50261e+06	3.16469e+06	3.11313e+06	2.95429e+06	5.88445e+06	3.16414e+06	3.50873e+06	2.88252e+06	3.02668e+06	3.03478e+06	2.67537e+06	2.8867e+06	3.34248e+06	3.16957e+06	3.13808e+06	3.21743e+06	1.38208e+06	3.48072e+06	3.19221e+06	2.99361e+06
Com_8765_neg	4.51035e+06	4.70856e+06	3.73532e+06	4.83467e+06	6.62865e+06	3.8651e+06	1.65484e+06	4.84545e+06	2.37902e+06	1.86926e+06	3.09226e+06	3.93271e+06	3.78535e+06	2.25546e+06	2.2015e+06	4.56717e+06	2.6667e+06	2.70108e+06	3.14047e+06	3.52183e+06	5.25188e+06	2.02227e+06	4.30159e+06	7.0915e+06
Com_8857_neg	4.19445e+06	1.49764e+06	1.56643e+06	1.31695e+06	1.29962e+06	917730	2.07826e+06	1.27437e+06	1.03019e+06	2.302e+06	1.30327e+06	1.38908e+06	1.35172e+06	1.43146e+06	1.50354e+06	1.21139e+06	2.32008e+06	2.51111e+06	1.41414e+06	644208	823572	2.74602e+06	1.23036e+06	8.11294e+06
Com_9068_neg	721457	626161	651428	2.17172e+06	1.17359e+06	1.03317e+06	845065	758046	4.23686e+06	649181	588423	1.314e+06	470439	1.98044e+06	1.53551e+06	1.34207e+06	815131	1.67997e+06	700311	589593	2.21328e+06	797084	635772	3.06656e+06
Com_9111_neg	2.41276e+07	1.19608e+07	9.52936e+06	9.28344e+06	1.46907e+07	4.93977e+07	1.01039e+07	1.76374e+07	1.07739e+07	2.00479e+07	3.2183e+07	8.63227e+06	2.48578e+07	1.4725e+07	3.2809e+07	2.27632e+07	1.14463e+07	2.6716e+07	2.04805e+07	1.83489e+07	1.78735e+07	6.83977e+06	1.58583e+07	6.78547e+06
Com_9141_neg	1.00192e+07	6.86168e+06	2.01768e+07	2.16669e+06	1.30038e+06	994143	1.41302e+06	2.4336e+06	2.51462e+06	4.6307e+06	8.9995e+06	1.70455e+07	7.28506e+06	3.28958e+06	1.25037e+07	1.15715e+07	4.92308e+06	2.46842e+06	748568	6.33116e+06	3.41425e+06	941243	1.12466e+06	3.38575e+06
Com_9182_neg	2.64317e+06	2.14471e+06	3.8298e+06	1.63181e+06	3.88399e+06	5.02131e+06	4.55251e+06	3.73223e+06	5.50763e+06	1.08906e+06	1.28749e+06	3.24658e+06	2.13978e+06	2.82153e+06	2.81196e+06	2.87155e+06	853678	3.36451e+06	3.4662e+06	757152	598322	4.31208e+06	6.24917e+06	1.70004e+06
Com_9211_neg	4.41207e+06	3.81493e+06	4.80411e+06	7.43728e+06	7.31782e+06	7.31921e+06	6.00855e+06	4.9703e+06	8.99862e+06	3.24821e+06	4.93367e+06	4.88359e+06	5.55622e+06	5.03951e+06	3.68373e+06	7.00027e+06	6.41258e+06	5.29791e+06	6.07556e+06	5.275e+06	6.59444e+06	5.40443e+06	5.76988e+06	6.37957e+06
Com_9233_neg	6.44573e+06	2.37714e+06	1.13531e+06	1.42493e+06	2.49284e+06	1.01965e+07	3.39508e+06	6.06323e+06	3.32103e+06	9.09726e+06	7.65243e+06	1.06667e+06	8.71091e+06	6.70066e+06	9.93625e+06	9.26161e+06	6.39782e+06	9.85184e+06	9.16709e+06	3.87836e+06	3.45025e+06	3.56043e+06	5.05416e+06	1.14614e+06
Com_9303_neg	3.27772e+06	3.19227e+06	3.97685e+06	6.60357e+06	1.29187e+06	785794	2.12397e+06	3.01212e+06	3.89153e+06	3.75357e+06	2.66465e+06	8.59324e+06	4.98321e+06	2.56636e+06	5.94283e+06	6.06922e+06	4.03148e+06	2.17464e+06	2.43475e+06	8.35337e+06	5.14129e+06	1.85379e+06	2.91822e+06	3.01507e+06
Com_9424_neg	1.40648e+06	1.40139e+06	1.42953e+06	1.58071e+06	1.52093e+06	1.40479e+06	1.30799e+06	1.36366e+06	2.04195e+06	1.29505e+06	1.52424e+06	1.14579e+06	1.46937e+06	1.40768e+06	1.43547e+06	629669	1.28029e+06	1.48866e+06	1.47296e+06	1.76213e+06	3.04405e+06	2.52863e+06	5.99839e+06	3.69056e+06
Com_9435_neg	4.21934e+06	1.10511e+07	5.93536e+06	6.337e+06	3.22112e+06	7.2707e+06	4.23771e+06	3.49304e+06	4.72629e+06	1.38042e+07	8.67737e+06	8.38556e+06	9.17535e+06	3.31799e+06	6.59574e+06	3.08905e+06	3.63273e+06	946357	6.27594e+06	2.64807e+06	3.50365e+06	1.24188e+07	1.18163e+06	2.82983e+06
Com_9463_neg	3.99799e+06	6.50523e+06	7.81191e+06	3.64702e+06	1.38853e+07	4.53293e+06	4.99873e+06	5.02463e+06	3.72394e+06	2.71528e+06	3.29527e+06	6.08081e+06	5.48348e+06	262154	4.21037e+06	4.97033e+06	6.67589e+06	5.15109e+06	6.51103e+06	6.05591e+06	3.73178e+06	6.29117e+06	6.01664e+06	7.69398e+06
Com_9504_neg	4.3327e+06	4.58918e+06	6.40752e+06	1.0882e+07	6.99972e+06	5.52914e+06	6.27605e+06	5.52731e+06	6.10945e+06	5.14101e+06	4.97581e+06	2.85935e+06	3.0204e+06	6.24748e+06	4.50965e+06	6.09373e+06	2.82332e+06	8.72403e+06	6.79999e+06	5.19621e+06	5.89241e+06	7.23205e+06	5.83963e+06	6.9462e+06
Com_9576_neg	774499	1.52326e+06	2.35839e+06	1.17599e+06	1.05107e+06	588212	601965	534106	2.00813e+06	766584	555446	1.53807e+06	656346	3.33233e+06	650875	786855	924694	707106	664649	668456	632033	583945	653008	608952
Com_9691_neg	2.80425e+06	461133	4.35884e+06	2.67908e+06	3.93939e+06	2.48586e+06	2.5441e+06	926654	2.77536e+06	2.28451e+06	3.84501e+06	3.97628e+06	2.0718e+06	867963	1.5916e+06	2.22811e+06	2.42806e+06	1.83335e+06	2.66122e+06	1.96203e+06	2.09766e+06	3.14097e+06	2.32023e+06	3.0807e+06
Com_9711_neg	1.1822e+07	2.86198e+06	2.00515e+06	1.9412e+06	2.21936e+06	2.28941e+06	1.77734e+06	1.67056e+06	3.36353e+06	1.54799e+06	1.82003e+06	3.33526e+06	1.56375e+06	1.86492e+06	1.00346e+06	2.72425e+06	1.76601e+06	3.21305e+06	2.30832e+06	2.32635e+06	779656	2.10825e+06	1.96376e+06	2.29503e+06
Com_9725_neg	4.17899e+06	4.44466e+06	5.99331e+06	1.81384e+06	3.41608e+06	1.2789e+06	1.23827e+06	2.28966e+06	1.15246e+06	2.48814e+06	3.81202e+06	4.42722e+06	3.11949e+06	3.57769e+06	3.3e+06	3.43657e+06	3.50021e+06	2.18119e+06	2.10045e+06	2.71787e+06	1.44955e+06	3.11463e+06	1.74538e+06	4.14002e+06
Com_9758_neg	8.2202e+06	3.85688e+06	1.56632e+07	8.34048e+06	4.07037e+06	4.63319e+06	6.78401e+06	8.43419e+06	7.94042e+06	4.92763e+06	4.45539e+06	4.57825e+06	4.62183e+06	4.44886e+06	6.13247e+06	8.68603e+06	4.65596e+06	2.27222e+06	5.04717e+06	1.21076e+07	5.59528e+06	5.15556e+06	5.51598e+06	8.81673e+06
Com_9856_neg	450199	1.79522e+06	421262	1.68332e+06	1.21203e+06	1.45037e+06	4.74179e+06	1.18832e+07	438362	2.11778e+06	6.02025e+06	612509	2.01205e+06	4.30737e+06	634916	1.56186e+06	1.88347e+06	947409	1.88324e+06	2.34534e+06	502850	5.12517e+06	3.74427e+06	7.83564e+06
Com_9896_neg	3.03726e+06	4.43006e+06	8.34207e+06	7.74719e+06	5.29826e+06	3.35295e+06	1.87236e+06	2.36097e+06	1.59861e+06	2.18336e+06	3.87193e+06	7.38653e+06	3.13535e+06	2.27768e+06	2.55083e+06	4.62806e+06	1.97582e+06	2.48271e+06	4.06768e+06	5.02302e+06	3.58422e+06	2.19126e+06	3.51015e+06	6.65592e+06
Com_9912_neg	2.15145e+06	2.4924e+06	2.6336e+06	5.19416e+06	3.54232e+06	3.6399e+06	2.41692e+06	2.13966e+06	2.3646e+06	1.86059e+06	2.36208e+06	2.68121e+06	2.83077e+06	2.86791e+06	1.57165e+06	2.54195e+06	2.89339e+06	2.57468e+06	4.6163e+06	4.65917e+06	4.33348e+06	4.56692e+06	5.52446e+06	6.20693e+06
Com_10012_neg	1.12096e+06	3.35889e+06	2.66105e+06	3.28663e+06	2.41874e+06	2.02063e+06	1.11831e+06	1.70199e+06	1.83786e+06	814757	1.54831e+06	2.71459e+06	1.51058e+06	1.38967e+06	1.14723e+06	2.29582e+06	1.46827e+06	1.8163e+06	1.97692e+06	3.18048e+06	205961	3.25152e+06	2.47448e+06	3.79209e+06
Com_10071_neg	2.1126e+06	4.47084e+06	3.76315e+06	692654	1.04912e+06	809894	686092	734696	712226	1.3491e+06	2.14907e+06	5.5843e+06	2.95627e+06	1.90951e+06	1.56262e+06	4.05432e+06	1.63599e+06	818743	692716	1.32938e+06	665769	692028	716059	1.73984e+06
Com_10096_neg	807462	2.68106e+06	1.55991e+06	1.7362e+06	399577	874788	904742	980967	1.57975e+06	1.25016e+06	1.14494e+06	834536	1.12289e+06	336362	1.28105e+06	784245	783364	911336	716972	2.50198e+06	2.41254e+06	774080	953855	1.84769e+06
Com_10114_neg	1.03829e+06	1.74334e+06	1.53257e+06	2.38366e+06	1.98666e+06	1.88341e+06	1.39699e+06	1.71116e+06	1.88578e+06	1.32393e+06	1.41728e+06	1.70069e+06	1.25561e+06	977715	2.04805e+06	1.97666e+06	1.85565e+06	1.80547e+06	1.9663e+06	2.40731e+06	704339	1.89511e+06	2.66617e+06	2.87868e+06
Com_10144_neg	3.71973e+06	3.53742e+06	3.42131e+06	5.20239e+06	1.69267e+07	4.58646e+06	2.95668e+06	3.39235e+06	3.78493e+06	2.91055e+06	2.84602e+06	2.81633e+06	2.88804e+06	4.09767e+06	2.57748e+06	4.03479e+06	4.05675e+06	4.14862e+06	2.90243e+06	3.51992e+06	3.30724e+06	2.31274e+06	2.98159e+06	3.81238e+06
Com_10161_neg	2.99231e+06	7.66772e+06	8.26543e+06	5.76995e+06	3.84425e+06	1.24085e+06	5.20039e+06	2.24513e+06	2.99347e+06	3.57586e+06	3.53366e+06	6.72849e+06	6.31961e+06	1.79658e+06	6.30555e+06	2.01913e+06	1.85731e+06	1.43405e+06	1.7202e+06	8.87231e+06	5.44236e+06	2.10402e+06	3.924e+06	2.68823e+06
Com_10178_neg	2.90558e+06	2.97198e+06	6.09104e+06	1.12653e+07	9.96527e+06	4.7886e+06	3.48852e+06	5.39199e+06	6.12766e+06	3.5525e+06	4.16869e+06	6.09951e+06	2.80908e+06	5.92653e+06	7.76167e+06	6.65237e+06	3.68371e+06	7.5689e+06	4.16282e+06	4.51199e+06	5.58707e+06	2.34578e+06	6.81261e+06	8.37827e+06
Com_10201_neg	119909	106558	385043	371681	132648	901958	1.44072e+06	1.28344e+06	1.79358e+06	540113	125029	553393	948495	370500	334926	819369	125884	618325	121738	116271	1.08101e+06	201818	237825	466242
Com_10236_neg	5.51292e+06	6.64807e+06	7.03707e+06	5.66519e+06	2.92605e+06	3.69816e+06	7.18644e+06	1.02249e+07	4.35038e+06	3.27279e+06	7.11819e+06	4.70954e+06	4.2821e+06	4.92967e+06	5.59558e+06	8.09296e+06	5.11336e+06	2.78532e+06	8.08603e+06	6.56048e+06	5.57121e+06	1.08657e+07	4.02339e+06	6.42231e+06
Com_10303_neg	2.73746e+06	3.44367e+06	1.98329e+06	1.91243e+06	466684	891126	1.84703e+06	1.99703e+06	2.10478e+06	2.61659e+06	2.08031e+06	1.85085e+06	2.25274e+06	1.47399e+06	1.88148e+06	2.40843e+06	1.90738e+06	922877	3.25558e+06	3.01152e+06	3.34157e+06	1.13412e+06	2.00155e+06	2.33088e+06
Com_10536_neg	441352	627786	1.89188e+06	2.6822e+06	2.35704e+06	2.15028e+06	1.09806e+06	477931	1.46681e+06	1.20921e+06	617740	1.54898e+06	945413	1.11958e+06	634200	1.66557e+06	797481	763762	667569	1.86943e+06	2.28818e+06	1.59981e+06	1.72297e+06	2.40488e+06
Com_10609_neg	1.23446e+06	1.29363e+06	630200	757072	794223	1.02731e+06	1.42127e+06	1.29706e+06	954252	1.10315e+06	1.00683e+06	699006	1.05282e+06	2.06765e+06	2.62353e+06	982504	1.37211e+06	1.03027e+06	1.19828e+06	1.00883e+06	1.03897e+06	1.36386e+06	1.64076e+06	2.95067e+06
Com_10646_neg	1.68719e+06	989158	747659	1.39908e+06	1.77557e+06	749159	1.08127e+06	1.63519e+06	1.62502e+06	1.98993e+06	736171	973297	918171	825365	900688	773622	629195	1.91834e+06	819615	765760	1.77269e+06	974375	589926	800107
Com_10974_neg	939886	1.12485e+06	442974	2.04125e+06	391437	631361	1.00559e+06	2.11416e+06	1.28165e+06	201480	685847	1.556e+06	648459	146574	780096	761226	1.00859e+06	226331	573691	836411	2.4192e+06	685712	1.30325e+06	1.35404e+06
Com_10986_neg	980068	2.31574e+06	1.7544e+06	3.15077e+06	5.37337e+06	2.27585e+06	3.18884e+06	2.42371e+06	2.70487e+06	1.73388e+06	2.58855e+06	1.54992e+06	1.84691e+06	1.72468e+06	1.79399e+06	1.55642e+06	1.71611e+06	3.76757e+06	2.02926e+06	2.97933e+06	2.92693e+06	2.41694e+06	613112	3.30926e+06
Com_11118_neg	534518	369254	313950	453763	422284	427290	509950	485901	404910	504095	428822	291618	442737	454109	428278	431477	538128	423212	551872	367256	672519	527023	379094	338798
Com_11228_neg	2.15535e+06	2.5697e+06	2.07561e+06	4.88622e+06	2.76153e+06	1.79134e+06	2.18366e+06	3.05847e+06	1.53805e+06	1.91026e+06	2.17078e+06	1.25703e+06	1.43869e+06	1.19171e+06	2.47684e+06	2.40899e+06	1.95661e+06	2.07403e+06	2.23115e+06	2.14077e+06	2.80481e+06	1.33826e+06	2.24661e+06	2.81642e+06
Com_11591_neg	938493	1.59475e+06	2.34241e+06	1.37215e+06	745011	2.79177e+06	1.23138e+06	650162	1.16303e+06	3.84271e+06	1.70817e+06	1.04276e+06	1.58152e+06	878614	801709	822447	684491	349949	1.47184e+06	784185	738396	3.89578e+06	271386	426316
Com_11607_neg	4.1563e+06	4.67862e+06	4.90276e+06	9.5287e+06	9.47473e+06	5.30725e+06	3.91994e+06	3.44695e+06	4.57024e+06	3.75472e+06	3.75295e+06	4.065e+06	4.20721e+06	4.73151e+06	4.38681e+06	4.94714e+06	4.54947e+06	4.66148e+06	4.3933e+06	4.3414e+06	4.04216e+06	3.98184e+06	6.24605e+06	7.23906e+06
Com_11689_neg	842807	1.0411e+06	1.59134e+06	2.44677e+06	2.70485e+06	985825	1.09503e+06	1.30791e+06	1.84611e+06	975694	2.00709e+06	1.80853e+06	1.42255e+06	1.75257e+06	1.3679e+06	1.69691e+06	1.34811e+06	1.71847e+06	835774	1.67491e+06	1.53775e+06	819951	357846	1.14003e+06
Com_11840_neg	1.40565e+06	1.64522e+06	2.35532e+06	2.51116e+06	2.34416e+06	1.61316e+06	620305	1.40713e+06	1.61245e+06	1.32778e+06	1.66087e+06	3.3031e+06	1.36827e+06	2.46061e+06	3.04636e+06	2.08245e+06	1.35968e+06	2.60607e+06	1.61874e+06	1.61878e+06	1.42327e+06	1.68238e+06	1.29915e+06	3.12523e+06
Com_11968_neg	1.79864e+06	2.12308e+06	5.1922e+06	2.57658e+06	7.87459e+06	3.40808e+06	772981	3.54561e+06	1.76567e+07	1.16194e+06	3.6641e+06	3.23822e+06	651063	1.24313e+06	1.31679e+06	1.14496e+06	843531	1.47904e+06	3.50373e+06	4.33644e+06	1.24657e+06	1.42325e+06	2.01201e+06	1.24802e+07
Com_11994_neg	1.94078e+06	4.05195e+06	4.12105e+06	1.30354e+06	826334	710251	626654	583580	638587	2.35885e+06	2.52075e+06	5.56207e+06	3.90836e+06	1.92749e+06	1.79659e+06	4.05197e+06	2.33922e+06	1.11797e+06	616986	766907	568687	657492	580349	1.33123e+06
Com_12160_neg	106290	113104	140331	118622	174038	102468	101192	262792	127592	129548	117564	121516	139172	154014	211641	272036	185346	203821	203397	157420	151637	242348	124289	188337
Com_12237_neg	1.54258e+06	2.37837e+06	2.69552e+06	4.69499e+06	2.71044e+06	3.11043e+06	1.13054e+06	1.75164e+06	3.20234e+06	1.68492e+06	2.32902e+06	2.5006e+06	2.25328e+06	3.01272e+06	2.52341e+06	2.58109e+06	2.1585e+06	3.70386e+06	2.65921e+06	3.02048e+06	2.67601e+06	2.19031e+06	1.52097e+06	3.1945e+06
Com_12282_neg	769755	809792	449690	690910	2.91466e+06	1.29874e+06	757251	1.15475e+06	2.10279e+06	661619	634463	498232	656809	656174	573283	669569	754288	624522	736679	664905	939746	973207	750912	1.05812e+06
Com_12422_neg	1.526e+06	1.97894e+06	2.13501e+06	2.70938e+06	2.66867e+06	2.94017e+06	2.6517e+06	2.87062e+06	2.41759e+06	2.55155e+06	2.96944e+06	2.09492e+06	2.87008e+06	3.38494e+06	2.03829e+06	509462	2.48534e+06	2.95619e+06	2.67577e+06	2.78657e+06	2.55104e+06	2.25602e+06	2.96988e+06	3.04762e+06
Com_12546_neg	3.35069e+06	2.88992e+06	2.14805e+06	3.44333e+06	3.18691e+06	2.59828e+06	1.92301e+06	2.98432e+06	3.31709e+06	2.80023e+06	2.62507e+06	2.47073e+06	2.04554e+06	2.21864e+06	1.6816e+06	2.10416e+06	2.88219e+06	3.03513e+06	2.30562e+06	2.71044e+06	2.55422e+06	2.43535e+06	2.45596e+06	3.07287e+06
Com_12565_neg	1.57523e+06	979587	540636	1.24509e+06	970432	1.24558e+06	1.54566e+06	1.20115e+06	1.45545e+06	1.9671e+06	1.11605e+06	483226	899232	1.02681e+06	1.23168e+06	980907	1.97179e+06	2.16975e+06	967963	811390	1.19317e+06	1.66856e+06	983862	720466
Com_12633_neg	3.2543e+06	1.88364e+06	2.52843e+06	1.83656e+06	4.49736e+06	5.57877e+06	2.61219e+06	3.11796e+06	6.00349e+06	1.90535e+06	1.66595e+06	2.15109e+06	2.34328e+06	2.19439e+06	2.21171e+06	2.75093e+06	2.00171e+06	2.30725e+06	800966	4.71034e+06	3.01058e+06	4.02698e+06	1.63419e+06	3.0144e+06
Com_12664_neg	7.8254e+06	9.38426e+06	8.50127e+06	1.18634e+07	1.18062e+07	1.23668e+07	9.74713e+06	1.11096e+07	9.10843e+06	8.19864e+06	1.05517e+07	9.56328e+06	1.01854e+07	1.05326e+07	1.09159e+07	1.10122e+07	1.13957e+07	1.09692e+07	1.06306e+07	1.12413e+07	1.0285e+07	8.82005e+06	9.10934e+06	1.02957e+07
Com_12798_neg	611511	818743	1.35984e+06	1.05028e+06	2.08933e+06	877185	511539	385565	1.01989e+06	469059	1.18966e+06	824492	759986	732946	575342	1.11944e+06	520795	1.06355e+06	678409	633833	828022	523562	488292	971890
Com_12975_neg	542765	2.13758e+06	979239	823493	210995	197702	1.00388e+06	561078	717200	380148	1.35642e+06	413505	372624	280114	1.09637e+06	383746	336838	216625	430727	2.00668e+06	680035	388250	683228	799096
Com_13249_neg	4.05457e+06	4.43274e+06	7.75564e+06	6.74075e+06	7.959e+06	4.9411e+06	3.66566e+06	4.9567e+06	4.44871e+06	3.42348e+06	5.39765e+06	6.45919e+06	4.02515e+06	4.34039e+06	3.55532e+06	4.44686e+06	4.03616e+06	3.03537e+06	5.14266e+06	5.14726e+06	4.99501e+06	4.05944e+06	6.69431e+06	4.43786e+06
Com_13362_neg	1.42322e+06	2.0616e+06	1.68529e+06	2.08195e+06	2.1963e+06	2.07663e+06	1.54964e+06	1.33454e+06	2.07117e+06	1.61755e+06	1.93477e+06	2.07455e+06	1.62611e+06	1.61087e+06	1.72256e+06	1.65712e+06	1.65617e+06	1.03393e+06	1.78062e+06	2.04349e+06	1.6829e+06	1.66388e+06	2.08738e+06	2.09773e+06
Com_13462_neg	1.09241e+06	1.52587e+06	1.79147e+06	1.70623e+06	422749	789701	1.6857e+06	1.6442e+06	1.75948e+06	1.59487e+06	1.32228e+06	1.5123e+06	1.66461e+06	931788	1.30038e+06	1.70191e+06	1.65368e+06	919561	1.82074e+06	1.84021e+06	2.85754e+06	1.2543e+06	1.56951e+06	2.59161e+06
Com_13549_neg	6.03966e+06	8.39747e+06	8.92323e+06	1.0135e+07	8.94467e+06	9.5412e+06	1.42057e+06	7.70853e+06	1.15449e+07	7.91803e+06	8.02382e+06	8.77446e+06	7.26951e+06	7.34715e+06	1.04413e+07	8.33105e+06	5.97848e+06	8.30452e+06	7.30986e+06	8.82147e+06	8.66922e+06	6.92667e+06	8.52658e+06	9.02754e+06
Com_13627_neg	159825	136648	143385	927273	194555	880262	562350	1.03567e+06	177765	160118	376315	510211	632497	760742	587057	1.20336e+06	169232	842820	488969	551400	684823	817238	171819	146504
Com_13633_neg	1.00064e+07	1.50333e+07	1.46009e+07	2.16309e+07	1.70777e+07	1.98611e+07	1.52324e+07	1.23493e+07	1.53459e+07	1.06671e+07	1.3328e+07	1.9922e+07	1.36956e+07	2.08444e+07	1.77435e+07	1.88565e+07	1.14142e+07	1.86194e+07	1.74206e+07	1.93929e+07	1.51512e+07	1.02162e+07	1.65683e+07	1.36879e+07
Com_13648_neg	362288	253363	242975	691967	1.64016e+06	283114	336906	315870	726276	368607	250181	192761	333643	350658	279853	414249	358137	305981	772406	664753	1.86225e+06	882116	2.99614e+06	2.92893e+06
Com_13736_neg	502936	1.02071e+06	721655	763601	1.16512e+06	586323	283170	490938	529617	358787	489348	684982	526270	692510	430605	758082	488541	468143	703993	873417	411927	702626	772184	936055
Com_13778_neg	808699	1.90452e+06	2.7912e+06	4.44381e+06	3.69915e+06	1.46345e+06	1.27562e+06	1.29571e+06	2.67049e+06	941243	938420	4.17027e+06	2.01525e+06	1.57769e+06	1.0683e+06	2.41697e+06	1.54018e+06	2.22176e+06	2.12127e+06	1.50347e+06	1.74773e+06	1.6714e+06	2.91432e+06	2.17017e+06
Com_13960_neg	1.35707e+07	1.61121e+07	3.24057e+07	1.48168e+07	1.48124e+07	1.17507e+07	1.01398e+07	1.03401e+07	1.00937e+07	1.42932e+07	1.85797e+07	2.25935e+07	1.69344e+07	1.62598e+07	1.83163e+07	2.34605e+07	1.42197e+07	1.59761e+07	1.12154e+07	1.28496e+07	1.10296e+07	8.25791e+06	1.15779e+07	1.34383e+07
Com_13983_neg	330802	384222	2.31662e+06	337772	310180	302255	326302	413209	470091	437329	465820	1.06147e+06	1.26335e+06	346908	947153	992669	394020	309759	409726	370752	326609	469920	398493	409517
Com_13998_neg	2.8819e+06	3.51013e+06	4.34043e+06	2.97641e+06	3.6873e+06	1.70996e+06	1.23088e+06	2.75022e+06	2.35691e+06	3.5581e+06	5.63697e+06	7.21467e+06	5.68208e+06	6.55553e+06	8.02555e+06	7.9236e+06	6.83781e+06	7.83199e+06	4.4048e+06	7.70944e+06	5.32508e+06	4.88868e+06	6.3739e+06	9.28676e+06
Com_14021_neg	1.41567e+06	923583	3.21267e+06	2.76305e+06	1.92272e+06	650304	1.47654e+06	594401	2.40974e+06	467592	739410	1.00553e+06	1.02028e+06	1.34117e+06	985363	894224	1.01103e+06	1.44309e+06	1.93111e+06	1.79991e+06	1.0805e+06	1.00072e+06	1.27105e+06	2.60641e+06
Com_14063_neg	1.55519e+06	1.65833e+06	2.79965e+06	1.14025e+06	1.74652e+06	1.16024e+06	585068	978983	492182	1.23503e+06	2.1423e+06	3.87681e+06	1.01281e+06	2.89154e+06	2.18567e+06	3.0458e+06	1.24722e+06	1.12688e+06	1.05716e+06	1.72277e+06	712504	1.40721e+06	1.53906e+06	2.05351e+06
Com_14224_neg	40857.7	892455	41823	78223.5	60279.6	82322.7	49699.2	43515.6	42669.3	50357.5	49372.4	54216.1	58195.8	65444.9	56435.6	64402.4	48122.1	56966.1	49136.2	65530.9	46141.5	46823.6	52277.9	46054.1
Com_14240_neg	2.66115e+06	9.5648e+06	6.18534e+06	9.65135e+06	4.17806e+06	5.57874e+06	1.78773e+06	2.63656e+06	4.27813e+06	2.94249e+06	4.39291e+06	7.36955e+06	3.60229e+06	1.16755e+06	3.3137e+06	5.34743e+06	2.6411e+06	3.41109e+06	4.51628e+06	8.57777e+06	6.13504e+06	3.05421e+06	5.29224e+06	8.81567e+06
Com_14309_neg	2.24515e+06	3.1291e+06	4.63825e+06	870967	1.02578e+06	545446	492351	458509	501726	1.53882e+06	1.48878e+06	2.89266e+06	1.92564e+06	1.6147e+06	1.75149e+06	2.13424e+06	1.44712e+06	782306	471080	1.42776e+06	446807	436617	455970	872118
Com_14545_neg	4.15921e+06	3.4117e+06	4.98428e+06	6.89877e+06	6.21832e+06	4.45184e+06	3.23358e+06	4.18621e+06	4.22441e+06	3.41162e+06	4.27703e+06	6.35841e+06	5.23612e+06	2.66703e+06	2.07093e+06	6.23929e+06	4.8369e+06	3.47004e+06	5.0905e+06	5.67728e+06	1.97039e+06	4.93732e+06	5.55613e+06	7.16305e+06
Com_14585_neg	567929	640995	1.18514e+06	1.89697e+06	1.99619e+06	764041	813199	626406	806559	434121	984096	650093	770882	688733	660909	989937	904179	999954	829491	682825	696089	186651	653305	628058
Com_14714_neg	1.59289e+06	2.25292e+06	2.06423e+06	1.70032e+06	2.23851e+06	2.79213e+06	1.71044e+06	1.53873e+06	2.36403e+06	1.89617e+06	1.85033e+06	860625	1.84303e+06	4.38518e+06	2.72728e+06	2.0262e+06	4.21282e+06	3.71033e+06	2.34472e+06	1.95135e+06	2.83726e+06	3.41396e+06	2.20045e+06	1.56768e+06
Com_14757_neg	1.96258e+06	3.73486e+06	1.73392e+06	2.25697e+06	860074	1.57148e+06	3.51639e+06	2.5115e+06	1.62263e+06	3.55612e+06	4.06203e+06	1.57861e+06	1.69376e+06	1.24474e+06	1.08303e+06	3.07125e+06	1.33295e+06	1.2139e+06	1.85737e+06	3.62671e+06	3.70968e+06	2.81029e+06	2.24072e+06	3.10202e+06
Com_14841_neg	978432	504533	1.42959e+06	591809	1.21814e+06	594477	652387	552818	658044	523697	589418	619557	552507	669459	557300	609230	569376	674805	585792	573245	580804	601780	605501	480564
Com_15244_neg	2.88103e+06	2.53253e+06	2.41138e+06	3.08064e+06	2.70662e+06	2.52795e+06	756643	2.63819e+06	2.25876e+06	2.43841e+06	2.87324e+06	2.40839e+06	2.62902e+06	2.40547e+06	2.40387e+06	2.49821e+06	2.7606e+06	2.8872e+06	2.54225e+06	2.77494e+06	4.07402e+06	2.53577e+06	2.76852e+06	2.92181e+06
Com_15290_neg	635667	1.28353e+06	1.72965e+06	857947	273420	689293	823383	968203	1.43609e+06	866520	742454	858978	1.02249e+06	1.02822e+06	1.30439e+06	1.22655e+06	734180	739828	517246	989247	292960	403517	528157	435049
Com_15405_neg	525850	648686	459426	1.78807e+06	606259	1.20123e+06	554069	538573	618289	494194	454988	699284	580107	622938	557373	531327	600008	833783	589797	599237	596629	910601	669070	645090
Com_15640_neg	332829	22814.8	439230	295906	448445	509756	475255	853785	345808	457370	53532.3	465808	429729	694674	640136	483780	436888	258519	963255	397192	248858	565580	379561	524755
Com_15665_neg	3.17467e+06	2.85912e+06	3.1447e+06	1.67463e+06	1.74965e+06	1.34183e+06	1.08413e+06	1.5331e+06	1.0451e+06	1.72742e+06	2.95241e+06	3.26708e+06	1.60148e+06	2.36453e+06	2.50446e+06	2.57948e+06	1.94927e+06	1.16121e+06	995106	2.22199e+06	1.02718e+06	1.42578e+06	1.28298e+06	1.5649e+06
Com_15755_neg	186236	102761	1.05771e+06	176927	180482	152998	154621	162920	213828	113546	235243	102474	118672	111829	112813	223462	157654	227840	132072	174213	435229	202547	161373	107349
Com_15758_neg	863580	1.31688e+06	1.09858e+06	1.17858e+06	1.96364e+06	1.4113e+06	679005	1.07922e+06	1.11259e+06	895262	1.05368e+06	1.10395e+06	674840	851129	1.06081e+06	784904	802334	905265	1.32063e+06	1.357e+06	1.22517e+06	901531	1.23917e+06	1.17234e+06
Com_15918_neg	1.85311e+06	2.55914e+06	3.5195e+06	5.39022e+06	4.9429e+06	2.13326e+06	1.96559e+06	1.68275e+06	3.23796e+06	1.83089e+06	2.22409e+06	2.57866e+06	1.96345e+06	2.89752e+06	2.53388e+06	2.53406e+06	1.68568e+06	2.67603e+06	2.97614e+06	3.19791e+06	2.48828e+06	1.56449e+06	3.36191e+06	2.28137e+06
Com_16000_neg	4.15306e+06	4.72387e+06	3.47855e+06	4.85747e+06	4.59977e+06	3.15048e+06	5.96558e+06	3.9472e+06	5.50077e+06	2.20714e+06	2.54136e+06	2.80126e+06	3.08193e+06	4.05631e+06	2.12941e+06	3.56876e+06	4.4228e+06	4.06735e+06	4.08183e+06	3.55831e+06	5.16543e+06	4.01327e+06	5.48627e+06	5.32396e+06
Com_16272_neg	398240	590416	769345	1.00874e+06	518046	569659	751500	418019	628629	395073	380872	549668	418843	446974	430512	439616	419772	722793	709879	543187	406966	466869	751915	456286
Com_16326_neg	396776	504138	466401	491989	697939	497962	490466	439268	393338	438876	475231	506960	415021	440334	585760	411808	477793	455473	380651	430187	441124	388744	406993	4.52281e+06
Com_16388_neg	475475	1.3267e+06	791025	610034	830144	440688	309712	523878	708775	290968	409835	660572	334288	784502	690237	717072	235563	644429	536840	1.01773e+06	380490	468852	611655	714917
Com_16859_neg	426284	298118	285896	323471	363654	333124	405230	371667	324610	433720	357207	258179	392580	427861	333812	352859	421400	360031	355889	285920	331577	442739	352808	533164
Com_16947_neg	384585	1.94898e+06	828038	743949	571467	603202	544468	514988	568765	522441	637964	967037	652718	1.03132e+06	1.23488e+06	1.04538e+06	815834	1.0822e+06	570084	964873	834814	889658	1.0829e+06	1.59543e+06
Com_17211_neg	207478	160767	171077	183336	202559	187477	235482	170148	162264	166196	167037	151169	157111	206755	153511	185846	191872	189081	184155	153193	169799	179573	162587	160353
Com_17302_neg	417666	364709	382891	519685	494910	413124	414292	390239	394851	379907	405623	260429	362736	455837	393428	425979	460670	404646	398440	372301	402230	503597	476830	464924
Com_17379_neg	284529	244652	284337	341392	323663	287367	871013	696444	350424	242298	256815	267285	272900	393491	245824	296887	488208	263594	268773	251942	257065	360471	283827	236792
Com_17465_neg	681811	511417	818014	671663	670458	632881	701263	567297	608162	496897	511063	656863	586525	678895	565895	695888	599600	671768	579184	446766	615846	497696	567807	563462
Com_17506_neg	627004	800964	1.0772e+06	759601	990455	606627	637579	533128	680895	458874	596110	788121	743483	668334	562849	811852	509486	774301	701186	620069	500139	512193	477689	534010
Com_17793_neg	102903	117701	129452	152034	117745	136291	310812	138579	1.05686e+06	135249	151244	215804	124425	109027	79882.9	94133.9	136102	125390	61788.7	130341	134287	115808	114680	202579
Com_18129_neg	1.0639e+06	1.67034e+06	1.25196e+06	1.5574e+06	1.42996e+06	1.81227e+06	1.04361e+06	998280	1.35855e+06	955788	1.49906e+06	1.61756e+06	1.14467e+06	1.16722e+06	1.32334e+06	1.01125e+06	1.08986e+06	1.74533e+06	1.1137e+06	1.6422e+06	1.57403e+06	824053	1.22706e+06	1.24863e+06
Com_18193_neg	1.1698e+06	1.15529e+06	630509	2.08136e+06	1.85589e+06	1.99641e+06	2.0912e+06	2.2071e+06	1.63578e+06	1.41294e+06	1.04664e+06	1.20314e+06	1.61931e+06	1.82068e+06	1.70061e+06	1.76106e+06	1.89841e+06	2.15558e+06	2.47809e+06	1.66457e+06	1.86585e+06	1.77467e+06	2.45366e+06	1.13787e+06
Com_18417_neg	310006	397491	98856.5	615907	970799	657405	424966	360172	107817	195371	871935	675586	425249	181445	236946	411312	481481	327785	376368	227184	88163.7	79944.1	449067	202501
Com_18507_neg	259364	1.88073e+06	268627	2.10117e+06	1.32766e+06	1.17843e+06	5.0465e+06	3.82e+06	1.05548e+06	1.46684e+06	1.99109e+06	255874	1.59242e+06	3.59332e+06	242613	1.08245e+06	2.20174e+06	1.24117e+06	1.73439e+06	3.48621e+06	262813	1.57428e+06	1.37519e+06	3.34537e+06
Com_18720_neg	1.3374e+06	1.54788e+06	1.24098e+06	1.71161e+06	1.27803e+06	1.45894e+06	1.77777e+06	1.42042e+06	1.37033e+06	1.07752e+06	1.50417e+06	1.66607e+06	1.13385e+06	1.33425e+06	1.18007e+06	1.19448e+06	1.39508e+06	1.36477e+06	1.19074e+06	1.22883e+06	1.19833e+06	1.68122e+06	1.23686e+06	1.59962e+06
Com_18772_neg	135924	115205	147594	251024	225694	239399	173862	138915	149245	111604	115049	128782	132730	173554	128660	185519	147840	151028	337279	149524	309722	142897	302680	171648
Com_18965_neg	252141	233560	294553	889411	428415	263459	236209	207719	524575	247139	197059	236439	229560	260152	217455	262625	254428	455484	367084	588534	310303	243340	326432	284886
Com_19027_neg	501250	183588	280700	634479	379041	455671	579136	388034	478286	352702	340442	381098	428325	640497	326171	389456	411844	436749	421246	523776	652339	526947	651194	724293
Com_19086_neg	257640	331112	339600	607688	671579	459775	339380	360393	443750	236404	382865	321418	363190	258605	217344	243396	422210	292054	472272	298230	326878	338110	466737	234071
Com_19325_neg	460861	263319	428231	568115	410934	255734	480481	582160	401467	321988	221124	842685	413938	307689	260133	334337	455830	386136	335582	335500	402889	521422	396707	391565
Com_19498_neg	209034	105028	103864	180858	161192	402107	337971	220552	268819	168622	116145	100667	134847	157952	305894	122998	117403	327566	278384	133168	224309	235746	278230	148819
Com_19514_neg	1.40591e+06	1.16163e+06	1.28122e+06	1.44075e+06	1.26693e+06	1.21275e+06	1.48967e+06	1.16068e+06	1.25025e+06	1.17905e+06	1.24142e+06	1.128e+06	1.23857e+06	1.4328e+06	1.15491e+06	1.42494e+06	1.43013e+06	1.33823e+06	1.23896e+06	1.39566e+06	1.17398e+06	1.34064e+06	1.31337e+06	1.31087e+06
Com_19520_neg	251320	462768	347678	573481	570928	443313	310357	227121	621245	191540	222466	193734	307383	210920	190135	311461	345004	251419	453540	307182	339136	201413	389934	234798
Com_193_neg	2.17221e+09	1.42861e+09	1.83449e+09	2.0325e+09	2.32716e+09	2.07642e+09	1.35089e+09	1.68698e+09	1.75013e+09	1.77022e+09	2.02121e+09	1.67428e+09	1.70556e+09	1.46527e+09	1.36203e+09	1.75349e+09	1.61368e+09	1.56342e+09	1.84124e+09	1.79571e+09	2.20424e+09	1.64326e+09	1.62375e+09	1.59026e+09
Com_825_neg	2.41598e+07	5.43875e+07	2.61875e+07	1.85283e+07	1.33582e+07	5.0775e+07	6.75752e+07	2.89108e+07	4.53401e+07	5.32486e+07	1.86681e+07	7.61287e+07	4.31098e+07	9.69264e+07	5.96869e+07	6.42385e+07	5.77114e+07	6.26646e+07	2.20296e+07	2.52731e+07	2.29847e+07	4.28172e+07	2.59386e+07	1.87598e+07
Com_61_neg	1.04276e+08	2.70039e+08	7.90863e+07	1.85033e+08	1.08457e+08	1.35015e+08	1.58007e+08	1.19911e+08	2.50483e+08	2.95034e+08	1.02696e+08	1.38875e+08	1.09895e+08	1.58475e+08	1.29522e+08	2.35098e+08	1.58605e+08	1.50899e+08	3.60779e+08	1.74893e+08	2.07446e+08	1.83239e+08	2.11227e+08	2.15765e+08
Com_1310_neg	3.91103e+07	4.35135e+07	3.62881e+07	6.56806e+07	5.05249e+07	5.35155e+07	5.56954e+07	5.06955e+07	6.80281e+07	3.78764e+07	4.27717e+07	4.20357e+07	3.47696e+07	4.75135e+07	4.29769e+07	4.72839e+07	3.74807e+07	4.89962e+07	4.79075e+07	4.39858e+07	4.7089e+07	5.31571e+07	5.11633e+07	4.53127e+07
Com_848_neg	2.52822e+06	3.96634e+06	5.4935e+06	4.99481e+06	2.70565e+06	3.4187e+06	3.85686e+06	3.97497e+06	5.33895e+06	3.71135e+06	4.36575e+06	4.00021e+06	3.51674e+06	3.56204e+06	3.38011e+06	5.2792e+06	5.19863e+06	4.03011e+06	5.18689e+06	6.3533e+06	1.05603e+07	3.42449e+06	3.23421e+06	5.76976e+06
Com_13_neg	3.8025e+09	3.8725e+09	5.38409e+09	4.39578e+09	4.61552e+09	4.21873e+09	1.66958e+09	2.99396e+09	3.85119e+09	2.70121e+09	5.05253e+09	4.7068e+09	3.27112e+09	2.19103e+09	2.74829e+09	2.99681e+09	2.10828e+09	2.81383e+09	2.43463e+09	4.18628e+09	3.80185e+09	1.80874e+09	3.04168e+09	3.62626e+09
Com_79_neg	4.70642e+08	6.42166e+08	8.75683e+08	1.0382e+09	8.64496e+08	7.10887e+08	4.87061e+08	6.00491e+08	7.06808e+08	4.32995e+08	5.74777e+08	9.14638e+08	5.49521e+08	5.35201e+08	5.08407e+08	8.17601e+08	5.30904e+08	6.48465e+08	6.85258e+08	9.1203e+08	8.49465e+08	7.23346e+08	9.23873e+08	1.34267e+09
Com_2599_neg	2.07844e+07	1.05415e+07	1.02612e+07	1.90188e+07	1.61654e+07	1.70345e+07	1.08555e+07	1.11291e+07	1.34283e+07	9.80898e+06	9.02915e+06	1.12656e+07	1.13625e+07	1.22381e+07	9.84257e+06	1.37917e+07	8.14913e+06	1.6159e+07	8.59038e+06	9.46546e+06	1.15538e+07	1.16913e+07	1.20361e+07	1.35287e+07
Com_3_neg	1.0073e+10	1.2446e+10	1.43618e+10	1.6566e+10	1.4557e+10	1.35983e+10	7.60888e+09	1.08364e+10	1.3214e+10	8.34481e+09	1.33935e+10	1.24124e+10	1.13732e+10	8.44309e+09	1.05651e+10	6.06802e+09	8.73852e+09	1.0863e+10	8.51283e+09	1.39377e+10	1.35082e+10	8.06859e+09	1.06242e+10	1.22163e+10
Com_86_neg	4.26344e+08	8.29165e+08	9.37882e+08	1.23784e+09	1.02581e+09	1.54779e+09	8.55928e+08	9.71933e+08	1.31483e+09	7.54755e+08	7.37732e+08	1.0332e+09	9.96634e+08	1.14512e+09	1.25192e+09	1.2328e+09	6.3142e+08	1.12997e+09	5.28108e+08	1.08567e+09	9.99436e+08	8.30644e+08	1.01477e+09	1.47869e+09
Com_255_neg	1.35025e+08	6.04009e+07	3.27109e+08	1.92806e+08	3.25167e+08	3.61728e+08	4.69446e+08	1.87354e+08	4.71308e+08	7.0694e+07	1.64093e+08	1.12588e+08	4.1081e+08	2.29594e+08	2.0544e+08	4.6815e+08	1.42487e+08	3.86734e+08	1.02927e+08	2.15919e+08	1.64898e+08	4.56145e+08	4.35549e+08	2.33246e+08
Com_691_neg	5.91711e+07	6.0974e+07	1.43909e+07	2.40255e+07	1.69081e+07	9.81947e+07	5.11588e+07	4.37689e+07	2.83834e+07	3.46421e+07	2.62748e+07	1.05633e+07	4.73037e+07	4.48874e+07	3.34139e+07	4.16111e+07	9.78687e+07	5.43232e+07	1.52189e+08	4.16642e+07	3.90459e+07	8.41113e+07	5.62378e+07	5.2556e+06
Com_204_neg	5.3296e+08	7.69739e+08	1.19885e+09	7.23008e+08	9.92837e+08	4.36199e+08	2.77306e+08	3.3427e+08	5.02847e+08	3.84649e+08	6.55061e+08	1.01666e+09	4.24961e+08	6.30491e+08	4.09353e+08	7.32886e+08	4.9242e+08	4.6986e+08	2.56846e+08	4.94683e+08	3.77172e+08	2.83568e+08	3.19353e+08	7.10827e+08
Com_2286_neg	1.93743e+07	2.66762e+07	4.69651e+07	5.7621e+07	5.1754e+07	2.53885e+07	2.07491e+07	2.29967e+07	2.79743e+07	1.77286e+07	2.34251e+07	3.3776e+07	2.57684e+07	3.04371e+07	2.3442e+07	3.71711e+07	2.51639e+07	2.77067e+07	3.10455e+07	3.36696e+07	2.78091e+07	1.62951e+07	3.79427e+07	2.46476e+07
Com_1669_neg	7.15552e+07	5.32416e+07	4.20517e+07	8.84812e+07	9.60818e+07	9.48047e+07	8.43332e+07	6.94073e+07	1.24951e+08	5.91107e+07	5.59793e+07	3.62128e+07	7.17434e+07	7.1922e+07	6.86365e+07	8.94458e+07	8.08501e+07	1.04019e+08	8.39862e+07	7.38849e+07	1.0088e+08	7.46302e+07	1.11191e+08	6.23872e+07
Com_899_neg	2.44018e+08	6.06506e+08	2.07906e+08	6.92237e+08	3.63713e+08	3.35764e+08	5.65002e+08	3.44191e+08	2.92498e+08	2.43813e+08	4.56896e+08	2.47963e+08	2.55107e+08	1.91426e+08	5.29573e+08	2.14622e+08	3.11782e+08	1.41909e+08	2.45218e+08	6.72358e+08	3.0479e+08	3.62202e+08	2.62088e+08	2.70543e+08
Com_737_neg	8.80108e+07	1.14298e+08	1.18026e+08	1.0544e+08	1.65218e+08	7.97872e+07	5.50186e+07	8.84681e+07	1.04364e+08	6.35743e+07	1.03974e+08	1.16208e+08	7.48023e+07	1.12966e+08	7.71081e+07	1.27706e+08	7.93483e+07	9.16166e+07	5.55116e+07	1.20802e+08	9.94104e+07	5.70593e+07	9.21927e+07	1.62464e+08
Com_1852_neg	3.35712e+07	3.90744e+07	3.18875e+07	3.69562e+07	2.42677e+07	2.47699e+07	1.91072e+07	2.02263e+07	5.13154e+07	3.8189e+07	3.67857e+07	2.9127e+07	3.13442e+07	1.95766e+07	1.44966e+07	4.60554e+07	3.16004e+07	2.02647e+07	3.24566e+07	3.80365e+07	3.17442e+07	1.75193e+07	4.01191e+07	4.77685e+07
Com_264_neg	1.60152e+08	2.37e+08	4.77507e+08	1.7746e+08	2.37506e+08	1.49135e+08	1.01992e+08	1.58806e+08	1.56062e+08	1.49772e+08	3.12169e+08	2.81917e+08	1.8979e+08	2.36462e+08	2.62928e+08	2.95956e+08	1.69868e+08	1.88427e+08	8.48256e+07	1.87306e+08	1.18361e+08	9.37965e+07	1.33733e+08	2.24061e+08
Com_5748_neg	1.03626e+07	8.3607e+06	2.83358e+07	3.19796e+06	5.29663e+06	1.89931e+06	832221	2.72118e+06	1.58426e+06	7.95734e+06	1.46705e+07	1.76378e+07	7.63759e+06	6.57823e+06	1.2603e+07	1.16358e+07	5.1017e+06	3.88631e+06	1.00395e+06	3.34112e+06	775424	1.51411e+06	1.27867e+06	3.38441e+06
Com_870_neg	3.08407e+08	1.63734e+08	1.92117e+07	2.57384e+07	4.76284e+07	1.61719e+08	4.14993e+08	3.04977e+08	1.12621e+08	2.92549e+08	8.55946e+07	5.00902e+07	1.87659e+08	2.49683e+08	3.12577e+08	1.88352e+08	3.10587e+08	2.39164e+08	3.50633e+08	1.04474e+08	2.22981e+08	4.62491e+08	2.83685e+08	3.56789e+07
Com_2414_neg	2.29727e+07	7.48406e+06	4.45573e+07	3.31478e+07	2.39869e+07	2.4659e+07	1.76001e+07	2.10161e+07	1.24643e+07	1.35659e+07	2.63241e+07	1.91984e+07	3.55674e+07	3.13441e+07	3.23601e+07	2.50759e+07	2.20191e+07	4.97746e+07	2.78532e+07	1.56658e+07	4.95905e+06	1.19448e+07	2.25954e+07	1.4547e+07
Com_2186_neg	1.431e+06	1.03665e+07	1.14988e+07	1.36857e+07	4.02312e+06	2.59746e+07	1.30856e+07	1.14579e+07	3.08379e+07	7.34243e+06	3.27049e+06	1.91273e+07	1.75141e+07	2.25369e+07	2.99657e+07	2.07014e+07	3.60445e+06	1.67142e+07	2.36659e+06	1.30038e+07	1.15847e+07	5.37319e+06	7.47968e+06	1.60206e+07
Com_2059_neg	1.96846e+07	1.13283e+07	1.33436e+07	2.14453e+07	2.08628e+07	2.65747e+07	1.64958e+07	1.59886e+07	2.25208e+07	1.07827e+07	1.88197e+07	1.53937e+07	2.35031e+07	1.11973e+07	1.87869e+07	1.52977e+07	2.48952e+07	4.03067e+07	2.73651e+07	3.2864e+07	3.744e+07	1.0913e+07	1.69651e+07	3.07392e+07
Com_955_neg	3.07866e+07	7.27501e+06	1.04571e+07	3.25416e+07	4.88473e+07	4.47795e+07	2.24661e+07	4.61058e+07	1.4212e+08	2.84322e+07	2.15568e+07	1.54733e+07	1.97765e+07	1.54894e+07	4.49157e+07	2.69884e+07	1.5763e+07	2.52481e+07	3.58794e+07	2.12082e+07	2.31648e+07	1.84089e+07	1.35865e+07	1.23175e+07
Com_3696_neg	1.75511e+07	2.95136e+07	3.15495e+07	5.78702e+07	4.72229e+07	2.64177e+07	3.2606e+07	2.15375e+07	3.50881e+07	1.93245e+07	2.07649e+07	3.13143e+07	2.78769e+07	2.39947e+07	1.3571e+07	2.2287e+07	2.42722e+07	2.93374e+07	3.46043e+07	4.8451e+07	3.48471e+07	2.01059e+07	3.47182e+07	4.03646e+07
Com_980_neg	2.96928e+07	2.46217e+07	3.62164e+07	3.31754e+07	2.76074e+07	4.26932e+07	9.80413e+07	4.27912e+07	3.42565e+07	1.97143e+07	2.75886e+07	2.27159e+07	4.1138e+07	2.60926e+07	3.9477e+07	3.2072e+07	5.81164e+07	9.71671e+07	9.23691e+07	3.21454e+07	3.92931e+07	5.72092e+07	4.62275e+07	5.23423e+07
Com_5297_neg	1.58055e+07	7.86512e+06	2.43593e+07	7.14304e+06	1.92943e+07	5.35895e+06	1.19679e+07	5.48927e+06	5.50563e+06	9.14174e+06	8.27049e+06	9.03859e+06	9.44749e+06	1.19013e+07	9.46536e+06	8.50103e+06	1.39221e+07	1.22729e+07	4.06175e+07	9.39992e+06	9.79294e+06	1.38342e+07	9.06969e+06	1.08793e+07
Com_1460_neg	1.75881e+07	2.28548e+07	2.48617e+07	3.71306e+07	3.27458e+07	2.73661e+07	2.50198e+07	2.78795e+07	3.74719e+07	1.96934e+07	2.37632e+07	2.41487e+07	2.33044e+07	2.29244e+07	3.68169e+07	3.2554e+07	1.88379e+07	4.06289e+07	2.08543e+07	3.17815e+07	3.43031e+07	3.09094e+07	4.15092e+07	5.02403e+07
Com_2168_neg	1.44324e+07	8.73187e+07	7.03664e+07	6.68871e+07	2.63767e+07	2.62628e+07	9.48754e+07	7.66421e+07	4.14022e+07	6.8684e+07	6.24233e+07	6.24592e+07	5.20471e+07	5.04084e+07	5.49146e+07	6.4846e+07	6.56606e+07	2.00419e+07	5.2831e+07	9.22058e+07	9.52608e+07	5.45294e+07	5.62629e+07	5.08235e+07
Com_7189_neg	1.04099e+06	2.16867e+06	1.96009e+06	2.04535e+06	1.48518e+06	3.13959e+06	4.37811e+06	3.6531e+06	2.3932e+06	1.32558e+06	2.02434e+06	2.32796e+06	2.00497e+06	2.25796e+06	2.76053e+06	2.26031e+06	2.04942e+06	6.57327e+06	3.09156e+06	2.59376e+06	1.63591e+06	3.97247e+06	3.48207e+06	3.97827e+06
Com_447_neg	2.35811e+07	2.96956e+07	2.55557e+07	2.12993e+07	2.40493e+07	2.90511e+07	2.52594e+07	3.61935e+07	3.29565e+07	2.79128e+07	1.71682e+07	2.308e+07	3.51276e+07	1.50001e+07	3.62303e+07	3.07737e+07	3.08492e+07	3.12737e+07	2.57031e+07	3.55765e+08	4.51236e+07	2.82267e+07	3.22663e+07	2.0246e+07
Com_2175_neg	1.25649e+07	1.5912e+07	1.7294e+07	4.21216e+07	2.52521e+07	2.47638e+07	1.80061e+07	1.6842e+07	3.64026e+07	1.28954e+07	1.61404e+07	1.88347e+07	1.95866e+07	1.3296e+07	1.64889e+07	1.8366e+07	1.78617e+07	2.08171e+07	2.38785e+07	2.52922e+07	2.68429e+07	1.22808e+07	2.6331e+07	1.8821e+07
Com_1787_neg	1.30314e+06	8.77285e+06	1.63613e+07	2.02343e+07	3.74021e+07	8.5917e+06	1.35684e+06	5.41873e+06	1.25356e+06	9.18898e+06	4.21168e+06	2.06973e+06	2.93307e+06	4.23646e+06	6.94069e+06	1.49906e+06	1.28802e+06	1.41149e+06	1.42097e+06	4.67794e+06	3.2308e+06	1.77874e+06	7.00778e+06	4.25196e+06
Com_548_neg	5.40188e+07	1.65502e+07	2.83648e+07	4.73317e+07	4.907e+07	4.25191e+07	1.51884e+07	2.29531e+07	7.68149e+07	5.95561e+06	1.72191e+07	6.62305e+06	1.57667e+07	1.28497e+08	6.39685e+06	6.45958e+07	6.61777e+07	6.62298e+07	1.51167e+07	7.11092e+06	1.56296e+07	4.93999e+07	8.25592e+07	3.98606e+07
Com_3275_neg	1.09569e+07	2.24965e+07	1.75141e+07	4.1353e+07	2.02168e+07	2.28172e+07	1.85621e+07	8.44555e+06	2.63843e+07	1.41145e+07	1.87508e+07	3.04304e+07	1.96655e+07	1.30643e+07	1.16484e+07	1.86279e+07	1.51341e+07	1.69589e+07	1.61414e+07	2.50074e+07	3.20526e+07	1.00086e+07	1.82182e+07	2.96613e+07
Com_6624_neg	9.85056e+06	1.12658e+07	1.18587e+07	1.55905e+07	1.1298e+07	1.25421e+07	8.67302e+06	1.22346e+07	1.28465e+07	1.73766e+07	9.95123e+06	1.16032e+07	9.77199e+06	1.32941e+07	1.12527e+07	1.0612e+07	1.05248e+07	1.21084e+07	1.09074e+07	1.1601e+07	1.17305e+07	1.06062e+07	8.62666e+06	1.08191e+07
Com_9453_neg	1.62109e+07	1.52423e+07	1.66997e+07	1.45628e+07	1.61514e+07	1.02937e+07	1.27096e+07	1.34669e+07	1.48106e+07	1.02485e+07	1.21318e+07	1.07598e+07	1.09119e+07	1.04434e+07	9.02645e+06	1.04815e+07	1.35147e+07	1.22259e+07	1.46496e+07	1.25204e+07	1.53911e+07	1.45862e+07	1.649e+07	1.83291e+07
Com_6909_neg	2.12625e+06	3.14226e+06	3.41572e+06	3.23401e+06	2.7982e+06	2.26012e+06	3.20813e+06	1.47087e+06	3.22429e+06	2.29818e+06	1.7206e+06	1.69093e+06	1.40427e+06	1.71791e+06	1.46422e+06	2.78579e+06	8.43992e+06	2.82558e+06	9.28253e+06	2.59772e+06	1.52103e+06	2.24367e+06	3.01889e+06	6.06166e+06
Com_3666_neg	1.43898e+07	2.22725e+07	1.25525e+07	3.59892e+07	2.32015e+07	2.50253e+07	1.46915e+07	1.73559e+07	1.50543e+07	6.80751e+06	7.73888e+06	1.09657e+07	1.2808e+07	2.31894e+07	1.20138e+07	1.28234e+07	1.27731e+07	1.67137e+07	1.41268e+07	1.5606e+07	1.46892e+07	8.90967e+06	9.5051e+06	1.05337e+07
Com_637_neg	4.37415e+07	6.52179e+07	9.39407e+07	1.126e+08	9.58633e+07	7.39922e+07	4.61392e+07	5.88715e+07	7.47327e+07	3.89184e+07	5.7151e+07	1.00031e+08	5.39911e+07	5.10047e+07	4.59988e+07	8.29345e+07	4.94908e+07	6.22967e+07	7.0014e+07	9.73541e+07	9.17042e+07	7.25301e+07	9.66135e+07	1.49622e+08
Com_1765_neg	2.59164e+07	3.94462e+07	3.94865e+07	1.86779e+07	2.90882e+07	1.81627e+07	1.13047e+07	2.22879e+07	1.63006e+07	2.23906e+07	3.37869e+07	3.80198e+07	1.70817e+07	2.78268e+07	1.40989e+07	3.61626e+07	3.95749e+07	1.49966e+07	9.26816e+06	2.22682e+07	1.85798e+07	2.43825e+07	1.4559e+07	3.12693e+07
Com_5160_neg	2.14045e+07	1.50619e+07	2.08882e+07	1.80552e+07	1.67473e+07	1.82597e+07	1.91284e+07	2.01233e+07	1.89566e+07	1.7789e+07	2.11556e+07	1.68115e+07	2.44011e+07	1.32694e+07	2.22248e+07	3.15345e+07	2.03665e+07	1.94862e+07	1.86496e+07	1.61794e+07	2.1242e+07	1.93601e+07	1.57432e+07	2.20291e+07
Com_5351_neg	1.38758e+07	1.87309e+07	2.48402e+07	4.98962e+07	3.33459e+07	2.21994e+07	2.55864e+07	1.63842e+07	2.73142e+07	1.26625e+07	1.35284e+07	1.71197e+07	1.67795e+07	1.74374e+07	1.74121e+07	2.27842e+07	2.05394e+07	2.31893e+07	3.64669e+07	3.08288e+07	2.98462e+07	1.5954e+07	3.89111e+07	2.30929e+07
Com_305_neg	2.16693e+08	1.72721e+08	1.40994e+07	1.52625e+07	3.49739e+07	1.4081e+08	4.12294e+08	1.23978e+08	9.87098e+07	2.69532e+08	1.30389e+08	4.15773e+07	1.84167e+08	3.24392e+08	2.3916e+08	2.13627e+08	3.32287e+08	2.47657e+08	2.77584e+08	1.14227e+08	2.31767e+08	4.04669e+08	2.78416e+08	3.38646e+07
Com_256_neg	3.59091e+08	7.28782e+06	3.70955e+08	3.16663e+08	4.79034e+08	4.08266e+08	1.78819e+08	3.84367e+08	4.47801e+08	2.66194e+08	3.76022e+08	3.12391e+08	2.90749e+08	1.77807e+08	3.4041e+08	2.65528e+08	1.98349e+08	2.4448e+08	1.61951e+08	3.07837e+08	3.53435e+08	1.83021e+08	2.68918e+08	3.07766e+08
Com_2806_neg	1.28371e+07	1.68065e+07	2.53172e+07	3.16229e+07	2.48691e+07	1.88907e+07	1.15461e+07	1.73296e+07	2.02301e+07	1.07664e+07	1.49567e+07	2.61888e+07	1.52359e+07	1.44673e+07	1.2885e+07	2.30114e+07	1.30733e+07	1.80995e+07	1.89532e+07	2.71321e+07	2.50118e+07	1.93152e+07	2.65386e+07	3.94266e+07
Com_4121_neg	1.17008e+07	1.80616e+07	1.30872e+07	1.79737e+07	2.15935e+07	1.76032e+07	7.44497e+06	9.18788e+06	1.38482e+07	1.25955e+07	1.30431e+07	9.60281e+06	1.30074e+07	1.21399e+07	8.14438e+06	1.18781e+07	1.15202e+07	1.32029e+07	1.28628e+07	1.26659e+07	1.54708e+07	8.36776e+06	8.25484e+06	2.0134e+07
Com_7590_neg	1.72751e+07	9.45282e+06	1.10677e+07	6.6124e+06	1.26197e+07	7.79082e+06	8.68981e+06	1.54868e+07	5.65749e+06	1.47736e+07	1.37003e+07	1.03357e+07	1.18682e+07	7.35767e+06	8.76774e+06	7.57087e+06	7.91787e+06	9.7029e+06	8.60569e+06	8.38097e+06	1.03244e+07	1.23671e+07	8.14227e+06	7.6991e+06
Com_16603_neg	365359	974816	204838	422685	335757	449603	574206	367874	656456	478293	227701	462249	386281	368828	575202	352665	232587	632544	508045	522577	339849	661138	738128	610708
Com_1484_neg	3.42171e+07	5.18434e+07	7.71827e+07	4.02481e+07	1.75988e+07	1.90338e+07	2.93919e+07	3.04497e+07	3.61451e+07	2.31045e+07	2.37204e+07	1.85387e+07	2.21235e+07	1.81567e+07	3.11353e+07	3.93286e+07	1.84242e+07	8.81949e+06	2.00502e+07	4.22759e+07	2.43464e+07	2.48181e+07	2.43578e+07	3.72592e+07
Com_2041_neg	1.80646e+07	2.80796e+07	3.93238e+07	4.0208e+07	3.16936e+07	1.83252e+07	1.04653e+07	2.02491e+07	1.77355e+07	1.18068e+07	2.15831e+07	4.06409e+07	2.32948e+07	1.52357e+07	1.71186e+07	2.88221e+07	1.63551e+07	2.06545e+07	2.59251e+07	3.94993e+07	1.15201e+07	3.17085e+07	4.72118e+07	9.06122e+07
Com_2082_neg	3.10181e+07	1.97143e+07	1.00842e+07	3.34484e+07	1.29545e+07	3.50434e+07	6.20228e+07	6.32817e+07	3.41622e+07	4.63374e+07	2.87069e+07	2.36296e+07	4.12035e+07	5.07724e+07	4.9735e+07	3.83292e+07	4.56337e+07	5.31698e+07	5.16481e+07	3.31471e+07	1.23994e+07	5.89852e+07	3.84105e+07	2.81059e+07
Com_54_neg	2.18504e+09	3.1575e+09	1.49267e+09	3.45813e+09	2.7426e+09	2.00958e+09	3.12794e+09	2.39664e+09	2.276e+09	9.64971e+08	2.1396e+09	2.54818e+09	2.80379e+09	2.60835e+09	2.01805e+09	2.49426e+09	3.14992e+09	1.97839e+09	3.75808e+09	2.92769e+09	3.06004e+09	1.30307e+09	2.80475e+09	2.61565e+09
Com_10254_neg	2.02755e+06	5.00148e+06	2.63129e+06	4.95265e+06	2.85939e+06	3.95305e+06	3.69904e+06	2.75131e+06	2.91165e+06	1.93385e+06	2.65173e+06	3.6318e+06	3.11078e+06	3.41186e+06	2.98793e+06	3.44311e+06	3.53354e+06	4.53192e+06	3.8404e+06	5.76261e+06	3.92185e+06	2.81021e+06	4.81434e+06	4.22576e+06
Com_1318_neg	3.97656e+07	5.39942e+07	1.0185e+08	1.67386e+07	1.61352e+07	8.36714e+06	8.73236e+06	1.08349e+07	9.89061e+06	3.61056e+07	3.07898e+07	7.8003e+07	3.68274e+07	3.62241e+07	4.19325e+07	4.10094e+07	2.77446e+07	1.21376e+07	1.29491e+07	2.42147e+07	1.02741e+07	1.11031e+07	1.0437e+07	2.14952e+07
Com_5643_neg	2.22525e+06	3.1335e+06	3.26162e+06	3.51686e+06	3.42712e+06	3.7305e+06	1.45252e+06	1.42913e+06	3.00937e+06	1.53992e+06	2.58877e+06	3.03886e+06	1.70698e+06	3.7335e+06	1.84323e+06	1.59089e+06	1.68942e+06	2.62862e+06	2.05303e+06	4.70124e+06	2.6813e+06	1.72718e+06	2.78911e+06	3.70675e+06
Com_5524_neg	1.1389e+07	1.37613e+07	3.2518e+07	1.5237e+07	1.92525e+07	9.59478e+06	6.73042e+06	6.89217e+06	8.11786e+06	8.21746e+06	1.75031e+07	1.92695e+07	1.23524e+07	1.29392e+07	1.49305e+07	1.36779e+07	9.93027e+06	1.24186e+07	8.634e+06	8.89878e+06	6.52206e+06	4.53306e+06	9.10374e+06	8.65704e+06
Com_111_neg	7.20829e+07	1.09734e+08	1.57096e+08	1.04344e+08	1.39267e+08	6.25697e+07	3.97665e+07	4.45869e+07	6.78088e+07	5.33965e+07	8.826e+07	1.4466e+08	5.74143e+07	8.85728e+07	5.72013e+07	1.0032e+08	6.68679e+07	6.72775e+07	3.7029e+07	7.18791e+07	5.37145e+07	3.83361e+07	4.59409e+07	9.51e+07
Com_249_neg	8.8116e+07	1.17066e+08	1.77503e+08	2.13633e+08	1.71222e+08	1.09365e+08	7.10045e+07	1.01041e+08	1.27213e+08	8.88178e+07	1.4256e+08	1.7596e+08	9.62077e+07	1.38438e+08	1.51189e+08	1.65254e+08	1.01219e+08	1.78655e+08	1.27556e+08	1.94991e+08	1.66549e+08	1.55163e+08	2.65805e+08	4.01362e+08
Com_882_neg	1.66705e+07	3.25938e+07	4.69809e+07	5.44411e+07	5.0686e+07	4.71645e+07	2.89359e+07	2.5734e+07	4.88269e+07	1.97983e+07	3.92118e+07	3.66496e+07	3.11156e+07	4.21174e+07	3.57453e+07	4.34991e+07	3.02244e+07	5.77624e+07	2.83385e+07	4.14134e+07	3.59125e+07	3.60608e+07	6.26349e+07	8.15661e+07
Com_3818_neg	3.43644e+06	4.9847e+06	7.86257e+06	8.48804e+06	7.68724e+06	4.32192e+06	3.17916e+06	5.28416e+06	7.24999e+06	4.358e+06	5.83775e+06	7.64606e+06	4.40007e+06	5.68347e+06	6.56171e+06	7.32858e+06	5.31988e+06	8.29873e+06	4.28547e+06	6.46256e+06	1.74136e+06	5.63421e+06	7.52265e+06	1.21768e+07
Com_2924_neg	1.43804e+07	1.55575e+07	1.459e+07	2.87967e+07	3.33748e+07	3.55062e+07	1.96334e+07	1.59408e+07	3.05454e+07	1.22149e+07	5.16438e+06	8.38047e+06	1.43999e+07	2.64133e+07	1.57983e+07	2.66089e+07	2.99749e+07	2.02802e+07	1.31642e+07	2.27839e+07	2.27271e+07	4.31916e+06	3.11694e+07	1.95888e+07
Com_961_neg	1.24643e+07	1.15422e+07	8.5802e+06	2.95737e+07	2.02991e+07	3.11443e+07	2.22964e+07	1.10473e+07	1.09018e+07	1.40662e+07	3.13836e+07	2.62217e+07	1.45399e+07	2.11051e+07	2.52049e+07	2.73318e+07	1.41357e+07	1.78976e+07	2.11273e+07	1.62185e+07	1.91121e+07	1.34438e+07	1.36753e+07	1.3577e+07
Com_100_neg	1.78051e+08	5.55328e+07	6.95263e+06	1.71383e+07	1.87857e+07	5.26752e+07	2.2843e+08	1.18831e+08	5.56268e+07	1.91835e+08	5.56774e+07	1.84585e+07	9.9057e+07	1.80597e+08	1.16889e+08	6.73001e+07	2.48644e+08	1.25015e+08	2.35203e+08	3.97947e+07	5.32194e+07	3.68258e+08	1.29126e+08	3.10259e+07
Com_60_neg	1.9217e+09	2.21296e+09	1.85881e+09	4.69989e+09	3.06089e+09	4.8081e+09	2.76935e+09	1.9706e+09	2.02099e+09	2.7013e+09	2.79877e+09	3.3045e+09	3.02148e+09	3.78857e+09	3.6748e+09	4.2041e+09	2.60865e+09	3.29382e+09	2.5493e+09	3.6462e+09	2.61776e+09	2.54452e+09	3.19339e+09	1.67875e+09
Com_19545_neg	3.29848e+06	2.58844e+06	3.42295e+06	3.31792e+06	3.85543e+06	2.94104e+06	2.32167e+06	3.05169e+06	2.62781e+06	2.49284e+06	3.66204e+06	3.78628e+06	3.06441e+06	3.28573e+06	3.51563e+06	3.71247e+06	2.61233e+06	3.35789e+06	2.82205e+06	3.73794e+06	2.79923e+06	3.29125e+06	3.31669e+06	4.454e+06
Com_10211_neg	4.96779e+06	3.21525e+06	1.57958e+06	6.12129e+06	8.54263e+06	5.33251e+06	2.0778e+06	4.4906e+06	7.11604e+06	3.71858e+06	5.65266e+06	1.30717e+06	3.46693e+06	2.2627e+06	3.15346e+06	3.51528e+06	5.11594e+06	4.05707e+06	5.0786e+06	4.35512e+06	4.15779e+06	2.81748e+06	8.74946e+06	1.06692e+06
Com_1542_neg	5.0822e+07	9.17494e+07	7.54266e+07	5.59209e+07	1.61869e+07	3.04629e+07	8.33447e+07	8.80486e+07	5.3614e+07	3.8116e+07	8.13464e+07	3.64217e+07	2.61005e+07	3.61537e+07	4.32058e+07	4.18398e+07	4.78759e+07	2.27758e+07	6.38467e+07	8.85286e+07	7.35742e+07	5.41852e+07	6.27085e+07	8.57904e+07
Com_5291_neg	6.38574e+06	1.02088e+07	1.35847e+07	1.77771e+07	1.61661e+07	1.10923e+07	7.25283e+06	2.89607e+06	1.24421e+07	7.18768e+06	1.18711e+07	1.14813e+07	7.92687e+06	7.31324e+06	6.35546e+06	8.70453e+06	2.46582e+06	1.02063e+07	9.8822e+06	1.07123e+07	5.47387e+06	6.38503e+06	9.53582e+06	8.32191e+06
Com_951_neg	5.10317e+07	4.64784e+07	4.84592e+07	1.34688e+08	9.68292e+07	1.09171e+08	7.157e+07	7.50323e+07	1.38962e+08	3.76839e+07	5.09643e+07	5.69941e+07	8.05196e+07	4.75557e+07	3.62268e+07	6.73359e+07	5.2597e+07	5.41915e+07	7.63183e+07	6.33607e+07	9.75869e+07	3.54235e+07	6.20052e+07	3.63584e+07
Com_655_neg	7.92109e+07	1.03074e+08	1.31802e+08	1.51184e+08	1.31451e+08	1.17123e+08	7.85066e+07	9.78193e+07	1.05351e+08	7.42969e+07	9.00936e+07	1.41894e+08	9.32354e+07	9.4536e+07	8.68487e+07	1.42664e+08	9.44616e+07	1.06337e+08	1.07098e+08	1.3373e+08	1.26722e+08	1.25601e+08	1.42668e+08	2.10705e+08
Com_3424_neg	8.4675e+06	1.53097e+07	1.55303e+07	4.25078e+06	3.03692e+06	676456	2.31749e+06	3.58541e+06	1.89291e+06	7.85801e+06	1.00315e+07	2.0393e+07	1.16004e+07	6.50333e+06	8.93674e+06	8.89666e+06	8.16869e+06	3.3184e+06	3.19977e+06	5.99932e+06	3.39059e+06	3.47425e+06	2.21758e+06	4.5339e+06
Com_4986_neg	1.71864e+07	2.49041e+07	1.98379e+07	1.99001e+07	6.80891e+06	1.16401e+07	2.64305e+07	2.49514e+07	1.54597e+07	1.98304e+07	2.83973e+07	1.85395e+07	1.38591e+07	1.52799e+07	1.7409e+07	2.19161e+07	1.90023e+07	9.793e+06	1.65493e+07	2.54615e+07	2.42164e+07	2.26619e+07	1.52838e+07	2.12259e+07
Com_572_neg	1.95246e+07	1.44031e+08	5.00137e+07	1.29965e+08	8.85317e+07	3.80417e+08	1.47708e+08	3.04354e+07	2.47296e+08	5.71793e+07	6.94448e+07	1.0972e+08	1.94325e+08	1.49707e+08	5.75508e+08	3.5616e+08	1.39821e+08	4.10978e+08	2.56986e+07	1.36121e+08	9.61968e+07	1.40123e+08	2.26871e+08	1.55259e+08
Com_4963_neg	2.7243e+06	569043	3.98064e+06	2.2319e+06	3.64623e+06	2.10552e+06	3.07852e+06	1.80339e+06	5.26398e+06	944073	2.13216e+06	3.29206e+06	1.44725e+06	6.3746e+06	1.40892e+06	3.07921e+06	4.04073e+06	5.20959e+06	1.91934e+06	1.12554e+06	2.65713e+06	6.35786e+06	6.99856e+06	4.5742e+06
Com_3033_neg	1.39144e+07	1.06502e+07	1.45296e+07	5.49241e+06	2.37333e+06	3.23748e+06	5.26015e+06	6.18315e+06	4.93093e+06	1.29608e+07	9.26295e+06	9.8207e+06	1.11774e+07	4.98093e+06	1.32366e+07	9.01657e+06	8.39264e+06	3.98522e+06	9.69861e+06	6.14759e+06	5.93816e+06	5.83391e+06	6.54006e+06	8.3762e+06
Com_8710_neg	4.23776e+06	3.79945e+06	4.30103e+06	5.19461e+06	7.32596e+06	4.55662e+06	3.79316e+06	4.25367e+06	4.13389e+06	3.94159e+06	4.63427e+06	3.63254e+06	4.17602e+06	5.90892e+06	3.89186e+06	4.36618e+06	4.1886e+06	4.5901e+06	4.62095e+06	4.29945e+06	4.18332e+06	3.89877e+06	1.6033e+06	4.51414e+06
Com_7586_neg	1.03485e+07	1.85801e+07	1.35994e+07	1.96069e+07	1.38065e+07	1.23498e+07	1.74517e+07	1.9859e+07	2.01312e+07	1.23442e+07	1.61083e+07	1.84512e+07	1.41246e+07	1.62118e+07	1.14627e+07	1.37927e+07	1.57284e+07	1.97435e+07	1.00888e+07	1.853e+07	1.39326e+07	1.87806e+07	1.83179e+07	2.0817e+07
Com_2818_neg	2.1884e+07	1.80616e+07	4.0963e+07	3.09079e+07	2.76545e+07	2.42973e+07	3.16804e+07	2.04011e+07	1.15117e+07	1.20695e+07	2.65422e+07	2.02424e+07	3.46857e+07	2.96684e+07	3.21375e+07	3.32257e+07	2.03834e+07	4.93271e+07	2.57616e+07	1.6246e+07	6.99765e+06	1.32784e+07	2.16511e+07	1.30693e+07
Com_3619_neg	493650	757053	3.21468e+06	1.48259e+06	537224	6.04687e+06	5.34977e+06	5.10998e+06	7.72517e+06	3.82614e+06	534527	3.73154e+06	2.64347e+06	7.85621e+06	2.24071e+06	3.17313e+06	595863	3.53718e+06	654162	893473	3.52871e+06	457412	955144	2.49779e+06
Com_4329_neg	6.29379e+06	8.32974e+06	4.31514e+06	6.01853e+06	3.78016e+06	7.36146e+06	7.66543e+06	5.60523e+06	6.11391e+06	8.25902e+06	6.80672e+06	7.0537e+06	6.73945e+06	9.495e+06	6.30161e+06	1.17152e+07	1.12942e+07	7.18999e+06	9.23409e+06	1.00218e+07	6.93918e+06	1.17692e+07	9.93329e+06	9.78402e+06
Com_6642_neg	5.78775e+06	6.51543e+06	7.33397e+06	1.37345e+07	2.10251e+07	6.27386e+06	5.52926e+06	6.83094e+06	6.9473e+06	5.00334e+06	7.11766e+06	8.48472e+06	7.8033e+06	4.56715e+06	3.89036e+06	7.29714e+06	6.59874e+06	5.62519e+06	7.1155e+06	8.64208e+06	7.41777e+06	5.94865e+06	8.77692e+06	1.29668e+07
Com_760_neg	9.92087e+07	8.22209e+07	2.61097e+07	7.56147e+07	6.72454e+07	2.17793e+08	1.61791e+08	1.94468e+08	9.34258e+07	1.61432e+08	1.03804e+08	4.23468e+07	1.32203e+08	1.66427e+08	1.30231e+08	1.61832e+08	1.72784e+08	1.44785e+08	1.45262e+08	1.29937e+08	8.89374e+07	1.26224e+08	1.36971e+08	4.00121e+07
Com_4055_neg	3.18729e+06	5.57427e+06	1.27167e+07	9.36444e+06	1.32132e+07	6.16426e+06	2.07966e+06	4.70401e+06	6.80736e+06	3.65993e+06	6.57062e+06	9.89458e+06	5.05521e+06	5.76531e+06	5.13268e+06	5.77515e+06	2.42399e+06	5.55981e+06	2.81736e+06	4.88291e+06	4.21532e+06	3.58338e+06	4.61911e+06	1.40308e+07
Com_8847_neg	570040	876096	4.22655e+06	2.51734e+06	1.53937e+06	4.13344e+06	832384	3.17511e+06	8.72896e+06	570522	470768	4.80758e+06	835403	851942	802446	1.13462e+06	671049	927206	668454	977201	1.24187e+06	644323	859834	4.339e+06
Com_485_neg	2.73542e+07	1.42725e+07	1.21047e+07	1.17049e+07	1.44319e+07	5.73839e+07	1.0505e+07	2.03208e+07	1.07739e+07	2.27289e+07	3.68669e+07	8.17027e+06	2.94096e+07	1.50297e+07	3.46625e+07	2.47977e+07	1.24523e+07	3.07533e+07	2.1656e+07	2.09421e+07	1.94443e+07	7.05311e+06	1.62905e+07	7.13934e+06
Com_427_neg	1.59072e+08	1.46957e+08	1.42154e+08	4.08353e+08	2.98899e+08	3.41314e+08	2.2326e+08	2.37495e+08	4.20916e+08	1.2346e+08	1.59794e+08	1.67433e+08	2.46881e+08	1.49157e+08	1.18177e+08	2.03728e+08	1.67974e+08	1.73358e+08	2.30766e+08	1.94995e+08	2.99824e+08	1.0578e+08	1.93804e+08	1.12977e+08
Com_8232_neg	4.00361e+06	1.77604e+06	3.98064e+06	1.7229e+06	3.04874e+06	1.07186e+06	979393	2.10294e+06	761523	3.46398e+06	2.60442e+06	3.29206e+06	775098	1.76657e+06	3.72833e+06	2.34553e+06	2.53435e+06	2.06862e+06	1.1091e+06	1.07229e+06	1.04443e+06	741468	1.66087e+06	1.32352e+06
Com_4560_neg	6.21176e+07	4.21469e+07	2.42882e+07	3.52971e+07	3.38642e+07	4.90001e+07	8.9643e+07	6.84171e+07	4.29478e+07	6.33221e+07	3.98575e+07	2.81416e+07	5.0433e+07	6.56785e+07	4.48429e+07	5.32949e+07	7.78926e+07	5.96577e+07	6.62662e+07	4.64877e+07	4.87544e+07	7.79763e+07	5.97639e+07	2.83511e+07
Com_5226_neg	2.50781e+06	1.48819e+06	513650	914201	460154	750372	5.27259e+06	2.42304e+06	1.52799e+06	3.75805e+06	1.4131e+06	683559	1.48879e+06	3.09938e+06	1.90051e+06	1.59822e+06	4.88088e+06	1.81843e+06	4.97286e+06	1.84975e+06	1.36241e+06	7.64407e+06	2.86071e+06	1.16897e+06
Com_276_neg	8.68355e+07	2.23018e+08	2.81995e+07	3.25999e+08	1.96026e+08	4.44407e+08	2.68127e+08	2.34362e+08	2.57837e+08	2.20917e+08	1.92041e+08	1.17522e+08	2.33156e+08	3.3724e+08	2.14459e+08	2.48082e+08	2.43904e+08	4.7463e+08	2.2918e+08	4.67912e+08	4.38838e+08	1.64137e+08	3.97535e+08	2.40324e+08
Com_5057_neg	2.24636e+06	1.96607e+06	2.27989e+06	2.75356e+06	1.11925e+07	2.41538e+06	2.01068e+06	2.25479e+06	2.1609e+06	2.08936e+06	2.45654e+06	8.45774e+06	2.21363e+06	2.31623e+06	2.04192e+06	2.31443e+06	2.2203e+06	8.02554e+06	2.44948e+06	8.65821e+06	2.19676e+06	2.06666e+06	1.12491e+07	3.1079e+06
Com_6450_neg	1.64281e+06	1.83643e+06	2.93641e+06	5.47054e+06	4.61128e+06	3.46253e+06	1.03262e+06	1.07522e+06	3.25954e+06	1.40502e+06	3.1034e+06	1.67817e+06	2.21263e+06	4.02147e+06	1.05479e+06	3.80764e+06	2.4193e+06	3.87412e+06	1.36452e+06	1.77761e+06	1.82181e+06	1.93964e+06	1.91029e+06	3.05381e+06
Com_18659_neg	1.57157e+06	993724	922818	1.37229e+06	1.25214e+06	1.26807e+06	1.37236e+06	1.32577e+06	1.33233e+06	1.60031e+06	1.15403e+06	921294	1.33525e+06	1.39865e+06	1.15257e+06	1.30142e+06	1.44819e+06	1.30124e+06	1.36858e+06	994817	1.11618e+06	1.41831e+06	1.48706e+06	1.00849e+06
Com_10160_neg	1.1904e+06	2.41492e+06	2.02058e+06	2.41019e+06	2.43295e+06	1.16848e+06	834975	861539	598941	707471	659328	2.80256e+06	1.54744e+06	1.35554e+06	591964	1.9123e+06	1.32131e+06	631625	3.17831e+06	2.74354e+06	2.5815e+06	3.36828e+06	4.24395e+06	4.19655e+06
Com_8488_neg	2.70927e+06	4.80733e+06	2.28468e+06	4.54501e+06	3.23633e+06	2.72314e+06	1.30252e+06	2.5426e+06	2.58466e+06	1.0985e+06	2.88963e+06	5.54961e+06	2.56629e+06	2.73779e+06	2.48812e+06	2.95616e+06	2.67783e+06	2.93452e+06	2.95424e+06	2.74871e+06	2.67446e+06	2.49509e+06	2.76111e+06	3.58668e+06
Com_7253_neg	2.91158e+07	3.65033e+07	4.29776e+07	5.82629e+07	5.34097e+07	3.90208e+07	2.80203e+07	3.12527e+07	3.28617e+07	2.57988e+07	3.43932e+07	4.56632e+07	3.74656e+07	3.12152e+07	2.50213e+07	4.51385e+07	3.38185e+07	3.10811e+07	4.15699e+07	4.31838e+07	4.22006e+07	3.6771e+07	4.41744e+07	5.23611e+07
Com_15093_neg	985120	1.89824e+06	1.30081e+06	2.43507e+06	1.54619e+06	1.13619e+06	1.09616e+06	1.15314e+06	1.25656e+06	773956	847598	1.8076e+06	1.52819e+06	925084	841456	1.13803e+06	1.23729e+06	1.37821e+06	1.63232e+06	1.11429e+06	1.11908e+06	1.06701e+06	1.07687e+06	1.8485e+06
Com_238_neg	3.52523e+07	7.83289e+07	5.56566e+07	1.43026e+08	7.26974e+07	8.50252e+07	5.07118e+07	5.54958e+07	7.10294e+07	2.92542e+07	4.61075e+07	6.57484e+07	5.60086e+07	6.12957e+07	4.71028e+07	7.31707e+07	3.66717e+07	6.47634e+07	7.17844e+07	1.24399e+08	8.2102e+07	3.88925e+07	9.5523e+07	9.29094e+07
Com_3814_neg	1.66294e+06	6.97963e+06	2.08807e+06	4.61507e+06	2.31206e+06	6.82821e+06	3.9987e+06	6.55991e+06	1.49396e+07	2.08385e+06	1.34811e+06	1.18298e+06	7.21885e+06	7.3612e+06	3.2701e+06	2.43001e+06	2.38652e+06	1.1539e+07	8.619e+06	6.97777e+06	4.41251e+06	6.03324e+06	6.42294e+06	7.22951e+06
Com_13921_neg	605727	1.40325e+06	1.3617e+06	1.56497e+06	1.50204e+06	1.44956e+06	1.00597e+06	961785	1.16545e+06	1.02399e+06	2.22738e+06	1.1959e+06	928123	856653	884488	1.01119e+06	688752	984263	1.2204e+06	1.64369e+06	1.2393e+06	879778	1.30219e+06	1.58964e+06
Com_5392_neg	1.22898e+07	6.80569e+06	1.64658e+06	9.95944e+06	2.93231e+06	3.61752e+06	1.02445e+07	1.23551e+07	7.42008e+06	9.03982e+06	4.13145e+06	1.7642e+06	1.74796e+06	2.85441e+06	5.54862e+06	1.15716e+07	1.00385e+07	2.09373e+06	1.39665e+07	9.236e+06	9.18169e+06	7.85307e+06	9.69698e+06	8.47188e+06
Com_2097_neg	1.45711e+07	2.6518e+07	3.94456e+07	6.04117e+06	5.91293e+06	2.29229e+06	1.87551e+06	2.84365e+06	1.93884e+06	1.10479e+07	9.41722e+06	2.40207e+07	1.31792e+07	1.49461e+07	1.52781e+07	1.1582e+07	9.09814e+06	5.26708e+06	2.63045e+06	1.07285e+07	2.40017e+06	2.91301e+06	2.11659e+06	8.61303e+06
Com_5968_neg	4.32696e+06	6.65479e+06	1.24394e+07	7.12161e+06	6.77217e+06	4.95288e+06	1.6172e+06	1.98007e+06	3.27921e+06	1.7309e+06	5.0831e+06	5.4126e+06	3.21388e+06	3.57199e+06	3.6924e+06	3.27301e+06	2.49935e+06	3.14869e+06	1.87498e+06	4.18744e+06	2.51452e+06	1.78205e+06	3.47383e+06	4.82303e+06
Com_4892_neg	1.19267e+07	4.89955e+06	9.46056e+06	8.55492e+06	1.07707e+07	7.91491e+06	7.72667e+06	7.4918e+06	6.68609e+06	1.05088e+07	9.69726e+06	8.73271e+06	7.97199e+06	1.01379e+07	1.01651e+07	1.06131e+07	1.14085e+07	9.24773e+06	1.08807e+07	1.49996e+07	7.36951e+06	1.42291e+07	1.66351e+07	1.30889e+07
Com_459_neg	1.51486e+07	4.31297e+07	5.8826e+07	5.96046e+07	5.04301e+07	1.76274e+08	1.50331e+08	1.07734e+08	2.37298e+08	5.8783e+07	2.51903e+07	8.68491e+07	1.35967e+08	1.39104e+08	1.62486e+08	1.39279e+08	4.89068e+07	1.08995e+08	2.0781e+07	4.5642e+07	1.12702e+08	5.43915e+07	6.95175e+07	1.36033e+08
Com_19164_neg	8.81312e+06	7.21759e+06	7.86005e+06	7.78025e+06	8.28594e+06	6.5402e+06	7.06935e+06	6.45523e+06	7.49945e+06	6.13886e+06	6.60197e+06	6.2674e+06	6.8032e+06	7.80698e+06	6.38637e+06	7.24329e+06	7.58372e+06	7.4206e+06	6.887e+06	8.78672e+06	6.78628e+06	6.81858e+06	7.2445e+06	9.07786e+06
Com_5099_neg	1.31602e+06	7.63196e+06	5.82508e+06	1.50018e+07	9.07255e+06	7.21507e+06	7.3653e+06	4.2789e+06	6.83664e+06	3.18463e+06	3.95402e+06	6.17261e+06	4.98639e+06	4.75117e+06	1.14418e+06	3.1849e+06	2.97507e+06	6.79725e+06	8.13522e+06	1.35585e+07	8.14061e+06	7.25964e+06	8.24629e+06	1.07651e+07
Com_8_pos	2.60969e+09	2.19204e+09	2.69904e+09	2.5286e+09	2.36583e+09	2.88919e+09	1.7315e+09	2.20137e+09	2.23133e+09	2.5144e+09	2.94217e+09	2.48866e+09	2.19372e+09	2.21466e+09	1.93961e+09	2.20458e+09	2.06215e+09	2.17715e+09	1.73802e+09	2.28539e+09	2.08005e+09	2.33531e+09	2.05459e+09	2.32816e+09
Com_22_pos	4.3565e+09	3.78793e+09	4.28374e+09	4.54677e+09	4.27418e+09	4.77236e+09	3.71936e+09	4.0491e+09	4.6344e+09	3.91006e+09	4.30105e+09	4.03931e+09	3.83941e+09	4.1181e+09	3.83327e+09	4.15845e+09	3.89293e+09	4.59978e+09	3.46437e+09	3.75879e+09	3.21238e+09	4.41911e+09	4.17858e+09	4.5145e+09
Com_35_pos	2.3685e+09	1.99835e+09	2.43503e+09	2.39421e+09	2.06236e+09	2.51233e+09	1.53282e+09	2.14191e+09	2.09757e+09	2.26097e+09	2.6992e+09	2.44347e+09	1.97054e+09	2.05172e+09	1.81895e+09	1.98904e+09	1.92217e+09	2.06344e+09	1.70782e+09	1.97762e+09	1.95525e+09	2.10288e+09	2.03011e+09	2.17809e+09
Com_59_pos	1.61815e+09	1.33538e+09	1.66673e+09	1.59165e+09	1.46117e+09	1.7616e+09	1.08101e+09	1.38539e+09	1.39259e+09	1.53494e+09	1.83557e+09	1.56089e+09	1.35038e+09	1.37439e+09	1.19108e+09	1.36059e+09	1.28976e+09	1.34343e+09	1.10228e+09	1.40202e+09	1.3193e+09	1.45224e+09	1.30416e+09	1.44825e+09
Com_71_pos	6.80945e+08	5.34327e+08	6.5829e+08	7.98648e+08	7.41451e+08	6.24097e+08	7.94726e+08	7.00443e+08	5.67792e+08	5.83593e+08	6.2221e+08	7.4232e+08	6.95598e+08	6.05456e+08	4.36737e+08	6.97793e+08	7.76835e+08	6.4139e+08	8.35152e+08	7.61727e+08	7.79089e+08	1.2047e+09	1.0626e+09	1.3085e+09
Com_81_pos	1.90845e+08	1.83519e+08	1.48254e+08	7.12084e+07	1.43849e+08	1.95118e+08	1.37324e+08	1.37176e+08	1.44043e+08	1.79729e+08	1.14342e+08	1.58969e+08	1.72123e+08	1.43921e+08	1.7935e+08	1.34777e+08	1.44382e+08	6.78846e+07	1.91541e+08	1.66372e+08	1.57579e+08	9.8525e+07	1.53292e+08	1.92402e+08
Com_147_pos	6.90621e+08	6.01923e+08	6.68326e+08	4.81625e+08	5.41838e+08	7.67628e+08	5.51896e+08	5.97183e+08	5.68934e+08	6.7422e+08	6.42751e+08	6.96152e+08	6.40626e+08	6.77118e+08	6.13821e+08	4.85877e+08	5.33224e+08	6.60257e+08	5.76745e+08	4.93103e+08	4.89767e+08	6.52893e+08	6.56086e+08	7.6707e+08
Com_164_pos	7.89338e+08	6.44672e+08	4.58164e+08	1.33904e+09	1.21591e+09	6.60113e+08	6.92597e+08	5.3527e+08	7.93713e+08	5.2953e+08	5.00873e+08	5.28994e+08	6.43482e+08	1.03685e+09	5.50178e+08	7.60124e+08	8.76111e+08	9.93441e+08	7.32697e+08	8.49691e+08	6.30085e+08	5.92717e+08	8.42848e+08	6.16223e+08
Com_208_pos	3.36469e+08	1.77542e+08	3.52612e+08	6.12344e+08	5.26607e+08	5.92641e+08	4.86303e+08	4.80575e+08	6.89056e+08	3.61386e+08	3.63104e+08	3.24569e+08	4.91421e+08	3.14262e+08	2.49764e+08	3.04365e+08	5.03307e+08	5.05906e+08	6.05896e+08	3.81668e+08	5.99611e+08	4.6431e+08	4.87112e+08	3.18131e+08
Com_210_pos	4.72638e+08	3.40303e+08	1.71017e+08	2.19113e+08	2.08532e+08	4.24604e+08	5.91321e+08	4.46947e+08	2.41222e+08	4.86429e+08	3.42778e+08	2.08999e+08	3.97376e+08	4.21663e+08	2.71924e+08	3.32927e+08	5.63192e+08	4.38068e+08	4.08331e+08	3.23681e+08	2.998e+08	5.89046e+08	3.28192e+08	1.68135e+08
Com_315_pos	4.88229e+08	3.5489e+08	4.14428e+08	4.02751e+08	4.32883e+08	6.97813e+08	3.80592e+08	5.9379e+08	4.76461e+08	4.4626e+08	5.6091e+08	3.71374e+08	4.2237e+08	3.91521e+08	4.01294e+08	4.26706e+08	4.61646e+08	6.69322e+08	3.47819e+08	3.55482e+08	4.41968e+08	5.64931e+08	4.83429e+08	3.79689e+08
Com_329_pos	4.47373e+08	2.80261e+08	2.74802e+08	3.1048e+08	2.82729e+08	3.93704e+08	3.60286e+08	4.0036e+08	3.43143e+08	3.8289e+08	4.13188e+08	2.62799e+08	3.47989e+08	3.07113e+08	3.19446e+08	2.97261e+08	3.85985e+08	4.5768e+08	3.13826e+08	2.84645e+08	3.19104e+08	3.63762e+08	2.79456e+08	2.41548e+08
Com_370_pos	1.19446e+08	2.66405e+08	4.75942e+07	3.05099e+08	1.17531e+08	1.05194e+08	3.42982e+08	1.01143e+08	3.33717e+08	7.69709e+07	1.0589e+08	2.78871e+08	1.19437e+08	1.06422e+08	3.15554e+08	5.87023e+07	6.03556e+07	1.85184e+08	2.84471e+08	3.18919e+08	3.50914e+07	8.66763e+07	7.84286e+07	9.87661e+07
Com_382_pos	3.32198e+08	2.06263e+08	2.8224e+08	2.86477e+08	3.20007e+08	2.65265e+08	1.28784e+08	2.33487e+08	1.93048e+08	1.69669e+08	2.09434e+08	2.97293e+08	2.16934e+08	2.0373e+08	1.56045e+08	1.86938e+08	1.76002e+08	1.92902e+08	2.18477e+08	2.46312e+08	1.58965e+08	2.19051e+08	2.04389e+08	2.20773e+08
Com_435_pos	1.82623e+08	1.2861e+08	2.329e+08	1.63635e+08	2.42344e+08	1.53664e+08	9.6787e+07	9.4527e+07	9.14411e+07	6.2599e+07	2.23548e+08	1.5406e+08	1.66867e+08	1.78138e+08	1.37095e+08	1.14795e+08	1.18433e+08	1.41309e+08	6.42155e+07	6.90301e+07	3.98073e+07	4.87575e+07	6.38969e+07	7.29138e+07
Com_618_pos	6.27923e+07	6.31709e+07	4.21722e+07	6.30005e+07	6.92361e+07	8.13859e+07	5.98886e+07	8.05579e+07	3.46565e+07	9.80241e+07	1.07404e+08	8.65472e+07	1.01435e+08	1.10627e+08	1.15321e+08	9.85477e+07	1.03848e+08	1.13651e+08	1.15075e+08	1.30528e+08	1.0321e+08	1.166e+08	1.24041e+08	1.41016e+08
Com_621_pos	4.5036e+08	3.82158e+08	5.0758e+08	8.85067e+08	7.32818e+08	6.17974e+08	6.72233e+08	4.27142e+08	6.25129e+08	3.69599e+08	4.21284e+08	4.50238e+08	4.32934e+08	4.93466e+08	4.07142e+08	5.27807e+08	5.943e+08	6.04128e+08	6.70599e+08	5.62718e+08	3.19258e+08	5.04765e+08	7.79626e+08	5.44516e+08
Com_658_pos	1.863e+07	3.46258e+07	1.13272e+07	4.45101e+07	2.35695e+07	8.16162e+07	1.26083e+08	6.32519e+07	4.33444e+07	4.4518e+07	2.63998e+07	2.21235e+07	4.21633e+07	1.02325e+08	6.37888e+07	5.78952e+07	5.71965e+07	1.07317e+08	4.83517e+07	6.09795e+07	5.54676e+07	3.95634e+07	7.47088e+07	3.16149e+07
Com_673_pos	3.80006e+07	3.41799e+07	2.82673e+07	4.61839e+07	1.14101e+07	1.28415e+07	8.99695e+06	8.93487e+06	7.67855e+06	2.91585e+07	2.7185e+07	2.46707e+07	2.05536e+07	1.96827e+07	1.73314e+07	1.43805e+07	1.50326e+07	7.50265e+07	8.88755e+06	9.99384e+06	9.34525e+06	7.94964e+06	7.62113e+06	7.74449e+06
Com_678_pos	8.22861e+07	7.05673e+07	5.69968e+07	6.55304e+07	6.07754e+07	6.37844e+07	6.14331e+07	5.85675e+07	7.1175e+07	6.67856e+07	7.06761e+07	6.93868e+07	6.98888e+07	6.18721e+07	5.10829e+07	7.34611e+07	6.59778e+07	6.2459e+07	6.42957e+07	5.94655e+07	6.77608e+07	6.83568e+07	4.97076e+07	5.65893e+07
Com_682_pos	4.80153e+08	6.33667e+08	5.27639e+08	6.25491e+08	5.16125e+08	6.68025e+08	4.5675e+08	6.08318e+08	4.75869e+08	4.37497e+08	4.82157e+08	7.2956e+08	6.30119e+08	5.88536e+08	4.52973e+08	5.10454e+08	5.35795e+08	5.4912e+08	5.02552e+08	6.65969e+08	4.97481e+08	6.09331e+08	5.39416e+08	9.55566e+08
Com_809_pos	1.28537e+08	1.12059e+08	9.18952e+07	8.86965e+07	8.55568e+07	1.13176e+08	8.48014e+07	9.29043e+07	9.67297e+07	1.00543e+08	1.07872e+08	1.04651e+08	1.05229e+08	1.10018e+08	8.64422e+07	1.06608e+08	1.0568e+08	1.03229e+08	8.71283e+07	9.33903e+07	8.48504e+07	9.2785e+07	7.69005e+07	9.47153e+07
Com_900_pos	7.08229e+07	5.24302e+07	7.32835e+07	1.37359e+08	2.16512e+08	7.72285e+07	8.0663e+07	8.21348e+07	8.28011e+07	6.20846e+07	6.07024e+07	6.12207e+07	6.07524e+07	6.41396e+07	5.78601e+07	5.25834e+07	6.77873e+07	8.49219e+07	1.87034e+08	7.88503e+07	6.38239e+07	8.38592e+07	1.13048e+08	6.98465e+07
Com_989_pos	5.67988e+07	4.85507e+07	6.64991e+07	2.86854e+07	3.41849e+07	2.1615e+07	1.76239e+07	2.26537e+07	2.28207e+07	2.79394e+07	4.30735e+07	5.53092e+07	2.88005e+07	2.49442e+07	3.16557e+07	2.86408e+07	3.20827e+07	3.76959e+07	1.9845e+07	3.53445e+07	1.81858e+07	3.3407e+07	2.47078e+07	5.12785e+07
Com_998_pos	5.15645e+07	5.594e+07	6.2976e+07	4.10417e+07	5.53542e+07	4.76676e+07	4.91636e+07	5.54285e+07	2.58104e+07	6.16905e+07	5.32486e+07	6.22135e+07	5.55531e+07	4.69547e+07	5.21637e+07	5.12244e+07	5.60475e+07	4.71504e+07	5.61959e+07	5.48139e+07	5.71029e+07	5.52936e+07	5.77252e+07	4.84329e+07
Com_1219_pos	4.08649e+07	3.83804e+07	5.78467e+07	2.96604e+07	3.83471e+07	3.16302e+07	3.85772e+07	2.481e+07	3.05567e+07	3.84406e+07	2.66285e+07	4.12657e+07	5.42575e+07	3.85964e+07	4.17925e+07	3.98796e+07	3.45442e+07	3.4376e+07	6.12381e+07	5.64298e+07	7.63046e+07	3.526e+07	5.01712e+07	4.24423e+07
Com_1224_pos	1.17927e+08	4.10217e+07	5.84836e+07	8.33813e+07	8.02842e+07	1.16979e+08	6.59473e+07	4.17725e+07	4.09742e+07	8.06279e+07	1.03699e+08	8.95942e+07	8.61346e+07	1.03152e+08	1.05264e+08	1.02003e+08	8.15424e+07	1.06155e+08	1.30968e+08	1.70496e+08	6.89819e+07	1.12921e+08	1.09455e+08	1.0829e+08
Com_1264_pos	3.48889e+07	2.86434e+07	2.64605e+07	4.80165e+07	3.75228e+07	6.28271e+07	5.48976e+07	5.49435e+07	5.80978e+07	3.86091e+07	3.74221e+07	2.73472e+07	4.23943e+07	4.34864e+07	4.77583e+07	3.97541e+07	4.274e+07	7.17702e+07	4.11966e+07	4.44299e+07	4.43054e+07	4.74785e+07	4.64514e+07	4.22515e+07
Com_1308_pos	8.92273e+07	6.09399e+07	4.73151e+07	6.76253e+07	1.21712e+08	1.32939e+08	9.17864e+07	9.6706e+07	1.32947e+08	9.56645e+07	8.84255e+07	6.79886e+07	1.03966e+08	7.6643e+07	9.43105e+07	8.88448e+07	6.77346e+07	1.22616e+08	5.74542e+07	6.19856e+07	6.78687e+07	9.70367e+07	7.69617e+07	6.95361e+07
Com_1364_pos	7.46757e+07	6.01248e+07	7.6629e+07	7.42912e+07	8.4573e+07	6.55148e+07	3.83446e+07	6.12315e+07	5.26478e+07	4.01122e+07	8.55779e+07	5.95168e+07	6.98936e+07	1.6934e+08	5.49465e+07	1.45209e+08	2.2717e+08	1.20634e+08	4.25815e+07	4.07756e+07	3.59565e+07	5.91155e+07	1.23683e+08	4.83984e+07
Com_1468_pos	3.42777e+08	8.84532e+07	1.14695e+08	1.48744e+08	1.27994e+08	1.12335e+08	8.85363e+07	8.52468e+07	9.90076e+07	1.44453e+08	1.93537e+08	1.89462e+08	2.05328e+08	1.7198e+08	1.30045e+08	1.58744e+08	1.74642e+08	2.18565e+08	2.35723e+08	2.96602e+08	1.45637e+08	1.8775e+08	1.7216e+08	1.67612e+08
Com_1481_pos	9.4102e+07	9.2968e+07	8.96742e+07	1.70514e+08	1.60486e+08	1.20446e+08	1.12278e+08	1.36672e+08	1.27233e+08	9.56823e+07	1.15219e+08	9.89773e+07	1.06712e+08	1.26295e+08	9.65386e+07	1.0787e+08	1.43315e+08	1.97362e+08	1.27938e+08	1.53448e+08	1.26708e+08	1.38656e+08	1.21239e+08	9.95177e+07
Com_1492_pos	1.52806e+08	8.49856e+07	1.9065e+08	1.02908e+08	9.29305e+07	5.90544e+07	5.8814e+07	7.37508e+07	6.81746e+07	6.14274e+07	8.55897e+07	1.66631e+08	7.44051e+07	1.39152e+08	1.09618e+08	8.55042e+07	9.49063e+07	1.02974e+08	5.38446e+07	8.52191e+07	5.3578e+07	6.08277e+07	6.07045e+07	6.4299e+07
Com_1833_pos	8.58392e+07	4.08914e+07	4.10846e+07	8.13435e+07	7.13975e+07	5.40554e+07	5.67874e+07	6.23001e+07	4.65986e+07	6.56819e+07	4.54934e+07	3.47997e+07	5.71858e+07	5.01025e+07	4.76806e+07	4.83702e+07	8.32826e+07	7.4269e+07	7.39043e+07	5.62866e+07	6.38629e+07	6.84988e+07	7.55553e+07	6.15273e+07
Com_1931_pos	1.15284e+07	1.93364e+07	1.69486e+07	2.58989e+07	1.56018e+07	3.40477e+07	2.13932e+07	2.6641e+07	3.15838e+07	1.78632e+07	1.42662e+07	2.93587e+07	2.4614e+07	3.44669e+07	2.55344e+07	3.38605e+07	1.76212e+07	2.67626e+07	2.00498e+07	2.74024e+07	2.30905e+07	2.20994e+07	2.6602e+07	2.57362e+07
Com_2028_pos	3.53492e+07	2.1129e+07	1.86215e+07	3.10458e+07	3.11941e+07	4.24753e+07	4.34943e+07	5.00045e+07	4.67321e+07	3.86807e+07	3.16398e+07	2.07928e+07	2.87847e+07	2.56894e+07	3.02521e+07	2.67133e+07	3.5209e+07	4.48957e+07	3.20963e+07	2.47907e+07	3.92569e+07	4.88022e+07	3.80101e+07	2.71406e+07
Com_2373_pos	5.3795e+07	4.12391e+07	2.86368e+07	4.41511e+07	6.80066e+07	4.11835e+07	1.98274e+07	4.29405e+07	2.9688e+07	3.73023e+07	7.18675e+07	2.45688e+07	4.41403e+07	5.54392e+07	5.0927e+07	6.12472e+07	4.12542e+07	4.09621e+07	2.15551e+07	4.57268e+07	2.78248e+07	4.22727e+07	3.86185e+07	3.49884e+07
Com_2384_pos	6.27812e+07	1.87232e+07	2.33789e+07	3.5499e+07	5.86855e+07	2.16351e+07	1.35002e+07	4.34317e+07	1.25529e+07	3.91924e+07	8.47212e+07	4.96653e+07	2.37349e+07	2.15157e+07	2.59878e+07	2.88141e+07	1.87288e+07	2.11216e+07	2.18354e+07	3.83489e+07	1.05887e+07	1.72107e+07	1.43776e+07	2.72876e+07
Com_2408_pos	3.45643e+07	1.87232e+07	3.08687e+07	2.31422e+07	5.86855e+07	2.37002e+07	1.54604e+07	4.34317e+07	1.96848e+07	3.4576e+07	8.47212e+07	4.96653e+07	2.88474e+07	3.50084e+07	3.16978e+07	3.90706e+07	3.33252e+07	4.10811e+07	2.33494e+07	3.15428e+07	2.4079e+07	2.84231e+07	2.50136e+07	3.43299e+07
Com_2410_pos	2.07025e+07	2.30838e+07	1.55911e+07	3.34651e+07	2.74168e+07	2.46951e+07	2.02798e+07	2.16434e+07	2.44505e+07	1.90347e+07	1.40983e+07	1.44973e+07	2.12408e+07	2.48953e+07	1.82737e+07	2.17499e+07	2.20482e+07	2.53885e+07	2.51068e+07	1.79322e+07	2.34405e+07	2.21809e+07	2.39503e+07	2.1885e+07
Com_2777_pos	7.24264e+07	2.70618e+07	9.8044e+07	5.81874e+07	1.17944e+08	6.39595e+07	5.80701e+07	6.79186e+07	7.76563e+07	7.87733e+07	8.06835e+07	8.26372e+07	7.87785e+07	7.55271e+07	5.37609e+07	7.41264e+07	8.77182e+07	5.93106e+07	8.15832e+07	6.51597e+07	7.90077e+07	5.41765e+07	7.68975e+07	4.7995e+07
Com_3360_pos	1.92621e+06	8.89489e+06	3.32052e+06	2.46314e+06	1.60281e+06	3.91018e+06	5.23855e+06	4.19818e+06	3.63606e+06	1.79242e+06	4.86659e+06	2.50428e+06	9.36858e+06	4.08897e+06	3.6576e+06	1.62829e+06	5.0081e+06	1.89901e+06	5.02301e+06	1.86319e+07	1.8306e+06	5.63309e+06	6.31879e+06	5.14818e+06
Com_3657_pos	1.64781e+07	1.79189e+07	1.7719e+07	1.86849e+07	2.02079e+07	1.88603e+07	3.34894e+07	2.23136e+07	2.51621e+07	2.62169e+07	2.13952e+07	1.66093e+07	2.43326e+07	2.04538e+07	2.20034e+07	1.93353e+07	2.35716e+07	3.12173e+07	2.16305e+07	2.41496e+07	3.53027e+07	2.23951e+07	2.38232e+07	2.12394e+07
Com_4463_pos	4.39125e+06	2.32088e+07	1.88611e+07	1.20725e+07	8.06777e+06	2.22363e+07	6.96644e+06	2.62824e+07	2.91835e+06	1.65409e+07	9.91411e+06	1.83908e+07	1.57286e+07	9.94203e+06	6.63811e+06	2.79647e+07	7.20352e+06	3.40067e+07	7.73163e+06	2.24464e+07	7.5912e+06	3.79322e+07	6.58314e+06	9.44564e+06
Com_4723_pos	2.78572e+07	2.29495e+07	4.09934e+07	4.82115e+07	5.62482e+07	3.33165e+07	3.42081e+07	3.8315e+07	4.68652e+07	3.94587e+07	3.32008e+07	2.4082e+07	4.49769e+07	3.82949e+07	2.97616e+07	3.65803e+07	4.55227e+07	3.82743e+07	4.37094e+07	3.43696e+07	4.15241e+07	3.33931e+07	4.58839e+07	2.62402e+07
Com_4840_pos	2.41769e+07	1.98529e+07	1.56448e+07	1.99795e+07	1.80738e+07	1.81825e+07	1.46983e+07	1.20986e+07	7.25562e+06	1.77283e+07	1.79138e+07	1.26056e+07	2.24277e+07	2.26214e+07	1.24956e+07	2.45233e+07	2.19763e+07	2.0709e+07	1.52666e+07	1.95998e+07	1.16285e+07	1.75248e+07	2.04638e+07	2.22968e+07
Com_4890_pos	4.90756e+07	3.95449e+07	5.66611e+07	5.7426e+07	6.47584e+07	5.59371e+07	4.30798e+07	5.10779e+07	6.57986e+07	5.62457e+07	5.33662e+07	4.76205e+07	5.48364e+07	4.49783e+07	3.99078e+07	4.49026e+07	6.17336e+07	6.19339e+07	5.51652e+07	4.21658e+07	5.63743e+07	4.80443e+07	5.8303e+07	4.79814e+07
Com_4915_pos	1.14187e+08	8.00955e+07	1.30358e+08	6.49415e+07	7.49022e+07	6.11285e+07	4.7607e+07	7.14219e+07	4.82006e+07	6.97581e+07	1.13561e+08	1.0963e+08	7.64599e+07	1.0346e+08	9.34939e+07	9.69975e+07	7.83985e+07	8.10758e+07	6.3165e+07	9.89174e+07	6.30261e+07	1.04485e+08	7.97256e+07	1.1238e+08
Com_5332_pos	1.18596e+07	6.07564e+06	6.75902e+06	3.7833e+06	6.30433e+06	6.77642e+06	7.82291e+06	3.9929e+06	3.02103e+06	6.25497e+06	1.20946e+07	8.56992e+06	1.33886e+07	8.0515e+06	1.11172e+07	1.32081e+07	7.66484e+06	5.78094e+06	1.83864e+06	7.87559e+06	8.41928e+06	3.22647e+06	9.78743e+06	5.68529e+06
Com_5378_pos	3.22168e+06	3.02522e+06	142902	163438	325462	2.21294e+06	4.37971e+06	4.80711e+06	753474	3.79458e+06	1.33276e+06	383320	1.8809e+06	2.49227e+06	4.90562e+06	1.78277e+06	3.02784e+06	3.47669e+06	3.71918e+06	951780	1.09093e+06	9.404e+06	2.8206e+06	389886
Com_5837_pos	2.49694e+07	1.46598e+07	1.47424e+07	4.36098e+07	5.51964e+07	1.83143e+07	1.68527e+07	1.33857e+07	3.07031e+07	1.09748e+07	4.28e+07	1.57656e+07	1.44855e+07	1.58522e+07	1.19477e+07	2.37882e+07	2.97618e+07	3.18142e+07	1.95779e+07	1.91123e+07	1.65792e+07	3.50844e+07	2.66976e+07	3.52771e+07
Com_6366_pos	1.02125e+08	5.88145e+07	7.63259e+07	7.7285e+07	8.44906e+07	9.07725e+07	7.46131e+07	8.4068e+07	8.31746e+07	7.86642e+07	9.35036e+07	7.38805e+07	7.88148e+07	6.89267e+07	6.87514e+07	7.45925e+07	8.23715e+07	9.2515e+07	7.28546e+07	7.24743e+07	7.55561e+07	8.78653e+07	8.15683e+07	7.33285e+07
Com_6462_pos	3.87108e+06	2.0078e+06	5.60146e+06	1.81503e+07	1.84669e+06	1.37336e+07	1.89044e+06	1.471e+07	2.21045e+07	3.68496e+06	1.1795e+07	7.19174e+06	7.78919e+06	7.7453e+06	3.70788e+06	9.93104e+06	9.83575e+06	2.69728e+06	1.17052e+07	2.7717e+06	1.83349e+07	3.35448e+06	9.64621e+06	9.11674e+06
Com_9535_pos	3.16229e+06	3.00742e+06	5.04439e+06	4.00569e+06	5.49067e+06	3.25622e+06	1.72087e+06	3.36128e+06	3.02936e+06	3.24053e+06	7.00948e+06	6.98932e+06	3.29675e+06	5.8022e+06	4.70914e+06	4.39119e+06	3.33314e+06	3.77701e+06	2.38698e+06	4.6508e+06	3.90637e+06	3.84227e+06	3.93874e+06	6.21463e+06
Com_10369_pos	1.77633e+06	1.98977e+06	2.89785e+06	897067	7.92311e+06	3.3774e+06	4.52396e+06	2.67938e+06	4.16799e+06	3.76526e+06	7.05886e+06	949770	2.38627e+06	2.45005e+06	1.83002e+06	2.71852e+06	2.13162e+06	2.68754e+06	3.33238e+06	5.73693e+06	2.91993e+06	3.59176e+06	9.2934e+06	2.39069e+06
Com_12055_pos	2.37775e+06	7.00026e+06	4.41838e+06	4.37867e+06	2.83025e+06	6.47948e+06	2.33138e+06	5.96692e+06	3.94387e+06	6.23027e+06	5.10794e+06	4.26521e+06	5.21656e+06	1.29089e+07	6.70529e+06	3.73135e+06	3.42644e+06	6.72088e+06	6.72785e+06	1.01371e+07	5.18574e+06	1.00645e+07	6.0139e+06	1.01477e+07
Com_12955_pos	3.75112e+06	3.36885e+06	4.3857e+06	4.72656e+06	5.63293e+06	4.15783e+06	2.83001e+06	4.25669e+06	3.7524e+06	3.29336e+06	3.74115e+06	4.64069e+06	4.01309e+06	3.18662e+06	2.53749e+06	3.48202e+06	3.78335e+06	3.64585e+06	4.68222e+06	3.39277e+06	3.37885e+06	5.14244e+06	5.02928e+06	4.3904e+06
Com_14262_pos	4.49894e+06	3.69791e+06	5.5098e+06	2.37328e+06	3.84634e+06	2.33212e+06	1.62846e+06	2.93443e+06	1.01683e+06	3.16776e+06	4.94706e+06	5.94039e+06	4.19839e+06	5.95193e+06	4.21118e+06	4.50514e+06	4.08002e+06	3.18294e+06	2.71541e+06	3.17382e+06	1.55785e+06	3.6456e+06	2.58437e+06	4.18105e+06
Com_19190_pos	486352	478574	691592	658579	744875	1.10635e+06	1.33261e+06	474017	1.54222e+06	433465	471620	496913	1.51759e+06	516532	472591	1.20089e+06	497272	1.04618e+06	463861	516645	466954	1.38425e+06	1.4113e+06	518029
Com_19606_pos	7.57937e+06	5.25092e+06	8.78765e+06	6.17084e+06	9.02295e+06	6.01495e+06	3.1358e+06	6.339e+06	5.58647e+06	5.09259e+06	8.01654e+06	5.96719e+06	4.68439e+06	6.39367e+06	5.29635e+06	5.52326e+06	4.69615e+06	5.41128e+06	3.50531e+06	1.13649e+07	4.69811e+06	6.16567e+06	5.57581e+06	8.10652e+06
Com_2_pos	2.80107e+10	5.23337e+10	3.24836e+10	7.43779e+10	3.90403e+10	4.63845e+10	5.41464e+10	3.07766e+10	4.87521e+10	3.63577e+10	3.06414e+10	4.40021e+10	4.53694e+10	4.89327e+10	5.24822e+10	4.34131e+10	3.99183e+10	4.78902e+10	5.19763e+10	4.72459e+10	4.37654e+10	3.40722e+10	4.46305e+10	5.67334e+10
Com_44_pos	1.25086e+08	6.46256e+07	8.30529e+07	1.27283e+08	1.22004e+08	1.67971e+08	1.51471e+08	1.56457e+08	1.62007e+08	1.39439e+08	9.63907e+07	5.30485e+07	1.28173e+08	8.32476e+07	2.01506e+08	7.96884e+07	1.34072e+08	1.40385e+08	1.0256e+08	8.0158e+07	1.29119e+08	1.50376e+08	9.94441e+07	5.37103e+07
Com_73_pos	1.51149e+09	9.69743e+08	7.47008e+08	1.0434e+09	1.11378e+09	1.51737e+09	1.55503e+09	1.40335e+09	2.07668e+09	1.21434e+09	1.02695e+09	7.30261e+08	1.32769e+09	1.20983e+09	1.37047e+09	1.21403e+09	1.56336e+09	1.64542e+09	1.05335e+09	1.10614e+09	1.6876e+09	1.10671e+09	1.29126e+09	8.77471e+08
Com_249_pos	3.09959e+08	1.78178e+08	1.83021e+08	4.04845e+08	5.33944e+08	2.92539e+08	2.78223e+08	3.98149e+08	3.96376e+08	2.8365e+08	2.99502e+08	1.97298e+08	2.94805e+08	2.05666e+08	1.91628e+08	1.62739e+08	3.60908e+08	2.97453e+08	5.05045e+08	5.13333e+08	3.30695e+08	4.86897e+08	3.68617e+08	3.22855e+08
Com_262_pos	2.15077e+09	1.9264e+09	2.54418e+09	2.38874e+09	2.36142e+09	2.04746e+09	1.45698e+09	2.06476e+09	1.8006e+09	1.6637e+09	2.69361e+09	2.52476e+09	2.12169e+09	2.42897e+09	2.3585e+09	2.3826e+09	2.13821e+09	2.4999e+09	1.92268e+09	2.59178e+09	1.89018e+09	2.40763e+09	2.26014e+09	3.33253e+09
Com_497_pos	3.00173e+08	2.29521e+08	2.80768e+08	3.68068e+08	4.08916e+08	2.32766e+08	2.00783e+08	2.4406e+08	2.20338e+08	2.44233e+08	2.622e+08	2.93473e+08	2.38168e+08	2.51222e+08	2.36095e+08	2.94993e+08	2.94345e+08	2.65655e+08	2.77445e+08	3.00377e+08	2.78857e+08	2.47462e+08	2.88573e+08	2.69559e+08
Com_547_pos	1.18133e+08	4.48019e+07	4.45059e+07	3.12449e+07	1.00213e+08	8.14197e+07	1.40713e+08	1.77171e+08	8.48725e+07	1.23374e+08	6.85559e+07	4.31427e+07	4.24449e+07	3.8169e+07	9.15019e+07	4.55595e+07	8.36792e+07	3.42913e+08	4.07659e+07	5.31743e+07	9.50468e+07	1.47614e+08	8.53023e+07	4.61837e+07
Com_825_pos	6.22096e+07	6.8882e+07	7.94794e+07	5.49586e+07	5.06478e+07	3.65109e+07	3.04354e+07	3.41397e+07	3.81089e+07	3.98451e+07	6.26923e+07	7.07603e+07	3.91601e+07	3.86317e+07	4.13123e+07	3.84763e+07	4.46482e+07	5.20802e+07	3.60963e+07	6.09442e+07	3.562e+07	6.04783e+07	3.651e+07	7.40589e+07
Com_1260_pos	7.06677e+07	3.9903e+07	4.67042e+07	4.0025e+07	4.48929e+07	3.83739e+07	1.87747e+07	2.77324e+07	1.50991e+07	2.73655e+07	5.47187e+07	4.3945e+07	2.30037e+07	3.98945e+07	2.29242e+07	3.42923e+07	3.17757e+07	2.91887e+07	2.73995e+07	2.84136e+07	1.81508e+07	2.54959e+07	2.22325e+07	3.84187e+07
Com_1571_pos	1.5291e+07	1.79632e+07	1.24185e+07	1.31074e+07	1.6545e+07	2.42061e+07	2.80938e+07	2.68296e+07	2.8383e+07	2.3748e+07	2.24482e+07	1.40332e+07	1.71193e+07	2.48361e+07	1.6017e+07	2.47204e+07	3.21456e+07	2.67937e+07	2.91156e+07	2.85322e+07	3.11586e+07	4.60408e+07	4.34251e+07	2.04745e+07
Com_2559_pos	7.71643e+07	8.22153e+07	8.47756e+07	1.00075e+08	9.06123e+07	1.03217e+08	7.27691e+07	8.30275e+07	9.08503e+07	7.56365e+07	9.18993e+07	9.52648e+07	8.12883e+07	8.62602e+07	7.74707e+07	8.33439e+07	8.48084e+07	9.98925e+07	7.84036e+07	9.0171e+07	7.14381e+07	8.72129e+07	9.20718e+07	1.05066e+08
Com_1_pos	7.02271e+10	8.26111e+10	8.52813e+10	4.70913e+10	6.64459e+10	6.70524e+10	6.72288e+10	7.90846e+10	7.26152e+10	8.5609e+10	7.6594e+10	8.55446e+10	7.8304e+10	6.5731e+10	7.87697e+10	7.26551e+10	6.85192e+10	5.92095e+10	7.21139e+10	7.20139e+10	7.50358e+10	7.52203e+10	6.00455e+10	6.33586e+10
Com_7_pos	1.4137e+10	1.15455e+10	1.26911e+10	1.9661e+10	1.74643e+10	1.44852e+10	1.42687e+10	1.23999e+10	1.48885e+10	1.28354e+10	1.23632e+10	1.24041e+10	1.24698e+10	1.36937e+10	1.32652e+10	1.38268e+10	1.49915e+10	1.66532e+10	1.56546e+10	1.60184e+10	1.47528e+10	1.33709e+10	1.80176e+10	1.37556e+10
Com_12_pos	3.0299e+09	3.08947e+09	2.96459e+09	5.86287e+09	4.16531e+09	5.62787e+09	4.42106e+09	4.70064e+09	5.04524e+09	3.26355e+09	3.03113e+09	3.8011e+09	4.0466e+09	3.50534e+09	2.81818e+09	3.4878e+09	4.29283e+09	5.06679e+09	5.1591e+09	4.22866e+09	4.85027e+09	4.07809e+09	5.90584e+09	4.29345e+09
Com_21_pos	1.24016e+07	1.20814e+07	8.72191e+06	1.43656e+07	5.66038e+06	1.10963e+07	1.12675e+07	1.04637e+07	9.00545e+06	1.04483e+07	9.82604e+06	1.14019e+07	1.02667e+07	1.1853e+07	8.50826e+06	1.12124e+07	6.8565e+06	1.24146e+07	1.24899e+07	9.56795e+06	1.01195e+07	1.23873e+07	1.10574e+07	1.07047e+07
Com_24_pos	5.96038e+08	5.40104e+08	5.8946e+08	7.54492e+08	7.26152e+08	5.66062e+08	5.24657e+08	7.14173e+08	5.50974e+08	5.60551e+08	6.39256e+08	8.58682e+08	8.91916e+08	8.93846e+08	7.06293e+08	1.09351e+09	1.07625e+09	1.18579e+09	1.61354e+09	1.82692e+09	1.52973e+09	2.27039e+09	1.95974e+09	2.45478e+09
Com_26_pos	8.85592e+08	1.05468e+09	1.29754e+09	1.70491e+09	1.28335e+09	8.56226e+08	8.81866e+08	1.09183e+09	6.85943e+08	8.46589e+08	1.02528e+09	1.46004e+09	1.14957e+09	8.91201e+08	7.45329e+08	1.40611e+09	1.09138e+09	1.09687e+09	1.61918e+09	1.79942e+09	1.19891e+09	2.2971e+09	2.44692e+09	3.98979e+09
Com_28_pos	1.28275e+07	1.40422e+07	4.83296e+06	1.72165e+07	1.20811e+07	1.74883e+07	5.18236e+07	2.31281e+07	2.40691e+07	2.11009e+07	1.48003e+07	1.06077e+07	9.94351e+06	4.13245e+07	3.09021e+07	2.95802e+07	1.90842e+07	2.45628e+07	2.60781e+07	2.62286e+07	2.07356e+07	1.38397e+07	2.5014e+07	1.83153e+07
Com_30_pos	1.70494e+09	1.63687e+09	1.4326e+09	2.2098e+09	1.75301e+09	1.75168e+09	1.56891e+09	1.54329e+09	2.06086e+09	1.59996e+09	1.65712e+09	1.59222e+09	1.69495e+09	1.53331e+09	1.52902e+09	1.50201e+09	1.66871e+09	1.97385e+09	1.47467e+09	1.72596e+09	1.73657e+09	1.3138e+09	1.68983e+09	1.5358e+09
Com_32_pos	2.43614e+09	2.06385e+09	2.53551e+09	2.50736e+09	2.16607e+09	2.56584e+09	1.56071e+09	2.15273e+09	2.12268e+09	2.31566e+09	2.72736e+09	2.48102e+09	2.02983e+09	2.08984e+09	1.84503e+09	2.01725e+09	1.96154e+09	2.10268e+09	1.73558e+09	2.04878e+09	2.03916e+09	2.14178e+09	2.05796e+09	2.25897e+09
Com_34_pos	3.18757e+09	2.58581e+09	2.86531e+09	4.50068e+09	3.93567e+09	3.26372e+09	3.18973e+09	2.78757e+09	3.43667e+09	2.86267e+09	2.78095e+09	2.79233e+09	2.83101e+09	3.15123e+09	2.96597e+09	3.11039e+09	3.52313e+09	3.82726e+09	3.61859e+09	3.62773e+09	3.33364e+09	2.96297e+09	4.19823e+09	8.85102e+08
Com_54_pos	1.90383e+08	1.93984e+08	2.50466e+08	5.255e+08	2.86484e+08	2.99132e+08	3.06727e+08	2.90836e+08	3.21933e+08	2.18985e+08	1.82583e+08	2.05164e+08	2.43143e+08	2.40907e+08	1.70225e+08	2.89231e+08	2.98576e+08	3.14028e+08	3.92295e+08	3.10785e+08	4.28333e+08	2.83618e+08	4.22388e+08	3.40985e+08
Com_55_pos	9.83553e+08	1.09824e+09	1.0897e+09	5.63831e+08	8.04886e+08	8.41762e+08	8.84521e+08	1.10747e+09	1.01333e+09	1.197e+09	8.96177e+08	1.00521e+09	9.90589e+08	8.22973e+08	1.25683e+09	9.61336e+08	6.34501e+08	1.43378e+09	8.10157e+08	2.4752e+08	9.26551e+08	6.62781e+08	6.11442e+08	7.16348e+08
Com_79_pos	1.5735e+09	1.04642e+09	1.25186e+09	1.17647e+09	1.24029e+09	1.70613e+09	1.00161e+09	1.502e+09	1.34842e+09	1.25908e+09	1.66497e+09	1.11601e+09	1.21187e+09	1.09294e+09	1.20769e+09	1.19427e+09	1.31086e+09	1.76535e+09	8.94907e+08	1.00085e+09	1.24328e+09	1.38126e+09	1.10007e+09	1.05345e+09
Com_104_pos	5.77118e+08	4.41837e+08	6.03005e+08	7.61416e+08	6.49047e+08	5.4527e+08	8.73516e+08	6.16509e+08	4.87643e+08	4.66415e+08	4.65443e+08	7.25873e+08	6.65006e+08	6.14009e+08	3.7502e+08	8.21623e+08	7.80454e+08	6.20458e+08	6.57475e+08	6.22884e+08	6.48867e+08	7.51312e+08	7.10459e+08	9.6217e+08
Com_112_pos	1.30231e+09	1.3405e+09	2.47584e+09	8.3439e+08	1.24031e+09	7.914e+08	4.6224e+08	7.26587e+08	6.84037e+08	1.00811e+09	1.96805e+09	2.21764e+09	1.26228e+09	1.52453e+09	1.48596e+09	1.76562e+09	1.01716e+09	1.30728e+09	3.73066e+08	7.53354e+08	4.90525e+08	4.98998e+08	5.06576e+08	1.07464e+09
Com_131_pos	7.09423e+08	8.02051e+08	6.92266e+08	4.34727e+08	4.72817e+08	5.05359e+08	5.82949e+08	7.28584e+08	6.7175e+08	9.04301e+08	5.91162e+08	6.99248e+08	5.99453e+08	4.91423e+08	9.16358e+08	6.57287e+08	4.77871e+08	4.5295e+08	5.74054e+08	5.72414e+08	5.29717e+08	4.16882e+08	3.90135e+08	3.87533e+08
Com_138_pos	2.01257e+08	4.87062e+08	5.91917e+08	6.47131e+08	9.9964e+08	3.68772e+08	2.17278e+08	1.56342e+08	6.647e+08	3.05058e+08	4.42123e+08	5.57344e+08	2.3075e+08	3.2796e+08	8.76874e+07	3.3494e+08	3.33746e+08	2.04903e+08	2.81626e+08	4.08998e+08	2.96478e+08	1.55281e+08	3.29498e+08	8.89336e+08
Com_140_pos	8.95392e+08	5.01993e+08	6.2389e+08	6.23914e+08	6.63182e+08	8.69353e+08	5.85928e+08	9.00572e+08	6.65464e+08	6.6708e+08	1.01055e+09	6.17076e+08	6.50623e+08	5.94977e+08	5.98017e+08	5.95406e+08	8.02461e+08	8.72619e+08	5.36333e+08	5.08455e+08	6.30203e+08	6.95016e+08	5.88855e+08	5.31887e+08
Com_145_pos	2.5501e+08	2.34618e+08	1.33598e+08	1.46579e+08	1.73389e+08	1.65223e+08	2.28751e+08	1.60679e+08	1.90496e+08	2.26494e+08	1.60596e+08	1.78493e+08	2.69122e+08	3.15249e+08	3.22591e+08	2.389e+08	1.97584e+08	3.58208e+08	2.0356e+08	3.47755e+08	2.26753e+08	1.74661e+08	2.19426e+08	1.92748e+08
Com_155_pos	1.23494e+08	2.87368e+08	1.26412e+08	2.06987e+08	1.93235e+08	2.3439e+08	2.46414e+08	1.98783e+08	2.44545e+08	2.94924e+08	3.9564e+08	4.28532e+08	2.73334e+08	3.26321e+08	3.40501e+08	3.93489e+08	4.24146e+08	4.2453e+08	4.71432e+08	2.95633e+08	2.40202e+08	2.3622e+08	2.89341e+08	1.16601e+08
Com_163_pos	3.4418e+08	4.92451e+08	5.53939e+08	8.61527e+08	5.56156e+08	5.08956e+08	5.01083e+08	5.71687e+08	4.01202e+08	4.12383e+08	5.11132e+08	6.02693e+08	5.40743e+08	4.039e+08	4.58016e+08	5.71243e+08	4.57429e+08	6.05844e+08	6.00694e+08	8.50011e+08	5.98653e+08	6.93626e+08	9.22241e+08	1.37202e+09
Com_206_pos	1.99066e+09	1.28822e+09	1.3508e+09	7.63184e+08	1.53872e+09	1.09363e+09	1.04823e+09	1.3688e+09	8.62854e+08	1.26304e+09	2.01849e+09	1.28285e+09	1.08081e+09	1.60248e+09	1.10876e+09	1.34041e+09	8.46149e+08	1.90213e+09	1.09178e+09	9.52486e+08	1.02883e+09	1.10296e+09	9.68324e+08	7.46251e+08
Com_215_pos	4.47373e+08	2.80261e+08	2.74802e+08	3.1048e+08	2.82729e+08	3.93704e+08	3.60286e+08	4.0036e+08	3.43143e+08	3.8289e+08	4.13188e+08	2.62799e+08	3.47989e+08	3.07113e+08	3.19446e+08	2.97261e+08	3.99865e+08	4.5768e+08	3.13826e+08	2.84645e+08	3.19104e+08	3.63762e+08	2.79456e+08	2.41548e+08
Com_218_pos	6.31865e+06	9.33267e+06	1.48664e+07	2.37475e+06	1.44296e+07	1.48423e+06	4.36258e+06	8.95314e+06	1.01035e+07	6.92803e+06	772429	8.23656e+06	2.41888e+06	7.67353e+06	5.50446e+06	4.95197e+06	4.69716e+06	1.06408e+07	7.25426e+06	7.38571e+06	4.73698e+06	1.15406e+07	1.43587e+07	1.52332e+07
Com_224_pos	2.44925e+08	2.83081e+08	4.69967e+08	5.18388e+08	4.80116e+08	3.04469e+08	2.94545e+08	4.13184e+08	3.03395e+08	3.18098e+08	2.56232e+08	2.99338e+08	3.33964e+08	3.50531e+08	2.82459e+08	3.17736e+08	5.18826e+08	3.93043e+08	3.4121e+08	4.98159e+08	3.18876e+08	3.16819e+08	2.05755e+08	3.18882e+08
Com_230_pos	5.52834e+08	3.06298e+08	5.90615e+08	5.44879e+08	5.43803e+08	5.30743e+08	4.00743e+08	7.56518e+08	5.42131e+08	7.11583e+08	9.90622e+08	4.22319e+08	5.0445e+08	4.03883e+08	6.05278e+08	4.02888e+08	4.88983e+08	6.76231e+08	4.58951e+08	4.84998e+08	4.7181e+08	5.51812e+08	5.73078e+08	5.39279e+08
Com_231_pos	1.66154e+08	1.36694e+08	2.47853e+08	2.18933e+08	1.45709e+08	1.6592e+08	1.59695e+08	1.36908e+08	2.54498e+08	1.64719e+08	1.48092e+08	1.39552e+08	2.25706e+08	2.57635e+08	8.03445e+07	2.40328e+08	2.11843e+08	1.82913e+08	1.69816e+08	9.56686e+07	1.58208e+08	1.783e+08	1.12476e+08	1.66301e+08
Com_248_pos	6.27313e+08	8.36451e+08	7.65044e+08	1.05153e+09	9.44382e+08	8.12996e+08	7.53701e+08	6.18145e+08	9.05487e+08	7.85293e+08	7.72859e+08	6.90852e+08	5.95346e+08	9.11222e+08	6.3153e+08	6.02954e+08	6.85685e+08	8.57047e+08	6.82949e+08	6.18152e+08	8.87971e+08	1.00908e+09	8.0676e+08	7.79069e+08
Com_264_pos	3.97469e+07	4.35756e+07	6.15985e+07	1.93489e+07	5.07829e+07	4.07264e+07	5.65435e+07	5.31291e+07	5.46816e+07	3.62924e+07	3.73012e+07	3.75194e+07	4.96919e+07	3.34541e+07	4.39743e+07	5.05199e+07	3.79502e+07	2.69621e+07	2.52646e+07	3.99242e+08	4.13751e+07	3.2072e+07	3.47962e+07	2.77479e+07
Com_267_pos	8.44703e+07	8.65261e+07	8.89407e+07	1.46459e+08	1.25486e+08	1.1431e+08	9.54866e+07	8.99515e+07	1.03576e+08	8.36173e+07	8.00195e+07	9.71627e+07	9.5717e+07	9.71307e+07	7.18668e+07	8.55425e+07	9.79731e+07	1.14447e+08	9.48806e+07	1.05173e+08	9.64223e+07	6.46687e+07	9.86007e+07	8.89687e+07
Com_288_pos	7.92176e+08	4.45595e+08	5.56782e+08	2.82408e+08	8.33429e+08	5.87265e+08	4.24706e+08	6.27141e+08	4.85653e+08	5.09088e+08	7.02817e+08	4.49584e+08	5.94121e+08	4.60475e+08	3.12357e+08	5.97059e+08	6.69102e+08	2.73033e+08	5.54485e+08	7.67792e+08	7.00356e+08	5.73353e+08	3.84065e+08	4.85514e+08
Com_341_pos	2.26602e+07	1.06298e+07	2.45544e+07	5.20476e+06	1.20375e+07	6.63792e+06	7.31472e+06	5.8451e+06	5.8472e+06	1.06879e+07	1.51165e+07	2.30788e+07	1.08327e+07	1.38387e+07	9.96927e+06	2.07043e+07	2.04599e+07	1.01771e+07	7.78761e+06	1.29805e+07	9.442e+06	1.15521e+07	1.10583e+07	1.64867e+07
Com_359_pos	5.51341e+07	6.09396e+07	5.4947e+07	5.3585e+07	6.50878e+07	7.13306e+07	7.9309e+07	7.42174e+07	9.68726e+07	5.72734e+07	4.78513e+07	4.73239e+07	7.68628e+07	5.34101e+07	9.88856e+07	7.77816e+07	5.97455e+07	3.87603e+07	4.47135e+07	3.43569e+08	5.54715e+07	4.86978e+07	5.24876e+07	3.17581e+07
Com_418_pos	2.46059e+08	2.15835e+08	2.17295e+08	2.30681e+08	2.25616e+08	2.55141e+08	2.37162e+08	2.95277e+08	2.4147e+08	2.33015e+08	2.04134e+08	2.58257e+08	2.27645e+08	2.02601e+08	2.59424e+08	2.0855e+08	1.98742e+08	2.78089e+08	2.66364e+08	2.29083e+08	3.00081e+08	3.73492e+08	1.94544e+08	2.04853e+08
Com_487_pos	2.50833e+08	2.07987e+08	1.26687e+08	5.63275e+08	5.29071e+08	1.9775e+08	1.91007e+08	2.92975e+08	2.23901e+08	2.93014e+08	1.54029e+08	3.35309e+08	1.96126e+08	2.93422e+08	1.90558e+08	4.74261e+08	2.14453e+08	2.71767e+08	3.26717e+08	2.87582e+08	2.94898e+08	1.99365e+08	3.8064e+08	2.15955e+08
Com_494_pos	2.79026e+08	2.76409e+08	2.86115e+08	4.81762e+08	3.44453e+08	2.89391e+08	2.76054e+08	2.18699e+08	2.65799e+08	1.84456e+08	2.0367e+08	2.49584e+08	2.70394e+08	3.56891e+08	1.79871e+08	2.68712e+08	2.59853e+08	2.97247e+08	2.44769e+08	3.69723e+08	2.20719e+08	2.05573e+08	2.76973e+08	2.92944e+08
Com_500_pos	4.74333e+07	9.64424e+07	4.7122e+07	6.90225e+07	6.49512e+07	7.75414e+07	7.71923e+07	6.56714e+07	7.55063e+07	9.17887e+07	1.26092e+08	1.32154e+08	8.86989e+07	1.05245e+08	1.07562e+08	1.28308e+08	1.30892e+08	1.33946e+08	1.39677e+08	8.93597e+07	7.36726e+07	7.2595e+07	9.15189e+07	4.05763e+07
Com_528_pos	6.20979e+07	5.48147e+07	6.97322e+07	9.33559e+07	8.78046e+07	8.681e+07	6.90997e+07	6.5193e+07	7.2958e+07	5.02725e+07	5.65529e+07	6.91786e+07	6.86864e+07	6.71058e+07	4.09967e+07	6.31827e+07	7.2221e+07	7.24935e+07	6.66035e+07	7.55224e+07	6.24632e+07	5.52412e+07	7.37301e+07	6.5666e+07
Com_554_pos	6.65465e+08	6.2258e+08	6.45479e+08	5.60985e+08	5.17914e+08	5.14165e+08	4.57453e+08	6.33769e+08	5.47257e+08	6.87155e+08	5.90022e+08	6.0671e+08	5.93136e+08	5.27283e+08	7.16683e+08	6.00149e+08	5.23461e+08	7.37136e+08	5.16711e+08	5.0526e+08	5.1498e+08	4.9577e+08	4.45302e+08	4.40216e+08
Com_557_pos	2.13042e+06	1.56703e+06	1.52126e+06	819734	1.38793e+06	1.80809e+06	1.01744e+06	1.94997e+06	1.27143e+06	1.4992e+06	1.50529e+06	1.20854e+06	4.36136e+06	1.85821e+06	1.37311e+06	1.22002e+06	1.30082e+06	1.83212e+06	968986	1.3705e+06	1.44231e+06	1.45205e+06	1.20551e+06	1.50326e+06
Com_571_pos	4.0656e+08	4.56723e+08	4.04023e+08	6.66914e+08	4.84209e+08	4.53076e+08	4.28898e+08	3.2356e+08	3.61861e+08	2.59131e+08	3.14868e+08	3.95169e+08	4.21292e+08	4.68089e+08	2.25506e+08	3.64711e+08	3.55481e+08	4.58646e+08	3.52278e+08	5.6721e+08	3.24473e+08	2.96219e+08	4.04824e+08	4.30978e+08
Com_593_pos	1.38378e+08	1.13447e+08	1.15615e+08	8.27686e+07	5.75906e+07	8.63305e+07	1.76442e+08	6.65066e+07	7.7777e+07	1.0183e+08	7.26808e+07	9.87167e+07	1.1339e+08	1.54901e+08	1.11925e+08	1.0442e+08	1.23842e+08	1.6081e+08	1.31252e+08	1.06789e+08	8.94677e+07	1.03841e+08	1.01772e+08	1.03029e+08
Com_601_pos	1.64087e+08	1.51536e+08	9.94442e+07	1.54845e+08	1.38631e+08	1.69833e+08	2.14897e+08	1.60814e+08	1.18004e+08	9.03508e+07	1.20024e+08	9.68212e+07	1.76435e+08	1.87844e+08	1.20151e+08	1.61753e+08	1.3833e+08	2.08973e+08	1.40918e+08	1.33782e+08	1.21374e+08	1.52724e+08	1.52417e+08	1.22892e+08
Com_608_pos	6.83768e+07	5.88903e+07	7.65398e+07	6.94989e+07	6.9587e+07	5.9023e+07	4.3357e+07	5.92628e+07	5.12131e+07	5.07261e+07	8.07289e+07	7.65007e+07	6.37691e+07	7.3457e+07	6.95584e+07	7.1358e+07	6.24236e+07	7.36281e+07	5.57215e+07	7.62282e+07	5.48863e+07	6.89627e+07	6.57435e+07	9.83462e+07
Com_614_pos	1.24629e+07	3.78005e+06	4.07308e+06	4.33272e+06	6.60863e+06	7.80412e+06	9.85526e+06	7.45682e+06	7.27024e+06	8.47174e+06	4.69724e+06	5.25418e+06	4.22866e+06	6.41971e+06	3.04671e+06	6.17856e+06	4.63263e+06	6.83178e+06	5.19019e+06	4.17713e+06	7.99342e+06	4.12795e+06	4.07105e+06	4.80592e+06
Com_625_pos	3.40066e+08	2.50775e+08	2.63049e+08	2.94385e+08	2.66071e+08	3.30199e+08	2.85429e+08	3.22671e+08	2.36768e+08	3.40115e+08	3.21264e+08	3.08787e+08	3.61477e+08	3.49078e+08	2.6227e+08	3.55293e+08	3.84017e+08	3.75154e+08	4.13071e+08	3.41612e+08	3.0446e+08	5.31537e+08	4.10029e+08	4.46262e+08
Com_627_pos	1.96451e+08	1.85957e+08	2.4287e+08	2.08414e+08	3.21363e+08	2.28336e+08	2.81815e+08	2.39264e+08	1.38101e+08	1.81267e+08	1.9454e+08	2.16866e+08	2.1958e+08	3.68503e+08	1.63372e+08	2.77081e+08	3.02599e+08	2.84454e+08	2.57914e+08	2.74324e+08	1.4879e+08	2.23713e+08	2.9497e+08	2.03547e+08
Com_637_pos	2.46569e+08	1.65709e+08	2.07052e+08	2.38825e+08	3.23181e+08	2.27967e+08	2.66049e+08	1.82811e+08	2.60756e+08	1.63654e+08	1.60816e+08	2.42511e+08	2.43766e+08	2.84332e+08	1.97193e+08	2.81952e+08	3.68909e+08	2.54583e+08	3.40431e+08	2.4909e+08	2.08759e+08	2.07022e+08	3.16972e+08	2.35548e+08
Com_647_pos	1.79266e+08	1.51919e+08	9.17664e+07	2.65801e+08	2.21639e+08	1.38258e+08	1.58578e+08	1.15988e+08	1.6172e+08	2.14966e+08	1.11024e+08	1.25426e+08	2.62844e+08	2.50075e+08	1.41162e+08	1.76467e+08	1.86682e+08	2.39557e+08	1.70035e+08	2.90274e+08	1.14444e+08	1.21239e+08	1.6882e+08	1.18808e+08
Com_652_pos	1.60544e+07	2.22431e+07	3.10217e+07	1.33069e+07	2.67399e+07	2.67947e+07	2.95345e+07	2.67146e+07	4.10253e+07	9.48091e+06	1.47775e+07	2.36161e+07	3.3825e+07	2.42798e+07	3.3877e+07	2.84718e+07	4.47845e+07	4.24353e+07	2.65392e+07	2.07999e+08	3.73721e+07	2.7283e+07	2.5885e+07	1.5668e+07
Com_653_pos	9.49466e+07	1.15137e+08	1.68574e+08	7.42487e+07	5.88839e+07	8.284e+07	5.76785e+07	6.20187e+07	5.1052e+07	8.14571e+07	1.26443e+08	1.51387e+08	1.09957e+08	5.97304e+07	1.01496e+08	1.39731e+08	1.04407e+08	1.30242e+08	3.60184e+07	7.95079e+07	5.44654e+07	4.79721e+07	4.34214e+07	7.17128e+07
Com_660_pos	2.34499e+08	1.00718e+08	1.33166e+08	1.85464e+08	1.96111e+08	2.59722e+08	3.73186e+08	2.31111e+08	2.79804e+08	2.34853e+08	1.74728e+08	1.20736e+08	1.69593e+08	1.37646e+08	1.28665e+08	1.39297e+08	2.1346e+08	2.53702e+08	2.20232e+08	1.39058e+08	2.60055e+08	2.54449e+08	2.05506e+08	1.65547e+08
Com_677_pos	5.04043e+07	8.26294e+07	5.88222e+07	6.03136e+07	7.01421e+07	2.18044e+08	9.13002e+07	1.41768e+08	1.44e+08	9.2399e+07	8.48094e+07	9.67672e+07	1.16075e+08	8.70789e+07	1.12761e+08	1.05192e+08	5.8898e+07	1.39866e+08	5.67083e+07	8.92072e+07	9.37338e+07	9.82451e+07	1.05344e+08	7.63546e+07
Com_706_pos	3.95451e+07	7.66065e+07	3.42692e+07	4.64626e+07	4.42461e+07	5.37515e+07	5.35631e+07	5.02945e+07	5.20517e+07	6.98069e+07	9.47122e+07	9.48227e+07	6.4941e+07	7.65731e+07	7.97684e+07	9.33934e+07	9.62046e+07	9.25179e+07	1.0059e+08	6.704e+07	5.15469e+07	5.05654e+07	6.90625e+07	3.16266e+07
Com_724_pos	1.02776e+08	7.54557e+07	6.4439e+07	1.10667e+08	1.19714e+08	1.03475e+08	1.37576e+08	1.23678e+08	1.07896e+08	8.27135e+07	5.64671e+07	6.46204e+07	1.04752e+08	9.04516e+07	8.20045e+07	9.52129e+07	1.04035e+08	1.31666e+08	8.31949e+07	1.45411e+08	1.05857e+08	8.8483e+07	8.95461e+07	6.53301e+07
Com_735_pos	2.75581e+07	2.77261e+07	3.67701e+07	2.66682e+07	3.12106e+07	2.31575e+07	1.6607e+07	4.0245e+07	2.16251e+07	2.98797e+07	3.5526e+07	5.33104e+07	5.37088e+07	4.85505e+07	3.83287e+07	7.66083e+07	7.25439e+07	6.53871e+07	6.77763e+07	8.61001e+07	8.90506e+07	1.14583e+08	9.84427e+07	1.02967e+08
Com_746_pos	7.27064e+07	1.3965e+08	8.06594e+07	1.50828e+08	8.2735e+07	1.25395e+08	1.09876e+08	1.19307e+08	1.35378e+08	9.01321e+07	7.21769e+07	1.06239e+08	1.15988e+08	1.22741e+08	9.19073e+07	9.7382e+07	1.07956e+08	1.07023e+08	1.09563e+08	1.06037e+08	1.14769e+08	1.21927e+08	1.33542e+08	1.70812e+08
Com_851_pos	1.49379e+08	1.4543e+08	1.42983e+08	5.43381e+07	8.32032e+07	9.1415e+07	1.12424e+08	9.14948e+07	1.01307e+08	1.51038e+08	1.39983e+08	1.18933e+08	1.4642e+08	1.07734e+08	1.1574e+08	1.22511e+08	1.28887e+08	9.40907e+07	1.05744e+08	1.35497e+08	1.64564e+08	7.60276e+07	8.64235e+07	1.33116e+08
Com_859_pos	7.58813e+06	4.81245e+06	1.0606e+07	1.40764e+07	1.32635e+07	1.06906e+07	8.61195e+06	9.60281e+06	7.41163e+06	1.13325e+07	3.38064e+06	1.99576e+07	6.497e+06	7.38872e+06	5.87795e+06	8.89493e+06	7.1266e+06	1.76353e+06	8.37508e+06	1.11041e+07	7.84902e+06	1.32738e+07	1.23371e+07	1.56057e+07
Com_894_pos	6.7524e+07	7.98393e+07	4.26266e+07	1.22966e+08	5.5069e+07	5.36344e+07	8.60004e+07	3.5007e+07	3.28506e+07	6.64496e+07	5.50214e+07	7.21929e+07	8.09399e+07	6.52931e+07	4.65675e+07	6.8731e+07	3.41265e+07	7.48071e+07	8.32078e+07	5.32971e+07	7.68605e+07	5.53519e+07	6.32057e+07	5.78142e+07
Com_905_pos	4.27595e+07	4.84714e+07	7.6101e+07	6.04695e+07	6.64588e+07	6.74052e+07	4.07793e+07	4.94843e+07	7.89496e+07	4.6543e+07	5.73404e+07	6.57999e+07	4.36442e+07	5.28523e+07	5.23497e+07	5.30544e+07	4.33554e+07	5.76918e+07	3.05578e+07	4.96656e+07	4.60631e+07	3.46696e+07	4.63285e+07	6.75014e+07
Com_915_pos	6.60981e+07	6.24797e+07	1.56488e+08	5.05766e+07	5.60475e+07	5.68228e+07	4.92204e+07	6.51811e+07	7.16866e+07	6.59554e+07	8.27335e+07	1.2387e+08	7.93046e+07	7.37666e+07	8.87308e+07	8.62911e+07	7.39135e+07	6.40112e+07	5.57721e+07	5.40399e+07	5.31315e+07	5.20294e+07	6.27263e+07	5.06149e+07
Com_940_pos	2.07253e+08	1.3082e+08	2.19906e+08	1.57255e+08	9.00761e+07	1.57002e+08	1.32022e+08	1.2441e+08	1.35523e+08	1.47311e+08	1.79161e+08	1.67662e+08	1.6333e+08	1.17363e+08	1.34334e+08	1.38014e+08	1.46017e+08	1.81574e+08	1.56289e+08	1.24038e+08	1.34019e+08	1.31804e+08	1.53139e+08	9.51468e+07
Com_945_pos	2.59555e+07	2.73696e+07	1.44602e+07	2.42574e+07	1.77456e+07	1.74479e+07	2.48326e+07	1.57731e+07	2.05385e+07	2.99437e+07	1.71372e+07	2.20611e+07	4.08492e+07	4.18095e+07	4.63475e+07	3.97175e+07	2.17653e+07	3.93358e+07	2.83506e+07	4.55678e+07	2.45736e+07	2.57697e+07	2.55017e+07	2.47309e+07
Com_956_pos	7.21723e+07	8.70616e+07	1.7424e+08	5.32447e+07	6.68285e+07	4.77857e+07	4.18992e+07	4.07236e+07	4.29429e+07	7.4761e+07	9.31768e+07	1.12924e+08	8.64323e+07	1.04565e+08	9.68889e+07	9.20083e+07	8.10467e+07	9.03889e+07	4.59744e+07	4.96997e+07	3.92269e+07	3.62661e+07	4.48188e+07	3.62421e+07
Com_969_pos	1.32589e+08	1.41337e+08	2.48349e+08	1.88495e+08	1.78169e+08	1.6997e+08	1.30137e+08	1.36023e+08	1.26356e+08	1.51188e+08	1.87173e+08	2.10031e+08	2.34281e+08	2.24239e+08	2.0949e+08	2.01381e+08	1.5202e+08	2.41442e+08	1.34537e+08	1.23096e+08	1.16436e+08	1.31143e+08	1.51117e+08	1.54056e+08
Com_974_pos	1.34165e+08	1.9231e+08	2.45419e+08	2.71644e+08	2.03678e+08	1.2422e+08	1.11853e+08	1.54172e+08	9.74977e+07	1.36898e+08	1.73356e+08	2.80614e+08	1.90711e+08	1.57347e+08	1.31234e+08	2.14693e+08	1.72753e+08	1.35546e+08	2.52044e+08	2.629e+08	1.64627e+08	3.42056e+08	3.23028e+08	6.09023e+08
Com_997_pos	4.21716e+07	4.22239e+07	3.81517e+07	6.59224e+07	5.69642e+07	1.24036e+08	6.81283e+07	8.61983e+07	9.98315e+07	7.02692e+07	5.14899e+07	5.56961e+07	7.53544e+07	5.65454e+07	5.64268e+07	5.89094e+07	5.39458e+07	9.22733e+07	6.40602e+07	4.58987e+07	8.34434e+07	7.18681e+07	8.52636e+07	9.22503e+07
Com_1016_pos	1.17672e+08	8.54213e+07	1.37411e+08	2.32276e+08	1.53072e+08	1.51537e+08	1.68944e+08	1.09369e+08	1.63985e+08	9.1864e+07	1.05899e+08	1.1514e+08	1.11998e+08	1.29476e+08	1.03389e+08	1.33034e+08	1.27971e+08	1.54466e+08	1.76172e+08	1.46037e+08	1.14935e+08	9.6186e+07	2.08801e+08	1.3966e+08
Com_1039_pos	3.83478e+07	4.71111e+07	4.20377e+07	1.20871e+08	6.44577e+07	4.07163e+07	1.7532e+07	1.88645e+07	5.12017e+07	2.17339e+07	3.20701e+07	4.04038e+07	1.67119e+07	3.13009e+07	9.57932e+06	3.62727e+07	3.42679e+07	2.58347e+07	2.8519e+07	3.70596e+07	2.61991e+07	1.86573e+07	3.35129e+07	9.04113e+07
Com_1058_pos	1.37428e+08	1.36433e+08	1.51492e+08	8.59328e+07	1.15609e+08	1.16988e+08	1.39142e+08	1.7561e+08	1.29213e+08	1.58044e+08	1.36326e+08	1.43711e+08	1.42159e+08	1.1316e+08	1.74986e+08	1.36146e+08	1.23017e+08	9.86922e+07	1.23596e+08	1.21033e+08	1.49864e+08	1.58199e+08	9.99676e+07	1.09609e+08
Com_1086_pos	1.25111e+08	8.4096e+07	1.06943e+08	9.95212e+07	1.11527e+08	1.63832e+08	1.06254e+08	1.40967e+08	1.23546e+08	1.10088e+08	1.39382e+08	9.49704e+07	1.05995e+08	1.06573e+08	1.22943e+08	1.0662e+08	1.20702e+08	1.73737e+08	8.52229e+07	9.14883e+07	1.10661e+08	1.31832e+08	9.81531e+07	9.3716e+07
Com_1090_pos	1.373e+08	8.26507e+07	1.03261e+08	1.56787e+08	1.24069e+08	1.12484e+08	1.20864e+08	8.88205e+07	9.17751e+07	6.31048e+07	7.40758e+07	8.93422e+07	9.19591e+07	1.07269e+08	6.28187e+07	6.94741e+07	1.1852e+08	1.25339e+08	6.0493e+07	1.65523e+08	7.21802e+07	7.44917e+07	8.84874e+07	1.20698e+08
Com_1091_pos	1.769e+07	1.42525e+07	1.98387e+07	2.09567e+07	2.05273e+07	1.86739e+07	1.80212e+07	1.93208e+07	1.80742e+07	1.96055e+07	2.22548e+07	2.70738e+07	2.21194e+07	2.21247e+07	1.99774e+07	2.65521e+07	2.27588e+07	2.56655e+07	2.56872e+07	3.22531e+07	2.49525e+07	3.62708e+07	3.32312e+07	4.50695e+07
Com_1106_pos	1.43362e+08	1.40792e+08	2.13531e+08	6.70198e+08	2.82809e+08	4.33292e+08	2.6617e+08	4.37528e+08	7.5403e+08	5.63031e+08	1.69964e+08	4.40426e+08	3.24509e+08	1.77647e+08	3.35805e+08	1.61616e+08	2.16831e+08	3.566e+08	8.60397e+08	1.89538e+08	3.6858e+08	3.33497e+08	3.71777e+08	3.00494e+08
Com_1166_pos	4.9576e+07	6.73498e+07	6.02126e+07	3.00683e+07	6.20772e+07	8.56591e+07	1.17048e+08	7.61261e+07	8.21882e+07	5.6696e+07	4.76172e+07	5.81936e+07	7.16579e+07	7.43417e+07	1.54047e+08	9.93064e+07	7.9527e+07	6.89672e+07	5.66317e+07	8.66234e+07	6.96749e+07	6.47066e+07	7.4703e+07	5.05714e+07
Com_1179_pos	3.69893e+07	6.9879e+07	7.40388e+07	9.26408e+07	5.94233e+07	9.33654e+07	4.78645e+07	4.24829e+07	5.77464e+07	3.5412e+07	5.10754e+07	9.09796e+07	6.12531e+07	6.81017e+07	5.20639e+07	6.98342e+07	4.56541e+07	4.65389e+07	3.22395e+07	5.81583e+07	4.57216e+07	4.04623e+07	4.61392e+07	1.15132e+08
Com_1181_pos	5.36511e+07	8.68368e+07	4.81996e+07	1.14045e+08	5.6582e+07	9.77117e+07	8.12237e+07	5.78323e+07	8.42492e+07	5.31447e+07	5.10918e+07	1.00747e+08	7.91689e+07	1.19353e+08	6.77586e+07	8.55897e+07	7.42636e+07	9.8166e+07	6.44448e+07	7.38058e+07	7.90677e+07	4.91418e+07	6.03887e+07	8.83349e+07
Com_1205_pos	1.37194e+08	1.66403e+08	9.58165e+07	9.21769e+07	1.27712e+08	1.34729e+08	1.56692e+08	1.63332e+08	9.94179e+07	1.85055e+08	1.56569e+08	1.2748e+08	1.52145e+08	1.22552e+08	1.18522e+08	1.1785e+08	1.50129e+08	1.62802e+08	1.43968e+08	1.14696e+08	1.14749e+08	1.52066e+08	1.31402e+08	7.29059e+07
Com_1235_pos	4.82837e+07	6.39546e+07	4.96042e+07	1.29671e+08	9.1066e+07	7.9138e+07	1.00761e+08	6.52498e+07	9.35027e+07	6.66506e+07	6.11974e+07	6.2539e+07	6.97932e+07	6.47922e+07	5.58835e+07	6.01388e+07	7.42762e+07	7.38868e+07	8.91741e+07	8.34456e+07	7.23334e+07	6.4869e+07	9.36164e+07	7.73091e+07
Com_1241_pos	1.76471e+07	2.19085e+07	2.56524e+07	1.05971e+07	2.43301e+07	2.43699e+07	3.90411e+07	1.98179e+07	4.16877e+07	1.18472e+07	1.59079e+07	2.28284e+07	3.39872e+07	3.10422e+07	2.68547e+07	3.08187e+07	3.09241e+07	2.06877e+07	2.47046e+07	1.07369e+08	2.46226e+07	1.99574e+07	2.40388e+07	1.62238e+07
Com_1243_pos	5.23388e+07	5.82449e+07	4.60383e+07	8.90666e+07	6.25362e+07	1.02183e+08	9.19085e+07	8.31396e+07	8.72791e+07	7.22151e+07	5.575e+07	5.32434e+07	8.45416e+07	6.18795e+07	5.70604e+07	5.41116e+07	6.15659e+07	9.00156e+07	8.36103e+07	6.05778e+07	8.09201e+07	8.53372e+07	6.94208e+07	7.45304e+07
Com_1262_pos	1.29874e+07	1.80351e+07	1.51403e+07	1.36756e+07	1.53022e+07	9.66027e+06	1.3528e+07	1.03277e+07	9.11225e+07	1.82407e+07	1.63469e+07	1.3536e+07	1.21275e+07	2.97755e+07	9.83499e+06	1.38876e+07	2.54509e+07	1.07668e+07	1.51945e+07	2.07304e+07	7.63701e+06	9.84709e+06	1.08017e+07	6.90425e+07
Com_1277_pos	4.62243e+07	7.44343e+07	1.8427e+08	4.74765e+07	6.49803e+07	4.30539e+07	2.97792e+07	3.06486e+07	2.31506e+07	4.68907e+07	1.12557e+08	1.28526e+08	7.02276e+07	9.01042e+07	6.64164e+07	5.87056e+07	5.51421e+07	5.44186e+07	3.76126e+07	3.69563e+07	2.56749e+07	2.99881e+07	3.33899e+07	5.50944e+07
Com_1323_pos	3.77469e+07	3.16904e+07	2.90599e+07	6.67941e+07	4.37471e+07	7.0031e+07	5.46383e+07	3.63159e+07	5.03653e+07	3.35317e+07	2.07451e+07	3.22371e+07	4.69371e+07	3.54073e+07	2.56849e+07	3.81517e+07	4.64877e+07	6.70283e+07	5.61736e+07	4.23703e+07	6.44822e+07	4.93347e+07	6.26158e+07	6.3431e+07
Com_1347_pos	1.63603e+08	1.19567e+08	1.44522e+08	1.42929e+08	1.35598e+08	1.45266e+08	1.16444e+08	1.23557e+08	1.56891e+08	1.49438e+08	1.57253e+08	1.12915e+08	1.16988e+08	1.26889e+08	1.03503e+08	1.14198e+08	1.23654e+08	1.53662e+08	1.39137e+08	1.10102e+08	1.25677e+08	1.10385e+08	1.10941e+08	1.1114e+08
Com_1409_pos	2.33724e+07	3.39012e+07	4.755e+07	4.52639e+07	3.46424e+07	3.23791e+07	2.29805e+07	3.19346e+07	3.09796e+07	3.78951e+07	4.80539e+07	5.17912e+07	2.75053e+07	4.97731e+07	7.04038e+07	4.42859e+07	3.16651e+07	5.58153e+07	3.24665e+07	5.18027e+07	2.10812e+07	3.93687e+07	5.73956e+07	7.94217e+07
Com_1412_pos	5.1029e+07	5.90863e+07	5.0641e+07	9.6683e+07	7.88606e+07	7.39599e+07	8.34864e+07	5.40971e+07	7.93179e+07	4.59433e+07	4.14581e+07	5.81836e+07	6.35182e+07	5.47366e+07	5.73255e+07	6.29186e+07	6.34863e+07	6.05922e+07	9.28869e+07	6.89412e+07	6.18935e+07	6.30922e+07	9.85818e+07	9.09203e+07
Com_1422_pos	1.07763e+08	1.2725e+08	1.40082e+08	7.05631e+07	1.02532e+08	9.89245e+07	1.03561e+08	1.23052e+08	1.1456e+08	1.40842e+08	3.71642e+07	1.31077e+08	1.25238e+08	1.00612e+08	1.28023e+08	1.1466e+08	1.03706e+08	9.26108e+07	1.14459e+08	1.10495e+08	1.1647e+08	1.1539e+08	9.09767e+07	9.6818e+07
Com_1433_pos	5.83831e+07	5.00793e+07	7.30258e+07	6.66659e+07	6.44995e+07	5.42147e+07	2.94259e+07	4.53976e+07	5.61201e+07	4.86819e+07	7.02984e+07	6.15399e+07	4.87207e+07	4.91985e+07	4.02726e+07	4.66164e+07	4.13851e+07	4.86508e+07	3.61475e+07	5.45282e+07	5.22955e+07	4.79183e+07	4.61309e+07	6.00252e+07
Com_1447_pos	3.01737e+07	1.58135e+07	3.7984e+07	7.49637e+07	6.18141e+07	3.04321e+07	3.87904e+07	3.11923e+07	4.85414e+07	3.37724e+07	3.63575e+07	3.72407e+07	4.05869e+07	2.41113e+07	3.44815e+07	3.52489e+07	3.86641e+07	6.03174e+07	4.58753e+07	3.04982e+07	4.86873e+07	2.46973e+07	5.54881e+07	2.87941e+07
Com_1485_pos	5.31157e+07	4.21587e+07	6.34708e+07	7.07294e+07	6.03594e+07	8.20054e+07	4.6843e+07	6.87467e+07	6.94854e+07	8.32055e+07	7.5353e+07	4.86508e+07	5.30253e+07	5.66632e+07	4.27566e+07	4.42767e+07	5.63581e+07	5.38952e+07	4.56627e+07	4.75014e+07	5.51439e+07	5.61596e+07	3.55138e+07	3.45941e+07
Com_1498_pos	3.66412e+07	4.4982e+07	4.59986e+07	9.40011e+07	6.59599e+07	5.41855e+07	7.56956e+07	4.93092e+07	6.49037e+07	4.93016e+07	4.84284e+07	4.99195e+07	4.90522e+07	5.11022e+07	3.82904e+07	4.18288e+07	5.40959e+07	5.5694e+07	6.47233e+07	6.37826e+07	5.85038e+07	4.79535e+07	7.01473e+07	6.46446e+07
Com_1509_pos	2.55848e+07	9.03401e+06	1.107e+07	1.11023e+07	1.50946e+07	1.58452e+07	3.46624e+07	2.90715e+07	5.79447e+06	1.79861e+07	1.25973e+07	9.24937e+06	1.27691e+07	1.57944e+07	3.14019e+07	1.19325e+07	1.59379e+07	1.98709e+07	3.04173e+07	7.19624e+06	9.94893e+06	6.0516e+07	2.46187e+07	4.02982e+06
Com_1512_pos	1.20866e+08	1.44071e+08	2.36216e+08	1.16507e+08	1.47067e+08	2.11215e+08	3.66694e+07	9.67652e+07	8.1957e+07	8.77786e+07	1.73951e+08	1.93655e+08	1.75691e+08	1.34255e+08	1.23851e+08	1.70182e+08	8.40281e+07	1.58236e+08	4.07408e+07	1.66633e+08	1.47522e+08	6.93577e+07	1.32591e+08	2.11998e+08
Com_1543_pos	9.12586e+07	6.00716e+07	4.05415e+07	5.96933e+07	7.15179e+07	7.44942e+07	8.81033e+07	6.32812e+07	4.21637e+07	4.11206e+07	7.53635e+07	7.08933e+07	8.52548e+07	5.9908e+07	2.74365e+07	4.41395e+07	5.83971e+07	5.73915e+07	6.06193e+07	4.93721e+07	3.57177e+07	6.18829e+07	9.95566e+07	3.21744e+07
Com_1544_pos	5.75644e+07	2.18391e+07	3.76769e+07	2.18814e+07	4.20991e+07	1.22139e+07	1.50062e+07	1.49599e+07	1.33441e+07	1.43339e+07	2.26072e+07	3.31448e+07	1.32859e+07	2.40864e+07	1.63498e+07	2.64551e+07	1.47284e+07	1.27196e+07	2.2092e+07	1.55952e+07	1.15191e+07	2.48713e+07	1.79517e+07	2.49641e+07
Com_1547_pos	1.5379e+07	1.88672e+07	1.58802e+07	1.8914e+07	2.70526e+07	5.47261e+07	2.61761e+07	3.70093e+07	4.37197e+07	2.50567e+07	2.36149e+07	1.54272e+07	2.93367e+07	2.05128e+07	2.63221e+07	2.76385e+07	1.51636e+07	4.42121e+07	1.65498e+07	2.18502e+07	3.2447e+07	2.39318e+07	2.8994e+07	1.99374e+07
Com_1560_pos	6.31253e+07	5.89172e+07	5.27492e+07	8.48203e+07	7.18276e+07	1.08508e+08	8.97618e+07	8.39292e+07	9.55018e+07	8.72973e+07	7.29719e+07	6.14774e+07	9.29251e+07	7.74779e+07	8.50145e+07	8.05091e+07	7.78952e+07	1.11117e+08	7.54103e+07	7.61222e+07	9.48485e+07	8.9502e+07	1.01842e+08	9.05152e+07
Com_1563_pos	1.07003e+09	1.09248e+08	1.10603e+08	1.26192e+08	1.06544e+09	1.32675e+08	9.28477e+07	1.08786e+08	9.39487e+07	9.79968e+07	1.19817e+09	1.24882e+08	1.16237e+08	9.65006e+07	1.05332e+08	9.84483e+07	1.32048e+08	1.21319e+08	8.37616e+07	1.24973e+08	1.05089e+08	1.0525e+08	1.08369e+08	1.27105e+08
Com_1587_pos	3.06126e+07	2.59824e+07	4.96244e+07	2.63892e+07	4.12963e+07	3.16222e+07	2.76361e+07	2.99844e+07	3.42125e+07	3.28505e+07	3.04109e+07	3.47222e+07	3.91814e+07	1.77854e+07	3.19467e+07	3.80311e+07	3.84499e+07	2.59425e+07	2.97767e+07	3.77711e+07	3.30232e+07	2.64452e+07	3.09904e+07	2.72774e+07
Com_1608_pos	2.35655e+07	1.09886e+08	1.72559e+07	1.32043e+07	4.41767e+07	6.15009e+07	4.7699e+07	4.41284e+07	5.50556e+07	3.26933e+07	4.66608e+07	3.37552e+07	1.4401e+07	6.21657e+07	1.45729e+08	4.14638e+07	2.01853e+07	4.96811e+07	4.73763e+07	3.44289e+07	4.7941e+07	7.42437e+07	8.6256e+07	5.43396e+07
Com_1611_pos	9.05155e+07	8.92588e+07	1.01475e+08	6.2372e+07	8.13683e+07	7.97186e+07	9.3542e+07	1.19296e+08	8.91861e+07	1.05365e+08	8.96444e+07	9.85741e+07	9.77776e+07	7.40352e+07	1.05952e+08	9.30873e+07	8.13557e+07	6.32082e+07	8.65267e+07	8.18648e+07	1.00932e+08	1.02703e+08	6.77806e+07	7.83285e+07
Com_1630_pos	3.09808e+06	7.93025e+07	5.39514e+06	1.45229e+06	4.46565e+06	778753	462400	3.35e+06	4.66797e+06	2.20059e+06	5.38886e+06	7.22807e+06	1.89381e+06	1.47372e+06	2.27215e+06	4.37491e+06	1.68861e+06	1.63209e+06	1.86282e+06	6.2394e+06	698120	2.36798e+06	1.25697e+06	8.85728e+06
Com_1635_pos	5.89693e+07	5.16313e+07	1.13159e+08	1.45934e+08	5.29171e+07	3.94549e+07	3.06728e+07	3.49192e+07	3.69832e+07	4.44808e+07	6.8975e+07	1.01587e+08	4.93338e+07	6.05354e+07	5.04687e+07	4.99877e+07	4.54075e+07	5.74997e+07	3.40934e+07	5.61275e+07	2.80518e+07	3.2003e+07	3.6041e+07	5.54293e+07
Com_1679_pos	5.47858e+08	4.72244e+08	4.28466e+08	7.06616e+07	2.22126e+08	5.69529e+08	4.14784e+08	4.17078e+08	1.43376e+08	4.94659e+08	4.93538e+08	4.66007e+08	6.00785e+08	3.8003e+08	3.09992e+08	3.21014e+08	5.04881e+08	1.93139e+08	2.75431e+08	2.45048e+08	3.34637e+08	2.5953e+08	2.65557e+08	2.64768e+08
Com_1687_pos	5.63305e+07	5.30211e+07	4.86965e+07	4.73902e+07	5.08608e+07	6.75243e+07	4.28081e+07	6.33592e+07	5.25584e+07	5.00675e+07	6.38453e+07	4.50429e+07	4.8784e+07	4.49216e+07	4.96965e+07	4.70991e+07	5.5319e+07	6.93736e+07	3.97367e+07	3.85114e+07	4.75302e+07	5.52296e+07	4.40855e+07	4.15633e+07
Com_1711_pos	6.85315e+07	4.21046e+07	3.30346e+07	7.89842e+07	9.80025e+07	1.02233e+08	4.75214e+07	3.83968e+07	8.71242e+07	4.50058e+07	7.5893e+07	4.11835e+07	4.58607e+07	6.2696e+07	4.84778e+07	4.93494e+07	6.58346e+07	9.33171e+07	5.65446e+07	5.06777e+07	4.15625e+07	4.12115e+07	7.32148e+07	1.08889e+08
Com_1724_pos	4.92747e+07	3.21164e+07	1.70779e+07	6.07212e+07	4.88205e+07	3.4692e+07	3.81389e+07	2.87893e+07	4.69687e+07	2.68398e+07	2.54361e+07	2.94012e+07	3.502e+07	6.81332e+07	3.61447e+07	5.18515e+07	4.49783e+07	6.07886e+07	3.70919e+07	5.40015e+07	3.425e+07	4.0735e+07	4.91294e+07	3.98672e+07
Com_1773_pos	2.2654e+07	1.00815e+08	5.55265e+07	7.94145e+07	5.31687e+07	6.02595e+07	3.40637e+07	2.69811e+07	4.96018e+07	2.84815e+07	5.12692e+07	8.6719e+07	6.424e+07	4.56362e+07	3.60682e+07	6.39999e+07	3.50698e+07	5.34674e+07	5.76248e+07	6.62042e+07	4.5171e+07	2.53284e+07	3.71065e+07	6.09071e+07
Com_1797_pos	6.99957e+07	7.35706e+07	7.42671e+07	4.09702e+07	5.32355e+07	5.02509e+07	6.08882e+07	7.19002e+07	6.66572e+07	7.73744e+07	5.94133e+07	6.57308e+07	7.21707e+07	5.50553e+07	8.83706e+07	6.26196e+07	5.22543e+07	5.31753e+07	5.86329e+07	5.68212e+07	7.06503e+07	5.41783e+07	4.44444e+07	4.8895e+07
Com_1811_pos	3.51644e+07	4.2053e+07	2.90414e+07	1.95746e+07	4.37041e+07	4.93512e+07	6.33335e+07	4.54097e+07	4.53426e+07	2.56653e+07	2.59632e+07	2.58433e+07	3.86531e+07	3.78694e+07	4.19057e+07	4.39714e+07	3.64866e+07	3.41636e+07	2.95493e+07	5.38572e+07	3.7454e+07	3.65104e+07	3.87714e+07	1.91532e+07
Com_1817_pos	2.23595e+07	9.24461e+06	979443	9.12735e+06	9.3805e+06	2.55799e+07	2.82872e+07	3.28495e+07	1.67439e+07	2.55401e+07	1.61591e+07	6.74019e+06	2.06744e+07	2.05558e+07	2.05911e+07	5.49117e+06	2.65633e+07	2.85457e+07	2.32449e+07	1.42492e+07	2.14511e+07	3.07321e+07	2.55059e+07	4.06477e+06
Com_1830_pos	1.08222e+08	9.77894e+07	9.72175e+07	1.78075e+08	2.08193e+08	1.65512e+08	1.18199e+08	1.60617e+08	2.1221e+08	1.02759e+08	1.01305e+08	1.39101e+08	1.26142e+08	1.11526e+08	8.95076e+07	9.67995e+07	1.49702e+08	1.63947e+08	1.3815e+08	1.23895e+08	1.1938e+08	1.12897e+08	1.16169e+08	9.80582e+07
Com_1839_pos	1.32528e+06	995248	1.42135e+06	2.36081e+06	1.77654e+06	2.08131e+06	2.60956e+06	1.41478e+06	1.91722e+06	1.28527e+06	1.43409e+06	1.86189e+06	2.27097e+06	1.87155e+06	1.05702e+06	1.74647e+06	2.08774e+06	1.93456e+06	1.61086e+06	1.28475e+06	1.94565e+06	1.30752e+06	1.85918e+06	1.44725e+06
Com_1874_pos	9.58535e+07	7.60905e+07	1.01949e+08	4.75075e+07	8.95685e+07	6.32094e+07	9.8767e+07	7.52284e+07	7.10795e+07	6.92072e+07	8.75525e+07	5.83723e+07	8.51222e+07	6.81872e+07	7.72219e+07	8.26151e+07	6.40455e+07	7.93839e+07	6.41538e+07	6.80079e+07	7.31642e+07	5.9126e+07	6.76672e+07	4.8962e+07
Com_1904_pos	7.71851e+06	6.76367e+06	7.41466e+06	5.84596e+06	8.4383e+06	6.73687e+06	8.14216e+06	6.71579e+06	9.46283e+06	8.02458e+06	5.82105e+06	8.02203e+06	1.08408e+07	1.00319e+07	1.2177e+07	9.80544e+06	9.06748e+06	7.41158e+06	9.75875e+06	1.26274e+07	9.2746e+06	8.26594e+06	9.3019e+06	8.17801e+06
Com_1909_pos	3.11436e+07	2.56682e+07	2.21879e+07	4.33469e+07	3.61831e+07	5.13235e+07	4.49445e+07	3.71856e+07	4.83066e+07	3.33492e+07	3.05817e+07	3.35064e+07	4.18548e+07	3.52029e+07	3.0647e+07	3.12405e+07	3.45452e+07	4.8328e+07	4.11592e+07	3.28335e+07	5.14061e+07	4.04577e+07	4.73167e+07	2.86171e+07
Com_1945_pos	1.91265e+07	6.7988e+07	2.34744e+07	7.81295e+07	4.03962e+07	6.65703e+07	4.87185e+07	3.00633e+07	3.9371e+07	2.30304e+07	2.29379e+07	4.44585e+07	4.1769e+07	3.66911e+07	3.58581e+07	4.42328e+07	3.20836e+07	6.30828e+07	5.51228e+07	4.17693e+07	4.64836e+07	2.93914e+07	4.94297e+07	5.79277e+07
Com_1963_pos	3.58199e+07	4.27436e+07	3.4782e+07	4.59593e+07	4.13846e+07	4.41283e+07	4.37653e+07	4.20764e+07	3.88805e+07	4.50065e+07	4.12123e+07	5.22099e+07	3.93533e+07	5.75945e+07	5.40615e+07	3.07558e+07	3.76838e+07	6.15108e+07	4.26402e+07	2.80687e+07	3.70314e+07	4.46651e+07	2.81612e+07	3.44717e+07
Com_1991_pos	1.50349e+08	1.38016e+08	1.93448e+08	2.60348e+08	3.79556e+08	2.72392e+08	2.08477e+08	2.24942e+08	2.6524e+08	1.99669e+08	1.82335e+08	1.71562e+08	2.29076e+08	1.8734e+08	1.55518e+08	1.17561e+08	2.58796e+08	2.32943e+08	3.20252e+08	1.97956e+08	2.39619e+08	2.03229e+08	2.79631e+08	1.7941e+08
Com_2008_pos	9.91019e+06	1.26154e+07	1.06326e+07	1.80654e+07	1.50888e+07	9.85289e+06	1.51e+07	1.25785e+07	9.64523e+06	9.2316e+06	8.41219e+06	1.2039e+07	1.13042e+07	1.13862e+07	7.64183e+06	8.66298e+06	1.54375e+07	1.1316e+07	1.28247e+07	1.03277e+07	1.71145e+07	6.21581e+06	1.16485e+07	1.12201e+07
Com_2033_pos	3.65611e+07	3.38019e+07	6.63783e+07	2.8372e+07	3.67459e+07	3.07425e+07	3.50629e+07	3.87797e+07	3.47336e+07	4.14476e+07	5.28542e+07	3.96614e+07	4.23942e+07	3.55055e+07	3.60723e+07	3.84132e+07	3.85076e+07	2.27383e+07	3.42783e+07	3.36993e+07	3.599e+07	3.37333e+07	3.09384e+07	2.74673e+07
Com_2040_pos	4.23825e+07	3.78499e+07	2.06623e+07	2.99279e+07	3.49393e+07	3.23953e+07	2.4412e+07	7.75293e+06	2.62146e+07	2.75875e+07	2.6509e+07	3.83755e+07	2.30645e+07	2.80575e+07	2.71893e+07	2.49457e+07	2.96657e+07	2.25572e+07	4.39828e+07	5.37508e+07	4.61634e+07	1.73293e+07	5.90139e+07	8.61866e+07
Com_2048_pos	4.36209e+07	3.02596e+07	4.11237e+07	2.44733e+07	4.59231e+07	2.28045e+07	2.09885e+07	2.58156e+07	1.58236e+07	3.47975e+07	3.9917e+07	2.99869e+07	2.72369e+07	2.65261e+07	3.3184e+07	2.11653e+07	3.12841e+07	3.36781e+07	2.56537e+07	4.55448e+07	2.42311e+07	3.20013e+07	2.72195e+07	3.90773e+07
Com_2071_pos	1.67415e+07	2.58595e+07	1.70023e+07	3.03515e+07	2.40276e+07	4.02931e+07	2.37538e+07	1.83116e+07	3.76344e+07	2.42735e+07	1.89969e+07	2.04375e+07	2.94177e+07	1.7134e+07	2.08347e+07	2.73611e+07	2.60088e+07	2.98266e+07	1.85508e+07	2.67033e+07	2.6937e+07	2.09314e+07	3.15553e+07	2.73466e+07
Com_2092_pos	8.58884e+07	9.59167e+07	8.61054e+07	1.10271e+08	1.00031e+08	1.56667e+08	1.20288e+08	9.80857e+07	1.38832e+08	7.41434e+07	8.70498e+07	9.45477e+07	1.03965e+08	1.25921e+08	8.1669e+07	1.18273e+08	1.07389e+08	1.40467e+08	1.07707e+08	1.14243e+08	1.01002e+08	1.37712e+08	1.1993e+08	1.29635e+08
Com_2108_pos	1.26922e+08	1.00179e+08	1.5831e+08	1.52956e+08	1.80058e+08	8.15833e+07	9.18811e+07	1.06225e+08	7.10399e+07	6.02119e+07	1.01017e+08	7.80724e+07	5.12794e+07	8.97407e+07	9.26727e+07	5.90784e+07	7.42191e+07	1.05153e+08	1.31701e+08	1.62685e+08	1.1631e+08	1.10499e+08	2.05574e+08	1.23572e+08
Com_2161_pos	2.05752e+07	1.86043e+07	2.17657e+07	1.20031e+07	1.28351e+07	5.74736e+06	1.1463e+07	1.46673e+07	1.87472e+07	5.05098e+07	4.3376e+07	5.57866e+07	1.97148e+07	1.9208e+07	1.73779e+07	1.27528e+07	1.13864e+07	1.6645e+07	7.45889e+06	1.28362e+07	1.58395e+07	8.94923e+06	7.18155e+06	1.10328e+07
Com_2220_pos	3.85471e+07	3.47213e+07	5.59362e+07	8.28759e+07	7.00113e+07	6.00164e+07	7.07386e+07	4.72178e+07	5.67779e+07	3.27251e+07	4.10682e+07	4.66311e+07	4.09568e+07	5.17066e+07	3.51204e+07	4.6364e+07	5.90369e+07	5.2553e+07	6.3144e+07	5.81413e+07	5.40549e+07	4.89646e+07	7.40656e+07	5.23713e+07
Com_2238_pos	8.02391e+07	7.98188e+07	8.4397e+07	8.68462e+07	8.54052e+07	1.12083e+08	1.01827e+08	1.1664e+08	7.67023e+07	1.04416e+08	8.24213e+07	6.96862e+07	9.9631e+07	1.03279e+08	7.39262e+07	1.05214e+08	8.93497e+07	9.93541e+07	4.26214e+07	6.60795e+07	7.53116e+07	1.18879e+08	7.8647e+07	4.00925e+07
Com_2265_pos	5.77063e+08	5.31913e+08	7.1209e+08	1.09985e+09	8.50555e+08	7.61181e+08	8.83607e+08	6.03976e+08	8.35454e+08	5.25268e+08	5.43017e+08	5.93243e+08	6.27896e+08	6.59178e+08	5.62174e+08	6.8989e+08	7.41864e+08	7.99116e+08	9.08083e+08	7.44609e+08	7.84856e+08	6.37704e+08	1.01873e+09	7.37604e+08
Com_2267_pos	1.827e+07	1.46473e+07	2.32257e+07	1.72543e+07	2.27705e+07	1.68723e+07	1.9225e+07	1.75194e+07	1.47683e+07	1.33364e+07	1.98936e+07	2.04016e+07	2.2893e+07	2.02763e+07	1.66957e+07	1.93781e+07	1.74374e+07	2.59425e+07	1.32188e+07	1.20548e+07	1.36678e+07	1.24638e+07	1.28227e+07	1.98301e+07
Com_2277_pos	3.41447e+07	5.33235e+07	5.04446e+07	7.29098e+07	3.93495e+07	5.42856e+07	5.79254e+07	4.30244e+07	5.37129e+07	3.66339e+07	3.39662e+07	6.72726e+07	6.41768e+07	5.00732e+07	2.51177e+07	6.16003e+07	4.95236e+07	5.53009e+07	4.66641e+07	4.87445e+07	3.73716e+06	5.92202e+07	8.61137e+07	4.71351e+07
Com_2278_pos	2.60792e+08	2.12946e+08	2.79604e+08	3.00126e+08	3.12485e+08	2.59706e+08	1.90153e+08	2.01952e+08	2.49221e+08	2.18454e+08	2.45944e+08	2.28876e+08	2.318e+08	2.23106e+08	1.56882e+08	2.12875e+08	2.63543e+08	2.37224e+08	2.5517e+08	2.33274e+08	2.3074e+08	2.33291e+08	2.55508e+08	2.76684e+08
Com_2330_pos	7.19768e+06	3.45229e+06	7.50114e+06	1.33224e+07	1.64689e+07	4.77239e+06	1.9288e+07	7.35141e+06	1.32437e+07	7.46998e+06	9.63568e+06	6.21777e+06	9.9665e+06	1.77283e+07	2.01453e+06	8.83686e+06	1.18013e+07	1.27156e+07	7.83106e+06	1.20673e+07	1.11686e+06	1.83294e+07	2.61643e+07	1.38803e+07
Com_2376_pos	1.20075e+07	2.86192e+07	2.40788e+07	3.90838e+07	7.05143e+07	3.99451e+07	2.89363e+07	5.79652e+07	4.27586e+07	2.40971e+07	3.93594e+07	2.59461e+07	3.03103e+07	2.95153e+07	2.87656e+07	3.47627e+07	3.14042e+07	3.17268e+07	1.07741e+07	2.75121e+07	2.68168e+07	1.8692e+07	3.76827e+07	5.1753e+07
Com_2399_pos	2.21345e+07	2.68527e+07	2.31156e+07	1.40105e+07	1.81693e+07	5.10529e+07	3.12944e+07	3.8496e+07	2.84547e+07	3.52125e+07	3.01318e+07	2.31765e+07	2.91223e+07	2.53389e+07	3.35179e+07	2.85035e+07	1.97303e+07	4.14573e+07	2.31988e+07	3.81093e+07	2.5258e+07	4.3414e+07	4.31386e+07	2.06347e+07
Com_2431_pos	1.88913e+07	2.64537e+07	2.92985e+07	3.59465e+07	3.12412e+07	5.22974e+07	3.2671e+07	3.56247e+07	4.42701e+07	3.16521e+07	2.82228e+07	3.47938e+07	3.48542e+07	4.07003e+07	3.93492e+07	3.27283e+07	2.52287e+07	4.18527e+07	2.08951e+07	3.17936e+07	3.44401e+07	3.53235e+07	3.1191e+07	4.51509e+07
Com_2456_pos	5.20402e+07	1.53858e+07	7.73907e+06	3.28043e+06	1.46908e+07	2.22018e+07	6.35536e+07	5.42027e+07	1.11935e+07	3.47444e+07	1.73306e+07	7.44135e+06	1.9227e+07	3.07042e+07	5.56972e+07	1.65243e+07	3.10134e+07	3.05983e+07	5.79604e+07	6.70855e+06	1.74121e+07	1.07453e+08	3.51416e+07	9.94946e+06
Com_2487_pos	1.3821e+07	2.51856e+07	1.46385e+07	2.6577e+07	1.31363e+07	2.71261e+07	1.9251e+07	1.58074e+07	1.49249e+07	1.56289e+07	1.48184e+07	1.70218e+07	1.88077e+07	2.05341e+07	1.7261e+07	1.64758e+07	1.72625e+07	2.14464e+07	1.29072e+07	1.90886e+07	1.83438e+07	1.24166e+07	1.35417e+07	2.36628e+07
Com_2492_pos	7.21258e+07	6.81853e+07	9.13806e+07	9.99795e+07	1.12092e+08	1.11866e+08	9.84122e+07	1.34919e+08	1.1231e+08	8.49926e+07	8.52775e+07	6.43197e+07	9.68612e+07	6.9968e+07	7.11813e+07	8.87157e+07	1.08951e+08	9.02404e+07	1.04272e+08	1.11768e+08	1.14194e+08	1.23197e+08	1.2543e+08	1.09835e+08
Com_2520_pos	3.38454e+07	4.72239e+07	3.91726e+07	7.04735e+07	5.14721e+07	5.7182e+07	6.07259e+07	4.66999e+07	5.04095e+07	2.34817e+07	3.57684e+07	4.10277e+07	5.03893e+07	5.95248e+07	4.06991e+07	5.86666e+07	4.79467e+07	7.28135e+07	4.75031e+07	7.52492e+07	5.62467e+07	4.52474e+07	6.31372e+07	7.69369e+07
Com_2525_pos	5.43043e+07	4.87778e+07	4.18617e+07	8.03063e+07	8.98349e+07	4.86534e+07	4.61325e+07	5.05105e+07	4.97063e+07	3.95331e+07	4.03411e+07	5.14588e+07	4.32064e+07	5.01946e+07	4.81027e+07	5.10239e+07	4.67758e+07	5.14239e+07	4.59726e+07	6.11856e+07	4.59714e+07	4.63125e+07	4.65094e+07	5.63568e+07
Com_2563_pos	2.91964e+07	3.61423e+07	2.95033e+07	6.27074e+07	3.54221e+07	4.59327e+07	4.18077e+07	3.91976e+07	3.91923e+07	2.8229e+07	3.00346e+07	2.87047e+07	3.43913e+07	3.05601e+07	2.54633e+07	3.05614e+07	2.84364e+07	3.4696e+07	4.772e+07	3.69468e+07	4.22242e+07	4.19985e+07	3.86373e+07	3.86533e+07
Com_2624_pos	2.31819e+07	3.14449e+07	1.76997e+07	3.3297e+07	2.97479e+07	1.99487e+07	2.80015e+07	2.23808e+07	1.80469e+07	2.52501e+07	2.03868e+07	2.09259e+07	2.18021e+07	2.56808e+07	2.90283e+07	2.0861e+07	2.28514e+07	3.40487e+07	2.13871e+07	3.99606e+07	2.61917e+07	2.07038e+07	2.79593e+07	3.6662e+07
Com_2666_pos	5.33694e+06	8.11237e+06	5.5052e+06	5.81646e+06	5.35447e+06	8.02148e+06	3.88277e+06	3.82195e+06	1.10284e+06	9.08207e+06	9.19605e+06	8.26789e+06	5.80204e+06	1.08706e+07	8.45448e+06	1.64897e+07	1.06701e+07	5.78813e+06	4.00641e+06	4.15391e+06	1.44821e+06	4.94096e+06	5.78916e+06	3.75889e+06
Com_2668_pos	8.36127e+07	7.82596e+07	5.7737e+07	7.0588e+07	7.31313e+07	8.28291e+07	7.24624e+07	1.015e+08	7.70414e+07	8.14135e+07	7.2142e+07	8.77272e+07	7.89778e+07	7.5234e+07	9.03842e+07	7.04953e+07	6.91268e+07	9.72702e+07	8.22761e+07	7.37511e+07	9.28258e+07	1.22508e+08	6.07764e+07	7.09745e+07
Com_2696_pos	2.58757e+07	1.34486e+07	2.32192e+07	2.73425e+07	2.69645e+07	2.99145e+07	1.86675e+07	2.41281e+07	1.59222e+07	2.4023e+07	2.12512e+07	1.44739e+07	1.67914e+07	1.7703e+07	2.00902e+07	5.35006e+06	2.16676e+07	1.80886e+07	1.00076e+07	1.17491e+07	1.93824e+07	2.45021e+07	2.20045e+07	1.6553e+07
Com_2726_pos	7.0193e+07	5.84373e+07	8.14681e+07	7.06403e+07	8.44552e+07	6.59457e+07	5.32362e+07	4.87814e+07	5.06026e+07	5.16973e+07	3.15198e+07	8.6352e+07	4.46408e+07	6.35405e+07	4.20123e+07	5.02578e+07	6.34481e+07	6.61845e+07	5.23811e+07	5.43779e+07	4.46626e+07	7.81463e+07	4.65674e+07	5.93035e+07
Com_2767_pos	1.42779e+07	8.79953e+06	2.52249e+07	8.39583e+06	1.62657e+07	7.40363e+06	5.52292e+06	6.73009e+06	3.17111e+06	3.34835e+06	1.93056e+07	1.28843e+07	1.04531e+07	1.34571e+07	9.68253e+06	9.1671e+06	8.26231e+06	6.67758e+06	3.61089e+06	4.03443e+06	2.36347e+06	3.83835e+06	3.89271e+06	4.89881e+06
Com_2783_pos	3.9291e+07	4.56488e+07	5.24741e+07	8.60128e+07	6.21744e+07	8.0267e+07	2.62793e+07	5.52529e+07	7.59366e+07	3.51778e+07	5.87644e+07	4.06263e+07	5.03875e+07	4.47002e+07	1.41278e+07	3.20155e+07	4.40585e+07	4.02109e+07	2.70596e+07	3.17404e+07	1.60622e+07	3.2191e+07	5.47524e+07	4.77995e+07
Com_2785_pos	2.21135e+07	5.96883e+07	8.02308e+07	7.17351e+07	5.34857e+07	5.97696e+07	1.78017e+07	3.95057e+07	4.32521e+07	3.53063e+07	6.449e+07	7.17545e+07	3.9988e+07	3.28198e+07	3.80091e+07	4.06328e+07	1.43921e+07	4.36145e+07	2.90364e+07	5.6113e+07	4.31779e+07	3.14362e+07	4.19686e+07	5.36593e+07
Com_2821_pos	3.4971e+07	5.71438e+07	7.38303e+07	3.62265e+07	4.54153e+07	3.31029e+07	6.41427e+07	4.76515e+07	7.68199e+07	6.811e+07	8.66144e+07	5.86346e+07	1.15984e+08	3.76017e+07	9.51073e+07	1.72955e+07	3.18923e+07	1.76108e+08	4.34222e+07	1.26626e+08	1.51371e+08	6.55507e+07	2.66348e+07	1.37896e+07
Com_2837_pos	2.57259e+07	2.58758e+07	4.96869e+07	2.03261e+07	1.93225e+07	4.25904e+07	1.14989e+07	1.44063e+07	1.94866e+07	2.28386e+07	3.1783e+07	4.77e+07	3.18854e+07	1.46306e+07	2.86636e+07	1.96826e+07	2.15992e+07	1.91174e+07	1.21593e+07	1.43777e+07	1.3577e+07	1.66773e+07	1.13503e+07	1.61469e+07
Com_2864_pos	9.91726e+07	5.09748e+07	3.56312e+07	9.68765e+07	7.71954e+07	1.31804e+08	1.29168e+08	8.37868e+07	9.74921e+07	8.54609e+07	5.36205e+07	5.03145e+07	5.71737e+07	7.92961e+07	9.40369e+07	5.62189e+07	8.70339e+07	1.40563e+08	9.63641e+07	5.94573e+07	9.6742e+07	8.67118e+07	1.27503e+08	6.85451e+07
Com_2886_pos	9.87391e+06	1.52233e+07	5.90841e+06	1.76201e+07	5.54745e+06	3.37583e+07	1.42041e+07	2.51738e+07	3.04592e+07	1.90253e+07	6.83096e+06	3.5423e+06	3.61208e+07	2.28957e+07	1.54153e+07	5.62733e+06	1.12958e+07	4.96181e+07	2.97224e+07	1.96535e+07	1.87194e+07	1.99386e+07	1.58141e+07	1.3558e+07
Com_2908_pos	1.97891e+07	2.12066e+07	1.7539e+07	3.89274e+07	3.1632e+07	2.68186e+07	1.27375e+07	2.07471e+07	3.06307e+07	2.23768e+07	1.25436e+07	2.09077e+07	1.12259e+07	2.43297e+07	2.08067e+07	2.25217e+07	1.47008e+07	3.29394e+07	3.57506e+07	2.62563e+07	2.46945e+07	2.2305e+07	4.07552e+07	2.79156e+07
Com_2958_pos	4.9486e+07	4.7941e+07	5.41429e+07	4.55689e+07	5.45706e+07	4.76576e+07	5.31288e+07	5.17538e+07	5.79894e+07	5.08256e+07	5.06322e+07	5.05801e+07	5.48388e+07	4.52282e+07	5.07824e+07	5.02793e+07	4.99687e+07	3.93124e+07	5.27471e+07	5.05615e+07	5.35524e+07	4.95257e+07	4.71238e+07	4.5124e+07
Com_2960_pos	3.25844e+07	2.71068e+07	3.37978e+07	6.02937e+07	4.22814e+07	4.31087e+07	4.33162e+07	2.86345e+07	4.3732e+07	2.50884e+07	2.51803e+07	2.98521e+07	3.1745e+07	3.23785e+07	3.20997e+07	3.5473e+07	3.51843e+07	4.40434e+07	3.81768e+07	3.58732e+07	4.16802e+07	2.86654e+07	4.30304e+07	3.98252e+07
Com_2965_pos	1.98912e+06	9.03371e+06	4.58377e+06	6.31951e+06	5.16662e+06	6.92126e+06	6.09097e+06	3.70255e+06	5.21228e+06	3.20147e+06	4.32867e+06	7.38611e+06	7.00066e+06	5.20505e+06	1.75598e+06	5.50138e+06	4.30685e+06	6.0722e+06	5.62972e+06	5.62509e+06	4.14347e+06	4.25537e+06	3.85709e+06	4.60145e+06
Com_2978_pos	1.51998e+07	1.28665e+07	1.05645e+07	2.12213e+07	1.62366e+07	3.5643e+07	2.48656e+07	2.89898e+07	2.67225e+07	1.96037e+07	1.49129e+07	1.50382e+07	2.3121e+07	2.33494e+07	2.06436e+07	2.00287e+07	1.69961e+07	2.55797e+07	1.88919e+07	1.63136e+07	2.61017e+07	2.01764e+07	2.49928e+07	1.47605e+07
Com_3014_pos	504848	640579	422589	690349	491939	6.08373e+06	2.91897e+06	1.71719e+07	2.00267e+06	825129	494210	653940	1.35102e+06	2.34138e+06	1.05475e+07	2.49984e+06	1.89212e+06	7.40683e+06	435348	1.01911e+06	787436	3.58929e+06	2.77403e+06	957071
Com_3017_pos	1.29486e+07	5.58745e+06	1.21278e+07	9.29125e+06	1.45417e+07	5.7141e+06	5.21131e+06	7.00325e+06	6.60148e+06	7.52583e+06	1.05726e+07	6.53754e+06	5.63652e+06	4.95294e+06	5.70059e+06	8.52278e+06	8.83596e+06	7.25668e+06	6.85179e+06	7.45541e+06	8.84823e+06	7.5456e+06	7.78782e+06	6.81567e+06
Com_3018_pos	6.01736e+07	5.34124e+07	3.38414e+07	5.29163e+07	3.38771e+07	4.7368e+07	3.58779e+07	4.69618e+07	2.88351e+07	1.61465e+07	5.17782e+07	3.6533e+07	5.8544e+07	6.87163e+07	6.57253e+07	4.06869e+07	5.64472e+07	5.40057e+07	4.40402e+07	6.0113e+07	2.45425e+07	4.58514e+07	5.74968e+07	1.67561e+07
Com_3075_pos	8.24797e+07	7.92046e+07	1.28848e+08	1.23049e+07	2.01903e+07	9.27283e+06	6.1285e+06	1.65354e+07	3.63388e+06	6.26716e+07	9.49393e+07	1.25929e+08	4.49101e+07	3.79519e+07	5.08336e+07	5.81314e+07	3.50364e+07	1.83395e+07	1.30693e+06	2.86897e+07	1.04264e+07	1.55569e+07	4.71714e+06	3.25565e+07
Com_3086_pos	2.58588e+07	2.35692e+07	1.94581e+07	1.95146e+07	1.77393e+07	3.3002e+07	2.75658e+07	2.58267e+07	2.12911e+07	3.67431e+07	3.29875e+07	2.0572e+07	5.07343e+07	4.50868e+07	3.49249e+07	3.79243e+07	3.88768e+07	4.17672e+07	4.41148e+07	2.5467e+07	1.87496e+07	3.72704e+07	2.32839e+07	1.42722e+07
Com_3088_pos	583068	512551	383308	334197	446839	608365	1.40648e+06	857978	349809	569962	2.54508e+06	461138	557054	474842	495354	628925	1.12852e+06	642274	680713	451169	323305	1.03363e+06	504949	758498
Com_3091_pos	4.08387e+07	8.12857e+07	9.95193e+07	1.33192e+08	4.69433e+07	1.15858e+08	8.84226e+07	9.35774e+07	1.12843e+08	8.69762e+07	1.76473e+08	9.39047e+07	9.66445e+07	9.2523e+07	7.37425e+07	8.33743e+07	1.08141e+08	1.2102e+08	1.10944e+08	9.24047e+07	9.50997e+07	9.00796e+07	1.17899e+08	8.28638e+07
Com_3092_pos	8.84111e+06	7.62715e+06	1.12982e+07	7.62418e+06	1.13158e+07	5.33714e+06	7.52678e+06	1.13435e+07	2.35689e+07	9.03098e+06	2.32281e+06	7.25851e+06	9.91727e+06	7.65313e+06	9.00132e+06	8.68721e+06	6.52205e+06	2.29178e+07	5.84548e+06	1.84631e+07	7.83417e+06	6.55445e+06	4.54318e+06	4.92407e+06
Com_3094_pos	1.92698e+07	1.10275e+07	1.72134e+07	2.21035e+07	2.43785e+07	2.09945e+07	1.45174e+07	1.70746e+07	2.68091e+07	1.73501e+07	2.31935e+07	1.90566e+07	2.10168e+07	1.86331e+07	1.66527e+07	1.65043e+07	1.42014e+07	2.18989e+07	1.48868e+07	1.4112e+07	2.03807e+07	1.81332e+07	1.48594e+07	1.3788e+07
Com_3115_pos	1.41052e+07	1.65142e+07	1.48685e+07	2.18048e+07	1.84284e+07	2.27628e+07	1.90847e+07	2.28949e+07	2.27844e+07	1.53318e+07	1.8023e+07	1.42915e+07	1.34485e+07	8.0958e+06	1.62926e+07	1.68749e+07	3.90785e+07	2.30423e+07	1.81231e+07	1.96213e+07	1.77892e+07	2.20356e+07	2.56588e+07	2.12962e+07
Com_3141_pos	3.62512e+06	7.27719e+06	7.33619e+06	4.6718e+06	5.70917e+06	5.3636e+06	7.20563e+06	8.44496e+06	7.11991e+06	7.41023e+06	6.78584e+06	6.23252e+06	7.28296e+06	5.12917e+06	8.45328e+06	6.95259e+06	6.15575e+06	4.4971e+06	2.16261e+06	6.38176e+06	7.58126e+06	7.8271e+06	5.6966e+06	6.06906e+06
Com_3150_pos	1.20912e+08	1.09813e+08	1.24467e+08	2.13378e+08	2.0057e+08	1.67966e+08	1.22302e+08	1.22692e+08	1.91291e+08	1.33949e+08	1.42824e+08	1.30309e+08	1.53162e+08	1.52788e+08	1.02112e+08	1.18965e+08	1.62241e+08	1.75271e+08	1.62126e+08	1.31083e+08	1.59325e+08	1.26519e+08	1.49431e+08	1.21979e+08
Com_3152_pos	2.39066e+07	2.99318e+07	2.45473e+07	3.78585e+07	2.516e+07	3.38487e+07	3.68953e+07	3.04493e+07	2.6811e+07	2.85586e+07	2.36937e+07	2.4537e+07	2.26812e+07	2.67914e+07	1.68899e+07	2.05996e+07	2.15106e+07	4.81658e+07	2.03313e+07	5.61118e+06	2.8715e+07	2.40257e+07	4.35287e+07	3.38812e+07
Com_3163_pos	8.50884e+06	3.45258e+06	1.11259e+07	1.96345e+06	5.57925e+06	1.42877e+06	6.71665e+06	8.02178e+06	4.07142e+06	9.61163e+06	1.15092e+07	1.3347e+07	1.18066e+07	4.60144e+06	2.78506e+06	1.33489e+07	1.54283e+07	6.98362e+06	1.12115e+07	1.04729e+07	1.16538e+07	2.34153e+07	1.96046e+07	2.77606e+07
Com_3173_pos	1.36539e+07	1.17432e+07	2.46702e+07	2.28071e+07	2.02269e+07	1.39257e+07	1.30657e+07	1.14584e+07	1.61665e+07	3.41913e+06	1.17735e+07	1.84452e+07	1.18561e+07	1.52181e+07	5.6925e+06	1.39557e+07	1.37772e+07	1.84515e+07	2.98069e+07	1.52513e+07	1.41845e+07	1.1044e+07	2.37663e+07	1.3208e+07
Com_3188_pos	2.64118e+06	2.57311e+06	3.61153e+06	1.12327e+07	3.02271e+06	3.01999e+06	2.84504e+06	2.33096e+06	2.83345e+06	2.46719e+06	2.20135e+06	2.6528e+06	3.3703e+06	1.94926e+06	2.25291e+06	2.98697e+06	2.04857e+06	8.67046e+06	3.00795e+06	2.69825e+06	2.60865e+06	2.39935e+06	2.10081e+06	1.90878e+06
Com_3244_pos	5.51459e+06	1.05871e+07	6.20774e+06	3.15531e+07	2.10281e+07	1.8466e+07	1.18657e+07	1.16177e+07	2.17308e+07	1.00482e+07	1.68131e+07	1.77498e+07	1.39156e+07	1.49469e+07	1.50158e+07	1.92387e+07	1.3755e+07	2.83312e+07	2.24544e+07	1.88647e+07	2.73773e+07	8.89787e+06	2.81125e+07	1.61084e+07
Com_3249_pos	1.43914e+07	7.81727e+06	1.22983e+07	5.37421e+06	1.42208e+07	9.40133e+06	8.69975e+06	9.91438e+06	1.88221e+06	1.51844e+07	3.60414e+07	2.03181e+07	1.58966e+07	2.19816e+07	1.72523e+07	1.75045e+07	1.7199e+07	1.06561e+07	9.58127e+06	8.62871e+06	2.71519e+06	7.81476e+06	4.48677e+06	6.61744e+06
Com_3273_pos	5.93462e+06	9.577e+06	1.55143e+07	1.58538e+07	1.17711e+07	9.82438e+06	8.80696e+06	1.05266e+07	7.31324e+06	1.55626e+07	7.8928e+06	1.28505e+07	1.07016e+07	6.84414e+06	5.61896e+06	1.42432e+07	9.06864e+06	1.05259e+07	1.44547e+07	1.47023e+07	8.80809e+06	1.53981e+07	1.81696e+07	2.98679e+07
Com_3276_pos	6.14852e+07	5.80214e+07	6.19581e+07	1.0049e+08	6.98503e+07	8.10138e+07	3.2026e+07	5.7515e+07	3.15544e+07	5.80049e+07	6.18979e+07	5.34103e+07	5.32254e+07	5.62468e+07	5.67247e+07	5.84954e+07	7.43418e+07	8.33225e+07	8.30861e+07	7.37364e+07	7.04953e+07	6.30336e+07	1.05091e+08	6.53662e+07
Com_3364_pos	1.21072e+06	1.19167e+06	1.25479e+06	819165	1.02804e+06	1.41504e+06	1.4245e+06	1.47837e+06	2.78456e+06	1.18731e+06	1.14783e+06	1.73105e+06	2.81471e+06	1.93995e+06	1.25517e+06	1.60391e+06	2.69092e+06	942701	1.4778e+06	2.03451e+07	3.33839e+06	1.28504e+06	2.39617e+06	1.02579e+06
Com_3399_pos	1.08308e+07	1.35649e+07	1.57037e+07	1.91489e+07	2.10118e+07	1.6953e+07	1.7924e+07	2.20193e+07	1.62631e+07	1.36187e+07	1.30954e+07	1.21971e+07	1.40243e+07	9.604e+06	7.91691e+06	1.12418e+07	1.40568e+07	4.72126e+06	1.69604e+07	2.01622e+07	1.63861e+07	1.61913e+07	2.48144e+07	1.6369e+07
Com_3406_pos	1.37729e+07	5.19001e+07	2.32255e+07	3.26447e+07	2.26175e+07	2.94736e+07	2.04811e+07	1.82418e+07	2.85307e+07	2.01812e+07	2.65007e+07	3.91456e+07	2.24279e+07	2.50462e+07	1.78312e+07	3.22309e+07	6.04707e+07	2.78929e+07	1.96307e+07	2.87287e+07	2.84479e+07	1.51073e+07	1.84563e+07	3.7315e+07
Com_3414_pos	2.81524e+07	2.29507e+07	2.65882e+07	2.86363e+07	3.11457e+07	4.62967e+07	2.98015e+07	3.42931e+07	3.89321e+07	3.09191e+07	4.08523e+07	2.77556e+07	2.99953e+07	3.06389e+07	2.8843e+07	2.86133e+07	2.78966e+07	3.93856e+07	2.85441e+07	2.41779e+07	3.08416e+07	3.23429e+07	2.91424e+07	2.4722e+07
Com_3417_pos	3.72333e+07	4.00565e+07	4.00257e+07	4.65573e+07	4.1826e+07	7.0088e+07	4.25586e+07	4.43524e+07	3.90955e+07	4.13912e+07	4.61769e+07	4.21856e+07	4.22617e+07	4.62053e+07	4.14502e+07	4.20133e+07	4.48624e+07	5.37429e+07	4.01192e+07	4.57827e+07	4.41582e+07	4.6371e+07	4.55551e+07	5.17806e+07
Com_3438_pos	2.3826e+07	2.25721e+07	4.07203e+07	1.47433e+07	2.34108e+07	1.67756e+07	2.5413e+07	1.77265e+07	3.2322e+07	2.24254e+07	2.52755e+07	1.90845e+07	4.02138e+07	2.23548e+07	2.42985e+07	2.84108e+07	2.64805e+07	2.19288e+07	2.01565e+07	2.10425e+07	2.64194e+07	1.73446e+07	2.81027e+07	2.07281e+07
Com_3469_pos	1.67538e+07	8.79353e+06	3.25186e+07	1.31599e+07	1.51233e+07	1.14467e+07	1.33488e+07	9.4563e+06	5.64778e+06	1.0651e+07	2.5873e+07	1.1326e+07	1.87939e+07	1.4483e+07	1.93885e+07	1.49626e+07	1.02747e+07	2.76353e+07	9.62817e+06	4.89094e+06	4.30424e+06	2.78988e+07	7.19909e+06	4.80776e+06
Com_3474_pos	2.68887e+07	1.87726e+07	9.80848e+06	1.74501e+07	1.5546e+07	3.86593e+07	4.57402e+07	4.17838e+07	3.00888e+07	3.15895e+07	1.88746e+07	1.5014e+07	2.89193e+07	3.74904e+07	2.70852e+07	2.83476e+07	3.49609e+07	4.31343e+07	2.64496e+07	2.27378e+07	2.60853e+07	3.7449e+07	3.17882e+07	1.57889e+07
Com_3485_pos	3.41176e+07	2.29385e+07	8.13343e+07	1.612e+07	3.06848e+07	2.03906e+07	3.71034e+07	2.53572e+07	1.82297e+07	3.23763e+07	1.47916e+08	3.21899e+07	3.90386e+07	3.19923e+07	4.65929e+07	4.58521e+07	3.19661e+07	1.72301e+07	2.56605e+07	1.85694e+07	1.61015e+07	1.85543e+07	2.23265e+07	1.8157e+07
Com_3508_pos	2.5765e+07	2.07235e+07	2.66126e+07	1.8348e+07	1.98228e+07	2.21316e+07	1.36006e+07	2.88278e+07	2.37178e+07	1.78681e+07	2.14931e+07	2.07905e+07	1.39431e+07	2.07085e+07	2.28492e+07	2.08417e+07	1.88514e+07	1.719e+07	1.48277e+07	2.44133e+07	1.19302e+07	2.51233e+07	2.04195e+07	2.92657e+07
Com_3537_pos	4.81417e+07	4.0337e+07	4.74865e+07	6.7778e+07	7.51565e+07	5.71929e+07	4.63538e+07	4.67871e+07	5.8247e+07	4.93108e+07	5.13835e+07	4.71092e+07	5.51025e+07	4.56521e+07	3.46716e+07	4.91075e+07	6.38736e+07	5.97425e+07	6.20565e+07	5.12814e+07	5.26616e+07	5.11418e+07	6.00324e+07	4.07393e+07
Com_3605_pos	936207	1.28827e+07	5.42837e+06	1.69976e+07	6.47646e+06	8.93093e+06	3.89077e+06	2.91842e+06	8.27182e+06	2.69558e+06	4.6713e+06	1.03638e+07	8.47515e+06	5.675e+06	4.24916e+06	495553	3.32409e+06	5.8709e+06	9.06101e+06	8.00847e+06	6.59505e+06	2.45773e+06	5.38371e+06	1.10032e+07
Com_3610_pos	1.2286e+07	1.62291e+07	3.14081e+07	1.72845e+07	2.26736e+07	1.80572e+07	1.09543e+07	1.46825e+07	1.81589e+07	1.388e+07	1.99089e+07	1.98474e+07	1.35949e+07	1.61813e+07	1.5576e+07	1.59735e+07	1.39727e+07	1.54928e+07	7.97365e+06	1.49321e+07	1.28408e+07	1.74193e+07	1.35952e+07	1.49036e+07
Com_3651_pos	1.86745e+07	1.77985e+07	1.08969e+07	2.10361e+07	1.60117e+07	2.62652e+07	3.81135e+07	3.28089e+07	2.25265e+07	2.42493e+07	1.61897e+07	1.66298e+07	2.31003e+07	2.78596e+07	2.08169e+07	2.52848e+07	2.33213e+07	2.99779e+07	2.20378e+07	1.81271e+07	1.98947e+07	3.18235e+07	2.56277e+07	1.70695e+07
Com_3655_pos	1.4557e+06	1.89535e+06	1.76211e+06	754887	1.74212e+06	1.59768e+06	1.27659e+06	1.50289e+06	1.88058e+07	1.80708e+06	1.61271e+06	2.52092e+06	1.85471e+06	2.0957e+06	1.72713e+06	1.23491e+06	1.76983e+06	1.0805e+06	1.7092e+06	1.4235e+06	1.64867e+06	1.74102e+06	1.47298e+06	1.57374e+06
Com_3708_pos	3.37682e+07	3.0844e+07	3.91473e+07	5.22746e+07	4.60086e+07	3.57262e+07	3.56285e+07	2.92276e+07	4.17327e+07	2.94944e+07	2.7155e+07	3.42787e+07	2.38175e+07	3.91284e+07	1.85279e+07	3.24653e+07	3.9002e+07	3.91358e+07	3.87948e+07	2.86231e+07	3.45079e+07	2.30284e+07	4.07444e+07	4.42092e+07
Com_3760_pos	1.96484e+07	2.15021e+07	2.36803e+07	2.99352e+07	2.67056e+07	2.63933e+07	2.83822e+07	2.07851e+07	2.80219e+07	2.05635e+07	2.16471e+07	2.0288e+07	2.36743e+07	1.6476e+07	1.44501e+07	1.91608e+07	2.45489e+07	2.77418e+07	2.47526e+07	2.26167e+07	2.54816e+07	2.66955e+07	2.85756e+07	2.95416e+07
Com_3762_pos	1.31963e+07	1.4e+07	7.36631e+06	1.40366e+07	1.31922e+07	1.05684e+07	1.07009e+07	1.3023e+07	1.22879e+07	1.09242e+07	1.06245e+07	1.02363e+07	1.53292e+07	9.00729e+06	6.35199e+06	1.14072e+07	1.44826e+07	9.43643e+06	1.0643e+07	8.45816e+06	1.00477e+07	1.20213e+07	8.11597e+06	1.07684e+07
Com_3775_pos	1.26514e+07	1.41429e+07	1.34781e+07	7.51101e+06	1.28289e+07	1.18995e+07	1.30901e+07	1.69085e+07	1.31045e+07	1.72332e+07	1.4393e+07	1.41511e+07	1.50555e+07	1.08295e+07	1.73373e+07	1.1729e+07	1.36488e+07	8.32193e+06	1.23864e+07	1.11979e+07	1.57202e+07	1.71471e+07	1.0112e+07	1.19716e+07
Com_3788_pos	9.80816e+06	3.84239e+06	3.34458e+06	6.66822e+06	6.49782e+06	9.21328e+06	3.96035e+06	6.33196e+06	1.29472e+07	3.71234e+06	7.666e+06	2.57393e+06	5.0966e+06	2.01052e+07	5.15671e+06	1.15224e+07	1.14405e+07	1.03206e+07	4.06165e+06	1.4272e+06	5.90476e+06	1.07586e+07	7.42822e+06	4.76977e+06
Com_3835_pos	3.07213e+06	2.65476e+06	3.49146e+06	4.58123e+06	3.18556e+06	4.63003e+06	1.93568e+06	3.34765e+06	4.13102e+06	2.80481e+06	3.69675e+06	3.26614e+06	3.25926e+06	1.79474e+06	1.74911e+06	1.76938e+06	1.95807e+06	2.48139e+06	1.76965e+06	3.20322e+06	3.86051e+06	2.30293e+06	2.70726e+06	3.30792e+06
Com_3842_pos	7.63642e+07	6.79254e+07	1.10513e+08	7.5218e+07	8.51223e+07	8.20575e+07	5.39573e+07	6.25382e+07	6.64081e+07	6.0491e+07	5.62222e+07	6.79616e+07	6.76346e+07	8.29582e+07	5.66558e+07	6.81372e+07	9.01566e+07	7.29534e+07	6.13117e+07	4.34546e+07	5.57156e+07	6.01717e+07	5.8607e+07	6.58362e+07
Com_3850_pos	2.86454e+07	9.45262e+06	3.91659e+06	7.2066e+06	1.16413e+07	2.5517e+07	2.66233e+07	3.15445e+07	1.81702e+07	2.97072e+07	1.9128e+07	5.82928e+06	2.10003e+07	2.3993e+07	2.45714e+07	1.85918e+07	2.85656e+07	2.55986e+07	3.42145e+07	2.14461e+07	1.67319e+07	4.00132e+07	2.7529e+07	1.00186e+07
Com_3948_pos	1.42036e+07	1.5338e+07	1.7921e+07	2.52278e+07	2.52747e+07	2.26648e+07	1.59601e+07	2.44122e+07	3.2366e+07	1.91356e+07	1.46178e+07	1.75042e+07	2.05608e+07	1.65407e+07	1.73299e+07	1.38009e+07	1.9571e+07	2.39035e+07	2.59735e+07	2.28762e+07	2.38207e+07	1.72485e+07	2.62502e+07	1.76404e+07
Com_3952_pos	3.29113e+07	3.15545e+07	3.3813e+07	4.25147e+07	3.46575e+07	3.78753e+07	2.44531e+07	3.44216e+07	3.11212e+07	3.07671e+07	3.36871e+07	4.03797e+07	3.7278e+07	3.2828e+07	2.43075e+07	3.27482e+07	3.16517e+07	3.12314e+07	3.64818e+07	3.88349e+07	3.64835e+07	4.09152e+07	3.94857e+07	5.07729e+07
Com_3974_pos	7.96213e+06	5.44709e+06	1.43723e+06	1.2582e+07	7.48211e+06	2.26245e+07	2.38216e+07	1.31054e+07	1.39534e+07	1.31443e+07	5.23408e+06	3.4045e+06	8.19585e+06	1.26066e+07	1.32612e+07	6.81155e+06	1.2922e+07	2.65155e+07	1.54146e+07	9.07575e+06	1.46502e+07	1.19884e+07	2.09369e+07	7.9728e+06
Com_3993_pos	1.30528e+06	795257	926388	4.67987e+06	3.41111e+06	7.52372e+06	9.24135e+06	4.90636e+06	1.60395e+07	1.01789e+07	4.88702e+06	3.40795e+06	7.43402e+06	8.50432e+06	8.82913e+06	7.76202e+06	9.99865e+06	1.95737e+07	1.16514e+07	7.52546e+06	1.42874e+07	6.71467e+06	1.41178e+07	4.70144e+06
Com_4016_pos	4.70679e+07	2.2763e+07	6.61328e+07	5.21207e+07	4.6986e+07	4.06186e+07	4.44876e+07	2.6631e+07	1.80062e+07	2.32155e+07	8.06607e+07	1.61867e+07	4.64756e+07	5.54031e+07	4.66022e+07	4.4641e+07	3.52225e+07	4.2334e+07	4.32092e+07	1.59647e+07	9.33746e+06	2.67399e+07	3.35185e+07	1.37827e+07
Com_4030_pos	4.16626e+07	3.78383e+07	4.71297e+07	6.4959e+07	5.47421e+07	5.36035e+07	4.53636e+07	3.94187e+07	5.45259e+07	3.75092e+07	4.26105e+07	4.1621e+07	4.01189e+07	4.33921e+07	3.76079e+07	4.35194e+07	4.77556e+07	5.55475e+07	5.45945e+07	4.43358e+07	4.5825e+07	4.39207e+07	5.76987e+07	4.64168e+07
Com_4040_pos	1.45539e+06	3.10076e+06	1.47159e+06	3.69269e+06	4.12089e+06	6.8081e+06	4.62707e+06	5.15495e+06	5.45983e+06	3.45126e+06	3.31461e+06	3.66372e+06	5.02975e+06	3.59272e+06	3.52018e+06	4.59356e+06	3.0868e+06	4.61054e+06	2.52799e+06	3.69613e+06	4.186e+06	3.82289e+06	4.48064e+06	3.10157e+06
Com_4080_pos	704644	3.63951e+06	209906	120988	124556	165063	188529	531079	257424	85647.6	3.74168e+06	4.80691e+06	910952	3.8724e+06	544580	1.95065e+06	116800	58127.6	274162	489445	260997	831686	133589	411070
Com_4097_pos	3.45231e+07	2.69811e+07	1.266e+07	1.56173e+07	1.74339e+07	3.52315e+07	2.31358e+07	2.1504e+07	2.18077e+07	2.15189e+07	3.69877e+07	3.93433e+07	2.28649e+07	5.08946e+07	3.46082e+07	3.66555e+07	3.69686e+07	4.49964e+07	3.40382e+07	2.16291e+07	1.41435e+07	1.89496e+07	2.69718e+07	1.52519e+07
Com_4142_pos	1.49611e+06	1.31086e+06	1.9154e+06	833094	1.05021e+06	1.21558e+06	1.47454e+06	1.04125e+06	1.81598e+07	1.50087e+06	1.72254e+06	1.27567e+06	1.12564e+06	1.63172e+06	1.06092e+06	1.33384e+06	1.08338e+06	680561	955747	870376	874017	862917	867063	2.47309e+06
Com_4175_pos	2.22691e+07	1.55193e+07	1.89871e+07	2.70921e+07	2.45066e+07	2.19112e+07	2.23432e+07	3.00779e+07	2.98574e+07	2.54729e+07	2.01996e+07	1.81067e+07	2.24448e+07	1.61318e+07	2.03361e+07	7.16076e+06	2.51545e+07	2.53479e+07	2.14832e+07	1.61658e+07	2.85587e+07	2.42996e+07	2.05267e+07	2.32806e+07
Com_4198_pos	1.6224e+07	1.90867e+07	1.79965e+07	2.15132e+07	2.36332e+07	3.41662e+07	1.74935e+07	2.21077e+07	2.52547e+07	2.43615e+07	1.91792e+07	1.96224e+07	2.37676e+07	2.12217e+07	1.96069e+07	1.60991e+07	2.3465e+07	2.77424e+07	1.89179e+07	1.62682e+07	1.97741e+07	2.03364e+07	2.23105e+07	2.11911e+07
Com_4218_pos	2.11627e+07	1.52675e+07	1.8997e+07	4.62448e+06	5.39266e+06	2.87357e+06	1.0101e+07	1.47958e+07	8.6766e+06	2.18601e+07	2.15568e+07	1.61733e+07	7.17142e+06	2.07648e+07	1.72303e+07	1.72506e+07	1.38829e+07	2.34187e+07	1.03994e+07	2.34567e+07	9.08953e+06	2.02035e+07	7.69214e+06	5.55653e+06
Com_4225_pos	1.20266e+07	2.10401e+07	1.74528e+07	5.84166e+06	1.48699e+07	1.77219e+07	9.02634e+06	1.08816e+07	2.39669e+07	3.13568e+07	1.3168e+07	2.62041e+07	1.35201e+07	8.82655e+06	2.37807e+07	1.3741e+07	3.34043e+07	1.50824e+07	1.18613e+07	1.16511e+07	1.28285e+07	1.85163e+07	2.48029e+07	2.06346e+07
Com_4227_pos	5.05662e+06	4.19275e+06	7.14032e+06	3.62922e+06	6.84993e+06	3.35853e+06	4.20499e+06	5.74974e+06	6.75693e+06	5.93969e+06	5.69429e+06	6.78488e+06	6.97789e+06	4.61582e+06	4.53451e+06	5.132e+06	7.91162e+06	4.32653e+06	5.60056e+06	4.62252e+06	4.20318e+06	5.93479e+06	4.98128e+06	5.2584e+06
Com_4262_pos	6.36143e+06	8.56894e+06	1.77442e+07	1.93449e+07	1.4151e+07	1.57235e+07	6.34356e+06	7.95411e+06	1.36156e+07	7.1971e+06	8.99921e+06	9.09459e+06	8.79139e+06	1.0079e+07	7.5115e+06	9.73577e+06	8.34103e+06	1.42645e+07	1.39945e+07	8.20287e+06	7.94954e+06	5.97254e+06	1.34148e+07	6.48526e+06
Com_4299_pos	1.12818e+07	1.19914e+07	1.22988e+07	1.29499e+07	1.07861e+07	1.34893e+07	9.52745e+06	1.12466e+07	1.1381e+07	1.17733e+07	1.2498e+07	1.25951e+07	1.03755e+07	3.46566e+06	1.37615e+07	9.87788e+06	1.03378e+07	1.19587e+07	1.25893e+07	1.14388e+07	1.05078e+07	1.21819e+07	1.11362e+07	1.12601e+07
Com_4307_pos	3.03937e+07	1.86221e+07	1.95042e+07	1.64492e+07	1.599e+07	1.72862e+07	9.79924e+06	1.80074e+07	1.17573e+07	1.46739e+07	1.93775e+07	2.13732e+07	1.69599e+07	1.71616e+07	1.76626e+07	1.73901e+07	2.01832e+07	2.09806e+07	1.20979e+07	1.65037e+07	9.95301e+06	1.42927e+07	1.19232e+07	2.16029e+07
Com_4402_pos	1.97522e+07	3.57737e+07	4.07656e+07	3.74642e+07	5.77926e+07	4.57224e+07	2.20954e+07	3.44558e+07	4.20597e+07	2.14735e+07	4.11934e+07	4.63084e+07	2.73538e+07	4.14831e+07	3.01102e+07	2.78637e+07	2.09151e+07	1.92306e+07	3.20848e+07	2.48423e+07	4.8388e+07	2.45492e+07	2.10866e+07	6.15733e+07
Com_4493_pos	2.21459e+07	1.45282e+07	2.30659e+07	5.96742e+07	3.283e+07	3.67318e+07	4.43725e+07	2.56914e+07	3.20725e+07	2.19479e+07	2.23867e+07	2.12062e+07	2.50962e+07	1.32276e+07	1.8317e+07	1.40722e+07	4.60248e+07	2.71602e+07	4.60496e+07	2.36525e+07	4.49645e+07	1.39792e+07	3.25748e+07	1.43895e+07
Com_4511_pos	2.35489e+07	2.99734e+07	2.97995e+07	3.84065e+07	3.30345e+07	4.05782e+07	2.33877e+07	2.05626e+07	3.34593e+07	3.01438e+07	1.41545e+07	3.46635e+07	2.48695e+07	2.77167e+07	2.2135e+07	2.56487e+07	3.2684e+07	3.98993e+07	2.59655e+07	2.04774e+07	2.86057e+07	2.76297e+07	2.39045e+07	3.40252e+07
Com_4532_pos	6.82589e+06	7.22242e+06	7.78554e+06	2.89164e+06	3.12527e+06	3.38397e+06	4.05532e+06	6.91166e+06	4.24945e+06	9.92343e+06	9.15499e+06	7.22917e+06	5.90837e+06	1.15163e+07	9.44882e+06	7.50298e+06	7.65135e+06	1.31527e+07	3.94348e+06	1.84067e+07	3.87006e+06	9.05183e+06	3.71542e+06	5.40532e+06
Com_4547_pos	1.75853e+07	1.19775e+07	1.45729e+07	2.12391e+07	1.87958e+07	1.68007e+07	2.13641e+07	1.98239e+07	2.28128e+07	1.72343e+07	1.6146e+07	1.16477e+07	1.69706e+07	1.20204e+07	1.50295e+07	1.67417e+07	2.12967e+07	2.50695e+07	2.01737e+07	1.6515e+07	2.45813e+07	1.36825e+07	1.61395e+07	1.40134e+07
Com_4557_pos	1.67861e+07	1.02358e+07	1.06962e+07	1.00355e+07	1.53176e+07	1.90129e+07	3.11316e+07	2.27131e+07	1.3342e+07	2.16458e+07	1.22702e+07	1.0104e+07	1.27236e+07	2.70872e+07	1.83468e+07	2.08068e+07	2.69645e+07	2.10786e+07	1.96564e+07	1.1146e+07	1.4424e+07	3.12675e+07	1.61599e+07	1.59752e+07
Com_4638_pos	5.16516e+06	5.70018e+06	4.83141e+06	1.19559e+07	7.9583e+06	8.67317e+06	8.85572e+06	7.63235e+06	1.00609e+07	5.84936e+06	5.83534e+06	6.77125e+06	8.10363e+06	6.81539e+06	4.75758e+06	6.55886e+06	9.35928e+06	6.42814e+06	1.00183e+07	7.1518e+06	9.63926e+06	7.5461e+06	1.0761e+07	8.15103e+06
Com_4709_pos	1.01473e+06	1.15668e+06	1.60667e+06	1.52344e+06	1.27429e+06	1.62306e+06	1.20714e+06	1.47177e+06	1.24334e+06	1.29596e+06	1.49592e+06	1.35968e+06	1.23821e+06	1.45406e+06	1.38041e+06	1.25898e+06	1.47731e+06	1.67295e+06	1.12645e+06	1.22592e+06	1.59952e+06	1.11794e+06	1.62394e+06	1.93625e+06
Com_4732_pos	2.98925e+07	1.31577e+07	2.09634e+07	2.36215e+07	2.51262e+07	2.49182e+07	2.2725e+07	3.62328e+07	3.15022e+07	2.78333e+07	2.49593e+07	1.47236e+07	2.18238e+07	1.62207e+07	1.93968e+07	2.1899e+07	2.69941e+07	2.41685e+07	2.24408e+07	1.49857e+07	2.81747e+07	2.66561e+07	2.0859e+07	1.9957e+07
Com_4756_pos	1.06394e+07	7.94068e+06	1.62207e+07	1.06147e+07	1.60942e+07	1.05503e+07	5.82992e+06	1.06241e+07	8.71509e+06	1.08443e+07	2.08233e+07	2.07029e+07	1.11109e+07	1.60354e+07	1.32271e+07	1.35665e+07	1.04633e+07	1.19879e+07	8.34164e+06	1.3883e+07	1.03836e+07	1.12076e+07	1.25414e+07	1.83118e+07
Com_4822_pos	597447	1.72853e+06	1.10332e+06	561486	1.16678e+06	1.72288e+06	771838	420011	807406	2.69989e+06	1.34532e+06	1.46524e+06	1.17643e+06	532272	377184	749762	630485	396061	903042	391758	871431	1.68854e+06	347677	349078
Com_4868_pos	9.68161e+07	8.46842e+07	1.29831e+08	1.24204e+08	1.59775e+08	1.26926e+08	1.27096e+08	1.28402e+08	1.3937e+08	1.27735e+08	1.21859e+08	1.02279e+08	1.47288e+08	1.03403e+08	1.04381e+08	1.18869e+08	1.49141e+08	1.18095e+08	1.33871e+08	1.23575e+08	1.42816e+08	1.02589e+08	1.08674e+08	9.62969e+07
Com_4884_pos	4.86086e+07	5.4158e+07	3.57029e+07	6.84909e+07	7.19191e+07	5.82777e+07	8.4705e+07	5.95611e+07	8.09375e+07	4.16948e+07	4.07106e+07	5.15673e+07	6.00698e+07	5.86484e+07	3.56402e+07	6.90464e+07	6.75571e+07	6.05992e+07	7.0812e+07	6.02877e+07	8.39845e+07	8.91835e+07	8.65124e+07	8.76517e+07
Com_4894_pos	8.99731e+06	8.16145e+06	6.03939e+06	1.39314e+07	1.49673e+07	1.11351e+07	1.02983e+07	9.88578e+06	1.17648e+07	8.65216e+06	8.00833e+06	7.01856e+06	9.76016e+06	8.38838e+06	7.8784e+06	7.96263e+06	1.25786e+07	1.06535e+07	1.32159e+07	9.59381e+06	1.2304e+07	1.03765e+07	1.68305e+07	1.12916e+07
Com_4895_pos	1.01361e+07	9.71509e+06	1.67666e+07	5.59294e+06	9.39109e+06	9.7093e+06	7.95642e+06	9.79031e+06	1.13986e+07	5.73041e+06	7.0364e+06	7.96746e+06	6.46543e+06	9.12056e+06	8.5832e+06	7.0659e+06	5.55112e+06	3.92173e+06	2.91012e+06	5.96925e+06	3.73436e+06	3.84841e+06	5.44243e+06	5.88385e+06
Com_4896_pos	1.36721e+07	9.99502e+06	1.92805e+07	6.09895e+06	1.17171e+07	7.13812e+06	7.34924e+06	1.0605e+07	6.13278e+06	1.12546e+07	1.46855e+07	1.76406e+07	1.50032e+07	9.60696e+06	1.27203e+07	1.55731e+07	1.32955e+07	5.80212e+06	6.75506e+06	9.44895e+06	7.58163e+06	6.12953e+06	8.5679e+06	9.23507e+06
Com_4905_pos	8.6707e+06	9.46087e+06	7.53042e+06	1.13969e+07	8.44293e+06	1.2734e+07	1.02903e+07	1.0366e+07	1.18212e+07	9.24231e+06	8.01318e+06	1.04683e+07	1.07602e+07	1.28118e+07	9.56902e+06	1.15376e+07	1.08571e+07	1.26375e+07	9.22543e+06	1.06478e+07	1.01673e+07	1.00998e+07	1.12092e+07	1.15471e+07
Com_4960_pos	9.21989e+06	3.49518e+06	1.45735e+06	2.46366e+06	2.47568e+06	5.88203e+06	1.72842e+07	1.17194e+07	3.10682e+06	1.22594e+07	5.10234e+06	1.51907e+06	5.3417e+06	1.02885e+07	5.83766e+06	5.71461e+06	1.44192e+07	9.17868e+06	5.93553e+06	3.20526e+06	4.65446e+06	1.04919e+07	5.59095e+06	2.07842e+06
Com_4972_pos	6.22035e+06	5.28882e+06	6.11204e+06	8.81404e+06	8.10404e+06	807462	1.01393e+07	9.5384e+06	5.64524e+07	8.04223e+06	7.58551e+06	6.56641e+06	7.57766e+06	7.60441e+06	5.9418e+06	8.82544e+06	9.4187e+06	7.65682e+06	1.14593e+07	8.93117e+06	1.01858e+07	1.06017e+07	1.11889e+07	8.49173e+06
Com_4983_pos	4.1769e+06	4.56085e+06	8.27498e+06	2.72509e+06	5.70704e+06	4.80268e+06	5.45983e+06	3.51064e+06	5.04299e+06	5.6176e+06	7.33186e+06	7.95988e+06	7.33532e+06	7.69495e+06	8.3628e+06	6.87039e+06	8.46237e+06	3.92692e+06	3.25098e+06	1.21266e+07	7.62697e+06	3.61233e+06	4.13941e+06	4.43092e+06
Com_5005_pos	9.45979e+06	1.40955e+07	1.15999e+07	1.19685e+07	1.2636e+07	4.45742e+06	1.03007e+07	3.72378e+06	4.51388e+06	8.2348e+06	1.07517e+07	1.63789e+07	9.0614e+06	1.37464e+07	9.17167e+06	6.48846e+06	9.54332e+06	9.70551e+06	5.14065e+06	1.78294e+07	4.99002e+06	5.88933e+06	3.37428e+06	1.34898e+07
Com_5012_pos	9.08113e+06	1.24051e+07	1.12002e+07	5.17684e+06	1.05513e+07	1.1966e+07	1.67254e+07	1.35939e+07	1.17041e+07	1.20735e+07	9.69714e+06	9.67367e+06	1.24376e+07	1.18952e+07	2.47675e+07	1.67038e+07	1.50123e+07	1.16647e+07	9.53284e+06	1.77458e+07	1.35734e+07	7.18203e+06	9.83444e+06	8.35536e+06
Com_5025_pos	5.99405e+07	5.74868e+07	7.12954e+07	1.14701e+08	8.85364e+07	8.48137e+07	9.81882e+07	6.99093e+07	9.20313e+07	5.53404e+07	6.20978e+07	6.64074e+07	6.39118e+07	7.08201e+07	5.84449e+07	7.93302e+07	7.65167e+07	8.72917e+07	9.0375e+07	8.51381e+07	8.51822e+07	7.83103e+07	1.04901e+08	8.26959e+07
Com_5051_pos	6.23858e+06	8.78187e+06	8.55854e+06	9.95507e+06	1.67466e+06	1.06057e+07	3.73413e+06	1.04349e+07	1.08729e+07	2.01734e+07	5.62006e+06	2.02415e+06	7.05748e+06	1.7073e+07	1.03909e+07	2.25728e+06	5.82869e+06	1.99043e+07	1.12213e+07	1.81192e+07	9.86121e+06	1.24769e+07	5.64571e+06	1.1456e+07
Com_5067_pos	7.6921e+06	1.62126e+07	1.0854e+07	2.12505e+07	1.32862e+07	1.35879e+07	1.24126e+07	8.24509e+06	1.30639e+07	9.43965e+06	1.08534e+07	1.47083e+07	1.89636e+07	1.51462e+07	1.08577e+07	1.27105e+07	1.28159e+07	1.34756e+07	1.54896e+07	1.36134e+07	1.24633e+07	5.88916e+06	1.14345e+07	1.49446e+07
Com_5093_pos	3.03937e+07	1.86221e+07	1.95042e+07	1.64492e+07	1.599e+07	1.72862e+07	9.79924e+06	1.80074e+07	1.17573e+07	1.46739e+07	1.93775e+07	2.13732e+07	1.69599e+07	1.71616e+07	1.76626e+07	1.73901e+07	2.01832e+07	2.09806e+07	1.20979e+07	1.65037e+07	9.95301e+06	1.42927e+07	1.19232e+07	2.16029e+07
Com_5107_pos	2.36342e+07	2.27522e+07	2.91511e+07	3.69222e+07	3.58546e+07	4.17356e+07	3.38632e+07	2.47104e+07	3.42528e+07	2.32552e+07	2.84516e+07	3.09592e+07	2.68906e+07	2.38925e+07	1.96727e+07	2.40536e+07	2.6001e+07	3.74868e+07	2.8591e+07	2.7338e+07	2.51243e+07	2.31153e+07	3.69653e+07	1.53545e+07
Com_5130_pos	1.29253e+07	1.19152e+07	9.35867e+06	7.69478e+06	9.74105e+06	9.85338e+06	1.44851e+07	1.10197e+07	1.16214e+07	1.43837e+07	1.06717e+07	8.32169e+06	1.13978e+07	9.01934e+06	1.05747e+07	1.04691e+07	1.11431e+07	9.83325e+06	1.29718e+07	1.43226e+07	1.684e+07	8.76868e+06	1.10295e+07	1.07504e+07
Com_5160_pos	4.68425e+06	5.25109e+06	1.41885e+07	1.88048e+07	1.48345e+07	1.29321e+07	5.77974e+06	8.49374e+06	1.01035e+07	6.92803e+06	7.0649e+06	7.93996e+06	6.85419e+06	6.85972e+06	5.69668e+06	5.46712e+06	5.71611e+06	1.06408e+07	7.66163e+06	7.38571e+06	6.68345e+06	5.71284e+06	1.38614e+07	2.97869e+06
Com_5176_pos	1.146e+07	1.38022e+07	2.38859e+07	2.14814e+07	3.50072e+07	1.8403e+07	1.38318e+07	3.02894e+07	1.89559e+07	1.3767e+07	2.76126e+07	1.39993e+07	3.18529e+07	1.49651e+07	1.25312e+07	2.87128e+07	1.45801e+07	3.8718e+07	1.97316e+07	3.14672e+07	1.67594e+07	2.93917e+07	3.84068e+07	2.99588e+07
Com_5190_pos	6.78125e+06	1.0158e+07	8.83818e+06	1.1131e+07	1.47278e+07	8.33849e+06	9.38577e+06	9.27118e+06	1.49009e+07	8.12848e+06	7.68753e+06	1.06874e+07	6.7983e+06	9.84249e+06	7.49695e+06	7.79902e+06	7.70317e+06	1.13886e+07	7.75395e+06	6.44828e+06	9.30439e+06	8.83666e+06	8.44862e+06	1.34253e+07
Com_5203_pos	1.53753e+07	8.10765e+06	1.84505e+07	2.42298e+07	8.39435e+06	1.80196e+07	7.78998e+06	1.3002e+07	1.02119e+07	8.37158e+06	7.90581e+06	5.4812e+06	1.01325e+07	9.52029e+06	5.96223e+06	7.92955e+06	1.07269e+07	1.21305e+07	7.66163e+06	1.15849e+07	1.05322e+07	1.08696e+07	2.14684e+07	6.89352e+06
Com_5209_pos	9.25351e+06	1.15384e+07	1.40936e+07	1.24238e+07	1.45282e+07	1.86986e+07	1.01867e+07	2.06397e+07	1.43647e+07	1.1108e+07	1.58385e+07	1.55993e+07	1.24143e+07	1.52778e+07	1.36375e+07	1.48755e+07	1.13163e+07	1.50193e+07	8.05977e+06	9.26954e+06	1.07119e+07	1.07409e+07	1.29844e+07	1.7025e+07
Com_5318_pos	1.9588e+06	2.34256e+06	1.18347e+07	763977	625532	637813	567622	603385	650887	2.47822e+06	4.14062e+06	5.08861e+06	1.72855e+06	2.90595e+06	4.47216e+06	2.70036e+06	1.70239e+06	727098	571326	627372	606972	586090	589209	572948
Com_5398_pos	944324	723356	820892	987394	859222	922263	1.18715e+06	882008	976135	860346	1.03495e+06	642240	710888	701568	704970	730757	664938	1.03344e+06	590653	774178	779002	864807	962835	696195
Com_5409_pos	3.28489e+06	2.58979e+06	2.42802e+06	3.58752e+06	3.18085e+06	3.64389e+06	2.7926e+06	2.68639e+06	3.06725e+06	2.67144e+06	2.15307e+06	2.1035e+06	2.44132e+06	2.76188e+06	2.54862e+06	2.35482e+06	4.15877e+06	3.39602e+06	2.6089e+06	2.80635e+06	3.01005e+06	3.48834e+06	2.76312e+06	3.33789e+06
Com_5418_pos	1.16723e+07	1.04132e+07	8.09185e+06	7.81945e+06	1.11741e+07	1.58351e+07	2.24841e+07	1.41139e+07	1.85568e+07	1.4625e+07	1.13635e+07	1.05142e+07	1.36377e+07	1.51621e+07	1.23913e+07	2.2703e+07	1.41729e+07	1.68132e+07	1.44548e+07	1.18054e+07	1.40125e+07	1.64701e+07	1.34185e+07	1.27347e+07
Com_5531_pos	1.2605e+07	4.42052e+07	1.41383e+07	2.52802e+07	1.64712e+07	1.11444e+07	1.38874e+07	7.81958e+06	1.12893e+07	1.50982e+07	1.46255e+07	2.48818e+07	1.75965e+07	3.34034e+07	1.67502e+07	1.78143e+07	2.81108e+07	2.0903e+07	1.38236e+07	1.33568e+07	1.40572e+07	9.27417e+06	1.00772e+07	1.39144e+07
Com_5538_pos	3.16465e+07	1.06672e+07	1.02037e+07	1.27745e+07	1.34507e+07	2.15593e+07	1.49966e+07	3.85181e+07	1.50962e+07	2.77085e+07	2.03386e+07	9.49198e+06	1.49457e+07	1.52408e+07	1.76329e+07	1.54468e+07	2.2904e+07	1.96105e+07	1.31969e+07	1.04164e+07	1.32554e+07	1.68915e+07	1.7335e+07	8.46953e+06
Com_5582_pos	1.27224e+07	1.33674e+07	1.12522e+07	2.13255e+07	1.7075e+07	1.92014e+07	1.43031e+07	1.19113e+07	1.14973e+07	1.06711e+07	8.64239e+06	1.37333e+07	1.40585e+07	1.41741e+07	1.01693e+07	1.3886e+07	1.61028e+07	1.53322e+07	1.69274e+07	1.4715e+07	1.9232e+07	1.27995e+07	1.68596e+07	1.58225e+07
Com_5600_pos	1.34533e+07	8.72496e+06	5.43285e+06	2.78333e+07	3.0206e+07	1.34838e+07	2.70197e+07	4.5241e+07	1.1649e+07	1.20843e+07	2.99241e+07	2.55526e+07	7.13769e+06	3.08933e+07	3.15535e+07	3.09964e+07	2.07886e+07	4.67277e+07	8.21452e+06	2.56525e+07	3.24565e+07	4.57353e+07	3.88142e+07	2.55924e+07
Com_5640_pos	5.27754e+06	4.45746e+06	5.73161e+06	6.92363e+06	1.43801e+07	1.05538e+07	2.94208e+06	1.03009e+06	1.8911e+06	1.11636e+06	2.21772e+06	1.47378e+06	1.19568e+06	6.81779e+06	1.56003e+07	3.88041e+06	4.22347e+06	1.86947e+07	7.54285e+06	1.77943e+07	4.47018e+06	2.12854e+07	2.8379e+06	9.28079e+06
Com_5712_pos	9.44638e+06	9.93984e+06	1.02362e+07	7.57997e+06	1.00389e+07	1.7583e+07	8.28624e+06	1.23973e+07	9.04202e+06	1.42982e+07	3.5729e+07	1.51151e+07	1.00308e+07	8.6796e+06	1.0352e+07	9.36154e+06	1.09753e+07	8.0313e+06	1.66829e+07	8.83493e+06	9.16266e+06	9.16959e+06	2.05059e+07	8.46939e+06
Com_5744_pos	4.60693e+07	4.28513e+07	5.37822e+07	6.62654e+07	6.63007e+07	5.53299e+07	4.2284e+07	4.21736e+07	5.23107e+07	4.23729e+07	4.74214e+07	4.70303e+07	5.04725e+07	4.98532e+07	3.56288e+07	4.23723e+07	5.32239e+07	5.41758e+07	5.50676e+07	4.91479e+07	4.77288e+07	4.40962e+07	5.71576e+07	5.23781e+07
Com_5746_pos	2.58757e+07	1.54156e+07	2.88918e+07	2.73425e+07	2.69645e+07	2.99145e+07	1.86675e+07	2.41281e+07	2.28673e+07	2.4023e+07	2.12512e+07	1.67697e+07	1.67914e+07	1.99251e+07	2.00902e+07	5.35006e+06	2.16676e+07	1.80886e+07	1.53841e+07	1.88243e+07	1.93824e+07	2.67955e+07	2.54019e+07	1.98646e+07
Com_5777_pos	2.54904e+07	2.21471e+07	2.03313e+07	3.05474e+07	2.60525e+07	3.23609e+07	2.92654e+07	2.10951e+07	2.16988e+07	2.13513e+07	2.32648e+07	1.89103e+07	2.64113e+07	3.67954e+07	1.8623e+07	2.62214e+07	2.83634e+07	3.42167e+07	2.49943e+07	2.2699e+07	2.26419e+07	2.22161e+07	2.49602e+07	2.23618e+07
Com_5785_pos	881759	783672	4.37151e+06	856858	824812	873035	1.19871e+07	773799	772026	845027	853997	954655	804416	851121	783081	8.17731e+06	852556	894531	760371	703119	2.80914e+06	883314	8.59826e+06	779985
Com_5788_pos	8.0862e+06	1.47507e+07	7.48614e+06	8.67359e+06	8.68277e+06	1.8916e+07	1.60606e+07	1.51607e+07	1.5671e+07	8.40438e+06	1.25298e+07	1.2322e+07	1.0519e+07	1.27139e+07	8.56747e+06	1.22652e+07	1.27322e+07	1.85786e+07	8.01487e+06	1.20396e+07	1.338e+07	1.03237e+07	8.49506e+06	1.45127e+07
Com_5791_pos	6.21861e+06	5.65423e+06	6.68631e+06	9.06161e+06	8.74148e+06	8.48338e+06	6.75659e+06	7.1575e+06	6.44195e+06	7.45345e+06	7.12952e+06	5.71924e+06	6.83521e+06	6.18895e+06	4.12816e+06	5.23432e+06	6.64834e+06	6.62103e+06	6.28442e+06	6.16174e+06	7.35376e+06	7.80154e+06	6.1375e+06	6.7161e+06
Com_5834_pos	6.17555e+06	2.40578e+06	8.44337e+06	825517	1.76615e+06	581930	422480	631114	354095	930839	5.46257e+06	7.18451e+06	1.57862e+06	2.76124e+06	1.94998e+06	1.48135e+06	1.36688e+06	877975	425114	613755	468238	8.64471e+06	479625	1.24478e+06
Com_5849_pos	6.14485e+06	1.04155e+07	1.53642e+06	6.98385e+06	4.62492e+06	1.41209e+07	7.425e+06	1.78147e+07	4.75273e+06	6.86554e+06	5.19223e+06	5.34417e+06	1.05541e+07	9.51685e+06	9.8976e+06	1.39231e+07	8.00042e+06	1.11851e+07	7.02095e+06	8.08456e+06	8.20802e+06	8.57565e+06	1.38237e+07	5.01333e+06
Com_5851_pos	4.58267e+07	4.59446e+07	7.16632e+07	9.17169e+07	8.91146e+07	6.45316e+07	6.40716e+07	5.71017e+07	7.91811e+07	5.63868e+07	5.42158e+07	3.91106e+07	5.36243e+07	5.0689e+07	3.45142e+07	5.23886e+07	5.50451e+07	6.96137e+07	7.4175e+07	5.76044e+07	6.0594e+07	5.43684e+07	8.15044e+07	5.53174e+07
Com_5894_pos	4.02438e+07	2.3489e+06	3.23469e+06	9.47577e+06	1.0754e+07	3.27114e+07	7.23083e+07	5.47973e+07	2.31416e+07	5.06902e+07	2.89822e+07	3.19781e+06	3.42684e+07	4.58102e+07	3.93283e+07	3.15402e+07	4.77137e+07	4.73885e+07	3.798e+07	2.10959e+07	2.59208e+07	4.89979e+07	3.41112e+07	8.82633e+06
Com_5913_pos	9.49e+06	1.07897e+07	1.1805e+07	5.4911e+06	5.78256e+06	5.89675e+06	7.13204e+06	5.85982e+06	8.00182e+06	1.23974e+07	8.02382e+06	1.057e+07	1.11435e+07	8.0371e+06	9.84019e+06	6.6206e+06	5.99272e+06	1.01766e+07	4.62069e+06	8.50227e+06	1.0403e+07	3.66646e+06	6.02984e+06	8.14094e+06
Com_5931_pos	1.56573e+06	6.00641e+06	1.92892e+06	3.4515e+06	1.26205e+06	6.28869e+06	3.67207e+06	5.59923e+06	1.01387e+07	3.16781e+06	2.24213e+06	1.65997e+06	6.9396e+06	4.4592e+06	3.3586e+06	2.28734e+06	2.89042e+06	9.97707e+06	6.10562e+06	5.2466e+06	3.51338e+06	6.22534e+06	5.74861e+06	4.75433e+06
Com_5937_pos	9.70376e+06	7.9053e+06	7.19509e+06	1.20964e+07	1.01962e+07	1.45579e+07	1.12343e+07	9.30544e+06	1.82947e+07	7.56854e+06	8.79017e+06	7.27039e+06	8.29266e+06	7.90299e+06	7.36761e+06	5.107e+06	7.60252e+06	1.26699e+07	9.73014e+06	7.74592e+06	1.2518e+07	1.09232e+07	1.28551e+07	6.88565e+06
Com_6007_pos	1.77161e+07	8.24505e+06	3.20995e+06	4.55085e+06	4.31104e+06	1.01449e+07	2.15613e+07	1.73428e+07	8.51929e+06	2.26779e+07	9.58184e+06	3.90874e+06	1.28873e+07	2.24882e+07	1.45741e+07	1.64182e+07	2.64363e+07	1.71209e+07	9.93264e+06	7.32591e+06	7.92592e+06	1.67368e+07	1.0631e+07	4.06172e+06
Com_6052_pos	5.39118e+06	4.45007e+06	5.6475e+06	6.1604e+06	7.89363e+06	8.77461e+06	4.58553e+06	4.36956e+06	5.87724e+06	4.33741e+06	3.97445e+06	1.02626e+07	7.00613e+06	5.28893e+06	3.59035e+06	3.23339e+06	5.53031e+06	5.42301e+06	6.57725e+06	7.97794e+06	6.40146e+06	4.77548e+06	8.667e+06	5.67746e+06
Com_6081_pos	2.93428e+06	5.37095e+06	2.80516e+06	2.83732e+06	2.0482e+06	9.8845e+06	5.65301e+06	8.31904e+06	6.93644e+06	6.93397e+06	7.95688e+06	3.96e+06	5.44648e+06	4.77104e+06	6.56421e+06	5.23541e+06	4.44256e+06	7.82251e+06	3.75742e+06	4.54684e+06	4.12785e+06	7.35121e+06	6.58756e+06	3.49252e+06
Com_6092_pos	6.56501e+06	6.72623e+06	5.48367e+06	9.70528e+06	7.99181e+06	9.73106e+06	1.15338e+07	6.34544e+06	7.67938e+06	4.4956e+06	4.63212e+06	8.39382e+06	6.24702e+06	7.50418e+06	5.5981e+06	6.48282e+06	7.65888e+06	8.29988e+06	8.52552e+06	8.73672e+06	8.81494e+06	1.07206e+07	9.95336e+06	465773
Com_6149_pos	1.81864e+07	1.42305e+07	2.06098e+07	5.06549e+06	1.79425e+07	6.35022e+06	6.46711e+06	2.74454e+06	7.05697e+06	1.01115e+07	1.58803e+07	1.52248e+07	1.71897e+07	9.84722e+06	9.07069e+06	1.665e+07	1.16354e+07	6.1648e+06	1.85106e+06	9.45663e+06	7.15112e+06	2.97448e+06	6.02589e+06	9.63751e+06
Com_6230_pos	3.49818e+07	4.35857e+07	5.46901e+07	3.83013e+07	3.53561e+07	3.739e+07	2.82728e+07	3.2158e+07	4.34807e+07	4.30213e+07	4.23534e+07	2.82868e+07	3.13508e+07	4.27756e+07	3.9432e+07	3.09272e+07	6.58547e+07	5.49689e+07	4.41734e+07	6.38998e+07	3.54764e+07	7.88099e+07	4.5848e+07	4.40214e+07
Com_6241_pos	1.94596e+07	1.99199e+07	1.34799e+07	2.04018e+07	2.25447e+07	1.20362e+07	1.02441e+07	4.52469e+06	1.7546e+07	1.25977e+07	1.59099e+07	1.56566e+07	9.12448e+06	1.05582e+07	3.80924e+06	1.78513e+07	2.16251e+07	5.46622e+06	1.12188e+07	1.09985e+07	9.91161e+06	9.49235e+06	1.11142e+07	2.07842e+07
Com_6279_pos	2.72304e+06	3.0093e+06	1.62385e+06	3.18471e+06	2.78866e+06	3.3139e+06	3.76683e+06	2.65593e+06	3.07802e+06	2.28247e+06	1.47516e+06	1.80076e+06	1.41867e+06	1.86974e+06	2.34084e+06	1.12725e+06	2.00325e+06	2.94444e+06	1.98064e+06	2.13961e+06	2.9679e+06	2.31008e+06	2.91115e+06	3.54742e+06
Com_6305_pos	7.0058e+06	1.23134e+07	9.67525e+06	4.90725e+06	1.05306e+07	7.63849e+06	1.52149e+07	1.15922e+07	1.73398e+07	7.91201e+06	7.27141e+06	4.91262e+06	6.6484e+06	7.27967e+06	4.87177e+06	5.90372e+06	9.65163e+06	6.38386e+06	6.0905e+06	3.85347e+06	5.67142e+06	6.35826e+06	7.35675e+06	2.12671e+06
Com_6340_pos	9.71268e+06	1.60826e+07	1.65016e+07	1.55619e+07	9.65499e+06	1.45247e+07	1.81091e+07	1.35953e+07	2.21175e+07	7.77371e+06	1.29577e+07	2.92464e+07	1.90897e+07	1.74345e+07	1.24591e+07	7.30349e+06	1.52871e+07	2.13656e+07	1.74837e+07	2.66885e+07	1.91356e+07	1.48416e+07	2.01218e+07	2.31031e+07
Com_6357_pos	622293	4.92595e+06	500341	8.94045e+06	3.79822e+06	5.12884e+06	7.32914e+06	6.39952e+06	1.04043e+06	6.46468e+06	4.93297e+06	565276	5.48256e+06	7.42754e+06	547780	5.89167e+06	5.92341e+06	3.92202e+06	2.70024e+06	4.74509e+06	480889	3.77555e+06	2.27103e+06	1.00372e+07
Com_6388_pos	4.77312e+07	4.81671e+07	7.04069e+07	1.11284e+08	1.11101e+08	9.65053e+07	6.95029e+07	6.92916e+07	6.122e+07	5.80136e+07	5.93016e+07	7.20173e+07	6.7905e+07	6.55005e+07	1.08452e+07	5.35416e+07	6.89255e+07	2.729e+07	9.8182e+07	5.06646e+07	7.5637e+07	4.69242e+07	7.01096e+07	5.47928e+07
Com_6420_pos	719896	1.3764e+06	911978	1.11652e+06	1.14505e+06	1.46916e+06	1.34362e+06	1.99596e+06	1.11149e+06	977378	994820	1.02278e+06	983608	1.24395e+06	1.57409e+06	1.18908e+06	1.28648e+06	1.75965e+06	1.16585e+06	1.24727e+06	1.21685e+06	1.12202e+06	1.23965e+06	1.16552e+06
Com_6556_pos	971165	1.36302e+06	1.01733e+06	2.16752e+06	2.03713e+06	1.4891e+06	3.41993e+06	1.01569e+06	1.38696e+06	1.91038e+06	2.23466e+06	3.83175e+06	1.38253e+06	1.36572e+06	1.63351e+06	4.45779e+06	7.80494e+06	1.8384e+06	9.40215e+06	3.13898e+06	2.55638e+06	1.51592e+06	5.21988e+06	1.50032e+06
Com_6567_pos	1.15708e+07	9.54848e+06	1.38578e+07	2.15315e+07	1.70566e+07	1.37796e+07	1.52857e+07	1.15465e+07	1.66688e+07	1.02776e+07	1.0328e+07	1.13992e+07	1.24135e+07	1.10714e+07	1.05609e+07	1.14867e+07	1.37789e+07	1.61087e+07	1.63206e+07	1.33706e+07	1.29662e+07	1.44455e+07	1.87316e+07	1.36595e+07
Com_6591_pos	4.4532e+06	7.09856e+06	9.25611e+06	6.69337e+06	7.83161e+06	9.77008e+06	5.40736e+06	5.86714e+06	6.17729e+06	5.85419e+06	8.08507e+06	1.05171e+07	7.3735e+06	8.57821e+06	7.28722e+06	8.66087e+06	6.03047e+06	6.56012e+06	4.54024e+06	7.79175e+06	5.60066e+06	8.31189e+06	7.86025e+06	1.03739e+07
Com_6593_pos	6.71804e+06	6.13572e+06	6.17179e+06	7.43175e+06	7.60257e+06	8.528e+06	7.0769e+06	4.80522e+06	5.21554e+06	6.4246e+06	6.97481e+06	6.15117e+06	8.06806e+06	7.65129e+06	5.72371e+06	5.46039e+06	5.39474e+06	7.61795e+06	5.79389e+06	4.98045e+06	5.77101e+06	5.99744e+06	4.99485e+06	6.38794e+06
Com_6648_pos	3.01182e+07	2.89335e+07	2.0116e+07	4.5985e+07	3.9299e+07	2.52846e+07	2.24802e+07	1.82411e+07	3.18474e+07	1.53099e+07	1.65787e+07	2.55659e+07	2.1457e+07	3.30545e+07	1.39552e+07	1.99383e+07	3.16746e+07	2.80515e+07	2.71172e+07	1.95327e+07	2.29654e+07	1.70661e+07	2.63682e+07	2.87461e+07
Com_6717_pos	1.49733e+07	1.04707e+07	1.36456e+07	7.01644e+06	1.49202e+07	1.29301e+07	1.96552e+07	1.44079e+07	1.16327e+07	1.0146e+07	1.37818e+07	8.1835e+06	1.30719e+07	1.02703e+07	1.00489e+07	1.19017e+07	1.26311e+07	8.88562e+06	1.29413e+07	9.73096e+06	1.17888e+07	1.2739e+07	1.32626e+07	1.11817e+07
Com_6738_pos	2.17092e+07	2.20112e+07	2.50368e+07	3.83269e+07	3.59649e+07	2.68207e+07	2.38785e+07	2.94499e+07	3.29691e+07	2.07377e+07	2.24206e+07	2.59394e+07	2.69656e+07	3.23829e+07	1.90806e+07	2.86178e+07	1.96739e+07	3.33206e+07	3.33076e+07	2.52939e+07	2.72067e+07	2.39252e+07	2.95681e+07	2.03566e+07
Com_6843_pos	1.63012e+07	1.34904e+07	1.88417e+07	2.7563e+07	2.58243e+07	2.05824e+07	2.17457e+07	1.53302e+07	2.43203e+07	1.51565e+07	1.57737e+07	1.75065e+07	1.8176e+07	1.97958e+07	1.40569e+07	1.88294e+07	2.10277e+07	2.52693e+07	2.34533e+07	1.98595e+07	1.99456e+07	1.61198e+07	2.7463e+07	1.82006e+07
Com_6852_pos	3.38269e+06	3.09619e+06	2.86017e+06	3.38851e+06	1.88151e+06	1.09623e+07	8.46367e+06	1.64326e+07	7.04115e+06	3.8246e+06	1.96129e+06	2.44487e+06	4.16716e+06	4.30496e+06	4.54526e+06	2.81646e+06	3.87834e+06	5.7465e+06	3.77027e+06	2.4751e+06	3.45906e+06	4.53775e+06	4.80211e+06	2.91091e+06
Com_6857_pos	8.00163e+06	4.57344e+06	1.66598e+06	2.12639e+06	3.7728e+06	5.6926e+06	1.28074e+07	8.75343e+06	5.09086e+06	8.15653e+06	4.58793e+06	2.16672e+06	5.86984e+06	8.39448e+06	8.01166e+06	5.99192e+06	1.18064e+07	9.25902e+06	1.19848e+07	3.81223e+06	5.93297e+06	1.89731e+07	1.26064e+07	3.26722e+06
Com_6871_pos	8.11024e+06	9.16585e+06	4.74848e+06	1.22323e+07	1.03904e+07	1.48265e+07	1.48138e+07	1.04399e+07	3.06089e+07	1.0791e+07	8.50784e+06	9.61318e+06	1.46449e+07	1.23442e+07	1.03407e+07	1.1207e+07	1.08318e+07	1.3567e+07	1.18026e+07	8.0193e+06	1.3059e+07	8.05329e+06	1.34175e+07	9.62031e+06
Com_6884_pos	2.05758e+06	1.46024e+07	4.15919e+06	1.26049e+07	3.93234e+06	6.35724e+06	6.3542e+06	2.81699e+06	2.01163e+07	3.01316e+06	5.23779e+06	1.31703e+07	1.08718e+07	4.75912e+06	4.98424e+06	8.7004e+06	5.29636e+06	8.28575e+06	5.32606e+06	6.47627e+06	6.08459e+06	4.00849e+06	5.17871e+06	8.32769e+06
Com_6897_pos	6.55004e+06	6.72935e+06	1.55975e+06	5.54244e+06	5.9879e+06	1.07869e+07	1.42517e+07	1.61644e+07	1.97881e+07	5.20022e+06	4.17809e+06	3.82609e+06	6.64361e+06	5.55596e+06	6.60761e+06	207965	6.53114e+06	1.10685e+07	8.27681e+06	5.38639e+06	1.4111e+07	1.55037e+07	1.30513e+07	1.05462e+07
Com_6905_pos	4.20586e+07	2.5289e+07	5.3507e+07	7.5556e+07	8.82692e+07	6.47024e+07	4.84162e+07	5.75319e+07	7.8787e+07	4.71774e+07	5.59102e+07	5.32853e+07	5.83664e+07	4.63761e+07	3.75944e+07	4.33919e+07	6.21917e+07	6.2966e+07	7.49709e+07	4.89955e+07	5.4977e+07	5.03304e+07	7.1247e+07	4.75265e+07
Com_6978_pos	1.98843e+06	4.08846e+06	2.80294e+06	2.72232e+06	3.94032e+06	3.09279e+06	2.87417e+06	3.31806e+06	3.67635e+06	2.30369e+06	3.44186e+06	3.77763e+06	2.99e+06	2.09135e+06	1.23632e+06	2.7181e+06	2.09416e+06	2.58411e+06	2.18773e+06	2.97619e+06	2.44446e+06	3.75217e+06	4.53677e+06	4.04041e+06
Com_7076_pos	628026	2.72927e+06	951054	1.15059e+06	335521	1.96861e+06	873219	6.82246e+06	1.75902e+06	853781	226959	557706	2.65732e+06	2.77881e+06	3.23966e+06	260585	1.20597e+06	5.84714e+06	1.25713e+06	1.89011e+06	1.11823e+06	3.3178e+06	918704	1.03969e+06
Com_7080_pos	7.45258e+06	5.78696e+06	4.78402e+06	9.00651e+06	3.89808e+06	9.91433e+06	1.08078e+07	1.08776e+07	9.80103e+06	6.8785e+06	6.22254e+06	5.43076e+06	8.92852e+06	7.69027e+06	6.4509e+06	1.98239e+06	6.65366e+06	9.45035e+06	7.86603e+06	6.87205e+06	9.94472e+06	1.01492e+07	8.64569e+06	8.19634e+06
Com_7114_pos	4.32677e+06	4.5148e+06	6.03481e+06	6.48363e+06	4.77677e+06	5.64109e+06	5.30001e+06	5.20741e+06	5.95353e+06	5.13096e+06	5.47215e+06	3.41498e+06	4.17814e+06	5.59924e+06	5.10729e+06	5.53543e+06	5.21346e+06	6.85724e+06	5.89055e+06	5.05582e+06	4.82278e+06	5.01263e+06	5.5517e+06	4.4334e+06
Com_7131_pos	2.86614e+06	3.28895e+06	2.0174e+06	2.41096e+06	2.28676e+06	3.8103e+06	1.52601e+06	3.36547e+06	1.29495e+06	2.86738e+06	8.58237e+06	1.84732e+06	2.08365e+06	2.04202e+06	2.46583e+06	1.6776e+06	3.58286e+06	2.4934e+06	2.23997e+06	1.64186e+06	2.43402e+06	3.59736e+06	2.12743e+06	2.43857e+06
Com_7144_pos	2.8566e+06	1.66486e+06	1.63969e+06	621628	1.69404e+06	265304	2.09216e+06	1.39875e+06	842917	3.86456e+06	2.92945e+06	1.98528e+06	975290	3.22675e+06	3.23019e+06	1.35045e+06	1.49298e+06	2.41621e+06	488270	820553	423040	3.53695e+06	2.14713e+06	1.88053e+06
Com_7168_pos	496864	4.3746e+06	467458	8.88271e+06	455851	547414	453506	3.78764e+06	2.32313e+06	468612	551610	619133	2.31166e+06	566445	462083	584779	495128	526508	1.48291e+06	437881	1.88489e+06	492825	2.32886e+06	3.29196e+06
Com_7169_pos	5.3388e+06	7.2137e+06	7.90539e+06	9.23842e+06	7.28656e+06	5.90659e+06	7.35249e+06	6.65889e+06	7.99421e+06	4.69443e+06	6.91294e+06	5.18301e+06	7.88957e+06	6.54442e+06	5.6797e+06	6.61548e+06	7.32684e+06	7.58506e+06	4.70808e+06	9.70696e+06	7.13727e+06	6.7591e+06	6.929e+06	8.23914e+06
Com_7196_pos	788202	1.02501e+07	647248	1.45552e+07	4.88615e+06	9.33851e+06	1.23947e+07	9.48645e+06	2.7877e+06	4.84564e+06	1.16978e+07	823663	6.11185e+06	1.14312e+07	1.08087e+06	5.91816e+06	5.668e+06	5.34224e+06	2.49111e+06	8.12801e+06	1.01193e+06	6.31423e+06	4.8837e+06	1.21528e+07
Com_7232_pos	9.04799e+06	8.82177e+06	1.32476e+07	1.35742e+07	1.67593e+07	1.1448e+07	1.06737e+07	9.60996e+06	1.37173e+07	1.022e+07	9.86915e+06	1.2429e+07	1.27095e+07	1.2724e+07	8.52322e+06	1.05175e+07	1.43224e+07	1.29894e+07	1.29852e+07	1.11545e+07	1.18389e+07	9.33518e+06	1.34555e+07	9.5136e+06
Com_7233_pos	5.72159e+06	7.67893e+06	5.25797e+06	9.17017e+06	1.02111e+07	9.65144e+06	7.45308e+06	9.43166e+06	1.25985e+07	6.03648e+06	5.75348e+06	9.07141e+06	9.53665e+06	1.20096e+07	7.61816e+06	9.8456e+06	1.01089e+07	9.76764e+06	9.56534e+06	7.5882e+06	1.16437e+07	7.33671e+06	1.26414e+07	8.38781e+06
Com_7261_pos	4.72069e+07	3.9933e+07	6.15415e+07	6.69113e+07	7.56613e+07	6.03433e+07	4.9303e+07	5.25965e+07	6.2664e+07	4.97476e+07	5.24398e+07	5.45918e+07	5.52435e+07	4.77387e+07	3.90521e+07	4.36323e+07	6.28154e+07	5.65454e+07	5.61042e+07	4.46462e+07	4.89101e+07	5.00837e+07	6.02904e+07	4.08419e+07
Com_7264_pos	5.25413e+06	2.18515e+06	1.82313e+06	4.34341e+06	1.45556e+06	5.67325e+06	6.05708e+06	1.1009e+07	1.17445e+07	4.17106e+06	3.51297e+06	2.17507e+06	2.30253e+06	872806	9.47775e+06	4.94246e+06	2.47057e+06	8.45495e+06	4.16427e+06	4.74935e+06	4.73516e+06	2.24762e+06	1.43341e+06	2.69386e+06
Com_7274_pos	5.89646e+06	5.48103e+06	6.82053e+06	1.30743e+07	1.19087e+07	8.78856e+06	5.88071e+06	5.10051e+06	7.82437e+06	6.23847e+06	6.13125e+06	8.54248e+06	8.4865e+06	9.31502e+06	6.7362e+06	8.90313e+06	9.73442e+06	1.20656e+07	8.2154e+06	8.22684e+06	9.09626e+06	6.7331e+06	9.29776e+06	9.40879e+06
Com_7275_pos	3.50883e+06	3.34523e+06	9.54915e+06	1.85935e+06	2.31412e+06	1.00159e+06	678613	1.12361e+06	863065	1.08461e+06	3.57216e+06	4.54804e+06	2.02533e+06	1.88945e+06	1.42167e+06	1.16334e+06	1.05747e+06	931911	680425	1.72283e+06	685073	670975	730659	2.44169e+06
Com_7335_pos	6.76118e+06	5.47369e+06	5.05614e+06	6.68777e+06	7.7168e+06	8.53613e+06	1.04374e+07	1.16886e+07	6.29309e+06	5.02635e+06	6.38416e+06	6.0123e+06	5.6421e+06	3.90833e+06	4.03588e+06	6.27687e+06	5.00329e+06	6.72244e+06	6.4303e+06	9.21187e+06	1.00815e+07	1.24363e+07	1.00382e+07	1.2955e+07
Com_7416_pos	6.63362e+06	7.75859e+06	9.74232e+06	6.81753e+06	8.21485e+06	6.09684e+06	7.75387e+06	7.3057e+06	8.21584e+06	6.5897e+06	7.79328e+06	8.89264e+06	8.82173e+06	8.97603e+06	8.18418e+06	6.55633e+06	5.03582e+06	6.58152e+06	6.42279e+06	7.4879e+06	7.2835e+06	8.20864e+06	7.51225e+06	9.97838e+06
Com_7426_pos	1.09688e+07	870763	1.47102e+07	1.77903e+07	1.33916e+07	1.85041e+07	1.74369e+07	1.43662e+07	1.35857e+07	1.23866e+07	1.79684e+07	1.8043e+07	2.48914e+07	2.09332e+07	1.51963e+07	1.96193e+07	2.84716e+06	2.02711e+07	2.13257e+07	1.68175e+07	1.40398e+07	1.66391e+07	1.55779e+07	1.43492e+07
Com_7432_pos	1.16723e+07	1.04132e+07	9.49203e+06	7.81945e+06	1.31297e+07	1.58351e+07	2.24841e+07	1.41139e+07	1.85568e+07	1.4625e+07	1.13635e+07	1.05142e+07	1.36377e+07	1.51621e+07	1.23913e+07	2.2703e+07	1.41729e+07	1.68132e+07	1.44548e+07	1.40823e+07	1.40125e+07	1.64701e+07	1.34185e+07	1.55329e+07
Com_7465_pos	2.33555e+06	3.20063e+07	1.05464e+06	3.1339e+07	3.11179e+07	4.02678e+07	4.30664e+07	4.57801e+07	2.86552e+07	3.41519e+07	3.99721e+07	1.18255e+06	3.75004e+07	3.51691e+07	2.02159e+06	3.0641e+07	3.36221e+07	3.36298e+07	2.30766e+07	3.12169e+07	2.9337e+06	5.30611e+07	3.60834e+07	5.46088e+07
Com_7497_pos	4.31038e+06	3.37694e+06	3.64002e+06	5.54648e+06	4.75457e+06	6.83226e+06	3.44661e+06	3.09691e+06	5.66053e+06	2.96429e+06	3.58245e+06	4.42198e+06	5.29726e+06	3.73198e+06	3.08624e+06	3.66871e+06	2.15568e+06	3.99508e+06	3.22822e+06	1.91427e+06	4.50351e+06	1.90934e+06	2.5052e+06	1.55291e+06
Com_7507_pos	9.70376e+06	7.9053e+06	7.19509e+06	1.20964e+07	1.01962e+07	1.45579e+07	1.12343e+07	8.90355e+06	1.82947e+07	8.57155e+06	9.6507e+06	7.27039e+06	8.29266e+06	7.90299e+06	7.36761e+06	5.107e+06	7.60252e+06	1.26699e+07	9.73014e+06	7.74592e+06	1.2518e+07	1.09232e+07	1.28551e+07	6.88565e+06
Com_7538_pos	7.08072e+06	2.96737e+06	3.23869e+06	5.47962e+06	927165	1.93241e+06	7.3777e+06	6.1181e+06	7.31352e+06	6.18536e+06	4.76532e+06	3.35317e+06	4.46178e+06	5.25612e+06	4.83703e+06	4.82282e+06	730059	8.66572e+06	6.69347e+06	4.73998e+06	5.97475e+06	7.24568e+06	341243	4.22371e+06
Com_7616_pos	3.80604e+06	5.88701e+06	5.82423e+06	7.79363e+06	6.48796e+06	1.11034e+07	6.15766e+06	7.70807e+06	9.67852e+06	5.67795e+06	6.23705e+06	7.009e+06	7.39701e+06	9.00737e+06	8.85925e+06	8.09746e+06	4.41443e+06	8.75443e+06	3.20819e+06	7.0565e+06	6.59304e+06	6.76944e+06	6.10033e+06	9.89346e+06
Com_7673_pos	5.32089e+06	6.76837e+06	6.67677e+06	1.8114e+07	1.17539e+07	1.04822e+07	1.06658e+07	7.69715e+06	1.16715e+07	7.10021e+06	7.13828e+06	8.10074e+06	7.30872e+06	7.00523e+06	7.23657e+06	5.70442e+06	8.07804e+06	6.02842e+06	6.34559e+06	9.98362e+06	9.84962e+06	8.89886e+06	8.67053e+06	7.6725e+06
Com_7791_pos	2.74283e+07	2.78978e+07	1.49692e+07	4.48396e+07	4.52106e+07	4.94492e+07	2.72013e+07	2.74015e+07	4.06456e+07	2.7203e+07	3.25389e+07	3.40374e+07	3.47085e+07	2.92483e+07	2.65886e+07	2.72981e+07	3.0581e+07	4.0944e+07	3.68029e+07	3.31669e+07	3.26358e+07	2.54494e+07	4.03083e+07	2.44824e+07
Com_7827_pos	1.97078e+07	1.59028e+07	2.05546e+07	2.56114e+07	4.40753e+07	2.58491e+07	2.02922e+07	2.88787e+07	2.81901e+07	2.65472e+07	2.35836e+07	2.20559e+07	2.80873e+07	2.34766e+07	8.41812e+06	2.2119e+07	3.38509e+07	2.56994e+07	2.59989e+07	2.1665e+07	2.54199e+07	2.33694e+07	2.81454e+07	2.11465e+07
Com_7875_pos	4.87873e+06	1.08609e+07	5.08925e+06	9.17295e+06	1.05711e+07	7.69375e+06	5.20941e+06	9.69895e+06	3.72409e+06	1.02207e+07	7.37695e+06	1.06787e+07	3.80389e+06	5.55772e+06	6.69361e+06	7.23255e+06	6.65587e+06	2.71149e+06	5.19295e+06	2.50368e+06	5.6166e+06	3.91029e+06	3.9863e+06	3.8275e+06
Com_7948_pos	218040	215511	222119	283647	232332	251745	226277	217267	230601	209337	229946	221868	216686	236245	183850	222057	234692	267113	233945	222949	235262	238621	254653	254426
Com_7961_pos	2.31006e+07	2.15965e+07	2.54117e+07	4.14269e+07	3.32222e+07	2.84305e+07	3.05961e+07	2.35508e+07	3.48515e+07	2.25323e+07	2.07929e+07	2.18967e+07	2.74314e+07	2.83507e+07	2.14611e+07	2.67145e+07	2.76001e+07	3.38244e+07	3.37176e+07	2.69266e+07	3.13839e+07	2.35299e+07	3.74327e+07	2.45691e+07
Com_7970_pos	1.40477e+06	1.70043e+06	1.68098e+06	733127	1.30974e+06	9.49947e+06	1.29769e+06	1.49614e+06	1.29473e+06	1.68518e+06	1.46672e+06	1.74571e+06	1.52521e+06	1.19199e+06	1.7516e+06	1.42846e+06	1.28783e+06	1.00797e+06	1.30879e+06	1.44607e+06	1.36314e+06	1.34499e+06	1.1748e+06	1.2607e+06
Com_8002_pos	6.27553e+06	8.10864e+06	5.55551e+06	1.35003e+06	3.42697e+06	2.69993e+06	2.90646e+06	2.09119e+06	3.93601e+06	1.08811e+07	7.68456e+06	4.65625e+06	6.93192e+06	7.1549e+06	3.01374e+06	6.79993e+06	8.93958e+06	3.88632e+06	2.74981e+06	2.93058e+06	6.00862e+06	1.45563e+06	2.4212e+06	1.86701e+06
Com_8027_pos	3.28347e+06	2.34561e+06	3.63759e+06	4.02156e+06	5.8879e+06	3.87703e+06	5.23693e+06	3.66619e+06	2.44112e+06	1.74167e+06	3.20376e+06	2.21165e+06	3.67379e+06	3.0787e+06	3.30656e+06	2.58401e+06	3.2e+06	4.7573e+06	4.88231e+06	5.14909e+06	3.67136e+06	2.88283e+06	3.55613e+06	2.0571e+06
Com_8048_pos	5.50633e+06	3.07197e+06	6.98265e+06	2.88867e+06	6.0309e+06	1.19486e+06	638368	1.45539e+06	1.65695e+06	2.15467e+06	3.70977e+06	4.3165e+06	2.16389e+06	3.82709e+06	3.14554e+06	2.29705e+06	2.50029e+06	2.1973e+06	953500	2.10922e+06	1.10512e+06	1.04245e+06	1.83634e+06	2.64541e+06
Com_8064_pos	3.37553e+07	3.747e+07	3.56862e+07	3.4012e+07	2.6258e+07	3.22672e+07	1.32713e+07	1.99791e+07	2.48694e+07	2.11685e+07	3.2772e+07	3.23708e+07	1.87345e+07	1.69212e+07	1.54992e+07	2.08256e+07	1.93638e+07	1.9022e+07	1.68251e+07	2.87298e+07	2.87734e+07	2.64737e+07	1.84331e+07	2.44115e+07
Com_8065_pos	4.73841e+06	2.90678e+06	5.8961e+06	5.89797e+06	6.4611e+06	8.73117e+06	4.08238e+06	7.59575e+06	7.17296e+06	7.88615e+06	8.3831e+06	4.614e+06	5.30232e+06	5.56929e+06	4.7559e+06	4.33717e+06	5.41244e+06	4.99144e+06	3.69933e+06	3.8967e+06	4.95223e+06	5.82171e+06	2.70298e+06	1.42344e+06
Com_8066_pos	445132	772944	593097	1.42353e+06	1.38062e+06	985830	891114	1.06268e+06	1.59249e+06	1.58448e+06	489427	1.01961e+06	1.26373e+06	936017	1.17197e+06	1.25197e+06	406717	1.31591e+06	418208	905117	637129	1.1832e+06	2.18793e+06	944145
Com_8075_pos	1.83071e+07	1.28094e+07	1.51989e+07	1.69447e+07	2.86544e+07	1.54347e+07	1.23828e+07	1.28389e+07	1.79345e+07	1.717e+07	1.12347e+07	1.28822e+07	1.52816e+07	1.48197e+07	1.10796e+07	1.57964e+07	2.25229e+07	1.74433e+07	1.64332e+07	1.34401e+07	1.30514e+07	9.38505e+06	1.52703e+07	1.21333e+07
Com_8077_pos	1.52042e+06	2.55788e+06	1.50244e+06	873836	2.37532e+06	3.56623e+06	4.60914e+06	2.60836e+06	2.75698e+06	1.42812e+06	1.46414e+06	2.02526e+06	2.50752e+06	1.87212e+06	3.99306e+06	2.71104e+06	2.55082e+06	1.22743e+06	1.93318e+06	3.96437e+06	1.56081e+06	1.94063e+06	1.99375e+06	1.06594e+06
Com_8101_pos	2.71865e+06	4.84234e+06	4.87349e+06	1.50306e+06	2.46609e+06	2.24075e+06	2.56709e+06	3.48979e+06	2.83881e+06	2.54925e+06	3.34291e+06	2.14491e+06	2.59749e+06	2.29043e+06	2.69742e+06	1.3681e+06	2.10596e+06	1.9321e+06	1.99701e+06	2.0422e+06	2.07961e+06	2.65195e+06	1.86105e+06	2.66593e+06
Com_8108_pos	2.91012e+06	3.51278e+06	3.21237e+06	2.5637e+06	3.2906e+06	4.17304e+06	2.76382e+06	3.56215e+06	2.74352e+06	2.6128e+06	4.63358e+06	3.31042e+06	2.97896e+06	3.64467e+06	3.03667e+06	2.85457e+06	4.45732e+06	5.14657e+06	3.45208e+06	3.40376e+06	3.47011e+06	5.6883e+06	6.20664e+06	7.42438e+06
Com_8111_pos	2.97855e+06	2.75294e+06	3.37404e+06	3.81731e+06	2.54572e+06	2.89836e+06	3.53291e+06	3.6152e+06	7.31252e+06	4.51582e+06	3.74583e+06	2.38595e+06	4.70782e+06	3.70641e+06	4.79326e+06	3.46414e+06	4.18851e+06	8.10433e+06	4.7306e+06	3.30298e+06	5.25593e+06	4.61103e+06	4.11845e+06	4.6671e+06
Com_8133_pos	2.07116e+06	2.21744e+06	2.67304e+06	3.76954e+06	3.00501e+06	2.65934e+06	2.19106e+06	2.66411e+06	2.48708e+06	5.2205e+06	3.023e+06	2.38043e+06	2.05763e+06	2.35626e+06	2.59593e+06	1.96605e+06	2.82162e+06	2.91379e+06	2.1415e+06	2.42751e+06	3.71258e+06	2.85541e+06	4.1511e+06	2.36235e+06
Com_8177_pos	3.20101e+07	3.58339e+07	3.84408e+07	4.84113e+07	1.41309e+07	4.5473e+07	3.32132e+07	3.47563e+07	5.09183e+07	3.3913e+07	3.36151e+07	3.88626e+07	4.09727e+07	2.41168e+07	2.59976e+07	2.6568e+07	3.6323e+07	5.24708e+07	4.41355e+07	3.25227e+07	3.71456e+07	2.9846e+07	4.80153e+07	2.82963e+07
Com_8242_pos	714051	2.25589e+06	605338	765949	661045	690816	610034	878678	608639	652839	785107	1.94659e+06	969349	5.1189e+06	3.44413e+06	1.31536e+06	652428	2.04938e+06	589913	624725	625010	727757	616634	621877
Com_8274_pos	1.43851e+07	1.12328e+07	9.9995e+06	2.19737e+07	8.57707e+06	1.03954e+07	4.61706e+06	6.17773e+06	8.7066e+06	6.88733e+06	7.48643e+06	7.93044e+06	4.76418e+06	1.49226e+07	4.63847e+06	1.12528e+07	1.54395e+07	7.66433e+06	8.0255e+06	6.81319e+06	6.878e+06	6.88442e+06	1.00846e+07	1.71451e+07
Com_8300_pos	3.01538e+06	2.97817e+06	3.94245e+06	3.61924e+06	3.6798e+06	9.80471e+06	1.01223e+07	3.98094e+06	3.08797e+06	4.31215e+06	3.77961e+06	3.46425e+06	3.32185e+06	4.43486e+06	2.57036e+06	2.6457e+06	3.36782e+06	4.5803e+06	4.89861e+06	6.12096e+06	2.99383e+06	3.6109e+06	3.50033e+06	5.44244e+06
Com_8305_pos	1.31051e+06	2.81295e+06	2.42921e+06	2.08278e+06	2.04779e+06	1.7369e+06	660593	1.02644e+06	865949	932789	1.33696e+06	2.65163e+06	863807	1.02555e+06	1.22045e+06	1.49018e+06	709251	790522	741703	999095	395791	692774	891053	1.61885e+06
Com_8312_pos	462379	1.35704e+06	342430	443551	316047	545473	368135	208926	282946	677324	891361	200349	472531	801941	592070	452935	156075	870814	442439	237000	421701	383449	397351	358054
Com_8355_pos	2.84757e+07	2.52298e+07	8.18437e+06	1.48143e+07	1.73218e+07	2.94886e+07	3.154e+07	3.29387e+07	2.89927e+07	1.78745e+07	1.98811e+07	9.8572e+06	4.63393e+07	3.80761e+07	2.51521e+07	2.7633e+07	3.30605e+07	4.14402e+07	5.10151e+07	2.77575e+07	3.25899e+07	4.59693e+07	4.9984e+07	1.19397e+07
Com_8395_pos	8.49798e+06	8.8793e+06	8.52674e+06	1.33567e+07	1.17092e+07	9.31574e+06	8.50163e+06	6.85475e+06	7.38921e+06	6.10134e+06	6.18767e+06	7.02323e+06	7.6432e+06	1.0184e+07	5.819e+06	8.07457e+06	7.96529e+06	1.0372e+07	8.31667e+06	1.11868e+07	7.80442e+06	6.19911e+06	8.80264e+06	8.74809e+06
Com_8397_pos	9.80951e+06	6.18105e+06	3.62959e+06	1.57463e+06	5.96075e+06	1.30684e+07	1.42953e+07	1.37489e+07	1.08302e+07	1.54896e+07	9.01133e+06	4.69949e+06	1.20745e+07	1.69461e+07	1.29566e+07	1.03979e+07	1.30206e+07	4.7562e+07	1.02094e+07	8.20529e+06	7.13963e+06	1.28552e+07	1.04705e+07	5.35278e+06
Com_8492_pos	2.96718e+06	1.74476e+06	1.80306e+06	3.97195e+06	3.29406e+06	1.55788e+07	7.01622e+06	5.21617e+06	5.77949e+06	3.92112e+06	5.00894e+06	2.64158e+06	2.23287e+06	4.13431e+06	3.82645e+06	3.5046e+06	3.10128e+06	5.2775e+06	5.04966e+06	3.26729e+06	5.71334e+06	3.982e+06	6.02232e+06	3.08828e+06
Com_8619_pos	9.31538e+06	7.46422e+06	6.75452e+06	6.1084e+06	2.54465e+07	1.82775e+07	5.48615e+06	1.18794e+07	4.42991e+07	2.31948e+07	2.05319e+07	2.74648e+07	3.28654e+07	9.60721e+06	8.5885e+06	2.38532e+07	1.50107e+07	1.02151e+07	1.4664e+07	7.22931e+06	4.24197e+06	2.60856e+07	9.12492e+06	1.55967e+07
Com_8627_pos	2.58996e+06	3.3114e+06	4.09936e+06	4.47898e+06	5.12094e+06	7.99366e+06	8.18169e+06	8.55853e+06	1.02608e+07	5.10228e+06	3.1167e+06	4.79457e+06	6.57333e+06	7.66532e+06	5.25558e+06	7.03923e+06	5.63729e+06	8.98306e+06	4.95814e+06	3.38275e+06	6.11572e+06	7.26202e+06	5.76154e+06	5.58681e+06
Com_8714_pos	3.64641e+06	2.66914e+06	4.19607e+06	2.03395e+06	2.02039e+06	2.13527e+06	1.58565e+06	1.28706e+06	2.48989e+06	3.1281e+06	3.43279e+06	3.59355e+06	4.86991e+06	4.24679e+06	3.80665e+06	3.70008e+06	3.49283e+06	4.22388e+06	4.68347e+06	1.05526e+07	4.94516e+06	3.64901e+06	4.96876e+06	7.55093e+06
Com_8727_pos	2.30918e+06	2.14664e+06	4.71515e+06	336333	455610	500595	3.50776e+06	2.4114e+06	2.56208e+06	1.44597e+06	551724	6.70706e+06	3.62734e+06	3.01719e+06	3.19303e+06	539353	979732	447466	1.59776e+06	912501	2.28628e+06	424497	380083	422638
Com_8762_pos	4.42411e+06	8.88179e+06	5.58613e+06	1.08061e+07	7.02134e+06	7.76943e+06	6.77744e+06	6.46266e+06	8.31533e+06	4.28842e+06	4.69857e+06	8.96002e+06	7.84999e+06	9.39357e+06	6.08453e+06	5.68503e+06	9.38212e+06	7.74178e+06	6.5837e+06	6.2866e+06	6.48937e+06	6.49463e+06	6.25286e+06	1.0928e+07
Com_8795_pos	8.9436e+06	1.08726e+07	8.8846e+06	1.6277e+07	1.3762e+07	1.46954e+07	1.05615e+07	1.05413e+07	1.20423e+07	1.05087e+07	1.08567e+07	1.64602e+07	1.39213e+07	1.36033e+07	1.05978e+07	1.27953e+07	1.32776e+07	1.64197e+07	1.13053e+07	1.19215e+07	1.06992e+07	1.27116e+07	1.27906e+07	1.13961e+07
Com_8858_pos	4.58931e+06	4.96994e+06	5.60491e+06	3.30715e+06	4.03211e+06	6.4865e+06	3.08407e+06	6.91881e+06	5.86916e+06	3.82561e+06	4.41704e+06	4.97068e+06	3.21002e+06	4.18687e+06	5.64793e+06	4.19729e+06	3.4408e+06	3.33691e+06	2.36054e+06	4.36682e+06	2.73408e+06	4.94931e+06	3.4053e+06	4.99694e+06
Com_8903_pos	1.36079e+07	4.79385e+06	2.66989e+07	774803	4.35934e+06	815633	613105	1.4538e+06	626643	3.266e+06	1.27048e+07	1.46645e+07	8.3954e+06	9.42271e+06	9.70123e+06	7.20851e+06	5.0597e+06	4.73989e+06	576185	1.04607e+06	570576	677675	686801	2.50712e+06
Com_8931_pos	8.75924e+06	4.67774e+06	5.14855e+06	1.06311e+07	1.04164e+07	9.39997e+06	1.13973e+07	1.31347e+07	1.56702e+07	8.85181e+06	6.62381e+06	5.24268e+06	8.62076e+06	8.35159e+06	9.54601e+06	8.35103e+06	1.04548e+07	1.797e+07	6.92792e+06	7.54355e+06	1.40823e+07	1.00677e+07	1.00308e+07	6.48605e+06
Com_8970_pos	1.95251e+06	2.75426e+06	2.31089e+06	996532	2.09098e+06	1.35783e+06	3.89242e+06	3.82671e+06	1.71878e+06	1.16964e+06	5.88427e+06	1.88941e+06	2.04503e+06	2.18503e+06	2.3367e+06	3.04128e+06	3.45878e+06	1.12231e+06	1.25162e+06	1.91093e+06	1.64527e+06	3.06653e+06	1.048e+06	3.72251e+06
Com_8990_pos	1.84128e+07	1.51158e+07	3.10187e+07	2.50631e+07	2.76335e+07	2.21067e+07	1.72529e+07	1.89286e+07	2.56346e+07	1.8048e+07	2.0869e+07	2.50336e+07	2.40396e+07	1.04877e+07	1.70411e+07	1.72865e+07	2.11238e+07	2.57892e+07	2.43145e+07	1.79433e+07	1.88169e+07	2.04663e+07	2.63893e+07	1.72079e+07
Com_9050_pos	1.35216e+06	1.02441e+06	1.40373e+06	1.17915e+06	2.0146e+06	1.64862e+06	1.08566e+06	1.84695e+06	2.21124e+06	1.80444e+06	2.05905e+06	1.65231e+06	2.20893e+06	2.56659e+06	2.82705e+06	3.91204e+06	2.46839e+06	3.6278e+06	3.00744e+06	4.44798e+06	3.65281e+06	4.02745e+06	3.2835e+06	5.14439e+06
Com_9177_pos	3.19378e+06	2.8463e+06	4.56481e+06	4.37694e+06	3.07103e+06	8.57274e+06	3.37818e+06	3.1422e+06	5.79118e+06	3.51233e+06	4.17751e+06	2.92704e+06	3.03829e+06	3.12328e+06	3.22525e+06	3.02371e+06	2.43429e+06	4.89016e+06	2.93173e+06	2.68505e+06	3.87761e+06	5.08982e+06	2.90842e+06	3.72491e+06
Com_9199_pos	480137	2.47774e+06	376080	2.74352e+06	1.47048e+06	487719	3.45007e+06	1.71966e+06	443367	587671	1.51899e+06	486093	2.73496e+06	3.16205e+06	422874	1.52092e+06	1.63868e+06	1.14178e+06	514962	2.04762e+06	425116	1.59525e+06	838152	5.82993e+06
Com_9223_pos	288789	671994	289376	194292	640598	627263	969119	419942	664151	298158	316084	338678	326068	610633	928693	890880	649645	434384	437282	608613	562254	446054	590230	257924
Com_9267_pos	965025	1.51874e+06	6.32757e+06	882424	727658	800813	693655	674282	681453	1.14832e+06	1.97947e+06	4.25068e+06	1.01514e+06	1.54145e+06	2.20901e+06	1.39201e+06	774451	801824	722026	703215	674717	719535	802084	801860
Com_9324_pos	5.07085e+07	4.70671e+07	6.64908e+07	8.53844e+07	8.66877e+07	7.30877e+07	5.77153e+07	5.47088e+07	7.74376e+07	5.24448e+07	5.37936e+07	5.28363e+07	6.15012e+07	5.63004e+07	4.09061e+07	5.13807e+07	6.65187e+07	7.13289e+07	7.53699e+07	5.3888e+07	6.3186e+07	5.31776e+07	8.44412e+07	6.09627e+07
Com_9326_pos	8.00686e+06	8.01008e+06	8.54012e+06	5.64212e+06	8.07583e+06	1.06192e+07	7.45579e+06	7.25376e+06	8.68091e+06	7.96092e+06	9.01881e+06	9.40143e+06	8.34131e+06	1.05053e+07	8.4308e+06	9.09063e+06	8.55488e+06	1.52e+07	8.11662e+06	8.50939e+06	1.23732e+07	5.63608e+06	1.00832e+07	9.3276e+06
Com_9341_pos	1.23224e+06	1.02441e+06	1.40165e+06	1.17915e+06	386993	1.64862e+06	1.08566e+06	1.58785e+06	2.0885e+06	1.84394e+06	2.05905e+06	1.80458e+06	2.20893e+06	2.56659e+06	2.82705e+06	4.45169e+06	2.46624e+06	3.6278e+06	3.00744e+06	4.34793e+06	3.19631e+06	4.02745e+06	3.2835e+06	4.86633e+06
Com_9515_pos	23379.8	514558	111300	63935	25860.2	34242	68454	1.32113e+06	159346	23555.9	487367	1.87606e+06	63306.1	816038	251832	28271.4	291798	33211.3	45882.9	25655.5	24512	63128.4	51368.2	53878.4
Com_9603_pos	8.38302e+06	5.66681e+06	4.86486e+06	5.33693e+06	6.92284e+06	6.55288e+06	5.00443e+06	7.09738e+06	5.18682e+06	9.91113e+06	9.97521e+06	8.72683e+06	1.03559e+07	1.26656e+07	1.04652e+07	1.63258e+07	1.53776e+07	1.4833e+07	1.25349e+07	1.47507e+07	1.49662e+07	2.57819e+07	1.69444e+07	1.7931e+07
Com_9640_pos	1.12239e+07	5.4411e+06	1.46546e+07	2.5773e+07	1.66612e+07	1.77453e+07	1.42195e+07	1.50795e+07	3.17246e+07	2.00704e+07	1.30162e+07	6.54765e+06	2.13037e+07	1.90283e+07	1.44226e+07	1.20685e+07	1.53113e+07	1.77476e+07	2.43674e+07	1.23535e+07	1.35752e+07	1.28887e+07	2.53812e+07	1.10605e+07
Com_9646_pos	2.23075e+06	4.73184e+06	2.81135e+06	1.18932e+06	1.59442e+06	264027	191188	701692	200477	1.96132e+06	2.03061e+06	2.5561e+06	670784	481573	484264	1.11191e+06	558725	406473	1.32006e+06	1.07186e+06	564820	1.84928e+06	959847	1.01189e+06
Com_9692_pos	1.10318e+06	1.0286e+06	982744	1.29031e+06	1.30533e+06	1.23782e+06	1.24399e+06	1.19242e+06	1.21023e+06	917014	1.14607e+06	329547	1.05871e+06	295499	808020	1.10936e+06	358258	1.18709e+06	921421	1.20622e+06	1.15879e+06	1.37538e+06	384233	1.38225e+06
Com_9720_pos	1.13652e+07	1.11931e+07	2.34626e+07	1.61606e+07	1.51044e+07	1.25876e+07	1.05698e+07	9.70991e+06	1.11362e+07	1.18544e+07	1.32196e+07	1.38146e+07	1.21219e+07	1.46854e+07	1.1758e+07	1.06256e+07	1.26465e+07	1.39698e+07	1.18138e+07	1.13328e+07	9.62087e+06	8.1388e+06	1.27461e+07	9.83796e+06
Com_9775_pos	4.20038e+06	3.65524e+06	3.57371e+06	2.97458e+06	2.61743e+06	7.37237e+06	2.91628e+06	3.45357e+06	3.36016e+06	3.83276e+06	4.1568e+06	3.62286e+06	3.82597e+06	3.91895e+06	3.75633e+06	2.75964e+06	3.06245e+06	3.38096e+06	3.00255e+06	2.21285e+06	3.2274e+06	3.69247e+06	5.11212e+06	4.0742e+06
Com_9785_pos	1.47546e+06	1.23646e+06	1.18761e+06	2.47442e+06	1.65984e+06	1.69176e+06	2.56275e+06	1.14866e+06	2.29958e+06	1.26651e+06	1.76109e+06	1.68188e+06	1.68405e+06	1.19563e+06	1.7813e+06	1.4738e+06	1.6057e+06	2.28379e+06	2.203e+06	1.57271e+06	1.43597e+06	1.50189e+06	2.22448e+06	1.70465e+06
Com_9877_pos	2.44571e+06	1.63264e+06	1.1114e+06	2.29543e+06	2.71048e+06	3.72854e+06	2.52117e+06	2.08739e+06	2.06349e+06	2.0811e+06	1.82481e+06	875464	2.28954e+06	1.06502e+06	1.44924e+06	1.26441e+06	1.77041e+06	1.58814e+06	2.26453e+06	1.00283e+06	1.22118e+06	3.66385e+06	1.891e+06	1.92397e+06
Com_10012_pos	2.9941e+06	908929	2.23906e+06	3.73178e+06	3.85505e+06	4.77336e+06	3.56011e+06	5.30126e+06	3.17337e+06	3.07432e+06	4.01569e+06	4.28409e+06	3.01346e+06	3.96286e+06	3.75505e+06	3.63908e+06	3.61982e+06	3.95349e+06	3.77048e+06	4.36783e+06	3.13751e+06	4.03433e+06	4.35904e+06	778615
Com_10060_pos	2.85233e+06	1.60205e+06	1.94351e+06	3.73068e+06	4.36672e+06	3.34687e+06	2.36759e+06	3.29169e+06	3.39231e+06	2.30176e+06	2.44543e+06	2.7584e+06	1.52271e+06	2.3715e+06	2.0091e+06	2.51995e+06	2.37596e+06	2.28098e+06	2.23329e+06	2.08948e+06	1.7688e+06	2.58877e+06	2.92808e+06	1.02058e+06
Com_10079_pos	2.28324e+06	2.8e+06	2.34838e+06	4.32625e+06	2.83296e+06	3.3455e+06	2.40564e+06	2.29065e+06	4.80813e+06	2.33478e+06	2.62797e+06	2.60061e+06	2.26864e+06	2.07261e+06	1.62904e+06	1.93633e+06	1.80712e+06	2.89e+06	2.16572e+06	2.77742e+06	3.10192e+06	2.27136e+06	2.85901e+06	4.44153e+06
Com_10096_pos	1.23611e+06	3.29734e+06	2.1787e+06	444135	1.27614e+06	1.31326e+06	697700	984296	650762	2.34837e+06	1.74287e+06	2.60389e+06	1.50493e+06	1.97691e+06	1.08471e+06	3.64581e+06	1.67516e+06	643129	605573	1.30058e+06	653320	2.0965e+06	926257	1.51528e+06
Com_10197_pos	1.25712e+07	1.13873e+07	1.39438e+07	1.23673e+07	1.4098e+07	1.28224e+07	1.62266e+07	1.30092e+07	1.49637e+07	1.40369e+07	1.32773e+07	1.17442e+07	1.3683e+07	1.19985e+07	1.34335e+07	1.35936e+07	1.38251e+07	1.52371e+07	1.38479e+07	1.51169e+07	1.67063e+07	1.28464e+07	1.41255e+07	1.16825e+07
Com_10298_pos	7.3893e+06	4.2389e+06	2.13321e+06	2.67323e+06	2.67979e+06	4.70628e+06	1.50955e+07	6.39006e+06	4.90073e+06	1.1789e+07	3.27478e+06	2.74853e+06	7.75399e+06	9.59816e+06	7.86912e+06	4.50433e+06	9.23632e+06	3.69191e+06	1.35653e+07	4.95147e+06	4.66562e+06	1.24037e+07	4.42167e+06	1.99165e+06
Com_10340_pos	7.62257e+06	5.68191e+06	1.26035e+07	2.38004e+07	1.45365e+07	9.20661e+06	8.17381e+06	7.68431e+06	9.6137e+06	7.97909e+06	8.85085e+06	1.00173e+07	1.00638e+07	1.15314e+07	7.2936e+06	7.74715e+06	1.17016e+07	1.03425e+07	1.17161e+07	9.60339e+06	5.33936e+06	9.11114e+06	1.10534e+07	1.17561e+07
Com_10386_pos	1.79947e+07	1.49664e+07	1.26976e+07	2.74793e+07	2.76279e+07	2.27796e+07	2.44323e+07	1.24148e+07	2.18356e+07	1.64787e+07	1.28919e+07	1.67784e+07	1.1169e+07	2.01873e+07	1.04017e+07	1.80553e+07	2.12415e+07	2.24016e+07	2.03564e+07	2.16203e+07	1.40145e+07	1.74126e+07	2.23571e+07	1.9744e+07
Com_10397_pos	811149	423366	900906	641424	737024	1.91571e+06	1.65034e+06	2.36393e+06	859827	763091	868884	417696	606048	619513	1.06931e+06	681126	1.0724e+06	1.17271e+06	695322	1.33017e+06	1.5712e+06	1.8406e+06	1.68937e+06	488239
Com_10415_pos	4.60506e+06	4.58379e+06	5.81728e+06	5.77272e+06	5.44511e+06	5.84074e+06	5.08448e+06	4.82401e+06	4.72239e+06	4.54362e+06	6.38192e+06	4.7239e+06	5.79908e+06	4.95291e+06	3.97909e+06	5.13108e+06	4.16819e+06	4.6136e+06	4.43705e+06	5.61879e+06	4.55187e+06	4.7203e+06	3.96666e+06	4.45238e+06
Com_10418_pos	8.15062e+06	6.3203e+06	5.5792e+06	9.32588e+06	6.22551e+06	8.84078e+06	8.04741e+06	8.6386e+06	7.8195e+06	1.10339e+06	7.26344e+06	7.2418e+06	7.24351e+06	1.02846e+07	6.98733e+06	7.34123e+06	8.90015e+06	1.03196e+07	8.35931e+06	8.3932e+06	7.18826e+06	9.56553e+06	8.8832e+06	8.28722e+06
Com_10427_pos	3.38998e+06	2.36017e+06	4.12739e+06	2.26521e+06	2.04256e+06	1.49585e+06	883885	1.11144e+06	1.10861e+06	3.13803e+06	4.43157e+06	6.66826e+06	4.09298e+06	4.1458e+06	2.78235e+06	4.83464e+06	4.07242e+06	2.56098e+06	2.37372e+06	3.37057e+06	2.07951e+06	3.22983e+06	2.53666e+06	3.30856e+06
Com_10435_pos	7.03255e+06	4.99375e+06	4.40497e+06	7.08388e+06	6.77618e+06	6.85663e+06	6.238e+06	6.62106e+06	6.20805e+06	5.6545e+06	6.09799e+06	5.56364e+06	4.84725e+06	5.64293e+06	5.2846e+06	5.87823e+06	6.23781e+06	6.89087e+06	5.45261e+06	5.38112e+06	6.07351e+06	6.44065e+06	5.73744e+06	5.77371e+06
Com_10523_pos	4.02394e+06	2.10814e+06	4.33108e+06	2.36976e+06	5.84387e+06	2.63804e+06	1.74434e+06	3.40282e+06	2.27371e+06	3.41797e+06	4.77929e+06	5.0775e+06	4.92027e+06	2.27022e+06	2.75728e+06	4.83961e+06	4.40167e+06	4.28398e+06	5.15029e+06	4.69697e+06	3.72265e+06	5.79371e+06	6.14193e+06	7.68381e+06
Com_10524_pos	1.18561e+06	288283	746719	713127	660771	787801	325065	598453	1.37658e+06	390398	388967	922944	364022	327189	523805	311658	523774	451761	267374	549955	280416	576176	290956	266009
Com_10601_pos	4.87747e+06	4.42149e+06	8.01453e+06	6.54183e+06	6.19811e+06	6.7037e+06	6.64995e+06	8.3457e+06	2.86657e+06	5.25797e+06	5.83144e+06	3.2707e+06	2.90246e+06	7.66153e+06	6.92511e+06	2.21906e+06	5.04087e+06	7.21258e+06	6.85657e+06	6.35613e+06	6.28415e+06	6.57035e+06	7.12402e+06	2.29093e+06
Com_10606_pos	1.98833e+06	2.50758e+06	1.39616e+06	3.00752e+06	396998	2.55212e+06	1.01828e+06	1.69052e+06	2.67417e+06	2.04221e+06	2.38728e+06	2.35738e+06	1.2332e+06	1.73907e+06	1.18649e+06	1.81566e+06	1.8859e+06	2.49762e+06	2.26191e+06	1.3691e+06	1.87379e+06	2.58533e+06	1.55905e+06	3.24362e+06
Com_10654_pos	7.48666e+06	8.00693e+06	7.58538e+06	2.48738e+07	9.89519e+06	5.52309e+06	9.84677e+06	1.04475e+07	9.8113e+06	8.50735e+06	9.99202e+06	9.26836e+06	8.87932e+06	9.2953e+06	8.67912e+06	8.60404e+06	1.00323e+07	1.51083e+07	9.42001e+06	9.94263e+06	9.63506e+06	1.06388e+07	1.05994e+07	1.04653e+07
Com_10688_pos	5.36301e+06	6.18195e+06	7.71568e+06	1.24027e+07	7.51206e+06	8.55385e+06	1.07137e+07	6.59249e+06	7.59911e+06	4.73492e+06	4.44377e+06	5.68931e+06	6.17114e+06	7.01033e+06	4.67328e+06	6.37666e+06	7.32212e+06	9.01989e+06	8.04181e+06	8.18395e+06	7.5608e+06	6.97227e+06	1.03695e+07	9.62338e+06
Com_10699_pos	1.71651e+06	1.89256e+06	1.54617e+06	2.01837e+06	1.73229e+06	2.9959e+06	1.80692e+06	1.86236e+06	1.90883e+06	2.15574e+06	2.12322e+06	2.34816e+06	1.95138e+06	2.60821e+06	2.79732e+06	3.14854e+06	2.39828e+06	3.09163e+06	1.76698e+06	1.88485e+06	1.73798e+06	1.88623e+06	2.64677e+06	1.3281e+06
Com_10727_pos	1.2549e+06	2.10504e+06	5.51936e+06	564400	1.03336e+06	875951	1.40696e+06	1.16857e+06	2.50264e+06	1.36171e+06	2.5744e+06	1.70557e+06	2.11039e+06	1.75474e+06	3.29656e+06	1.46186e+06	1.8956e+06	2.32909e+06	562758	860722	698866	775834	762602	504843
Com_10761_pos	2.07616e+06	3.37147e+06	2.78164e+06	2.78293e+06	2.90276e+06	3.38241e+06	2.76841e+06	3.53383e+06	2.75379e+06	2.98062e+06	2.69357e+06	1.12632e+06	2.61674e+06	3.54475e+06	2.51452e+06	2.36016e+06	3.35828e+06	3.22777e+06	2.5639e+06	3.0168e+06	4.28749e+06	2.8562e+06	2.67895e+06	3.61415e+06
Com_10773_pos	5.44312e+06	3.96273e+06	4.28722e+06	6.65993e+06	6.66977e+06	6.28345e+06	7.21886e+06	6.33943e+06	5.77737e+06	4.42625e+06	4.95614e+06	4.64067e+06	6.4047e+06	6.9336e+06	3.17286e+06	6.48034e+06	7.62741e+06	4.99077e+06	6.90849e+06	3.68089e+06	6.93514e+06	5.98913e+06	7.47118e+06	4.7234e+06
Com_11009_pos	1.6934e+07	1.70909e+07	2.44786e+07	2.52738e+07	2.43929e+07	2.26128e+07	1.80137e+07	1.66476e+07	2.29037e+07	1.67395e+07	1.86449e+07	2.0482e+07	1.88312e+07	1.80151e+07	1.55228e+07	1.74981e+07	1.95661e+07	2.29443e+07	2.11671e+07	1.85597e+07	1.97172e+07	1.59695e+07	2.41592e+07	1.89287e+07
Com_11071_pos	2.88998e+07	2.22329e+07	2.32339e+07	3.56457e+07	2.97578e+07	3.52728e+07	3.40163e+07	3.10011e+07	3.27717e+07	2.60659e+07	2.9492e+07	2.68659e+07	2.8843e+07	2.99547e+07	2.52326e+07	2.9704e+07	3.26183e+07	3.95393e+07	2.81894e+07	2.60653e+07	3.02503e+07	3.03276e+07	2.86223e+07	2.65592e+07
Com_11081_pos	4.54305e+06	2.65219e+06	4.13869e+06	2.99437e+06	1.86421e+06	5.84055e+06	3.31812e+06	4.2207e+06	3.05185e+06	4.26509e+06	5.20014e+06	3.65079e+06	5.60492e+06	3.41842e+06	6.18995e+06	5.05677e+06	3.21558e+06	6.8816e+06	4.10025e+06	1.41169e+06	5.22492e+06	3.65838e+06	3.27137e+06	5.87707e+06
Com_11173_pos	2.84979e+06	1.68023e+06	597721	1.34249e+06	1.04527e+06	2.30383e+06	2.23136e+06	2.01823e+06	1.55013e+06	2.22217e+06	1.80538e+06	965234	2.3839e+06	1.41633e+06	1.48019e+06	2.30129e+06	3.26866e+06	2.86024e+06	2.0757e+06	1.30355e+06	1.6276e+06	3.91842e+06	2.58561e+06	621268
Com_11253_pos	2.82966e+06	2.95669e+06	2.09339e+06	3.15711e+06	2.56218e+06	2.88205e+06	2.35766e+06	1.84326e+06	1.21992e+06	2.15307e+06	1.89295e+06	2.90582e+06	2.70724e+06	2.96033e+06	1.81043e+06	2.53691e+06	2.72042e+06	2.22327e+06	3.00522e+06	2.94892e+06	2.9791e+06	2.83907e+06	3.23347e+06	3.24877e+06
Com_11265_pos	5.46297e+06	5.34757e+06	4.32067e+06	4.26099e+06	5.10837e+06	6.71153e+06	3.79911e+06	5.88868e+06	6.25858e+06	5.14928e+06	5.0998e+06	5.01417e+06	5.66779e+06	5.21249e+06	4.06791e+06	6.13263e+06	6.80729e+06	6.97645e+06	6.17822e+06	5.57487e+06	3.49845e+06	6.14218e+06	6.37522e+06	3.95687e+06
Com_11284_pos	8.41655e+06	8.03071e+06	8.7029e+06	1.01289e+07	9.24328e+06	8.59952e+06	9.25652e+06	8.21792e+06	6.90735e+06	7.28705e+06	7.62915e+06	9.44099e+06	9.25251e+06	8.79388e+06	2.56698e+06	2.54234e+06	7.77429e+06	7.7376e+06	8.46244e+06	8.55854e+06	7.50814e+06	9.9379e+06	8.53871e+06	1.03153e+07
Com_11351_pos	3.48858e+06	2.19324e+06	3.26427e+06	3.099e+06	2.31409e+06	4.50743e+06	2.14968e+06	3.04078e+06	2.80265e+06	2.85683e+06	3.45973e+06	4.40861e+06	3.58917e+06	2.33599e+06	1.72696e+06	2.52967e+06	3.60384e+06	2.29643e+06	1.76393e+06	3.1501e+06	2.90608e+06	3.07024e+06	2.83589e+06	3.57196e+06
Com_11438_pos	2.81319e+06	2.09083e+06	2.44133e+06	2.18822e+06	1.73636e+06	3.54092e+06	2.71629e+06	4.48838e+06	3.33194e+06	2.23435e+06	3.79122e+06	2.27162e+06	2.93881e+06	1.9909e+06	2.5802e+06	3.23165e+06	2.83361e+06	3.2707e+06	3.21196e+06	2.09329e+06	2.95461e+06	2.89276e+06	2.19303e+06	2.267e+06
Com_11579_pos	6.50824e+06	4.77051e+06	5.16422e+06	7.85345e+06	8.01201e+06	8.08069e+06	7.18086e+06	6.50449e+06	8.82707e+06	5.70931e+06	5.59127e+06	5.58075e+06	6.04807e+06	6.00535e+06	4.63395e+06	6.11399e+06	6.35732e+06	8.23016e+06	6.34405e+06	5.50547e+06	6.99084e+06	6.79357e+06	7.3185e+06	5.50263e+06
Com_11638_pos	3.09672e+06	1.37878e+06	1.1627e+06	1.60573e+06	2.72971e+06	3.69172e+06	1.54051e+06	2.05764e+06	2.25471e+06	1.19738e+06	2.36814e+06	1.81812e+06	1.85872e+06	761788	1.02993e+06	2.11984e+06	1.10487e+06	2.36849e+06	814563	910820	2.48429e+06	2.51517e+06	1.05599e+06	983662
Com_11681_pos	1.61594e+07	1.40833e+07	1.82699e+07	2.9223e+07	2.81994e+07	2.5651e+07	1.87363e+07	2.20859e+07	3.26808e+07	1.93791e+07	1.60314e+07	1.5962e+07	2.19688e+07	1.40064e+07	1.34929e+07	1.50662e+07	2.27788e+07	2.38272e+07	3.81036e+06	1.69226e+07	2.14797e+07	1.63057e+07	2.92681e+07	1.6026e+07
Com_11988_pos	302474	276947	567094	291271	550389	499054	328162	311684	472857	294850	381147	291233	793215	460453	447539	378710	348863	519857	440336	313767	564839	291230	415592	388681
Com_11999_pos	5.60259e+06	4.89488e+06	6.00595e+06	8.51284e+06	6.20631e+06	6.50623e+06	6.0801e+06	4.68178e+06	3.84046e+06	4.91314e+06	5.38771e+06	7.73579e+06	7.34746e+06	5.18484e+06	2.78617e+06	6.21282e+06	5.98132e+06	5.58861e+06	5.99529e+06	5.96561e+06	5.6778e+06	6.68543e+06	6.66661e+06	8.93122e+06
Com_12050_pos	549889	671921	3.79291e+06	717527	632191	648981	587567	558761	566965	528811	1.74961e+06	1.41014e+06	562866	718541	2.07284e+06	550138	628494	660504	642615	559199	655094	681715	674673	620464
Com_12059_pos	2.80804e+06	2.30703e+06	2.18615e+06	4.02345e+06	2.45845e+06	2.92843e+06	3.36257e+06	2.63297e+06	2.68543e+06	2.50218e+06	2.29421e+06	2.60092e+06	2.98234e+06	3.40826e+06	2.96383e+06	4.09174e+06	3.35978e+06	4.1706e+06	3.96518e+06	2.99773e+06	3.14063e+06	4.24703e+06	4.00487e+06	3.76589e+06
Com_12123_pos	4.92983e+06	3.38846e+06	1.87983e+06	2.44454e+06	1.74026e+06	1.7935e+06	2.20389e+06	1.87199e+06	1.64938e+06	1.38501e+06	1.74674e+06	2.24042e+06	2.26063e+06	2.36379e+06	1.15576e+06	1.70357e+06	2.19912e+06	1.90789e+06	1.79372e+06	1.39763e+06	1.49834e+06	1.70416e+06	1.67147e+06	1.73623e+06
Com_12144_pos	6.88188e+06	2.33897e+06	3.57564e+06	2.82611e+06	4.92954e+06	4.38281e+06	3.42363e+06	5.96938e+06	3.28186e+06	4.50222e+06	5.46518e+06	3.2395e+06	3.00994e+06	2.5211e+06	2.68382e+06	2.65603e+06	3.25252e+06	3.15633e+06	2.54241e+06	1.69074e+06	2.47017e+06	4.02123e+06	2.73299e+06	2.47446e+06
Com_12222_pos	1.8893e+06	1.22149e+06	1.1365e+06	1.82451e+06	1.62972e+06	2.46173e+06	1.5265e+06	2.40556e+06	2.12874e+06	2.52526e+06	2.52018e+06	1.05955e+06	1.94621e+06	1.46406e+06	2.41825e+06	1.28379e+06	1.54109e+06	2.142e+06	1.42946e+06	1.45834e+06	1.31074e+06	1.76685e+06	1.34463e+06	1.6083e+06
Com_12229_pos	8.30234e+06	1.45265e+07	1.81082e+07	5.44925e+06	8.95006e+06	7.66071e+06	1.35736e+07	7.65587e+06	1.83911e+07	8.07687e+06	9.11413e+06	8.21008e+06	9.55821e+06	8.10104e+06	9.41836e+06	6.27253e+06	1.15697e+07	1.13235e+07	7.6536e+06	1.14684e+07	5.193e+06	6.81224e+06	7.77066e+06	3.20545e+06
Com_12235_pos	3.84296e+06	4.15833e+06	3.23687e+06	1.83972e+06	2.87387e+06	5.39452e+06	3.34942e+06	4.86272e+06	2.07469e+07	2.33785e+06	5.22605e+06	6.73223e+06	9.4172e+06	3.94765e+06	2.05085e+06	4.25413e+06	2.13308e+06	3.52264e+06	4.28164e+06	1.34897e+06	2.37446e+06	7.90106e+06	4.75945e+06	8.78818e+06
Com_12256_pos	527158	1.17996e+06	705174	624576	451019	3.60689e+06	1.46745e+06	3.19607e+06	2.60163e+06	1.44805e+06	2.15689e+06	403816	1.25527e+06	946302	1.43842e+06	1.58507e+06	785220	2.57786e+06	518843	1.06511e+06	1.32666e+06	1.69188e+06	1.37493e+06	331613
Com_12286_pos	5.57294e+06	4.62105e+06	7.52591e+06	7.16657e+06	6.40606e+06	6.40552e+06	4.88012e+06	4.35707e+06	5.05217e+06	4.0809e+06	5.77096e+06	6.04891e+06	5.81964e+06	6.33565e+06	3.50498e+06	5.20257e+06	5.92001e+06	7.0805e+06	5.87688e+06	4.33175e+06	4.50452e+06	3.73035e+06	5.09905e+06	3.41188e+06
Com_12340_pos	383899	556869	396902	206002	729938	1.27195e+06	1.57745e+06	859521	870498	931812	664205	919654	410414	846036	1.62123e+06	1.20862e+06	788741	609773	697292	928202	790421	964348	1.24481e+06	668612
Com_12353_pos	474437	489888	465810	526023	467257	621722	446948	505476	471775	1.93897e+06	543478	524046	488715	460142	456817	464701	455587	585136	1.34485e+06	491297	442667	515059	2.40914e+06	537875
Com_12531_pos	5.07245e+06	1.58024e+06	3.65099e+06	1.15429e+06	5.44561e+06	1.2244e+06	1.23571e+06	4.22144e+06	941921	1.20733e+06	2.42494e+06	3.08428e+06	1.45995e+06	5.88194e+06	4.22715e+06	1.75238e+06	6.40486e+06	5.31523e+06	4.39794e+06	5.13501e+06	1.02689e+06	4.66039e+06	4.06385e+06	2.01626e+06
Com_12538_pos	2.02245e+06	1.66338e+06	1.13674e+06	1.26612e+06	3.31024e+06	2.0596e+06	2.20052e+06	1.50792e+06	2.28101e+06	1.83413e+06	1.12063e+06	1.37602e+06	1.72699e+06	1.53832e+06	689729	1.63163e+06	2.14539e+06	953775	2.94045e+06	1.48634e+06	3.07664e+06	1.54026e+06	3.17067e+06	1.94918e+06
Com_12626_pos	6.58441e+06	6.81378e+06	8.29309e+06	1.31424e+07	1.05482e+07	1.09649e+07	9.90235e+06	7.12376e+06	1.08809e+07	6.11842e+06	6.09533e+06	7.05518e+06	8.44547e+06	7.78039e+06	6.57445e+06	7.21372e+06	8.54774e+06	1.07927e+07	1.10127e+07	8.1584e+06	9.65807e+06	6.87571e+06	1.3045e+07	7.54247e+06
Com_12648_pos	3.19535e+07	3.36227e+07	3.46253e+07	2.56402e+07	3.03046e+07	2.81072e+07	2.80292e+07	3.30313e+07	3.05857e+07	3.47261e+07	2.11908e+07	3.31027e+07	3.39302e+07	2.72725e+07	3.50168e+07	3.16665e+07	2.87143e+07	2.71668e+07	3.05881e+07	2.98852e+07	3.09938e+07	3.10172e+07	2.61169e+07	2.86487e+07
Com_12655_pos	8.4826e+06	7.03474e+06	8.60002e+06	1.0335e+07	1.09864e+07	1.26144e+07	9.38376e+06	9.63493e+06	9.78175e+06	8.56101e+06	9.04507e+06	8.83389e+06	9.8931e+06	8.54931e+06	8.32638e+06	7.02152e+06	9.71479e+06	1.12988e+07	1.02304e+07	7.78947e+06	7.90656e+06	9.90986e+06	1.09397e+07	9.23466e+06
Com_12678_pos	1.52617e+06	1.71265e+06	1.50158e+06	2.33174e+06	1.65472e+06	1.95485e+06	1.34787e+06	1.57992e+06	991529	2.29799e+06	1.28875e+06	3.1671e+06	1.75565e+06	1.12212e+06	1.92834e+06	1.84435e+06	1.26704e+06	1.75006e+06	1.60575e+06	1.74948e+06	1.88202e+06	1.93617e+06	1.8099e+06	2.67889e+06
Com_12692_pos	1.48138e+06	589504	2.66531e+06	1.84715e+06	2.96194e+06	836428	575111	1.8143e+06	1.15709e+06	1.98833e+06	2.2151e+06	1.54759e+06	2.61806e+06	832350	874564	842039	2.78412e+06	1.59451e+06	1.60933e+06	1.4432e+06	1.34908e+06	3.75867e+06	2.64989e+06	2.37663e+06
Com_12758_pos	363954	366268	716603	494674	382932	430099	388736	462567	387262	338827	362395	367927	370633	454270	327249	409537	399445	446984	383379	338303	361742	803233	404358	2.54479e+06
Com_12770_pos	3.43223e+06	3.51065e+06	2.48747e+06	1.42941e+06	1.64582e+06	2.21305e+06	2.31664e+06	3.29461e+06	2.91318e+06	3.20502e+06	1.96756e+06	2.46931e+06	3.04977e+06	1.96675e+06	4.27391e+06	2.55741e+06	2.14824e+06	3.3293e+06	2.50971e+06	2.46546e+06	3.04264e+06	2.43622e+06	2.06706e+06	2.26774e+06
Com_12919_pos	1.87084e+07	1.90845e+07	1.70264e+07	2.2346e+07	1.34901e+07	1.61826e+07	1.07785e+07	1.12682e+07	1.34108e+07	1.41158e+07	1.58773e+07	1.67261e+07	1.11994e+07	1.79212e+07	1.06418e+07	1.56938e+07	1.63269e+07	1.64781e+07	1.26764e+07	1.46422e+07	1.50977e+07	1.54925e+07	1.33801e+07	2.30095e+07
Com_12936_pos	2.37236e+06	1.76362e+06	3.08067e+06	5.63555e+06	3.74714e+06	3.60788e+06	3.57255e+06	2.47164e+06	3.12538e+06	1.6978e+06	2.20553e+06	2.52974e+06	2.04914e+06	2.15872e+06	2.15368e+06	2.68531e+06	2.84908e+06	2.9498e+06	3.2844e+06	2.76437e+06	2.3225e+06	2.03073e+06	4.19209e+06	2.48845e+06
Com_12944_pos	6.26524e+06	5.25054e+06	8.50069e+06	5.98344e+06	9.62185e+06	7.63803e+06	7.53315e+06	7.13323e+06	8.97801e+06	7.43761e+06	7.075e+06	6.71036e+06	8.93091e+06	7.77741e+06	5.74637e+06	7.11958e+06	9.30635e+06	6.67312e+06	7.96684e+06	7.49391e+06	8.46378e+06	5.87177e+06	8.01825e+06	5.25169e+06
Com_12992_pos	2.46206e+06	2.18979e+06	2.48527e+06	4.53042e+06	4.25123e+06	4.9309e+06	4.76193e+06	3.54592e+06	4.79539e+06	3.03359e+06	2.37196e+06	2.51973e+06	3.2618e+06	3.3147e+06	2.35e+06	2.68991e+06	3.56276e+06	4.65269e+06	3.51616e+06	3.16238e+06	4.49014e+06	4.17826e+06	5.35956e+06	3.72392e+06
Com_13043_pos	1.36306e+06	2.4425e+06	1.34698e+06	3.13761e+06	3.65359e+06	1.94615e+06	3.14272e+06	859708	2.60267e+06	4.19856e+06	3.60483e+06	4.03742e+06	2.39719e+06	2.15242e+06	1.87109e+06	3.51434e+06	1.09418e+06	4.15025e+06	2.23527e+06	4.56528e+06	2.84723e+06	1.80022e+06	6.44639e+06	2.56317e+06
Com_13055_pos	1.10537e+06	969393	940341	492245	249766	298829	1.45183e+06	551908	252901	1.41336e+06	867372	304181	831846	831077	939700	1.27171e+06	470850	265005	963469	853655	630330	1.04733e+06	385758	382352
Com_13104_pos	4.31231e+06	6.45172e+06	9.07417e+06	2.2438e+06	1.85712e+06	3.13373e+06	2.66277e+06	2.05665e+06	1.79191e+06	3.35435e+06	5.20291e+06	4.12632e+06	4.03811e+06	2.51765e+06	3.64038e+06	4.78951e+06	2.87216e+06	3.67216e+06	2.63838e+06	4.96701e+06	5.33114e+06	3.46732e+06	1.55056e+06	5.64767e+06
Com_13145_pos	1.23453e+06	1.19593e+06	1.56327e+06	2.71876e+06	3.08257e+06	1.74964e+06	2.77418e+06	1.56255e+06	2.03609e+06	1.26659e+06	1.34669e+06	1.56626e+06	1.62769e+06	1.21079e+06	1.26591e+06	1.41559e+06	1.48371e+06	1.89186e+06	1.91691e+06	1.45207e+06	2.29869e+06	2.99848e+06	3.38249e+06	2.1341e+06
Com_13156_pos	1.3567e+06	1.86382e+06	2.47312e+06	1.94723e+06	1.93622e+06	2.85946e+06	1.76346e+06	1.84803e+06	2.16283e+06	2.21951e+06	2.34369e+06	2.10043e+06	2.56803e+06	2.46457e+06	2.28249e+06	2.20216e+06	1.9069e+06	2.59894e+06	7.70601e+06	1.82618e+06	1.79214e+06	2.43592e+06	2.2898e+06	1.65267e+06
Com_13214_pos	1.05832e+06	2.51376e+06	3.66738e+06	3.21831e+06	2.89291e+06	2.87576e+06	2.33575e+06	1.73157e+06	2.21219e+06	2.22889e+06	2.86378e+06	2.73617e+06	2.26662e+06	749847	1.82404e+06	1.45922e+06	3.00525e+06	1.46345e+06	915124	2.51799e+06	2.45131e+06	1.68696e+06	1.92525e+06	944510
Com_13261_pos	4.74618e+06	4.69186e+06	5.13199e+06	6.1012e+06	5.77674e+06	6.30379e+06	4.34708e+06	5.08349e+06	5.4054e+06	4.99946e+06	5.34295e+06	5.15916e+06	5.71891e+06	4.57256e+06	5.14189e+06	4.44311e+06	5.43714e+06	7.00505e+06	5.38985e+06	4.92662e+06	4.72403e+06	5.29652e+06	6.03195e+06	4.73857e+06
Com_13331_pos	2.52506e+06	662467	727772	1.34644e+06	662968	1.81434e+06	1.48692e+06	1.80253e+06	944544	5.71549e+06	1.77359e+06	590849	847785	1.23885e+06	982665	1.50685e+06	2.2286e+06	2.12624e+06	992279	592932	629461	2.23789e+06	972215	1.06161e+06
Com_13449_pos	1.65747e+06	532359	751451	334383	685906	369230	434629	997749	261985	1.42629e+06	997838	756914	466550	809987	1.20612e+06	592385	1.02045e+06	1.00712e+06	368160	374588	355764	839544	613711	184067
Com_13477_pos	1.18167e+06	756440	1.02994e+06	1.38875e+06	2.28179e+06	1.20141e+06	741416	1.10728e+06	802683	568276	2.90324e+06	1.70497e+06	1.21512e+06	805675	895157	2.72373e+06	2.82081e+06	1.96497e+06	686033	1.61745e+06	721130	1.38261e+06	1.43156e+06	1.997e+06
Com_13525_pos	893166	1.17245e+06	2.57195e+06	3.49069e+06	5.66256e+06	2.1334e+06	979405	1.10957e+06	2.57731e+06	1.03886e+06	2.58562e+06	2.61806e+06	1.58794e+06	1.46058e+06	1.32694e+06	1.56867e+06	951914	1.82449e+06	672345	2.06928e+06	1.91614e+06	1.19728e+06	1.20706e+06	4.5859e+06
Com_13541_pos	1.47741e+06	169346	2.93266e+06	3.32744e+06	2.42397e+06	2.68829e+06	1.76212e+06	1.92685e+06	2.10478e+06	1.4331e+06	1.95849e+06	2.55129e+06	1.86975e+06	1.85275e+06	1.63363e+06	1.27216e+06	1.82224e+06	2.87883e+06	1.77474e+06	2.27636e+06	514206	1.2982e+06	1.99378e+06	2.43122e+06
Com_13545_pos	1.15561e+07	9.02245e+06	9.28259e+06	1.64959e+07	1.40524e+07	1.85375e+07	1.51771e+07	1.1978e+07	1.4993e+07	1.3327e+07	1.09567e+07	1.3352e+07	1.31431e+07	1.69437e+07	9.45479e+06	1.45518e+07	8.48608e+06	1.1845e+07	1.45397e+07	1.09293e+07	1.55155e+07	1.60126e+07	1.58858e+07	1.0394e+07
Com_13770_pos	812062	856515	715028	730695	683867	923220	658230	713954	514289	769981	862271	907040	915980	904562	764198	786974	795049	869702	669645	640921	531067	661635	674095	805547
Com_13830_pos	2.09152e+06	1.83572e+06	2.37926e+06	2.46872e+06	2.20468e+06	2.22425e+06	1.43812e+06	1.80089e+06	2.10563e+06	1.97587e+06	2.5934e+06	2.12607e+06	1.66176e+06	2.34702e+06	2.1307e+06	2.27974e+06	2.0821e+06	2.17122e+06	1.7482e+06	1.81275e+06	1.89144e+06	1.80548e+06	2.78103e+06	2.82257e+06
Com_13919_pos	2.95591e+06	1.9333e+06	2.84394e+06	2.89913e+06	2.78638e+06	2.74387e+06	1.9627e+06	4.01576e+06	2.30276e+06	2.50399e+06	2.2998e+06	2.40423e+06	2.10799e+06	1.92135e+06	1.29737e+06	2.22654e+06	2.20535e+06	2.49815e+06	2.78179e+06	2.24248e+06	2.53946e+06	3.05656e+06	2.59346e+06	3.64238e+06
Com_13923_pos	2.54909e+06	2.20983e+06	6.00658e+06	2.99531e+06	3.22969e+06	2.49852e+06	1.72581e+06	2.2585e+06	2.47458e+06	1.73493e+06	2.92845e+06	4.63246e+06	2.15723e+06	3.06199e+06	2.77668e+06	1.54017e+06	1.82508e+06	2.72657e+06	2.0057e+06	2.14937e+06	1.90706e+06	1.61295e+06	2.14852e+06	2.39998e+06
Com_14045_pos	1.4691e+06	1.4043e+06	1.50783e+06	2.07964e+06	1.70278e+06	5.39495e+06	5.11085e+06	6.08489e+06	5.34687e+06	2.22868e+06	1.47247e+06	2.82053e+06	4.9904e+06	4.6101e+06	6.23354e+06	4.24448e+06	1.75246e+06	4.40107e+06	1.55522e+06	1.70779e+06	3.49791e+06	2.82736e+06	2.70772e+06	3.85534e+06
Com_14094_pos	692693	1.37322e+06	977766	1.40938e+06	964971	1.50831e+06	1.0285e+06	966981	1.66205e+06	997399	693533	1.42241e+06	885255	1.13834e+06	818262	951265	1.19554e+06	1.78072e+06	1.0026e+06	1.02893e+06	1.56512e+06	759322	917270	1.08962e+06
Com_14100_pos	2.686e+06	337985	2.74922e+06	4.02042e+06	1.89718e+06	3.46049e+06	1.97141e+06	943839	1.02855e+06	761660	2.47302e+06	721249	510761	1.47766e+06	3.16365e+06	1.27495e+06	888542	1.70075e+06	2.25654e+06	1.4654e+06	702972	1.14342e+06	1.71848e+06	3.05104e+06
Com_14110_pos	1.32354e+06	1.08869e+06	2.22156e+06	1.09711e+06	2.46439e+06	1.88371e+06	741161	2.39492e+06	4.88914e+06	1.17694e+06	1.81328e+06	2.01386e+06	1.23728e+06	2.22371e+06	2.07841e+06	1.50814e+06	1.13558e+06	1.18779e+06	804532	1.83474e+06	746347	1.31472e+06	1.13449e+06	3.11356e+06
Com_14312_pos	2.83556e+06	3.0149e+06	2.69879e+06	3.44206e+06	3.03938e+06	4.62455e+06	5.40622e+06	6.62424e+06	5.96712e+06	3.67672e+06	3.09663e+06	3.13985e+06	3.99677e+06	5.02755e+06	3.23477e+06	4.2199e+06	3.08097e+06	4.5301e+06	2.75854e+06	3.07582e+06	2.81365e+06	5.48736e+06	3.58615e+06	3.29606e+06
Com_14404_pos	887052	893330	1.19147e+06	878332	3.64138e+06	995221	1.14858e+06	745717	892888	1.1814e+06	1.02427e+06	1.06855e+06	1.14746e+06	873842	897060	1.39164e+06	1.16548e+06	930138	939952	1.0937e+06	986982	772274	915852	870558
Com_14534_pos	4.54554e+06	5.04767e+06	4.25167e+06	6.52816e+06	6.1509e+06	6.23552e+06	8.65521e+06	6.3221e+06	6.52213e+06	4.98355e+06	4.65703e+06	4.9498e+06	5.51529e+06	6.13618e+06	5.54882e+06	5.19832e+06	5.29022e+06	6.49928e+06	5.88381e+06	4.38435e+06	5.55509e+06	6.93597e+06	5.20347e+06	5.91366e+06
Com_14577_pos	380813	1.50668e+06	1.11903e+06	1.87885e+06	1.624e+06	664835	476139	457351	2.15592e+06	955330	2.10154e+06	3.99281e+06	581555	2.00765e+06	1.12412e+06	1.86113e+06	2.82816e+06	2.65744e+06	2.88202e+06	909286	1.28419e+06	427570	1.06874e+06	286179
Com_14662_pos	7.15994e+06	3.47074e+06	3.29622e+06	4.65234e+06	4.00862e+06	6.14573e+06	6.7239e+06	7.30345e+06	5.23228e+06	5.50834e+06	4.89676e+06	3.6868e+06	5.43498e+06	4.19461e+06	4.32373e+06	4.86083e+06	5.09199e+06	6.44159e+06	4.43248e+06	3.66333e+06	4.98583e+06	6.13549e+06	3.85709e+06	3.3141e+06
Com_14752_pos	1.85163e+06	1.69039e+06	1.52367e+06	892674	706871	949914	917636	906207	519278	1.79704e+06	1.12963e+06	952313	871042	1.53266e+06	952193	1.55131e+06	1.61837e+06	1.30425e+06	769011	556925	815350	753460	916272	362746
Com_14789_pos	843876	1.08995e+06	836191	1.02698e+06	779012	1.02741e+06	695830	911227	832708	837303	933230	749238	873887	1.3823e+06	932499	1.30875e+06	842824	993828	630822	912650	780549	816458	738598	1.0414e+06
Com_14865_pos	9.91106e+06	1.02143e+07	8.91372e+06	1.49897e+07	1.17463e+07	1.75626e+07	1.53306e+07	1.45397e+07	1.36628e+07	1.12317e+07	1.09271e+07	1.10697e+07	1.26412e+07	1.62297e+07	1.20653e+07	1.41505e+07	1.38257e+07	1.72825e+07	1.42497e+07	1.30496e+07	1.181e+07	1.51731e+07	1.85752e+07	1.29898e+07
Com_14976_pos	376180	1.59665e+06	271509	2.66119e+06	1.4236e+06	2.72925e+06	4.11679e+06	4.2001e+06	1.13805e+06	982380	2.24484e+06	279273	1.94785e+06	3.99253e+06	261316	1.34052e+06	1.49363e+06	1.2206e+06	1.10063e+06	1.91317e+06	475045	1.4164e+06	1.31866e+06	2.57737e+06
Com_15027_pos	845321	2.05961e+06	1.50222e+06	1.96766e+06	1.18882e+06	1.64258e+06	1.54819e+06	1.26154e+06	1.37006e+06	1.07152e+06	1.61759e+06	2.43215e+06	1.85113e+06	1.55399e+06	1.20589e+06	1.60341e+06	2.82617e+06	1.6273e+06	2.4268e+06	1.47773e+06	1.40823e+06	1.07132e+06	1.24734e+06	1.62254e+06
Com_15069_pos	1.22557e+06	2.07713e+06	567046	452952	454531	901189	507547	232255	195682	222567	1.17481e+06	1.14228e+06	4.87679e+06	1.88305e+06	832041	298479	1.33205e+06	289310	1.25723e+06	6.05057e+06	601334	849112	636070	441106
Com_15268_pos	2.99218e+06	1.41528e+06	1.2902e+06	522089	862424	1.67217e+06	4.68553e+06	2.55916e+06	2.58169e+06	3.9416e+06	2.03782e+06	837685	2.46682e+06	1.63774e+06	2.49821e+06	1.89193e+06	2.65235e+06	3.28262e+06	2.44257e+06	1.80197e+06	4.11999e+06	2.4867e+06	2.29375e+06	1.05431e+06
Com_15277_pos	1.92426e+06	368300	618305	449587	1.22754e+06	513122	374901	634761	620636	374685	397567	817452	373391	695995	401890	599758	261310	279527	260996	436349	234518	353167	310837	692934
Com_15293_pos	1.67962e+07	1.03228e+07	1.60361e+07	1.22114e+07	1.52188e+07	1.15993e+07	8.84368e+06	1.41937e+07	1.08537e+07	1.0037e+07	1.7281e+07	1.60198e+07	1.22082e+07	1.50077e+07	1.77798e+07	1.49123e+07	1.40425e+07	1.63337e+07	1.19256e+07	1.40435e+07	1.12838e+07	1.65184e+07	1.49544e+07	2.10776e+07
Com_15415_pos	1.88882e+06	711658	677918	906695	648564	1.51496e+06	2.92937e+06	1.4449e+06	1.14216e+06	1.64807e+06	855011	2.00385e+06	1.48621e+06	2.04662e+06	1.92407e+06	2.43154e+06	2.2842e+06	3.08421e+06	2.27346e+06	1.29932e+06	1.46257e+06	3.23928e+06	2.13445e+06	784893
Com_15470_pos	1.45949e+07	1.33892e+07	1.59913e+07	1.73985e+07	1.74023e+07	1.61298e+07	1.98443e+07	1.62644e+07	1.90748e+07	1.65033e+07	1.52634e+07	1.29164e+07	1.5333e+07	1.44047e+07	1.62568e+07	1.62966e+07	1.6218e+07	2.06861e+07	1.68304e+07	1.56268e+07	1.93554e+07	1.42329e+07	1.66852e+07	1.37736e+07
Com_15483_pos	1.81233e+06	796050	1.04677e+06	1.33607e+06	2.37106e+06	1.89205e+06	3.18124e+06	2.23347e+06	2.03014e+06	1.60743e+06	1.31846e+06	1.31447e+06	1.32426e+06	1.36008e+06	1.40029e+06	1.31694e+06	1.93425e+06	2.04675e+06	2.18103e+06	1.80066e+06	2.20167e+06	2.44221e+06	3.23507e+06	2.18913e+06
Com_15615_pos	2.34823e+06	2.41484e+06	701432	3.12063e+06	1.36722e+06	2.59855e+06	4.9188e+06	2.62215e+06	1.78484e+06	2.06065e+06	2.7517e+06	860607	1.88651e+06	2.18107e+06	2.11824e+06	3.43441e+06	2.63865e+06	757530	3.21679e+06	2.64578e+06	3.03045e+06	2.3499e+06	4.70861e+06	3.29833e+06
Com_15641_pos	368315	105470	1.34645e+06	693290	257069	117082	110750	100837	108400	252961	117042	276711	568715	627919	1.21664e+06	1.21687e+06	500936	122415	110693	962939	573389	366176	240737	829386
Com_15694_pos	4.3396e+06	4.24364e+06	4.02598e+06	2.62841e+06	5.40786e+06	5.88266e+06	5.56112e+06	1.4688e+06	5.15658e+06	3.91817e+06	4.69297e+06	5.41979e+06	2.31839e+06	6.22468e+06	4.37808e+06	5.03429e+06	5.55692e+06	6.51363e+06	5.5138e+06	5.43997e+06	4.35827e+06	6.06398e+06	6.21933e+06	5.93899e+06
Com_15741_pos	1.59793e+06	2.0093e+06	2.8101e+06	1.69914e+06	2.09056e+06	4.78234e+06	1.55852e+07	2.10063e+06	2.33659e+06	1.97008e+06	2.98242e+06	2.14234e+06	2.0194e+06	3.24944e+06	1.46997e+06	1.58457e+06	2.41841e+06	2.81493e+06	2.96284e+06	4.17371e+06	1.5546e+06	2.92391e+06	2.30836e+06	4.20677e+06
Com_15803_pos	236926	792011	503670	235286	295816	517806	420282	220979	440741	504739	966104	1.0955e+06	772956	774926	402406	635780	904694	874475	878845	529816	465904	389933	349777	317324
Com_15868_pos	5.64158e+06	5.32048e+06	4.68931e+06	6.12549e+06	4.51006e+06	7.03274e+06	5.86815e+06	5.69461e+06	5.54976e+06	5.43034e+06	3.70391e+06	5.48543e+06	5.44172e+06	5.32428e+06	5.01111e+06	4.96553e+06	5.84249e+06	7.01016e+06	5.38892e+06	5.62841e+06	5.25694e+06	6.20009e+06	5.30152e+06	6.29541e+06
Com_15903_pos	1.17183e+06	3.08878e+06	1.95322e+06	2.91409e+06	2.33788e+06	2.49654e+06	2.23888e+06	1.76581e+06	2.42217e+06	1.37883e+06	2.16752e+06	2.48378e+06	2.35923e+06	2.32501e+06	1.5492e+06	2.65478e+06	2.13898e+06	2.35859e+06	1.75315e+06	1.84525e+06	2.10709e+06	1.99586e+06	1.7117e+06	1.78092e+06
Com_16115_pos	1.35151e+06	1.15173e+06	2.12858e+06	2.34892e+06	980812	1.97762e+06	1.05741e+06	1.22049e+06	1.25401e+06	551559	566011	342777	439641	368872	354268	956122	535883	553162	1.1449e+06	989079	1.03786e+06	1.74577e+06	1.74276e+06	1.67645e+06
Com_16129_pos	2.14812e+06	483870	421957	520675	457185	568502	536109	496201	502727	1.1921e+06	588693	621651	523819	763948	476948	475488	460598	846490	484479	457856	492427	878433	469340	451923
Com_16264_pos	456801	241673	359197	790201	1.48732e+06	610473	351786	464270	457123	395127	355469	442028	549083	418837	404703	237256	534345	597061	499253	556543	554956	338827	445048	226708
Com_16280_pos	606743	960465	725698	1.29266e+06	1.08772e+06	1.27645e+06	965988	1.05688e+06	1.33544e+06	490553	752628	853983	903962	1.10838e+06	491252	1.14806e+06	961362	1.41454e+06	1.01222e+06	1.07938e+06	843639	1.02915e+06	927338	1.43507e+06
Com_16300_pos	3.3149e+06	2.23515e+06	1.83056e+06	2.57927e+06	2.14371e+06	2.75132e+06	2.73048e+06	7.56414e+06	1.95564e+06	2.15942e+06	9.35443e+06	2.36347e+06	1.20894e+07	2.74675e+06	1.91702e+06	4.03671e+06	1.4213e+07	2.86977e+06	8.66531e+06	2.48623e+06	2.02121e+06	2.57186e+06	2.23528e+06	2.51151e+06
Com_16347_pos	3.7022e+06	3.72201e+06	5.29524e+06	7.42299e+06	7.75266e+06	7.18129e+06	5.36929e+06	4.97836e+06	7.55801e+06	4.60751e+06	5.44645e+06	5.21068e+06	6.0181e+06	4.29333e+06	4.08449e+06	4.06561e+06	5.60404e+06	7.28682e+06	7.05408e+06	4.67385e+06	5.34932e+06	4.95907e+06	7.54922e+06	3.94711e+06
Com_16415_pos	1.03155e+06	1.13841e+06	1.3046e+06	841270	1.58922e+06	1.41001e+06	601561	886977	675985	1.3561e+06	1.41755e+06	1.18173e+06	1.88664e+06	1.0629e+06	1.19679e+06	668210	1.27035e+06	1.11594e+06	992060	626653	1.173e+06	947082	802537	697844
Com_16455_pos	159808	134051	702521	733398	898682	850935	1.03367e+06	711153	1.01298e+06	789029	657765	140822	832718	415229	542638	514932	749755	1.00043e+06	1.10627e+06	634753	931125	806877	1.1459e+06	817227
Com_16483_pos	715197	771240	656289	547594	690776	1.21473e+06	1.0042e+06	912621	1.65237e+06	550533	720377	1.12486e+06	860193	497813	404387	674540	619171	699944	833988	760024	979428	829198	1.00939e+06	932890
Com_16509_pos	1.6689e+06	1.01487e+06	2.72606e+06	838418	1.24293e+06	1.04146e+06	561456	529316	578280	681746	3.04272e+06	1.81343e+06	3.43146e+06	1.35772e+06	1.96224e+06	2.10808e+06	2.08335e+06	2.38257e+06	1.2266e+06	576998	790202	485261	929093	1.99071e+06
Com_16530_pos	437121	237350	1.07774e+06	894687	1.79954e+06	682598	570132	717728	1.98334e+06	291524	313916	260851	309651	304044	267763	344270	294318	475194	502885	348526	594099	403253	575735	592725
Com_16571_pos	2.11668e+06	2.13974e+06	2.55829e+06	1.53512e+06	1.45517e+06	1.61137e+06	2.08411e+06	1.80852e+06	1.34575e+06	2.70919e+06	2.44549e+06	3.18731e+06	2.12495e+06	3.53823e+06	4.8069e+06	2.36629e+06	2.77859e+06	2.06848e+06	2.57048e+06	1.56805e+06	1.46082e+06	2.39407e+06	1.88133e+06	1.45058e+06
Com_16660_pos	4.02687e+06	6.76089e+06	4.06394e+06	9.20434e+06	5.76819e+06	6.0331e+06	1.03368e+07	4.83661e+06	4.13105e+06	6.02466e+06	4.79532e+06	9.20376e+06	8.68861e+06	1.29542e+07	5.97622e+06	7.96305e+06	9.48024e+06	8.94293e+06	8.26445e+06	6.8748e+06	4.56041e+06	9.5666e+06	7.10724e+06	6.65123e+06
Com_16759_pos	4.10346e+06	3.80951e+06	3.87968e+06	5.34953e+06	4.79234e+06	6.5363e+06	2.2711e+06	4.45164e+06	8.6304e+06	2.67544e+06	2.45054e+06	4.39452e+06	2.12135e+06	1.8829e+06	2.89139e+06	1.80658e+06	1.43727e+06	2.56775e+06	2.04142e+06	3.07892e+06	2.69765e+06	3.00761e+06	3.10922e+06	3.09248e+06
Com_16846_pos	796845	2.10418e+06	216175	814283	231129	1.98681e+06	2.38084e+06	2.62649e+06	1.52433e+06	1.21009e+06	640572	533732	1.39617e+06	2.10912e+06	4.03891e+06	1.38347e+06	1.33592e+06	3.26507e+06	2.44148e+06	1.17026e+06	1.42407e+06	3.90427e+06	2.75625e+06	465149
Com_16849_pos	9.00615e+06	5.57747e+06	6.08355e+06	5.5693e+06	4.95725e+06	6.44037e+06	8.76428e+06	5.65838e+06	6.1575e+06	6.71635e+06	6.28638e+06	6.26406e+06	7.69766e+06	1.01002e+07	8.60946e+06	8.81777e+06	1.06385e+07	1.15178e+07	1.06715e+07	8.64416e+06	8.41067e+06	1.24843e+07	1.1176e+07	1.02362e+07
Com_16897_pos	973768	3.08967e+06	1.74265e+06	390376	468300	395848	320890	339179	280585	463172	2.37684e+06	2.27531e+06	354622	455713	394342	490624	423370	332626	335929	379684	318749	319063	367875	403708
Com_16918_pos	1.79099e+06	3.4838e+06	1.61486e+06	4.35325e+06	3.33865e+06	5.10222e+06	2.3679e+06	4.97748e+06	4.1545e+06	2.18819e+06	3.21743e+06	1.74174e+06	1.62031e+06	2.15054e+06	1.43641e+06	1.68457e+06	1.21901e+06	1.49818e+06	2.12488e+06	3.80151e+06	1.21472e+06	2.31642e+06	2.39657e+06	3.60718e+06
Com_16930_pos	1.09285e+06	1.32784e+06	1.15875e+06	473619	760846	720752	1.53154e+06	969402	1.1676e+06	1.07713e+06	966319	924038	1.36269e+06	1.03679e+06	1.2719e+06	825307	747330	993285	982631	1.1537e+06	2.00772e+06	429529	557946	707979
Com_17041_pos	249941	372254	235025	247752	188078	264434	187506	410134	189271	478777	317996	116052	189361	227065	118218	251292	124082	906753	505339	161846	554127	266621	203501	249431
Com_17208_pos	2.23384e+06	2.93946e+06	2.18917e+06	3.24884e+06	3.03635e+06	3.74968e+06	1.83214e+06	2.07077e+06	2.95688e+06	2.63661e+06	1.99967e+06	3.16263e+06	3.17548e+06	2.01748e+06	2.38855e+06	2.2048e+06	1.91807e+06	3.66823e+06	7.68262e+06	2.80183e+06	2.49615e+06	1.83543e+06	2.84377e+06	2.43522e+06
Com_17311_pos	603554	385855	341132	1.00567e+06	1.81857e+06	890928	1.13581e+06	1.24949e+06	1.52999e+06	839699	898513	1.18913e+06	1.50273e+06	817766	708433	1.57986e+06	1.62359e+06	640348	1.52924e+06	1.61258e+06	1.67399e+06	1.31816e+06	1.7719e+06	1.17994e+06
Com_17350_pos	2.28752e+06	2.7443e+06	1.71786e+06	4.77337e+06	2.59819e+06	4.6889e+06	2.93081e+06	2.271e+06	2.43292e+06	2.67435e+06	1.97196e+06	2.66081e+06	1.8894e+06	2.55101e+06	2.9809e+06	2.18555e+06	2.19872e+06	3.61626e+06	2.35177e+06	2.72617e+06	2.6141e+06	2.18517e+06	3.4279e+06	2.3749e+06
Com_17545_pos	525800	563371	244602	327544	293843	767871	555227	784647	264131	246794	269088	248248	868895	824046	831304	439008	489051	395891	390793	269654	256036	229638	280596	249770
Com_17609_pos	582236	545193	459453	726708	802540	366256	282919	344858	92923.2	402631	546507	415065	429637	668323	403898	872747	659937	531758	518729	737257	488662	888448	914118	753221
Com_17665_pos	466212	516940	455086	392495	1.31986e+06	416836	525110	503265	1.48966e+06	678008	527757	1.66633e+06	1.27514e+06	447589	548617	526858	536673	431681	424212	435914	481970	1.28874e+06	429411	405624
Com_17730_pos	1.36058e+06	863427	1.20169e+06	1.40781e+06	2.15182e+06	1.67639e+06	1.27037e+06	1.16878e+06	1.45654e+06	1.08547e+06	1.4789e+06	1.16324e+06	1.6104e+06	1.04211e+06	745813	1.30232e+06	1.49252e+06	1.38974e+06	906870	1.12514e+06	1.53527e+06	1.71132e+06	1.15645e+06	1.53202e+06
Com_17745_pos	1.37801e+06	1.17188e+06	1.17358e+06	992619	1.73384e+06	1.22662e+06	1.6495e+06	1.47024e+06	988967	1.64204e+06	1.16513e+06	1.07085e+06	981406	2.65079e+06	1.6263e+06	1.44101e+06	671000	1.84776e+06	781449	1.08751e+06	969379	1.11695e+06	1.6511e+06	748698
Com_17759_pos	1.97607e+06	1.78956e+06	2.01046e+06	2.5457e+06	2.51693e+06	2.10956e+06	2.26029e+06	2.43854e+06	3.57748e+06	2.09342e+06	2.1603e+06	1.8658e+06	2.04228e+06	2.24802e+06	1.99971e+06	1.83852e+06	2.3433e+06	3.12553e+06	2.16356e+06	2.15435e+06	2.38595e+06	2.1012e+06	2.56165e+06	1.94121e+06
Com_17773_pos	685427	516303	581072	735245	1.41581e+06	663123	899846	1.06526e+06	1.01613e+06	626669	753634	679718	589888	633670	592773	568586	626274	628921	566265	844442	1.2281e+06	879490	591915	596947
Com_17793_pos	991919	929479	1.12499e+06	573480	993125	694095	772018	565151	398088	1.15511e+06	1.09486e+06	1.25493e+06	571078	834474	407106	794004	883092	679959	825625	522474	631066	901607	674401	803850
Com_17980_pos	1.62112e+06	1.29291e+06	3.21059e+06	1.75093e+06	1.66903e+06	6.18675e+06	1.3989e+06	1.35138e+06	1.49405e+06	1.34681e+06	2.36953e+06	1.50074e+06	4.46005e+06	2.30595e+06	1.57986e+06	1.35137e+06	1.41014e+06	3.21177e+06	1.35464e+06	1.48161e+06	1.35539e+06	1.40403e+06	1.56479e+06	1.56607e+06
Com_17996_pos	2.48466e+06	2.15268e+06	3.37433e+06	3.20406e+06	2.6921e+06	2.49617e+06	2.40149e+06	2.17999e+06	2.50843e+06	2.17732e+06	2.28522e+06	2.28371e+06	2.69335e+06	2.53069e+06	2.1046e+06	2.3305e+06	2.61594e+06	2.9854e+06	2.39428e+06	2.66545e+06	2.45664e+06	2.46024e+06	2.84837e+06	2.24958e+06
Com_18029_pos	2.26615e+06	2.4612e+06	4.7423e+06	2.5421e+06	3.61409e+06	2.84266e+06	1.05519e+06	2.15342e+06	1.87916e+06	2.08295e+06	3.43404e+06	3.40055e+06	1.88708e+06	2.21709e+06	1.30753e+06	2.77445e+06	1.56047e+06	1.79923e+06	1.05895e+06	871326	727531	1.42791e+06	894783	2.09132e+06
Com_18101_pos	1.0685e+06	917268	752856	1.49372e+06	1.24438e+06	1.82578e+06	1.22825e+06	1.65552e+06	1.53508e+06	723900	735222	753554	785559	786397	762011	831587	862283	1.03334e+06	798688	854050	740654	1.07718e+06	904968	967581
Com_18134_pos	903678	843081	684885	513123	1.17472e+06	716588	854586	3.42366e+06	902196	890341	1.66424e+06	848591	562988	1.10794e+06	591127	1.76401e+06	692274	561261	512777	719263	543252	1.41859e+06	469783	673844
Com_18265_pos	366801	857893	39493.5	816668	637859	1.2072e+06	929159	554674	780157	671501	602600	225222	747488	681461	647127	760039	315628	1.25422e+06	970084	618887	933386	1.09416e+06	1.03826e+06	1.15014e+06
Com_18271_pos	4.32924e+06	2.85891e+06	6.98564e+06	5.08993e+06	3.25842e+06	3.86024e+06	4.88526e+06	3.06067e+06	1.29284e+06	2.84469e+06	5.05336e+06	3.47339e+06	3.77664e+06	4.12435e+06	5.27958e+06	3.94722e+06	2.58883e+06	5.00893e+06	3.24363e+06	2.63229e+06	1.58588e+06	4.6538e+06	2.06101e+06	2.24414e+06
Com_18314_pos	225192	199216	245212	146726	242838	194272	208817	263201	1.11324e+06	185143	254451	204719	209435	216557	220320	217422	237157	402111	290756	196961	638653	211729	353302	1.18569e+06
Com_18466_pos	2.06383e+06	1.68443e+06	1.21453e+06	684778	669135	1.06279e+06	814833	652197	691198	1.08037e+06	953245	1.27434e+06	1.12875e+06	1.97901e+06	990986	2.14603e+06	1.89579e+06	770248	1.13742e+06	635559	751718	893852	1.54874e+06	850625
Com_18510_pos	482694	1.7084e+06	550958	1.9347e+06	626015	989609	1.53863e+06	479421	844076	964767	723457	1.66389e+06	1.6589e+06	1.02959e+06	1.07179e+06	871485	773699	742161	1.89756e+06	654439	605042	533668	795032	945165
Com_18525_pos	388530	1.58173e+06	782194	513072	714577	403866	360776	392751	545323	547492	794836	955337	350287	390990	377749	682372	556181	653062	384452	513486	750870	346541	610568	810805
Com_18552_pos	1.39745e+06	1.06555e+06	1.9182e+06	1.1309e+06	1.2357e+06	1.36905e+06	1.01297e+06	1.01767e+06	833319	1.27174e+06	1.80035e+06	1.59262e+06	1.2793e+06	1.54509e+06	934089	1.18226e+06	591203	949370	682410	877622	825011	1.1996e+06	806263	1.05449e+06
Com_18559_pos	1.4417e+06	1.78603e+06	1.88922e+06	778481	1.319e+06	1.56782e+06	1.62371e+06	1.69329e+06	1.51782e+06	1.88833e+06	1.52622e+06	1.941e+06	1.46129e+06	1.46278e+06	1.67959e+06	1.64989e+06	1.44481e+06	1.12142e+06	1.56616e+06	1.68092e+06	1.82309e+06	1.70062e+06	1.21438e+06	1.18709e+06
Com_18579_pos	5.29846e+07	4.73729e+07	4.77886e+07	9.49055e+07	7.27685e+07	7.64036e+07	4.55601e+07	9.06243e+07	7.25481e+07	4.80896e+07	7.08016e+07	5.43151e+07	8.68234e+07	3.8952e+07	4.48555e+07	4.10262e+07	5.08561e+07	6.31279e+07	5.73997e+07	5.83278e+07	5.26424e+07	4.78064e+07	4.73607e+07	5.06852e+07
Com_18593_pos	178543	370996	214590	259585	242713	500793	377978	377847	425614	264525	274775	267535	192468	241854	461815	473052	173431	372307	241879	502671	392963	796516	129691	459315
Com_18612_pos	122009	301174	169877	248175	469982	607836	674449	993448	686751	77122.9	239527	344522	393821	333081	365602	394491	768259	676461	270854	171288	565546	495767	941774	457175
Com_18889_pos	1.44229e+06	1.71065e+06	1.77005e+06	927875	1.09076e+06	879649	478117	785466	511682	892215	1.17401e+06	1.77866e+06	530355	876187	671492	2.19108e+06	527172	951010	485582	651590	443988	432148	531063	913227
Com_18898_pos	299395	1.35225e+06	287972	407730	348403	879961	341255	494663	440099	360187	232351	348522	250106	262795	212882	239881	270149	303258	307933	251765	325079	513854	642077	602677
Com_19010_pos	565363	578064	753206	1.33995e+06	1.18749e+06	1.02677e+06	908397	884296	1.78379e+06	532920	596946	552325	1.21464e+06	693111	671800	954085	691559	1.08844e+06	1.26164e+06	832171	1.17677e+06	802330	2.29716e+06	1.03778e+06
Com_19091_pos	2.20761e+06	2.27951e+06	2.16747e+06	2.59838e+06	2.1742e+06	3.18811e+06	2.44309e+06	2.35204e+06	3.29653e+06	2.28141e+06	2.52886e+06	2.43844e+06	2.27405e+06	2.3241e+06	2.20572e+06	2.22056e+06	2.13468e+06	2.72271e+06	2.50758e+06	2.28606e+06	2.49025e+06	2.67239e+06	2.32798e+06	2.50279e+06
Com_19194_pos	566315	743672	851651	343665	586512	496825	462631	564806	812628	646963	572494	716586	671902	558142	699793	559434	576703	437066	558690	527181	549596	552617	482502	473418
Com_19251_pos	1.7812e+06	1.80571e+06	1.92023e+06	3.2929e+06	3.13968e+06	2.7936e+06	1.74266e+06	1.87005e+06	3.48675e+06	2.03095e+06	1.9396e+06	1.85896e+06	2.26279e+06	2.20604e+06	1.40958e+06	1.57179e+06	2.0512e+06	3.02312e+06	2.1836e+06	1.7641e+06	2.28604e+06	1.83101e+06	3.19506e+06	2.09082e+06
Com_19317_pos	1.53016e+06	1.08733e+06	1.91376e+06	1.59374e+06	2.46068e+06	1.67819e+06	1.41992e+06	1.33088e+06	2.58488e+06	1.24809e+06	1.21318e+06	1.05462e+06	1.1664e+06	1.12616e+06	1.43426e+06	1.11277e+06	1.7952e+06	2.20651e+06	2.30968e+06	1.60666e+06	1.35009e+06	1.58783e+06	2.22213e+06	1.25932e+06
Com_19359_pos	1.22825e+06	602761	567699	659052	634404	708458	1.86805e+06	1.45608e+06	593804	1.8609e+06	656852	734273	618717	1.42475e+06	878165	817628	1.33503e+06	940638	914591	540804	631131	2.29148e+06	854385	599926
Com_19394_pos	3.97459e+06	4.56564e+06	6.65265e+06	6.17778e+06	4.88996e+06	6.14258e+06	5.07677e+06	3.48089e+06	3.99498e+06	3.98873e+06	5.70138e+06	6.99588e+06	6.12725e+06	7.03415e+06	4.57136e+06	5.00884e+06	4.36684e+06	5.73549e+06	3.93381e+06	3.64056e+06	4.34805e+06	1.63298e+06	4.43847e+06	4.27435e+06
Com_19534_pos	516618	592289	1.03041e+06	447261	836457	472460	300395	644630	744820	388497	894312	755898	296667	439438	310828	468241	315854	138523	418606	637787	286765	850020	426284	890653
Com_19673_pos	100548	115883	102853	76819.7	98800.8	362051	106071	106694	377658	112176	111181	100476	150219	98563.9	104190	98908.7	106951	102158	94587.9	208653	377045	100326	556246	474952
Com_19734_pos	532039	504224	490550	785356	555800	564971	512289	501358	523874	496104	535832	647800	545853	525807	497010	495490	514702	537618	1.76539e+06	441177	449706	382621	798267	737868
Com_19786_pos	717450	381200	906713	3.58716e+06	2.29375e+06	842684	1.19363e+06	612074	1.06253e+06	280375	560130	646280	519944	1.31908e+06	597735	675894	825828	735681	1.07314e+06	700985	410917	543708	2.57233e+06	608511
Com_19936_pos	474263	424210	354150	494841	475425	455405	406778	524959	390456	775994	366765	394460	352172	468843	585062	430619	458292	442562	863546	345707	356586	475557	409198	424143
Com_19960_pos	4.64416e+06	1.60038e+06	3.31479e+06	1.70462e+06	2.45359e+06	1.41506e+06	1.50872e+06	1.22201e+06	1.43358e+06	5.01342e+06	7.32037e+06	7.43045e+06	3.53994e+06	3.99155e+06	2.89191e+06	2.41786e+06	2.38273e+06	2.09346e+06	1.56005e+06	2.74161e+06	1.12405e+06	1.68399e+06	1.53291e+06	2.07241e+06
Com_20221_pos	6.83889e+06	312467	2.54417e+06	2.15085e+06	2.68719e+06	474526	174085	385282	314689	794486	5.80301e+06	443891	589463	629199	273463	2.9065e+06	1.19812e+06	442428	440757	374425	329117	393441	319275	244732
Com_20270_pos	251668	200802	245840	458956	408849	300106	238936	233104	700135	217015	214492	242654	301147	258061	693629	242776	289521	616385	310530	458692	380013	455808	513377	310795
Com_20275_pos	1.10446e+06	806104	692846	577937	389105	484674	408921	658958	184651	664253	911357	790162	711636	717736	670626	939288	773062	381527	416613	489540	364152	914471	579497	422024
Com_20341_pos	828285	794078	753369	920732	836237	1.12024e+06	845890	857718	613933	845018	811684	925357	797780	878159	724361	816422	811713	933502	778047	947891	702194	770134	857210	1.08238e+06
Com_20483_pos	1.21545e+06	787726	906016	1.71913e+06	1.22325e+06	1.46689e+06	1.2981e+06	822630	1.10272e+06	1.17228e+06	1.02235e+06	966283	1.13677e+06	604177	840124	819619	893383	1.3811e+06	1.56726e+06	1.33816e+06	1.38981e+06	964815	1.4208e+06	1.11725e+06
Com_20542_pos	278981	266696	325197	414458	499370	327844	512413	252834	1.09697e+06	247943	296386	342343	288825	305795	237713	346786	290397	592922	324738	320246	347013	366363	739583	340794
Com_20626_pos	686777	230547	602257	786591	1.56238e+06	948228	628421	669478	1.02956e+06	311549	280242	394876	290834	342931	278952	307265	451101	431786	428022	354022	588255	379015	840159	308942
Com_20786_pos	609776	721765	590267	1.44553e+06	659748	1.63629e+06	1.34261e+06	1.11022e+06	1.15302e+06	777815	975172	707802	818609	1.01436e+06	588457	745172	1.03721e+06	906085	949628	1.19978e+06	1.34668e+06	1.8707e+06	1.16791e+06	1.65134e+06
Com_20801_pos	366091	394207	393787	494011	435258	446818	401812	560170	390351	351479	386082	401737	387529	396658	324026	372836	1.20962e+06	448499	442435	379488	409940	407572	450917	427184
Com_20824_pos	1.5022e+06	2.04574e+06	2.59735e+06	1.15929e+06	754927	1.87128e+06	980791	1.31454e+06	2.28343e+06	2.31246e+06	1.77975e+06	1.36311e+06	1.22528e+06	892617	1.61112e+06	1.03168e+06	1.20051e+06	309048	1.39624e+06	2.02011e+06	3.61728e+06	1.08359e+06	1.37418e+06	2.67658e+06
Com_20834_pos	494903	473524	645288	780962	824449	670598	751193	545240	560624	688734	476283	450239	477138	549445	565192	573825	507858	597283	913018	826416	566169	519122	1.2092e+06	644138
Com_20875_pos	620976	607530	507841	527510	511367	491742	436768	368611	364085	561812	609313	618752	630112	563265	439821	546635	639954	615041	507925	765360	524554	615220	569684	584206
Com_20888_pos	1.96771e+06	1.78909e+06	1.54312e+06	2.15082e+06	2.86681e+06	847298	2.92098e+06	573953	2.09566e+06	1.58046e+06	489508	718453	2.01335e+06	2.64533e+06	1.60356e+06	2.13798e+06	2.08988e+06	2.68318e+06	3.6506e+06	2.1954e+06	572201	700720	2.25721e+06	2.2304e+06
Com_21159_pos	1.19602e+07	7.52702e+06	5.30334e+06	1.06489e+07	8.59045e+06	1.08557e+07	1.13917e+07	1.4177e+07	8.65126e+06	1.03824e+07	8.36062e+06	8.02893e+06	1.03019e+07	9.93635e+06	6.83162e+06	1.00814e+07	1.16401e+07	1.20001e+07	1.17454e+07	9.62055e+06	1.01082e+07	1.38461e+07	1.31476e+07	1.2168e+07
Com_21160_pos	236012	227588	549531	897245	651441	279766	441596	398864	269693	421252	224277	396419	237014	335473	387554	242742	398037	628189	678676	273797	240079	257328	407390	284177
Com_21291_pos	2.59578e+06	1.23961e+06	1.86152e+06	1.68372e+06	2.07384e+06	2.07795e+06	1.88218e+06	1.86079e+06	2.42938e+06	1.85309e+06	2.69771e+06	1.29023e+06	2.6089e+06	3.02964e+06	2.12546e+06	2.03137e+06	2.66796e+06	2.91215e+06	1.77698e+06	1.0055e+06	1.40998e+06	2.28253e+06	2.03744e+06	2.91723e+06
Com_21626_pos	559238	769522	833557	448788	685698	549821	345476	327788	443514	430190	632161	385081	366942	407893	325268	450675	494500	334718	397637	490506	451952	310320	424642	475907
Com_21681_pos	911972	1.44422e+06	1.28237e+06	427996	562921	429786	929170	1.13702e+06	896669	1.64077e+06	1.98115e+06	1.31727e+06	844545	852704	972898	651299	1.23496e+06	464998	663010	702229	936672	523137	306350	821885
Com_22136_pos	2.0204e+06	2.13393e+06	1.7815e+06	2.48923e+06	2.33565e+06	2.29085e+06	2.04624e+06	1.8475e+06	1.96413e+06	2.51684e+06	1.84496e+06	1.98428e+06	1.97568e+06	2.35845e+06	1.64271e+06	2.16617e+06	2.30537e+06	2.25047e+06	2.03638e+06	1.9579e+06	1.94728e+06	1.99637e+06	2.19767e+06	2.19705e+06
Com_22150_pos	1.00951e+06	1.3111e+06	1.09578e+06	1.65937e+06	1.4411e+06	1.54402e+06	1.5954e+06	1.38611e+06	1.06625e+06	1.14619e+06	1.28195e+06	1.47329e+06	1.51751e+06	1.80244e+06	1.27832e+06	1.58598e+06	1.28528e+06	1.41104e+06	1.2292e+06	965945	1.38343e+06	1.57813e+06	1.68408e+06	1.46554e+06
Com_22209_pos	411576	531643	1.00513e+06	283892	527714	257617	540311	285666	544406	663283	476360	443748	354621	634336	719822	387751	953820	687629	468515	259001	617200	465867	470207	698019
Com_22212_pos	325022	290567	259445	1.04085e+06	1.30767e+06	893919	1.4027e+06	715711	1.03947e+06	327452	345906	534649	392670	507303	654818	529001	454345	1.80605e+06	339355	292627	311908	604438	365866	998406
Com_22250_pos	351055	333923	309170	225350	276532	807872	342076	290996	326900	343494	332129	291771	319386	1.06879e+06	317029	283203	329401	332895	320818	323813	398411	1.05935e+06	652436	285769
Com_22440_pos	741317	271948	232751	274856	259566	358774	323273	306576	282161	289626	309576	244009	303270	323776	238337	257432	313139	515962	278577	249727	265767	376724	288785	244704
Com_22484_pos	565083	476820	437604	720321	738244	743266	1.39654e+06	1.1877e+06	1.00269e+06	1.08633e+06	322595	348674	859368	933602	611939	859513	856094	825932	594919	451917	850133	908337	1.09992e+06	671363
Com_22570_pos	2.04917e+06	2.04746e+06	2.56825e+06	2.11882e+06	1.18825e+06	1.96157e+06	1.92127e+06	1.52919e+06	1.52355e+06	2.61155e+06	1.95681e+06	1.82131e+06	2.11598e+06	2.1072e+06	2.50263e+06	1.89009e+06	1.65585e+06	3.05146e+06	2.11827e+06	2.09551e+06	2.59633e+06	1.74629e+06	1.6126e+06	2.02572e+06
Com_22778_pos	1.73952e+06	663968	814296	365461	519112	1.04516e+06	2.6452e+06	1.41439e+06	1.41561e+06	2.36966e+06	1.20507e+06	460911	1.63334e+06	884436	1.63243e+06	1.2729e+06	1.54989e+06	1.72809e+06	1.26573e+06	886353	2.00441e+06	1.40124e+06	1.22539e+06	493752
Com_22963_pos	292971	231639	284848	352138	339602	306961	294656	247196	294916	251889	255362	268434	268276	480730	232080	274657	305223	313737	288148	263783	268246	266180	300199	273538
Com_23091_pos	883941	320365	276585	356108	277259	308517	1.26725e+06	697680	363186	1.27335e+06	476427	274235	561055	814524	490020	903726	1.34423e+06	562201	377165	256598	254934	803523	441849	280693
Com_23318_pos	440783	662223	567343	1.10076e+06	664890	1.08537e+06	644182	656438	785113	571066	447101	806969	608622	637401	485410	818629	769074	764733	597424	781372	677322	902694	606380	727252
Com_23322_pos	386542	344408	376707	503464	531723	453648	591484	437263	427202	545168	398437	382738	384633	396746	344232	398922	480308	443211	412193	411524	404681	406838	409128	420270
Com_23369_pos	819570	584741	1.11956e+06	1.92232e+06	1.05275e+06	723162	569303	418232	579973	274641	541876	881168	1.09452e+06	946121	631015	782664	739118	577969	851673	381161	570266	825812	837917	607091
Com_23429_pos	448141	343269	358431	590574	540896	884663	571417	559127	284812	431743	491154	427033	522916	453783	479805	356945	475080	498198	487694	644552	468940	635204	509814	761373
Com_23526_pos	604493	826769	1.60571e+06	450442	633877	318192	519182	427776	416773	779243	825944	1.27851e+06	816952	1.04995e+06	892535	973234	813147	807447	377455	413849	346896	389758	334804	517437
Com_23634_pos	2.94285e+06	1.70175e+06	1.76907e+06	1.35133e+06	2.40477e+06	2.26664e+06	2.34892e+06	2.05727e+06	706491	3.53916e+06	6.47652e+06	3.43163e+06	3.07922e+06	4.3238e+06	3.22203e+06	3.50292e+06	3.96704e+06	2.32369e+06	2.61226e+06	2.01616e+06	755165	1.72569e+06	1.31418e+06	1.1646e+06
Com_23689_pos	620499	671406	978871	357878	768891	338734	207461	806958	1.37494e+06	506468	665992	693467	272887	651803	851363	637716	529279	228574	321732	535064	237076	340997	278655	797183
Com_23837_pos	631182	1.19493e+06	875742	882576	803545	2.61836e+06	2.82437e+06	2.24051e+06	1.43885e+06	2.24349e+06	1.68587e+06	2.6935e+06	2.5012e+06	1.85117e+06	3.48189e+06	1.32932e+06	1.0083e+06	3.33771e+06	1.54018e+06	2.13717e+06	1.66687e+06	1.39899e+06	1.64588e+06	906567
Com_23902_pos	519618	464082	524914	611279	487264	851555	473448	457544	496961	451136	481741	515644	762415	832229	434891	635565	614225	874607	727231	639690	507007	1.01207e+06	1.06456e+06	548306
Com_23957_pos	483962	456136	463835	476701	452498	407488	495610	473658	1.17095e+06	427521	533517	438641	453685	493463	444107	496023	450049	610331	589570	424184	481324	474427	443406	429474
Com_24004_pos	151107	153143	152178	150631	79344.5	177045	93007.9	148430	26391	145685	149898	173901	118508	156579	131747	134061	130472	61517	106746	169610	116993	105922	113008	135629
Com_24069_pos	415868	459630	248811	555712	518996	601825	671999	642405	391276	492859	472199	321618	411097	434265	353493	474957	354498	303630	538760	525976	586477	504115	527077	450696
Com_24105_pos	421529	381304	635726	990429	1.04982e+06	911762	741765	479371	923936	387461	465137	415728	571344	644565	424499	442251	546823	1.09405e+06	1.03253e+06	438390	434493	433840	1.13424e+06	561100
Com_24383_pos	1.15877e+06	854235	619400	753810	1.02466e+06	653008	1.66246e+06	1.20751e+06	1.41825e+06	1.73742e+06	871034	679586	1.47308e+06	531021	1.40358e+06	775633	802476	1.86847e+06	1.1611e+06	1.07967e+06	2.30751e+06	787551	778659	769304
Com_24501_pos	669463	855222	1.56391e+06	413996	658825	322383	522099	569054	432352	820212	1.04479e+06	1.18366e+06	705535	1.27229e+06	857591	894675	858241	859946	333535	849516	467698	363707	568070	620075
Com_24680_pos	292128	296896	272596	375960	516576	549435	272375	604162	680168	481330	560779	275919	597599	369127	330229	411538	710429	541214	525193	466580	285334	447375	530412	208386
Com_24889_pos	241736	70594	213514	398745	270219	476580	265987	225022	394749	555218	165735	89698.8	177074	172582	101676	97310.5	339355	461657	257036	132835	285408	195957	388866	141491
Com_24942_pos	407308	390767	400432	438086	366608	450256	346947	380039	316853	389234	427305	437678	430094	505733	423158	418385	498949	465941	411867	418730	407046	390436	422272	438756
Com_25017_pos	100267	79951.3	203795	91245.1	52473.4	68712.5	103098	61184.5	102600	201970	117578	51261.3	75920.9	130995	67467.5	58484.2	177287	80780.3	142383	60769.5	63763	210658	179014	54855.3
Com_25109_pos	455345	255924	301022	295864	300144	274132	460022	252331	619824	489225	208818	231218	387042	488206	263598	485299	399163	721674	485274	331322	262686	611010	265761	265593
Com_25220_pos	27429.8	28682.4	28260.3	22692.4	28377	181017	270144	28406.6	131137	121277	157221	27389.6	27886.4	70160.3	29748.1	26837.7	27120.4	27887.6	24611.5	28495.2	28463.9	27694.5	23524.1	31331.2
Com_25305_pos	1.08996e+06	1.26851e+06	881567	1.55599e+06	1.36798e+06	1.69249e+06	1.36624e+06	1.67825e+06	1.56654e+06	1.00052e+06	2.12979e+06	1.72838e+06	1.06101e+06	1.85381e+06	868319	1.09609e+06	1.14293e+06	1.80513e+06	1.22176e+06	1.47856e+06	1.40761e+06	1.47773e+06	2.74862e+06	1.42331e+06
Com_25358_pos	74528.7	180283	377380	98992.1	77971.9	187442	79540	65718.3	90300.7	87751.7	328612	255584	227307	271893	190405	537554	63372.2	135522	70022.8	244075	57688.8	130320	68396.5	206192
Com_76_pos	1.04335e+09	8.34501e+08	1.02421e+09	1.19699e+09	9.35635e+08	1.09547e+09	7.61459e+08	1.09779e+09	8.97363e+08	8.57308e+08	9.75053e+08	1.42901e+09	1.03642e+09	1.00527e+09	7.83077e+08	1.09287e+09	8.65955e+08	1.11161e+09	1.01694e+09	1.11876e+09	1.04415e+09	1.19082e+09	1.43231e+09	1.56353e+09
Com_111_pos	6.67308e+08	6.83442e+08	4.18003e+08	7.38817e+08	5.39214e+08	7.55044e+08	6.52678e+08	5.96743e+08	5.63696e+08	5.40701e+08	5.62326e+08	6.46462e+08	6.00009e+08	7.11014e+08	4.84301e+08	5.86882e+08	6.70106e+08	7.45534e+08	8.71917e+08	6.51177e+08	8.56512e+08	9.89835e+08	8.57441e+08	7.87338e+08
Com_229_pos	4.27383e+08	5.22774e+08	4.17179e+08	1.97427e+08	2.72841e+08	2.95751e+08	4.34038e+08	2.94328e+08	3.95552e+08	4.68728e+08	3.59783e+08	3.21807e+08	4.52937e+08	3.06589e+08	4.96871e+08	4.24692e+08	3.92236e+08	3.47881e+08	3.2242e+08	4.69077e+08	5.92279e+08	1.86343e+08	3.03039e+08	3.4494e+08
Com_235_pos	4.76204e+06	5.8353e+06	4.96262e+06	7.41161e+06	5.92591e+06	9.74187e+06	9.29534e+06	8.51998e+06	7.58157e+06	5.60052e+06	5.5832e+06	6.60002e+06	7.13123e+06	7.61428e+06	6.35023e+06	7.0896e+06	8.02621e+06	1.0785e+07	7.21946e+06	7.50048e+06	6.9547e+06	8.21888e+06	9.26107e+06	6.96736e+06
Com_305_pos	5.63315e+08	5.92208e+08	3.28911e+08	3.07258e+08	2.69292e+08	3.71929e+08	3.44645e+08	3.42635e+08	2.535e+08	4.33672e+08	3.4449e+08	4.6444e+08	3.18983e+08	4.58053e+08	3.00566e+08	4.01747e+08	3.87287e+08	3.42096e+08	1.07739e+08	3.53832e+08	3.94671e+08	4.9976e+08	3.26523e+08	4.39987e+08
Com_404_pos	4.20806e+08	3.20486e+08	4.83422e+08	3.91671e+08	4.69272e+08	2.86634e+08	1.70755e+08	2.21834e+08	2.60295e+08	2.40198e+08	3.57736e+08	3.85565e+08	3.49699e+08	3.35986e+08	1.71781e+08	1.85949e+08	3.08742e+08	3.29729e+08	1.97064e+08	2.82212e+08	2.15367e+08	2.23833e+08	5.53364e+07	3.86847e+08
Com_407_pos	1.20063e+08	1.18848e+08	1.56414e+08	2.33304e+08	1.79496e+08	1.15827e+08	1.06593e+08	1.27799e+08	1.24961e+08	1.01632e+08	1.62425e+08	2.15615e+08	1.27139e+08	1.08182e+08	1.55037e+08	2.11228e+08	1.73468e+08	1.99776e+08	1.73304e+08	2.40203e+08	1.89063e+08	2.52237e+08	3.34593e+08	4.66261e+08
Com_466_pos	2.90317e+08	2.37187e+08	2.49736e+08	2.84339e+08	2.80464e+08	3.53691e+08	2.24138e+08	3.00586e+08	2.84237e+08	2.58908e+08	3.3276e+08	2.56094e+08	2.5188e+08	2.33495e+08	2.5339e+08	2.56581e+08	2.62476e+08	3.68343e+08	2.17992e+08	2.28407e+08	2.61198e+08	2.81666e+08	2.46733e+08	2.37489e+08
Com_467_pos	1.12547e+08	1.3211e+08	1.41534e+08	1.87901e+08	1.53207e+08	1.01964e+08	1.06197e+08	1.2685e+08	1.75888e+08	1.1641e+08	1.40409e+08	1.85218e+08	1.23063e+08	1.46404e+08	1.27296e+08	1.74416e+08	1.24949e+08	1.63148e+08	1.75485e+08	1.907e+08	2.03875e+08	2.32032e+08	2.57214e+08	3.7133e+08
Com_472_pos	2.93081e+07	2.36431e+07	3.27815e+07	2.72601e+07	2.94799e+07	4.0161e+07	1.98441e+07	3.20098e+07	3.07201e+07	2.54612e+07	3.76052e+07	2.63056e+07	2.69085e+07	2.27546e+07	2.69499e+07	2.53532e+07	2.95227e+07	4.18123e+07	2.17871e+07	2.33513e+07	2.74261e+07	2.82243e+07	2.34925e+07	2.58864e+07
Com_616_pos	2.74406e+08	1.3053e+08	2.16491e+08	1.15084e+08	1.31667e+08	1.07918e+08	6.94508e+07	1.22263e+08	8.24906e+07	1.19801e+08	1.68349e+08	1.88379e+08	1.54783e+08	1.30598e+08	1.35095e+08	1.52518e+08	1.34471e+08	1.57989e+08	8.16653e+07	1.47304e+08	8.22936e+07	1.2233e+08	9.42575e+07	1.75394e+08
Com_648_pos	9.23355e+07	6.58206e+07	1.11811e+08	1.50161e+08	2.13068e+08	1.84676e+08	9.63709e+07	1.37249e+08	1.84002e+08	1.0162e+08	1.24833e+08	9.84751e+07	1.54951e+08	8.81904e+07	7.26588e+07	8.45618e+07	1.59909e+08	2.5121e+08	1.8146e+08	1.27203e+08	1.91401e+08	1.48209e+08	1.68115e+08	9.5861e+07
Com_738_pos	4.05542e+07	4.67082e+07	5.11802e+07	2.64938e+07	3.50045e+07	2.44431e+07	3.69562e+07	4.49873e+07	4.08288e+07	4.78813e+07	4.17097e+07	4.74966e+07	4.49819e+07	3.70078e+07	4.40301e+07	4.08534e+07	4.01993e+07	3.28232e+07	4.18474e+07	4.03834e+07	4.28686e+07	4.02984e+07	3.56998e+07	3.43053e+07
Com_770_pos	2.26545e+08	1.86349e+08	2.0467e+08	3.24404e+08	2.94565e+08	2.40804e+08	2.45418e+08	2.0639e+08	2.66965e+08	2.07832e+08	1.94868e+08	1.95526e+08	2.22703e+08	2.5373e+08	2.07323e+08	2.32445e+08	2.60526e+08	2.85277e+08	2.68924e+08	2.63135e+08	2.50636e+08	2.16996e+08	2.9693e+08	2.15344e+08
Com_1036_pos	1.35961e+08	1.02791e+08	9.31804e+07	1.70776e+08	1.4539e+08	1.97838e+08	1.44387e+08	1.32855e+08	1.64723e+08	9.51146e+07	1.2631e+08	1.14375e+08	1.36884e+08	1.02045e+08	9.5347e+07	1.38451e+08	1.10094e+08	1.40962e+08	1.22057e+08	1.05905e+08	1.36228e+08	1.40087e+08	1.67467e+08	1.57694e+08
Com_1161_pos	2.9719e+07	5.41731e+07	2.70958e+07	4.49595e+07	3.90429e+07	4.85403e+07	5.26195e+07	4.32621e+07	4.73619e+07	5.62021e+07	6.92658e+07	7.59442e+07	5.25127e+07	6.34785e+07	6.07069e+07	7.26489e+07	8.1346e+07	8.51484e+07	8.42881e+07	5.60194e+07	4.83154e+07	4.90297e+07	5.74289e+07	3.10498e+07
Com_1209_pos	1.09912e+08	8.25621e+07	7.09234e+07	9.82874e+07	1.12411e+08	1.26032e+08	1.33045e+08	1.08616e+08	1.59863e+08	1.04984e+08	1.04121e+08	7.21454e+07	9.40736e+07	1.03155e+08	9.64007e+07	9.66124e+07	1.19354e+08	1.59799e+08	1.00953e+08	9.88223e+07	1.25568e+08	1.006e+08	1.04351e+08	1.93305e+08
Com_1294_pos	4.78575e+07	4.41218e+07	6.13041e+07	5.57953e+07	5.01083e+07	5.67651e+07	2.52545e+07	3.91714e+07	4.4248e+07	4.93373e+07	5.84309e+07	4.84626e+07	4.38015e+07	3.68828e+07	3.65218e+07	4.1601e+07	4.32106e+07	4.23797e+07	3.16526e+07	4.88121e+07	4.25932e+07	4.01291e+07	3.9925e+07	5.08475e+07
Com_1330_pos	4.15524e+07	3.71555e+07	3.42489e+07	6.86422e+07	7.14889e+07	6.00475e+07	5.02088e+07	4.57609e+07	6.51783e+07	4.30493e+07	4.30832e+07	5.4256e+07	5.1819e+07	5.71751e+07	3.6686e+07	4.20785e+07	5.69341e+07	6.39469e+07	6.45619e+07	4.68333e+07	5.20263e+07	4.57628e+07	7.09061e+07	4.22638e+07
Com_1351_pos	9.93704e+06	1.06241e+07	1.06414e+07	1.37429e+07	1.57839e+07	1.19818e+07	9.29934e+06	9.32276e+06	1.17664e+07	9.78471e+06	1.34325e+07	1.10481e+07	1.1917e+07	1.06723e+07	8.21283e+06	1.04337e+07	1.12787e+07	1.08241e+07	1.28759e+07	9.63544e+06	1.19009e+07	9.63796e+06	8.48646e+06	1.1516e+07
Com_1385_pos	7.57031e+07	8.56199e+07	7.74312e+07	8.86306e+07	7.53698e+07	8.04118e+07	9.15351e+07	5.16664e+07	5.57415e+07	4.50642e+07	6.02013e+07	7.26259e+07	7.93092e+07	8.66097e+07	4.02721e+07	6.81535e+07	6.53541e+07	5.37574e+07	6.5093e+07	9.9725e+07	5.83623e+07	4.71095e+07	8.10383e+07	8.63966e+07
Com_1442_pos	4.3802e+07	4.81648e+07	4.07535e+07	4.82936e+07	4.49815e+07	7.85042e+07	4.77884e+07	6.44209e+07	5.48577e+07	4.4961e+07	5.71696e+07	5.09577e+07	4.80287e+07	5.58434e+07	7.65007e+07	5.73506e+07	4.39031e+07	8.94236e+07	3.60395e+07	5.19812e+07	4.31066e+07	5.72435e+07	6.67197e+07	5.46449e+07
Com_1464_pos	6.87229e+06	4.19722e+06	2.99075e+06	6.79297e+06	7.60555e+06	9.14462e+06	9.15276e+06	9.48209e+06	6.92354e+06	9.66779e+06	8.61151e+06	5.22058e+06	1.27522e+07	5.05306e+06	1.09431e+07	8.96948e+06	8.61458e+06	6.88474e+06	6.72844e+06	1.09573e+07	1.14532e+07	1.02681e+07	8.54572e+06	4.48189e+06
Com_1493_pos	186078	218810	160593	2.9268e+07	332993	302897	298892	332058	169053	176233	151999	165408	197758	161966	134238	255781	167549	1.31291e+07	120091	137469	129594	116854	86395.8	95726.7
Com_1574_pos	2.41966e+07	1.81118e+07	1.27376e+07	2.02209e+07	2.1564e+07	2.11384e+07	1.70023e+07	1.55233e+07	4.97631e+07	1.6545e+07	1.57241e+07	2.07412e+07	1.72806e+07	1.90958e+07	1.97055e+07	1.75377e+07	2.08125e+07	3.23578e+07	2.3203e+07	1.17955e+07	4.4694e+07	2.64586e+07	2.12589e+07	1.18316e+07
Com_1626_pos	5.60231e+07	3.15788e+07	4.32635e+07	3.55166e+07	3.60505e+07	4.64976e+07	6.72805e+07	7.62043e+07	5.76796e+07	5.62442e+07	3.04401e+07	4.2151e+07	3.95704e+07	2.86946e+07	3.2585e+07	6.50045e+07	6.05309e+07	4.06468e+07	2.88075e+07	8.90818e+07	4.84357e+07	5.63481e+07	5.44272e+07	3.13159e+07
Com_1627_pos	4.6593e+07	4.31585e+07	5.61796e+07	7.34476e+07	6.69727e+07	6.7176e+07	5.56093e+07	4.34277e+07	5.77429e+07	4.16986e+07	4.27235e+07	4.43585e+07	4.27361e+07	5.18581e+07	3.81855e+07	4.66891e+07	4.70891e+07	6.19977e+07	5.39798e+07	4.56743e+07	5.05923e+07	3.72644e+07	6.02298e+07	4.03306e+07
Com_1664_pos	6.5195e+07	3.47113e+07	4.68873e+07	2.50347e+07	3.14762e+07	3.18964e+07	2.87249e+07	3.94168e+07	2.44714e+07	4.53173e+07	3.99087e+07	3.93216e+07	3.41075e+07	3.35267e+07	3.161e+07	4.53643e+07	4.49379e+07	4.92006e+07	3.05334e+07	3.1572e+07	3.28091e+07	4.4334e+07	3.56223e+07	1.32206e+07
Com_1694_pos	2.6942e+07	4.0232e+07	3.6597e+07	5.23644e+07	4.35882e+07	5.23452e+07	6.66883e+07	6.002e+07	5.84775e+07	3.79594e+07	3.85011e+07	4.67087e+07	5.84604e+07	6.54547e+07	5.4999e+07	4.77478e+07	4.02385e+07	6.03409e+07	3.01677e+07	4.38248e+07	3.19845e+07	5.86207e+07	5.79784e+07	6.25239e+07
Com_1725_pos	3.49512e+07	2.74322e+07	1.99021e+07	4.58936e+07	4.83386e+07	4.24089e+07	5.63079e+07	4.50401e+07	3.68372e+07	3.68287e+07	2.67718e+07	2.54642e+07	3.5786e+07	3.58853e+07	2.50766e+07	3.49189e+07	5.78252e+07	4.98429e+07	4.96617e+07	4.05781e+07	4.63435e+07	4.07516e+07	4.06785e+07	2.74718e+07
Com_1774_pos	4.56729e+07	6.29464e+07	4.90622e+07	4.96419e+07	5.8008e+07	2.11865e+07	4.30407e+07	1.93086e+07	2.03866e+07	3.63353e+07	3.61142e+07	6.85654e+07	4.32306e+07	5.84476e+07	3.83065e+07	2.85765e+07	4.35691e+07	4.19472e+07	2.73202e+07	8.10902e+07	2.37467e+07	2.93814e+07	1.96309e+07	6.48785e+07
Com_1966_pos	4.33955e+07	4.79119e+07	4.4801e+07	6.69816e+07	6.57082e+07	7.00273e+07	5.57137e+07	5.4175e+07	7.88269e+07	4.17181e+07	4.74295e+07	5.25765e+07	5.31873e+07	5.09749e+07	4.01573e+07	6.24294e+07	4.31658e+07	6.30655e+07	6.18415e+07	4.77816e+07	6.01338e+07	4.83315e+07	5.15269e+07	4.48999e+07
Com_2041_pos	4.48356e+07	1.00818e+07	996769	1.19494e+06	1.23119e+06	9.82115e+06	5.6183e+07	2.79111e+07	6.1204e+06	4.70887e+07	1.64425e+07	2.24141e+06	2.22935e+07	5.10384e+07	2.78862e+07	2.42777e+07	5.97992e+07	2.16428e+07	2.86401e+07	5.09207e+06	6.53743e+06	4.42795e+07	2.09901e+07	1.28857e+06
Com_2051_pos	1.14631e+07	4.76371e+06	1.06183e+07	1.52243e+07	1.32673e+07	3.04312e+07	1.0813e+07	1.17307e+07	1.90806e+07	9.37546e+06	5.31473e+06	1.14449e+07	1.27091e+07	1.22269e+07	8.87395e+06	1.21986e+07	1.29428e+07	1.3229e+07	1.25811e+07	1.05738e+07	1.37954e+07	1.38928e+07	1.45097e+07	1.25944e+07
Com_2073_pos	2.80062e+07	2.46231e+07	3.11302e+07	2.79461e+07	2.77714e+07	3.14412e+07	2.76487e+07	2.7211e+07	2.52381e+07	2.52957e+07	3.56888e+07	2.54137e+07	3.05147e+07	2.75177e+07	2.1733e+07	2.75958e+07	2.17602e+07	2.41599e+07	2.22329e+07	2.96723e+07	2.38098e+07	2.50901e+07	2.08955e+07	2.14091e+07
Com_2259_pos	8.62701e+07	2.87478e+07	1.33765e+07	2.32257e+07	2.49609e+07	5.37378e+07	1.37982e+08	7.05024e+07	2.84972e+07	5.44204e+07	3.55645e+07	1.47083e+07	4.92646e+07	5.21742e+07	3.16849e+07	3.90711e+07	8.94834e+07	5.9591e+07	6.3208e+07	3.00272e+07	4.51701e+07	1.109e+08	4.68891e+07	1.82283e+07
Com_2296_pos	7.37111e+07	4.48223e+07	3.19079e+07	3.77431e+07	6.00298e+07	3.33425e+07	4.53542e+07	4.79807e+07	3.2452e+07	7.06074e+07	4.56376e+07	3.09374e+07	5.41995e+07	4.44074e+07	5.29162e+07	4.11747e+07	6.40267e+07	4.94091e+07	4.9517e+07	5.68295e+07	3.89242e+07	6.2748e+07	5.10019e+07	6.01846e+07
Com_2389_pos	1.95644e+06	1.22756e+06	1.48004e+06	2.06946e+06	1.62829e+06	2.12508e+06	2.93364e+06	1.87993e+06	3.79458e+06	1.75502e+06	1.44357e+06	1.08503e+06	1.80529e+06	1.7172e+06	1.45597e+06	1.55962e+06	2.08172e+06	2.71614e+06	1.92649e+06	1.62351e+06	1.91616e+06	2.27574e+06	2.29025e+06	2.71697e+06
Com_2629_pos	1.30447e+07	718091	726355	7.42838e+06	1.04342e+07	3.97631e+07	2.87444e+07	3.51778e+07	2.44716e+07	2.67869e+07	2.38815e+07	1.09048e+06	4.4125e+07	2.47319e+07	2.41285e+07	1.56112e+07	5.16209e+07	3.66836e+07	3.61227e+07	1.50663e+07	1.59961e+07	2.6163e+07	2.9752e+07	3.84083e+06
Com_2691_pos	1.64752e+07	1.21511e+07	1.43344e+07	1.77149e+07	1.58998e+07	2.50062e+07	1.78084e+07	2.27557e+07	1.67918e+07	1.54063e+07	2.68445e+07	1.1145e+07	1.70657e+07	2.20369e+07	1.34443e+07	1.52949e+07	1.70898e+07	3.06245e+07	1.13022e+07	1.267e+07	1.59938e+07	1.91586e+07	1.39143e+07	1.54195e+07
Com_2729_pos	2.47893e+07	1.77262e+07	1.8636e+07	2.71223e+07	2.72795e+07	2.401e+07	2.97393e+07	2.49136e+07	2.44054e+07	1.70212e+07	2.34927e+07	1.91263e+07	2.38224e+07	2.11877e+07	7.94784e+06	1.64936e+07	2.80665e+07	1.9188e+07	3.09503e+07	1.84335e+07	1.83572e+07	2.85852e+07	2.35062e+07	1.38283e+07
Com_2776_pos	3.48865e+07	6.85183e+07	2.12701e+07	4.09924e+07	3.25206e+07	4.72647e+07	4.90601e+07	3.7695e+07	4.81395e+07	3.17685e+07	3.13564e+07	3.10312e+07	4.40343e+07	3.23776e+07	3.10863e+07	3.61225e+07	2.11951e+07	4.61933e+07	3.96764e+07	3.00266e+07	4.86662e+07	4.47799e+07	4.66401e+07	2.94695e+07
Com_3096_pos	1.41678e+07	1.77416e+07	1.63038e+07	1.92993e+07	1.62898e+07	2.60724e+07	1.44172e+07	3.46706e+07	2.08116e+07	1.6018e+07	2.43532e+07	1.94337e+07	1.32796e+07	1.86628e+07	1.69602e+07	2.37754e+07	1.17313e+07	1.64801e+07	1.1957e+07	1.45274e+07	1.54887e+07	1.57896e+07	1.93948e+07	2.90709e+07
Com_3174_pos	1.95773e+07	1.04167e+07	1.0413e+07	1.18684e+07	1.50415e+07	2.17303e+07	1.65624e+07	2.06862e+07	2.25536e+07	2.07542e+07	1.93618e+07	1.20354e+07	1.8229e+07	1.38175e+07	1.75883e+07	1.8911e+07	1.40277e+07	2.21346e+07	1.42175e+07	1.04883e+07	1.78429e+07	2.15325e+07	1.59479e+07	1.00925e+07
Com_3382_pos	1.19745e+07	1.0698e+07	1.19181e+07	2.10376e+07	3.09192e+07	2.20294e+07	2.0842e+07	3.05353e+07	2.38267e+07	1.83491e+07	1.85785e+07	1.26452e+07	2.13652e+07	1.32828e+07	1.4163e+07	1.17194e+07	2.41944e+07	2.18288e+07	2.49774e+07	2.17311e+07	1.48965e+07	2.6081e+07	1.43423e+07	1.24108e+07
Com_3389_pos	2.57892e+07	2.76095e+07	2.70607e+07	6.08609e+07	3.18637e+07	6.35095e+07	3.11931e+07	2.0061e+07	3.13659e+07	3.60361e+07	2.97655e+07	2.56558e+07	4.40696e+07	2.28153e+07	2.62158e+07	2.56827e+07	2.13825e+07	6.09161e+07	2.41822e+07	3.02974e+07	4.77902e+07	3.05005e+07	5.04879e+07	4.7505e+07
Com_3416_pos	3.56377e+07	3.58138e+07	4.63399e+07	5.57153e+07	5.23388e+07	4.91618e+07	4.12509e+07	4.11053e+07	4.61648e+07	4.3131e+07	3.79992e+07	4.10562e+07	4.57707e+07	4.8004e+07	3.39454e+07	3.66677e+07	3.46168e+07	5.2982e+07	4.81884e+07	4.00389e+07	4.00303e+07	4.27653e+07	4.60975e+07	4.12534e+07
Com_3447_pos	1.63207e+07	1.98765e+07	2.41006e+07	2.72445e+07	2.35199e+07	2.08934e+07	1.36777e+07	1.24671e+07	1.35497e+07	1.64523e+07	2.09075e+07	2.47655e+07	1.69134e+07	2.32509e+07	1.66673e+07	1.99877e+07	2.05623e+07	2.13755e+07	2.15118e+07	1.98914e+07	1.43327e+07	1.66574e+07	1.93061e+07	2.12721e+07
Com_3545_pos	4.30961e+07	4.3616e+07	6.64164e+07	6.40967e+07	5.78594e+07	5.37393e+07	4.27572e+07	4.12788e+07	5.26418e+07	4.15127e+07	5.09889e+07	5.05235e+07	4.62712e+07	4.66001e+07	3.88417e+07	4.61622e+07	4.95906e+07	5.41932e+07	4.82727e+07	4.13671e+07	4.38456e+07	3.8302e+07	5.21645e+07	4.41558e+07
Com_4194_pos	3.31885e+07	3.10987e+07	5.85126e+07	2.79545e+07	3.07828e+07	2.97129e+07	2.40542e+07	2.60716e+07	2.59064e+07	2.64247e+07	3.80536e+07	4.69558e+07	3.18023e+07	3.82767e+07	3.1146e+07	3.53831e+07	3.06286e+07	3.24452e+07	1.92543e+07	1.98913e+07	1.88556e+07	2.11884e+07	2.18852e+07	2.39411e+07
Com_4350_pos	2.94007e+07	3.62929e+07	3.60073e+07	5.88452e+07	4.74029e+07	4.42176e+07	4.24163e+07	3.5735e+07	5.06066e+07	3.52787e+07	3.5417e+07	3.80934e+07	3.64723e+07	3.51413e+07	3.08506e+07	3.06238e+07	4.12376e+07	5.13029e+07	5.12999e+07	4.79249e+07	4.93735e+07	4.43732e+07	6.08512e+07	5.34142e+07
Com_4359_pos	6.81845e+06	4.51074e+06	8.69611e+06	1.00208e+07	8.56005e+06	1.04702e+07	1.21941e+07	7.65173e+06	9.71335e+06	1.15975e+07	8.61625e+06	7.94325e+06	8.41368e+06	4.17846e+06	4.70944e+06	6.45758e+06	9.75495e+06	7.40044e+06	5.91281e+06	8.11242e+06	1.56002e+07	6.69148e+06	4.98736e+06	8.20428e+06
Com_4386_pos	8.61872e+06	7.09136e+06	6.58099e+06	1.23814e+07	1.1249e+07	1.9783e+07	1.40733e+07	1.39283e+07	1.7897e+07	1.22069e+07	9.666e+06	9.48782e+06	1.31592e+07	1.00364e+07	9.43513e+06	1.05739e+07	9.7517e+06	1.32068e+07	1.17553e+07	9.0834e+06	1.42612e+07	1.27849e+07	1.43278e+07	1.02306e+07
Com_4452_pos	2.50018e+07	1.89582e+07	2.05779e+07	2.13121e+07	2.68913e+07	2.74622e+07	4.44955e+07	3.13429e+07	1.98119e+07	3.18458e+07	2.53231e+07	1.29596e+07	2.43797e+07	3.15643e+07	2.6923e+07	2.66924e+07	3.83112e+07	3.48909e+07	2.36574e+07	1.89276e+07	2.46544e+07	3.99386e+07	2.46615e+07	2.18023e+07
Com_4486_pos	6.72226e+07	8.03995e+07	6.53271e+07	1.01201e+08	8.7478e+07	9.60175e+07	8.8173e+07	7.66405e+07	9.20577e+07	6.06973e+07	6.40091e+07	7.4802e+07	7.98526e+07	1.06242e+08	6.54037e+07	8.13376e+07	7.44337e+07	9.95441e+07	8.01237e+07	8.94031e+07	7.23474e+07	9.38109e+07	9.81463e+07	8.88721e+07
Com_4747_pos	1.05886e+07	9.20826e+06	1.2775e+07	1.40564e+07	1.44841e+07	1.22536e+07	1.23225e+07	1.35467e+07	1.38889e+07	1.36043e+07	1.25914e+07	1.20806e+07	1.42789e+07	9.0966e+06	1.60053e+06	9.06295e+06	1.05277e+07	1.68052e+07	1.78365e+07	1.3586e+07	1.28121e+07	1.54174e+07	1.54e+07	2.69362e+07
Com_4811_pos	1.22155e+07	1.21181e+07	1.36464e+07	1.86217e+07	1.89254e+07	1.67718e+07	1.4665e+07	1.13846e+07	1.97212e+07	1.36452e+07	1.57182e+07	1.11055e+07	1.40946e+07	1.52917e+07	1.34877e+07	1.22465e+07	906231	1.42731e+07	1.16395e+07	1.31412e+07	1.43875e+07	1.15244e+07	1.1298e+07	8.30397e+06
Com_4825_pos	8.74138e+06	1.40083e+07	1.31564e+07	2.10805e+07	1.43847e+07	3.06223e+07	2.73147e+07	1.99238e+07	2.25287e+07	1.63057e+07	1.67803e+07	1.52057e+07	1.81019e+07	1.51901e+07	1.65006e+07	1.45612e+07	1.02254e+07	3.14873e+07	8.80321e+06	1.42438e+07	1.36967e+07	1.51748e+07	3.0094e+07	1.4643e+07
Com_5074_pos	3.49155e+07	2.97266e+07	2.60785e+07	4.8727e+07	3.17476e+07	3.24983e+07	2.91016e+07	2.55436e+07	2.54406e+07	2.65563e+07	2.00994e+07	2.96276e+07	2.83533e+07	4.18453e+07	2.50666e+07	2.0917e+07	3.82806e+07	3.3233e+07	2.31685e+07	3.62156e+07	3.69367e+07	2.8529e+07	3.68935e+07	6.23934e+07
Com_5148_pos	2.15637e+07	1.03471e+07	5.11532e+06	9.31504e+06	6.06997e+06	1.23445e+07	2.56727e+07	2.35587e+07	8.33302e+06	3.0469e+07	1.4075e+07	6.62317e+06	1.53559e+07	2.25661e+07	1.72322e+07	1.45014e+07	1.39292e+07	1.78171e+07	1.5127e+07	6.46436e+06	9.16559e+06	2.24751e+07	1.31001e+07	7.54387e+06
Com_5163_pos	5.0042e+06	5.41779e+06	3.71949e+06	8.67535e+06	7.47053e+06	8.25725e+06	1.113e+07	7.88643e+06	9.08085e+06	5.40135e+06	5.0376e+06	4.36172e+06	8.26699e+06	6.54353e+06	3.63907e+06	6.1695e+06	8.95112e+06	7.4819e+06	9.40743e+06	6.7629e+06	9.94687e+06	9.88699e+06	9.02341e+06	7.77005e+06
Com_5287_pos	2.9842e+07	3.53037e+07	4.49574e+07	3.86456e+07	4.48654e+07	3.36004e+07	2.26505e+07	2.66281e+07	3.3045e+07	2.36714e+07	4.12119e+07	4.91463e+07	3.30352e+07	3.76449e+07	3.33504e+07	3.49981e+07	2.84928e+07	3.57952e+07	2.54259e+07	2.89037e+07	2.22005e+07	2.01652e+07	3.00406e+07	3.55925e+07
Com_5336_pos	4.66712e+06	8.67656e+06	5.42496e+06	5.28166e+06	4.49436e+06	3.54689e+06	3.13234e+06	3.0853e+06	1.27963e+06	3.7736e+06	5.36754e+06	6.82637e+06	3.18213e+06	4.32485e+06	5.42883e+06	5.11605e+06	7.58765e+06	4.22265e+06	3.72194e+06	7.55985e+06	3.01625e+06	2.92999e+06	4.66029e+06	8.61938e+06
Com_5442_pos	7.40005e+06	2.09569e+06	1.52815e+06	2.87773e+06	1.84166e+06	2.42532e+06	6.35752e+06	3.20119e+06	5.13643e+06	7.96378e+06	1.97794e+06	2.07556e+06	3.08157e+06	3.1453e+06	3.18616e+06	3.15821e+06	5.37377e+06	7.84841e+06	1.00789e+07	2.09673e+06	4.54486e+06	8.0931e+06	5.98044e+06	2.36284e+06
Com_5455_pos	1.72992e+07	1.80291e+07	8.37606e+06	2.51603e+07	2.02909e+07	3.10263e+07	2.7042e+07	1.04861e+07	1.30582e+07	1.04303e+07	1.75457e+07	2.38205e+07	2.57559e+07	1.34749e+07	2.11414e+07	2.62743e+07	1.77786e+07	1.2119e+07	1.59119e+07	2.15261e+07	1.55443e+07	1.25042e+07	1.20534e+07	2.96955e+07
Com_5721_pos	3.47988e+07	3.17394e+07	6.10833e+07	4.85238e+07	5.83959e+07	4.44572e+07	1.37082e+07	3.20239e+07	4.83329e+07	3.01126e+07	4.25032e+07	4.01273e+07	4.59553e+07	1.59376e+07	3.37023e+07	3.74162e+07	4.05107e+07	2.5223e+07	4.50185e+07	3.5248e+07	3.72269e+07	3.34723e+07	6.22332e+07	2.63217e+07
Com_5869_pos	2.73017e+06	3.97792e+06	1.73128e+06	2.3566e+06	1.44644e+06	7.38896e+06	9.3536e+06	7.6445e+06	1.00969e+07	4.7828e+06	1.8863e+06	4.03377e+06	7.30213e+06	8.95826e+06	5.63793e+06	8.88484e+06	5.9484e+06	1.04416e+07	5.12575e+06	3.81026e+06	5.26875e+06	6.60164e+06	6.29499e+06	3.70479e+06
Com_5877_pos	3.76161e+07	4.03081e+07	5.92683e+07	6.14047e+07	6.0966e+07	5.71222e+07	4.63153e+07	4.8508e+07	5.4173e+07	4.3066e+07	4.77752e+07	5.0017e+07	4.93709e+07	4.61126e+07	3.71759e+07	4.91596e+07	5.63534e+07	5.60473e+07	5.60888e+07	4.83618e+07	5.10155e+07	5.38895e+07	5.76431e+07	3.8232e+07
Com_6157_pos	3.5388e+07	2.69759e+07	5.10089e+07	2.72035e+07	2.85763e+07	2.38939e+07	1.73215e+07	2.20913e+07	1.47149e+07	2.24793e+07	4.42835e+07	4.57983e+07	3.75508e+07	3.99335e+07	3.12008e+07	3.3534e+07	2.84189e+07	3.23866e+07	1.6436e+07	2.29044e+07	1.66677e+07	2.42535e+07	2.01086e+07	2.80665e+07
Com_6182_pos	1.70044e+07	1.76844e+07	1.83869e+07	1.95377e+07	1.32704e+07	1.28463e+07	8.52417e+06	9.11298e+06	1.13343e+07	1.07498e+07	1.32059e+07	1.54787e+07	1.06535e+07	1.7581e+07	1.03805e+07	1.26534e+07	1.354e+07	1.29536e+07	1.05457e+07	1.01431e+07	9.47535e+06	1.01795e+07	1.10508e+07	1.51387e+07
Com_6329_pos	8.65576e+06	6.45709e+06	4.87232e+06	1.17534e+07	8.92976e+06	1.04246e+07	1.28197e+07	9.75872e+06	1.10484e+07	8.81679e+06	6.2151e+06	5.68159e+06	9.40813e+06	1.06416e+07	4.72571e+06	8.57725e+06	1.10754e+07	9.7299e+06	1.18755e+07	8.54032e+06	1.18715e+07	1.18893e+07	1.22359e+07	9.63822e+06
Com_6415_pos	6.24395e+06	5.87788e+06	4.60884e+06	9.92552e+06	7.48937e+06	1.12342e+07	8.43274e+06	7.33953e+06	9.24654e+06	906622	5.68852e+06	5.47905e+06	7.65632e+06	7.08737e+06	4.97909e+06	8.39167e+06	7.85403e+06	8.22227e+06	6.75145e+06	6.77642e+06	8.46493e+06	8.8843e+06	6.7405e+06	5.85056e+06
Com_6421_pos	1.20283e+06	2.10135e+06	1.97564e+06	1.51286e+06	1.39911e+06	3.65592e+06	2.37205e+06	2.12163e+06	1.85323e+06	2.19941e+06	1.63324e+06	2.447e+06	3.06295e+06	2.55178e+06	4.06191e+06	3.08359e+06	2.22812e+06	2.45062e+06	1.93508e+06	3.05952e+06	2.43152e+06	3.68255e+06	5.11505e+06	3.32566e+06
Com_6718_pos	2.907e+07	2.92775e+07	4.46127e+07	5.11492e+07	5.24006e+07	4.5491e+07	3.77611e+07	4.01932e+07	5.40093e+07	3.14714e+07	3.7264e+07	3.68363e+07	3.85725e+07	3.33342e+07	2.67389e+07	3.23654e+07	3.91905e+07	4.4214e+07	4.47888e+07	3.30551e+07	3.39971e+07	3.15956e+07	4.69065e+07	3.14835e+07
Com_6723_pos	7.70461e+06	1.15772e+07	1.34111e+07	1.92397e+07	1.67553e+07	1.34693e+07	1.40803e+07	1.03501e+07	1.50321e+07	1.02161e+07	9.95828e+06	1.53454e+07	1.33046e+07	1.26999e+07	8.20013e+06	9.22869e+06	1.12113e+07	1.54455e+07	1.30609e+07	1.47863e+07	1.26804e+07	1.28354e+07	1.57622e+07	1.46477e+07
Com_6768_pos	1.4907e+07	1.40644e+07	1.13252e+07	8.24378e+06	6.40704e+06	7.55991e+06	1.08462e+07	1.05422e+07	8.06026e+06	1.38884e+07	8.31507e+06	9.10664e+06	9.36422e+06	9.48963e+06	1.79898e+07	1.18564e+07	8.73214e+06	9.27553e+06	8.53787e+06	1.05557e+07	1.31779e+07	8.16388e+06	8.38328e+06	9.04574e+06
Com_6946_pos	1.97638e+06	1.42537e+06	1.79381e+06	1.74892e+06	2.06882e+06	2.58381e+06	1.39365e+06	1.59794e+06	2.11837e+06	1.35966e+06	1.02313e+06	1.24553e+06	1.87407e+06	1.51901e+07	1.07463e+06	1.37168e+06	1.25858e+06	1.43487e+06	1.24885e+06	1.39553e+06	1.55609e+06	1.48839e+06	1.97206e+06	1.12448e+06
Com_7194_pos	3.28169e+07	2.82743e+07	4.32088e+07	4.76035e+07	5.69353e+07	4.31456e+07	3.5239e+07	3.93261e+07	4.76414e+07	3.62518e+07	3.71525e+07	3.65946e+07	4.38926e+07	3.54641e+07	3.06833e+07	3.76996e+07	4.63137e+07	4.50033e+07	4.43571e+07	3.47854e+07	4.18119e+07	3.36034e+07	4.63534e+07	3.4282e+07
Com_7626_pos	1.29491e+07	8.40071e+06	3.25832e+06	5.75356e+06	6.29607e+06	1.19443e+07	2.01024e+07	1.52082e+07	8.96272e+06	2.02272e+07	8.57205e+06	5.58541e+06	1.11265e+07	2.3176e+07	1.25837e+07	1.11843e+07	1.80383e+07	1.51325e+07	1.45844e+07	7.47836e+06	9.88894e+06	2.12027e+07	1.36638e+07	5.63916e+06
Com_7641_pos	3.62787e+06	5.09121e+06	2.72352e+06	3.95315e+06	4.46932e+06	4.43151e+06	4.95961e+06	3.50955e+06	6.77814e+06	3.44624e+06	3.21711e+06	3.81714e+06	3.43796e+06	4.17742e+06	3.29662e+06	4.28553e+06	5.4904e+06	4.83759e+06	6.01606e+06	5.21381e+06	3.80324e+06	5.39912e+06	4.99814e+06	4.1228e+06
Com_7870_pos	817410	450721	1.36505e+06	1.20035e+06	900235	1.04231e+06	667778	1.15268e+06	1.10585e+06	985951	1.03059e+06	1.14109e+06	667401	508643	241948	526903	943698	1.0934e+06	572167	1.62723e+06	790847	451994	971088	1.02288e+06
Com_8003_pos	4.70876e+06	3.55249e+06	4.21621e+06	6.518e+06	6.35795e+06	7.15229e+06	5.89043e+06	4.02527e+06	3.94868e+06	7.32588e+06	6.87964e+06	1.00373e+07	4.61144e+06	7.09582e+06	7.46425e+06	9.79679e+06	1.0399e+07	4.17449e+06	3.13479e+06	9.7975e+06	2.62413e+06	1.06101e+07	3.27082e+06	9.39386e+06
Com_8292_pos	9.6485e+06	5.77273e+06	8.59729e+06	5.13006e+06	6.32663e+06	3.89014e+06	1.75876e+06	2.79801e+06	2.29831e+06	512933	7.92492e+06	6.34757e+06	4.02811e+06	5.87355e+06	3.28056e+06	3.68456e+06	4.43581e+06	3.72396e+06	3.29429e+06	4.14006e+06	2.2445e+06	3.19776e+06	3.10094e+06	3.91868e+06
Com_8490_pos	1.44201e+06	1.49602e+06	967756	2.63702e+06	1.6286e+06	3.82498e+06	5.119e+06	3.41121e+06	3.44442e+06	1.77769e+06	1.04968e+06	1.49631e+06	2.5656e+06	2.66927e+06	1.6083e+06	2.20325e+06	2.90738e+06	3.03882e+06	2.58619e+06	1.66504e+06	3.97455e+06	2.622e+06	3.12035e+06	1.64179e+06
Com_8503_pos	1.27549e+07	1.12226e+07	1.58266e+07	2.69895e+07	2.70994e+07	1.8219e+07	1.82592e+07	1.4369e+07	1.84006e+07	1.24387e+07	1.33555e+07	1.31325e+07	1.63872e+07	1.76678e+07	1.46636e+07	1.22446e+07	1.87172e+07	1.92732e+07	1.78981e+07	1.38872e+07	1.39757e+07	1.12365e+07	1.93604e+07	1.28558e+07
Com_8804_pos	3.19849e+06	6.11522e+06	8.10062e+06	730992	5.81588e+06	531109	536018	973474	408579	1.1285e+06	4.46986e+06	7.42025e+06	1.21118e+06	2.75717e+06	1.92774e+06	5.14459e+06	1.43482e+06	649778	509978	1.16177e+06	428711	784106	478192	5.52038e+06
Com_8882_pos	3.99455e+06	2.99998e+06	1.98647e+06	3.40352e+06	3.54856e+06	4.17459e+06	5.46804e+06	4.23751e+06	4.26052e+06	4.46512e+06	4.22966e+06	3.29748e+06	5.09227e+06	4.13011e+06	3.30829e+06	3.76353e+06	4.80132e+06	4.24511e+06	4.00723e+06	3.41016e+06	4.40424e+06	5.55398e+06	4.58526e+06	2.74783e+06
Com_8911_pos	3.13398e+06	2.77284e+06	2.404e+06	6.84716e+06	4.58748e+06	6.756e+06	4.97073e+06	3.52718e+06	4.15859e+06	2.35454e+06	1.83387e+06	2.35439e+06	3.21639e+06	3.25067e+06	2.60996e+06	3.31523e+06	2.8783e+06	4.46675e+06	4.79308e+06	3.66069e+06	4.18436e+06	3.53652e+06	4.32675e+06	3.83483e+06
Com_9023_pos	3.15514e+07	3.2563e+07	2.78237e+07	4.4473e+07	4.24887e+07	4.60446e+07	4.77486e+07	3.99711e+07	4.56668e+07	3.11913e+07	3.2865e+07	3.51895e+07	3.17188e+07	3.74722e+07	3.15273e+07	3.24903e+07	3.78822e+07	4.51528e+07	3.76223e+07	3.41959e+07	3.87058e+07	4.21771e+07	4.98062e+07	4.95749e+07
Com_9974_pos	1.27328e+06	1.90845e+06	2.32601e+06	5.01072e+06	2.96618e+06	3.04264e+06	1.494e+06	1.39376e+06	2.64108e+06	1.9782e+06	2.63506e+06	1.67819e+06	1.76903e+06	1.35792e+06	1.35769e+06	2.20106e+06	1.56942e+06	3.05778e+06	1.69603e+06	2.37966e+06	2.1278e+06	2.0853e+06	2.01047e+06	2.71432e+06
Com_10017_pos	6.82513e+06	6.48312e+06	4.07145e+06	6.43342e+06	5.14007e+06	7.83341e+06	8.85599e+06	8.84514e+06	7.61978e+06	7.58645e+06	6.34991e+06	6.25047e+06	7.92101e+06	7.91647e+06	7.37972e+06	6.60344e+06	9.62347e+06	8.73856e+06	8.40619e+06	6.18516e+06	5.55649e+06	1.01544e+07	7.91685e+06	5.8855e+06
Com_10323_pos	2.73712e+06	2.97522e+06	8.06589e+06	3.85362e+06	2.12426e+07	5.59192e+06	1.78218e+06	5.65666e+06	1.8254e+07	2.16923e+06	6.07383e+06	5.53079e+06	1.30006e+06	3.05542e+06	1.82241e+06	2.37385e+06	1.57518e+06	3.13533e+06	5.68262e+06	6.87032e+06	1.65119e+06	2.91682e+06	3.8453e+06	1.77109e+07
Com_10474_pos	1.04805e+07	1.0675e+07	1.36934e+07	1.29927e+07	2.14476e+07	1.48353e+07	1.0707e+07	9.44904e+06	1.73851e+07	7.60305e+06	1.22227e+07	1.24326e+07	1.46182e+07	1.19856e+07	9.34949e+06	6.95618e+06	9.9289e+06	1.6391e+07	1.09821e+07	8.77943e+06	7.97078e+06	8.22071e+06	1.14548e+07	1.06701e+07
Com_10852_pos	3.14507e+06	4.41406e+06	3.29458e+06	5.99946e+06	3.90943e+06	4.82238e+06	4.36746e+06	3.28926e+06	4.49161e+06	3.50893e+06	3.40887e+06	4.26573e+06	4.32017e+06	4.69041e+06	4.13231e+06	3.91364e+06	1.16623e+06	4.91344e+06	4.17745e+06	4.16345e+06	4.16849e+06	1.77369e+06	7.99291e+06	4.85872e+06
Com_11219_pos	3.10635e+06	6.0923e+06	3.08954e+06	3.68358e+06	3.77213e+06	7.36236e+06	5.46235e+06	9.1662e+06	6.92147e+06	6.0077e+06	5.47162e+06	4.52933e+06	6.94776e+06	4.51982e+06	8.12216e+06	7.31439e+06	5.09058e+06	9.61097e+06	5.09471e+06	4.7904e+06	4.59163e+06	9.17937e+06	8.6321e+06	4.31297e+06
Com_11470_pos	2.0324e+06	1.57669e+06	418861	3.14948e+06	1.94578e+06	5.24988e+06	5.68555e+06	2.6558e+06	2.86083e+06	3.30846e+06	1.33215e+06	1.07883e+06	2.42191e+06	3.12243e+06	3.31221e+06	1.97375e+06	3.10809e+06	6.21579e+06	3.56161e+06	2.13325e+06	3.48243e+06	2.84328e+06	4.431e+06	2.20658e+06
Com_11760_pos	8.28459e+06	8.18417e+06	8.60657e+06	1.23143e+07	1.02822e+07	9.37878e+06	9.42295e+06	8.81826e+06	7.5482e+06	7.43463e+06	8.82816e+06	1.07647e+07	9.2465e+06	8.155e+06	5.51863e+06	9.3998e+06	8.70576e+06	8.9515e+06	9.89807e+06	8.56373e+06	9.37311e+06	9.47501e+06	1.01993e+07	1.13848e+07
Com_12004_pos	2.84481e+06	2.9518e+06	3.05411e+06	3.37334e+06	3.29496e+06	3.40845e+06	4.29074e+06	3.29405e+06	3.34356e+06	3.14375e+06	3.23767e+06	2.63109e+06	3.29657e+06	4.17625e+06	2.63974e+06	3.46862e+06	4.12638e+06	3.49225e+06	3.98641e+06	2.47574e+06	3.72017e+06	4.01688e+06	4.78965e+06	2.96226e+06
Com_12270_pos	2.43453e+06	2.32408e+06	1.611e+06	3.11309e+06	2.98991e+06	5.44774e+06	5.04535e+06	3.77802e+06	4.86682e+06	3.10932e+06	2.55931e+06	2.6356e+06	3.53162e+06	3.62467e+06	2.80219e+06	3.16415e+06	3.91182e+06	4.67688e+06	3.66353e+06	3.05809e+06	4.33131e+06	4.46977e+06	5.40155e+06	2.3336e+06
Com_12833_pos	1.81983e+07	1.58613e+07	2.00732e+07	3.92895e+07	3.75818e+07	3.23586e+07	2.4965e+07	2.64137e+07	3.52187e+07	2.06522e+07	1.96021e+07	1.94006e+07	2.60136e+07	2.08579e+07	1.56419e+07	1.79772e+07	2.73189e+07	3.20256e+07	3.08755e+07	2.36911e+07	2.78936e+07	2.39382e+07	3.72001e+07	2.26521e+07
Com_12971_pos	3.43206e+06	3.03109e+06	4.18732e+06	2.99634e+06	4.02606e+06	4.17801e+06	3.60417e+06	2.79133e+06	3.4954e+06	3.22422e+06	4.07069e+06	4.00253e+06	3.46976e+06	3.67768e+06	2.75698e+06	3.49106e+06	3.57265e+06	4.89998e+06	3.35121e+06	3.43134e+06	349969	4.01774e+06	4.30111e+06	3.06304e+06
Com_13257_pos	623730	511779	1.00255e+06	827520	1.02319e+06	1.11019e+06	588172	690374	457463	772459	766269	2.05316e+06	842703	533895	5.7354e+06	507086	1.15287e+06	1.00608e+06	895533	848942	711044	679953	1.25422e+06	529574
Com_13481_pos	1.0206e+06	962037	813676	1.33596e+06	1.19138e+06	1.74416e+06	1.15559e+06	1.03965e+06	1.27869e+06	1.19956e+06	1.29229e+06	1.44017e+06	1.61171e+06	1.8844e+06	1.59811e+06	1.30382e+06	1.26022e+06	1.79759e+06	1.40874e+06	858403	839260	895881	1.66414e+06	445836
Com_13760_pos	1.18539e+06	1.50004e+06	716923	2.07341e+06	1.49458e+06	1.48924e+06	2.22689e+06	1.19568e+06	2.19223e+06	1.25374e+06	633550	1.27982e+06	1.60009e+06	1.32215e+06	722901	1.14518e+06	1.59425e+06	2.25516e+06	2.18727e+06	1.68893e+06	2.03597e+06	1.37981e+06	1.76277e+06	2.61574e+06
Com_13775_pos	1.2477e+06	1.1509e+06	1.23621e+06	2.07064e+06	2.38329e+06	2.3897e+06	1.97751e+06	2.47949e+06	3.63456e+06	2.06429e+06	2.01087e+06	2.04321e+06	1.32905e+06	2.4965e+06	1.61516e+06	1.69058e+06	1.77258e+06	3.12321e+06	1.70684e+06	1.31292e+06	2.0518e+06	3.87473e+06	2.02772e+06	4.21148e+06
Com_14358_pos	3.94707e+06	3.29208e+06	2.79371e+06	2.355e+06	3.9654e+06	3.40944e+06	1.94775e+06	4.56663e+06	2.17772e+06	3.46741e+06	3.70552e+06	4.11323e+06	2.58194e+06	2.65151e+06	2.41295e+06	3.15564e+06	2.95072e+06	3.24766e+06	2.55223e+06	2.09766e+06	2.25237e+06	3.51749e+06	2.43299e+06	3.61702e+06
Com_14874_pos	2.75635e+06	1.80575e+06	1.80831e+06	3.63459e+06	2.93351e+06	4.28703e+06	3.69876e+06	3.22873e+06	3.65555e+06	3.31616e+06	2.42799e+06	2.04551e+06	3.61381e+06	2.99499e+06	2.56938e+06	2.87976e+06	3.18681e+06	3.30597e+06	3.53691e+06	2.84925e+06	3.83205e+06	3.67101e+06	3.59929e+06	2.63241e+06
Com_15350_pos	3.7282e+06	3.14965e+06	1.55604e+06	1.872e+06	2.40579e+06	3.59277e+06	3.83839e+06	3.59748e+06	2.48639e+06	2.05505e+06	3.23689e+06	2.63275e+06	3.12715e+06	2.79154e+06	1.78388e+06	1.77846e+06	5.33256e+06	1.67076e+06	3.61918e+06	2.63506e+06	2.81798e+06	3.07787e+06	3.61174e+06	2.80348e+06
Com_15481_pos	8.12017e+06	6.40381e+06	7.66821e+06	1.35603e+07	1.12522e+07	1.24538e+07	1.72049e+07	7.38534e+06	1.48662e+07	7.65191e+06	6.20327e+06	5.76305e+06	8.76754e+06	9.35348e+06	1.12126e+06	1.1836e+07	1.22698e+07	1.35644e+07	1.30136e+07	1.02295e+07	1.3475e+07	1.007e+07	2.22519e+07	1.08567e+07
Com_15549_pos	968705	988733	429258	860906	1.20993e+06	890138	773458	693436	1.03834e+06	1.09688e+06	1.14662e+06	794099	976197	682711	589646	836874	1.19037e+06	456763	1.02132e+06	733529	804299	639108	1.23472e+07	754260
Com_16023_pos	4.06476e+06	2.29877e+06	3.76151e+06	5.06099e+06	7.22761e+06	1.0832e+07	5.96478e+06	4.48856e+06	6.15974e+06	4.96502e+06	5.76839e+06	3.99386e+06	3.38178e+06	3.17851e+06	4.38616e+06	3.26144e+06	5.08612e+06	7.04309e+06	6.03928e+06	7.42438e+06	5.43385e+06	6.59164e+06	9.06019e+06	4.51291e+06
Com_16751_pos	3.21604e+06	2.92433e+06	3.6701e+06	3.11595e+06	2.82799e+06	3.18073e+06	1.7068e+06	3.58643e+06	2.52052e+06	3.71039e+06	4.25929e+06	4.79546e+06	3.05146e+06	4.46386e+06	5.3745e+06	4.51802e+06	3.99282e+06	3.60488e+06	2.99482e+06	3.96973e+06	3.04478e+06	4.48147e+06	4.51906e+06	5.00587e+06
Com_17356_pos	1.27709e+06	3.4043e+06	1.1423e+06	1.45395e+06	1.75459e+06	1.60078e+06	1.31586e+06	603615	857383	1.94263e+06	1.44863e+06	966279	948132	1.53495e+06	782854	1.24769e+06	2.15967e+06	879168	3.25431e+06	1.83231e+06	1.69304e+06	2.02843e+06	2.45035e+06	2.28828e+06
Com_17404_pos	590589	448301	297804	665139	642848	653085	801746	822649	775185	728880	517269	549496	577158	325352	553919	1.15417e+06	870848	1.00898e+06	823385	545799	683351	822378	693183	369176
Com_18614_pos	2.78581e+06	2.43029e+06	5.10023e+06	3.49146e+06	3.00589e+06	2.67415e+06	2.4045e+06	2.62246e+06	2.13316e+06	767408	3.54112e+06	3.79553e+06	2.64987e+06	2.90124e+06	2.18038e+06	1.87188e+06	2.66721e+06	2.99102e+06	2.8024e+06	1.49773e+06	1.90311e+06	2.14503e+06	2.39659e+06	2.4246e+06
Com_19433_pos	486851	425042	418283	576911	483368	531964	476503	441064	463788	399379	434148	442809	438835	519755	364421	470673	521514	532636	778229	467132	448201	477973	532808	532660
Com_19621_pos	2.69153e+06	5.19587e+06	1.2837e+06	3.57655e+06	2.77075e+06	3.52873e+06	4.42088e+06	3.47102e+06	2.88745e+06	3.64351e+06	4.56102e+06	4.32555e+06	2.78626e+06	6.46745e+06	3.22646e+06	7.23063e+06	8.47513e+06	5.79599e+06	7.31063e+06	3.44848e+06	3.187e+06	4.13828e+06	5.39098e+06	1.94279e+06
Com_20941_pos	432345	579083	507536	224313	258707	295404	551833	289657	325397	957668	426957	313656	317916	256369	315571	281901	331892	1.14089e+06	319342	392899	1.30889e+06	261418	290883	438878
Com_22134_pos	1.48487e+06	1.73272e+06	1.79022e+06	1.09622e+06	1.20301e+06	1.37487e+06	1.45579e+06	1.37207e+06	1.2001e+06	1.63388e+06	1.51499e+06	2.62746e+06	1.80707e+06	2.18377e+06	1.76039e+06	2.09274e+06	1.96616e+06	1.82415e+06	1.44799e+06	1.5201e+06	1.13513e+06	1.80256e+06	1.33805e+06	1.65033e+06

## Sheet: b
H1	H3	D1	D3	D5
Com_21_neg	Com_1508_neg	Com_12664_neg	Com_127_neg	Com_3047_neg
Com_284_neg	Com_647_neg	Com_549_neg	Com_3996_neg	Com_10160_neg
Com_549_neg	Com_313_neg	Com_127_neg	Com_1743_neg	Com_2041_neg
Com_9453_neg	Com_549_neg	Com_12160_neg	Com_543_neg	Com_9424_neg
Com_60_neg	Com_12664_neg	Com_809_neg	Com_2599_neg	Com_127_neg
Com_771_neg	Com_127_neg	Com_370_neg	Com_636_neg	Com_4892_neg
Com_16000_neg	Com_60_neg	Com_21_neg	Com_8019_neg	Com_17302_neg
Com_1049_neg	Com_9453_neg	Com_9453_neg	Com_2259_neg	Com_543_neg
Com_809_neg	Com_809_neg	Com_284_neg	Com_3666_neg	Com_5827_neg
Com_4640_neg	Com_21_neg	Com_6655_neg	Com_4055_neg	Com_4176_neg
Com_2259_neg	Com_284_neg	Com_13998_neg	Com_5967_neg	Com_13998_neg
Com_4454_neg	Com_6655_neg	Com_2213_neg	Com_2279_neg	Com_16947_neg
Com_3673_neg	Com_646_neg	Com_1245_neg	Com_6450_neg	Com_3155_neg
Com_2569_neg	Com_961_neg	Com_2924_neg	Com_1398_neg	Com_3666_neg
Com_19164_neg	Com_13998_neg	Com_2097_neg	Com_6405_neg	Com_1263_neg
Com_3666_neg	Com_13627_neg	Com_4794_neg	Com_3151_neg	Com_2839_neg
Com_2161_pos	Com_6909_neg	Com_8390_neg	Com_2646_neg	Com_945_neg
Com_3993_pos	Com_2259_neg	Com_1049_neg	Com_4121_neg	Com_856_neg
Com_23837_pos	Com_1049_neg	Com_2329_neg	Com_6766_neg	Com_15290_neg
Com_9341_pos	Com_4794_neg	Com_137_neg	Com_1787_neg	Com_1451_neg
Com_618_pos	Com_1747_neg	Com_2646_neg	Com_548_neg	Com_10012_neg
Com_9050_pos	Com_2329_neg	Com_9211_neg	Com_2057_neg	Com_398_neg
Com_5640_pos	Com_137_neg	Com_13_neg	Com_1637_neg	Com_13648_neg
Com_17311_pos	Com_2646_neg	Com_2014_neg	Com_22212_pos	Com_9912_neg
Com_10699_pos	Com_1542_neg	Com_1099_neg	Com_6593_pos	Com_10646_neg
Com_8274_pos	Com_3611_neg	Com_8490_pos	Com_1036_pos	Com_1049_neg
Com_6556_pos	Com_13_neg	Com_5869_pos	Com_32_pos	Com_10201_neg
Com_8619_pos	Com_5869_pos	Com_18612_pos	Com_735_pos	Com_7797_neg
Com_13775_pos	Com_8066_pos	Com_8292_pos	Com_9603_pos	Com_4329_neg
Com_16115_pos	Com_22212_pos	Com_17404_pos	Com_435_pos	Com_11740_neg
Com_8003_pos	Com_1931_pos	Com_4452_pos	Com_5409_pos	Com_14063_neg
Com_8395_pos	Com_3993_pos	Com_735_pos	Com_13923_pos	Com_5749_neg
Com_12340_pos	Com_9341_pos	Com_12059_pos	Com_20626_pos	Com_14545_neg
Com_13481_pos	Com_989_pos	Com_3244_pos	Com_18579_pos	Com_9603_pos
Com_4386_pos	Com_825_pos	Com_9603_pos	Com_5107_pos	Com_735_pos
Com_13043_pos	Com_23837_pos	Com_5418_pos	Com_22_pos	Com_4915_pos
Com_997_pos	Com_8804_pos	Com_1571_pos	Com_1364_pos	Com_12059_pos
	Com_16759_pos	Com_12270_pos	Com_16759_pos	Com_6852_pos
	Com_9050_pos	Com_3993_pos	Com_8795_pos	Com_8714_pos
	Com_618_pos	Com_4895_pos	Com_618_pos	Com_6591_pos
	Com_1904_pos	Com_6182_pos	Com_9050_pos	Com_3952_pos
	Com_20941_pos	Com_989_pos	Com_1711_pos	Com_4895_pos
	Com_235_pos	Com_14865_pos	Com_13830_pos	Com_1468_pos
	Com_3657_pos	Com_7274_pos	Com_5130_pos	Com_131_pos
	Com_658_pos	Com_9341_pos	Com_11009_pos	Com_614_pos
	Com_8064_pos	Com_825_pos	Com_9023_pos	Com_3163_pos
	Com_13481_pos	Com_8795_pos	Com_13261_pos	Com_9341_pos
	Com_14045_pos	Com_8858_pos	Com_5287_pos	Com_3447_pos
	Com_9646_pos	Com_1364_pos	Com_7261_pos	Com_1224_pos
	Com_1560_pos	Com_11265_pos	Com_1904_pos	Com_10427_pos
	Com_16115_pos	Com_16759_pos	Com_12833_pos	Com_9050_pos
	Com_3086_pos	Com_5834_pos	Com_4194_pos	Com_4547_pos
	Com_18889_pos	Com_9050_pos	Com_24_pos	Com_974_pos
	Com_21626_pos	Com_618_pos	Com_1627_pos	Com_341_pos
	Com_8627_pos	Com_2092_pos	Com_10435_pos	Com_24_pos
	Com_2978_pos	Com_627_pos	Com_18029_pos	Com_71_pos
	Com_1264_pos	Com_24_pos	Com_969_pos	Com_76_pos
	Com_8111_pos	Com_10699_pos	Com_7791_pos	Com_1544_pos
	Com_14534_pos	Com_5600_pos	Com_10060_pos	Com_10523_pos
	Com_1694_pos	Com_658_pos	Com_1219_pos	Com_8727_pos
	Com_7432_pos	Com_235_pos	Com_16849_pos	Com_8108_pos
	Com_997_pos	Com_770_pos	Com_18552_pos	Com_4868_pos
	Com_1547_pos	Com_8064_pos	Com_5160_pos	Com_7264_pos
	Com_16897_pos	Com_13477_pos	Com_5746_pos	Com_26_pos
	Com_22484_pos	Com_8727_pos	Com_1830_pos	Com_55_pos
	Com_4386_pos	Com_3086_pos	Com_3545_pos	Com_264_pos
		Com_8627_pos	Com_2783_pos	Com_20875_pos
		Com_9646_pos	Com_18889_pos	Com_1091_pos
		Com_22484_pos	Com_2726_pos	Com_111_pos
		Com_4905_pos	Com_18101_pos	Com_625_pos
		Com_4386_pos	Com_19251_pos	Com_1797_pos
		Com_8101_pos	Com_22963_pos	Com_16930_pos
		Com_1797_pos	Com_19394_pos	Com_407_pos
		Com_16115_pos	Com_2767_pos	Com_14045_pos
		Com_21626_pos	Com_15903_pos	Com_6421_pos
		Com_3835_pos	Com_5791_pos	Com_467_pos
		Com_16897_pos	Com_528_pos	Com_24383_pos
		Com_1839_pos	Com_8727_pos	Com_5012_pos
		Com_3014_pos	Com_21681_pos	Com_13477_pos
		Com_5025_pos	Com_13055_pos	Com_8627_pos
		Com_4557_pos	Com_8065_pos	Com_18101_pos
		Com_2978_pos	Com_4511_pos	Com_3273_pos
		Com_13481_pos	Com_1485_pos	Com_724_pos
		Com_5163_pos	Com_5209_pos	Com_359_pos
		Com_1091_pos	Com_4218_pos	Com_10727_pos
		Com_7275_pos	Com_3842_pos	Com_7497_pos
		Com_12004_pos	Com_9720_pos	Com_16849_pos
		Com_1560_pos	Com_10474_pos	Com_17356_pos
		Com_54_pos	Com_1091_pos
		Com_7432_pos	Com_2267_pos
			Com_851_pos

## Sheet: c
	SuperClass	Up	Down
H1	Organic acids and derivatives	6	2
	Lipids and lipid-like molecules	2	4
	Nucleosides, nucleotides, and analogues	2	1
	Organic nitrogen compounds	2	0
	Organoheterocyclic compounds	1	0
	Benzenoids	1	1
	Alkaloids and derivatives	1	0
	Phenylpropanoids and polyketides	0	0
	Organic oxygen compounds	0	0
	Lignans, neolignans and related compounds	0	0
H3	Organic acids and derivatives	8	6
	Lipids and lipid-like molecules	2	3
	Nucleosides, nucleotides, and analogues	3	0
	Organic nitrogen compounds	1	0
	Organoheterocyclic compounds	3	0
	Benzenoids	3	0
	Alkaloids and derivatives	0	0
	Phenylpropanoids and polyketides	3	3
	Organic oxygen compounds	1	0
	Lignans, neolignans and related compounds	0	0
D1	Organic acids and derivatives	10	8
	Lipids and lipid-like molecules	4	1
	Nucleosides, nucleotides, and analogues	3	1
	Organic nitrogen compounds	1	1
	Organoheterocyclic compounds	7	0
	Benzenoids	6	0
	Alkaloids and derivatives	0	0
	Phenylpropanoids and polyketides	5	1
	Organic oxygen compounds	4	0
	Lignans, neolignans and related compounds	0	0
D3	Organic acids and derivatives	1	5
	Lipids and lipid-like molecules	2	11
	Nucleosides, nucleotides, and analogues	2	0
	Organic nitrogen compounds	0	1
	Organoheterocyclic compounds	2	5
	Benzenoids	1	4
	Alkaloids and derivatives	0	0
	Phenylpropanoids and polyketides	0	4
	Organic oxygen compounds	3	2
	Lignans, neolignans and related compounds	0	1
D5	Organic acids and derivatives	5	2
	Lipids and lipid-like molecules	11	3
	Nucleosides, nucleotides, and analogues	5	0
	Organic nitrogen compounds	1	1
	Organoheterocyclic compounds	7	1
	Benzenoids	5	1
	Alkaloids and derivatives	0	1
	Phenylpropanoids and polyketides	0	1
	Organic oxygen compounds	7	1
	Lignans, neolignans and related compounds	1	0
