# Supplementary material for: Integrated transcriptomic and metabolomic analyses reveal biphasic thermal adaptation strategies in Lavandula angustifolia under high-temperature stress
Source: PeerJ. 2026 Jun 17;14:e21294. doi: 10.7717/peerj.21294 (PMC13282949; doi:10.7717/peerj.21294)
Supplement: Supplemental Information 9 [file peerj-14-21294-s009.xlsx]

## Sheet: A
Transcriptome	Metabolome
Motor proteins	2-Oxocarboxylic acid metabolism
Fatty acid elongation	C5-Branched dibasic acid metabolism
Photosynthesis - antenna proteins	Citrate cycle (TCA cycle)
Phagosome	Glyoxylate and dicarboxylate metabolism
Cysteine and methionine metabolism	Phosphonate and phosphinate metabolism
Glutathione metabolism	Cutin, suberine and wax biosynthesis
Galactose metabolism	Sphingolipid metabolism
Tryptophan metabolism	Biosynthesis of amino acids
MAPK signaling pathway - plant	Zeatin biosynthesis
Cyanoamino acid metabolism	Lysine degradation
Arachidonic acid metabolism	Galactose metabolism
Pentose and glucuronate interconversions	Arachidonic acid metabolism
Biosynthesis of nucleotide sugars	Amino sugar and nucleotide sugar metabolism
Starch and sucrose metabolism	Lysine biosynthesis
Amino sugar and nucleotide sugar metabolism	Metabolic pathways
Taurine and hypotaurine metabolism	Cysteine and methionine metabolism
Circadian rhythm - plant	Carbon metabolism
Other glycan degradation	Glycerophospholipid metabolism
Mismatch repair	ABC transporters
Nucleotide metabolism	Biosynthesis of secondary metabolites
Linoleic acid metabolism
Phenylpropanoid biosynthesis
Valine, leucine and isoleucine degradation
Arginine and proline metabolism
ABC transporters
Tyrosine metabolism
Thiamine metabolism
Glycerolipid metabolism
Cutin, suberine and wax biosynthesis
alpha-Linolenic acid metabolism
Biosynthesis of various plant secondary metabolites
Phenylalanine metabolism
Fatty acid degradation
Carotenoid biosynthesis
Zeatin biosynthesis
Isoquinoline alkaloid biosynthesis
Stilbenoid, diarylheptanoid and gingerol biosynthesis
Glycosaminoglycan degradation
Ubiquinone and other terpenoid-quinone biosynthesis
Diterpenoid biosynthesis
Purine metabolism
Sulfur relay system
Glycosphingolipid biosynthesis - globo and isoglobo series
DNA replication
beta-Alanine metabolism
Tropane, piperidine and pyridine alkaloid biosynthesis
Betalain biosynthesis
Ascorbate and aldarate metabolism
Photosynthesis
Sesquiterpenoid and triterpenoid biosynthesis
Pyrimidine metabolism
Terpenoid backbone biosynthesis
Steroid biosynthesis
Ether lipid metabolism
Glycolysis / Gluconeogenesis
Riboflavin metabolism
Glucosinolate biosynthesis
Brassinosteroid biosynthesis
Lysine degradation
Butanoate metabolism
Histidine metabolism
Carbon fixation in photosynthetic organisms
Glycosphingolipid biosynthesis - ganglio series
Biosynthesis of unsaturated fatty acids
Nitrogen metabolism
Flavonoid biosynthesis
Glycerophospholipid metabolism
Pentose phosphate pathway
Vitamin B6 metabolism
Phosphatidylinositol signaling system
D-Amino acid metabolism
Citrate cycle (TCA cycle)
Glyoxylate and dicarboxylate metabolism
Fatty acid metabolism
Monoterpenoid biosynthesis
Sulfur metabolism
Flavone and flavonol biosynthesis
Glycine, serine and threonine metabolism
Pyruvate metabolism
Propanoate metabolism
Non-homologous end-joining
Pantothenate and CoA biosynthesis
Ubiquitin mediated proteolysis
Base excision repair
Folate biosynthesis
Biotin metabolism
Sphingolipid metabolism
Arginine biosynthesis
Nucleotide excision repair
Basal transcription factors
Porphyrin metabolism
Protein export
Lipoic acid metabolism
N-Glycan biosynthesis
Inositol phosphate metabolism
Selenocompound metabolism
Alanine, aspartate and glutamate metabolism
Peroxisome
Phenylalanine, tyrosine and tryptophan biosynthesis
Homologous recombination
Fatty acid biosynthesis
One carbon pool by folate
Phosphonate and phosphinate metabolism
Valine, leucine and isoleucine biosynthesis
2-Oxocarboxylic acid metabolism
Efferocytosis
Various types of N-glycan biosynthesis
Nicotinate and nicotinamide metabolism
C5-Branched dibasic acid metabolism
Monobactam biosynthesis
Other types of O-glycan biosynthesis
Oxidative phosphorylation
Glycosylphosphatidylinositol (GPI)-anchor biosynthesis
Endocytosis
Fructose and mannose metabolism
Viral life cycle - HIV-1
Lysine biosynthesis
SNARE interactions in vesicular transport
Polycomb repressive complex
RNA polymerase
ATP-dependent chromatin remodeling
RNA degradation
Autophagy - other
Ribosome biogenesis in eukaryotes
Aminoacyl-tRNA biosynthesis
Proteasome
Nucleocytoplasmic transport
mRNA surveillance pathway

## Sheet: B
Transcriptome	Metabolome
Motor proteins	C5-Branched dibasic acid metabolism
Photosynthesis - antenna proteins	Glyoxylate and dicarboxylate metabolism
Photosynthesis	Taurine and hypotaurine metabolism
Glutathione metabolism	Citrate cycle (TCA cycle)
Pentose and glucuronate interconversions	Histidine metabolism
Cysteine and methionine metabolism	Cyanoamino acid metabolism
One carbon pool by folate	Cysteine and methionine metabolism
Cutin, suberine and wax biosynthesis	Carbapenem biosynthesis
Phagosome	One carbon pool by folate
Monoterpenoid biosynthesis	Nitrogen metabolism
Biosynthesis of various plant secondary metabolites	Sulfur metabolism
Cyanoamino acid metabolism	Vancomycin resistance
Phenylpropanoid biosynthesis	Alanine, aspartate and glutamate metabolism
ABC transporters	Arginine biosynthesis
Galactose metabolism	Lysine biosynthesis
Fatty acid elongation	Aminoacyl-tRNA biosynthesis
Taurine and hypotaurine metabolism	2-Oxocarboxylic acid metabolism
Tryptophan metabolism	Cutin, suberine and wax biosynthesis
Porphyrin metabolism	Starch and sucrose metabolism
MAPK signaling pathway - plant	Glutathione metabolism
Circadian rhythm - plant	Butanoate metabolism
Nitrogen metabolism	Pentose and glucuronate interconversions
Butanoate metabolism	Biosynthesis of amino acids
Betalain biosynthesis	Monobactam biosynthesis
Tyrosine metabolism	Sphingolipid metabolism
Carbon fixation in photosynthetic organisms	Porphyrin and chlorophyll metabolism
Phenylalanine metabolism	Isoflavonoid biosynthesis
Starch and sucrose metabolism	Carbon metabolism
beta-Alanine metabolism	Galactose metabolism
Glyoxylate and dicarboxylate metabolism	Lysine degradation
Other glycan degradation	beta-Alanine metabolism
Valine, leucine and isoleucine degradation	Zeatin biosynthesis
Thiamine metabolism	Ascorbate and aldarate metabolism
Biosynthesis of nucleotide sugars	Arginine and proline metabolism
Terpenoid backbone biosynthesis	Amino sugar and nucleotide sugar metabolism
Arginine and proline metabolism	Nicotinate and nicotinamide metabolism
Arachidonic acid metabolism	Flavone and flavonol biosynthesis
Glycosphingolipid biosynthesis - globo and isoglobo series	ABC transporters
D-Amino acid metabolism	Glycine, serine and threonine metabolism
Isoquinoline alkaloid biosynthesis	Biosynthesis of unsaturated fatty acids
alpha-Linolenic acid metabolism	Tryptophan metabolism
Fatty acid degradation	Flavonoid biosynthesis
Phenylalanine, tyrosine and tryptophan biosynthesis	Glycerophospholipid metabolism
Linoleic acid metabolism	Biosynthesis of secondary metabolites
Biotin metabolism	Metabolic pathways
Citrate cycle (TCA cycle)
Lipoic acid metabolism
Pyruvate metabolism
Ascorbate and aldarate metabolism
Ubiquinone and other terpenoid-quinone biosynthesis
Alanine, aspartate and glutamate metabolism
Glycolysis / Gluconeogenesis
Selenocompound metabolism
Glycine, serine and threonine metabolism
Nucleotide metabolism
C5-Branched dibasic acid metabolism
Fatty acid metabolism
Fatty acid biosynthesis
Glucosinolate biosynthesis
Mismatch repair
Amino sugar and nucleotide sugar metabolism
Glycerolipid metabolism
Lysine degradation
Stilbenoid, diarylheptanoid and gingerol biosynthesis
Tropane, piperidine and pyridine alkaloid biosynthesis
DNA replication
Sphingolipid metabolism
Zeatin biosynthesis
Brassinosteroid biosynthesis
Flavone and flavonol biosynthesis
Pantothenate and CoA biosynthesis
ATP-dependent chromatin remodeling
Purine metabolism
SNARE interactions in vesicular transport
Nicotinate and nicotinamide metabolism
Pentose phosphate pathway
Propanoate metabolism
Phosphatidylinositol signaling system
Arginine biosynthesis
Sesquiterpenoid and triterpenoid biosynthesis
Peroxisome
Flavonoid biosynthesis
Vitamin B6 metabolism
Polycomb repressive complex
Glycosaminoglycan degradation
Carotenoid biosynthesis
Ubiquitin mediated proteolysis
RNA polymerase
Histidine metabolism
Sulfur metabolism
Monobactam biosynthesis
Other types of O-glycan biosynthesis
Sulfur relay system
Fructose and mannose metabolism
Oxidative phosphorylation
Glycosphingolipid biosynthesis - ganglio series
Ether lipid metabolism
Inositol phosphate metabolism
Homologous recombination
Pyrimidine metabolism
Biosynthesis of unsaturated fatty acids
Valine, leucine and isoleucine biosynthesis
Folate biosynthesis
2-Oxocarboxylic acid metabolism
Autophagy - other
Proteasome
RNA degradation
Glycerophospholipid metabolism
Basal transcription factors
Diterpenoid biosynthesis
Base excision repair
Nucleotide excision repair
Endocytosis
Various types of N-glycan biosynthesis
Glycosylphosphatidylinositol (GPI)-anchor biosynthesis
Steroid biosynthesis
Riboflavin metabolism
N-Glycan biosynthesis
Efferocytosis
mRNA surveillance pathway
Aminoacyl-tRNA biosynthesis
Protein export
Viral life cycle - HIV-1
Ribosome biogenesis in eukaryotes
Nucleocytoplasmic transport

## Sheet: C
Transcriptome	Metabolome
Photosynthesis - antenna proteins	Sulfur metabolism
Motor proteins	Lysine degradation
Photosynthesis	Glyoxylate and dicarboxylate metabolism
Carbon fixation in photosynthetic organisms	Vancomycin resistance
Phenylpropanoid biosynthesis	Nitrogen metabolism
Pentose and glucuronate interconversions	Carbapenem biosynthesis
Starch and sucrose metabolism	Cysteine and methionine metabolism
Biosynthesis of nucleotide sugars	C5-Branched dibasic acid metabolism
Phagosome	beta-Alanine metabolism
Monoterpenoid biosynthesis	Plant hormone signal transduction
Cysteine and methionine metabolism	Betalain biosynthesis
Biosynthesis of various plant secondary metabolites	Propanoate metabolism
Circadian rhythm - plant	Pyruvate metabolism
Amino sugar and nucleotide sugar metabolism	Starch and sucrose metabolism
Glutathione metabolism	Taurine and hypotaurine metabolism
Porphyrin metabolism	Nicotinate and nicotinamide metabolism
Fatty acid elongation	Arginine and proline metabolism
Galactose metabolism	Lysine biosynthesis
Cyanoamino acid metabolism	Citrate cycle (TCA cycle)
Nitrogen metabolism	Carbon metabolism
Glyoxylate and dicarboxylate metabolism	Butanoate metabolism
One carbon pool by folate	Glutathione metabolism
Pentose phosphate pathway	Anthocyanin biosynthesis
Butanoate metabolism	Carbon fixation in photosynthetic organisms
Selenocompound metabolism	Histidine metabolism
Mismatch repair	Oxidative phosphorylation
MAPK signaling pathway - plant	Biosynthesis of amino acids
ABC transporters	Tryptophan metabolism
Phenylalanine, tyrosine and tryptophan biosynthesis	Tropane, piperidine and pyridine alkaloid biosynthesis
Ascorbate and aldarate metabolism	Porphyrin and chlorophyll metabolism
Tryptophan metabolism	Sphingolipid metabolism
Stilbenoid, diarylheptanoid and gingerol biosynthesis	Cyanoamino acid metabolism
Phenylalanine metabolism	Monobactam biosynthesis
Flavonoid biosynthesis	Pentose phosphate pathway
Cutin, suberine and wax biosynthesis	Alanine, aspartate and glutamate metabolism
DNA replication	Isoquinoline alkaloid biosynthesis
Zeatin biosynthesis	Zeatin biosynthesis
Glycolysis / Gluconeogenesis	Pyrimidine metabolism
Arginine and proline metabolism	Galactose metabolism
Nucleotide metabolism	Pantothenate and CoA biosynthesis
Biosynthesis of unsaturated fatty acids	Amino sugar and nucleotide sugar metabolism
alpha-Linolenic acid metabolism	Arginine biosynthesis
Vitamin B6 metabolism	2-Oxocarboxylic acid metabolism
Taurine and hypotaurine metabolism	Aminoacyl-tRNA biosynthesis
beta-Alanine metabolism	Tyrosine metabolism
Flavone and flavonol biosynthesis	Glycine, serine and threonine metabolism
Fructose and mannose metabolism	Glycerolipid metabolism
Arachidonic acid metabolism	Glycerophospholipid metabolism
Homologous recombination	Phenylalanine metabolism
Pyrimidine metabolism	ABC transporters
Glycine, serine and threonine metabolism	Phenylpropanoid biosynthesis
Terpenoid backbone biosynthesis	Biosynthesis of secondary metabolites
Alanine, aspartate and glutamate metabolism	Metabolic pathways
Lipoic acid metabolism
Brassinosteroid biosynthesis
Tyrosine metabolism
Steroid biosynthesis
C5-Branched dibasic acid metabolism
Betalain biosynthesis
Other glycan degradation
Isoquinoline alkaloid biosynthesis
Sesquiterpenoid and triterpenoid biosynthesis
D-Amino acid metabolism
Purine metabolism
Sulfur metabolism
Monobactam biosynthesis
Ether lipid metabolism
Citrate cycle (TCA cycle)
Linoleic acid metabolism
Efferocytosis
Ubiquinone and other terpenoid-quinone biosynthesis
Biotin metabolism
Carotenoid biosynthesis
Diterpenoid biosynthesis
Inositol phosphate metabolism
Thiamine metabolism
Phosphonate and phosphinate metabolism
Fatty acid metabolism
Glycerophospholipid metabolism
Tropane, piperidine and pyridine alkaloid biosynthesis
Nicotinate and nicotinamide metabolism
Oxidative phosphorylation
Glucosinolate biosynthesis
Valine, leucine and isoleucine degradation
Arginine biosynthesis
Propanoate metabolism
Pantothenate and CoA biosynthesis
Fatty acid degradation
Lysine degradation
Pyruvate metabolism
Other types of O-glycan biosynthesis
Fatty acid biosynthesis
Histidine metabolism
Phosphatidylinositol signaling system
Valine, leucine and isoleucine biosynthesis
ATP-dependent chromatin remodeling
Glycosaminoglycan degradation
Nucleotide excision repair
Folate biosynthesis
Glycosphingolipid biosynthesis - globo and isoglobo series
Peroxisome
Glycerolipid metabolism
Autophagy - other
Sulfur relay system
Riboflavin metabolism
RNA polymerase
SNARE interactions in vesicular transport
Lysine biosynthesis
Polycomb repressive complex
Base excision repair
Basal transcription factors
Ubiquitin mediated proteolysis
Protein export
2-Oxocarboxylic acid metabolism
Proteasome
Endocytosis
Various types of N-glycan biosynthesis
Viral life cycle - HIV-1
mRNA surveillance pathway
RNA degradation
Aminoacyl-tRNA biosynthesis
Ribosome biogenesis in eukaryotes
N-Glycan biosynthesis
Nucleocytoplasmic transport

## Sheet: D
Transcriptome	Metabolome
Circadian rhythm - plant	Valine, leucine and isoleucine degradation
Phenylpropanoid biosynthesis	Fructose and mannose metabolism
Phenylalanine, tyrosine and tryptophan biosynthesis	Glucosinolate biosynthesis
Starch and sucrose metabolism	Valine, leucine and isoleucine biosynthesis
Galactose metabolism	2-Oxocarboxylic acid metabolism
Phenylalanine metabolism	Tryptophan metabolism
Glycine, serine and threonine metabolism	Lysine degradation
MAPK signaling pathway - plant	Galactose metabolism
Amino sugar and nucleotide sugar metabolism	Biotin metabolism
One carbon pool by folate	Starch and sucrose metabolism
Biosynthesis of nucleotide sugars	Cutin, suberine and wax biosynthesis
ABC transporters	Pantothenate and CoA biosynthesis
Flavonoid biosynthesis	Glycine, serine and threonine metabolism
Cysteine and methionine metabolism	Cysteine and methionine metabolism
Glycolysis / Gluconeogenesis	Tropane, piperidine and pyridine alkaloid biosynthesis
Zeatin biosynthesis	Pentose phosphate pathway
Cutin, suberine and wax biosynthesis	Zeatin biosynthesis
Phagosome	beta-Alanine metabolism
Alanine, aspartate and glutamate metabolism	Carbon metabolism
Carbon fixation in photosynthetic organisms	Glyoxylate and dicarboxylate metabolism
Photosynthesis - antenna proteins	Biosynthesis of amino acids
Pentose and glucuronate interconversions	Flavone and flavonol biosynthesis
Pentose phosphate pathway	Amino sugar and nucleotide sugar metabolism
Butanoate metabolism	Arginine and proline metabolism
Fatty acid elongation	Lysine biosynthesis
Nitrogen metabolism	Citrate cycle (TCA cycle)
Glutathione metabolism	Flavonoid biosynthesis
Cyanoamino acid metabolism	Biosynthesis of unsaturated fatty acids
Glyoxylate and dicarboxylate metabolism	Glycerolipid metabolism
Taurine and hypotaurine metabolism	ABC transporters
Biosynthesis of various plant secondary metabolites	Alanine, aspartate and glutamate metabolism
Motor proteins	Glycerophospholipid metabolism
Tyrosine metabolism	Phenylpropanoid biosynthesis
Betalain biosynthesis	Biosynthesis of secondary metabolites
Tropane, piperidine and pyridine alkaloid biosynthesis	Metabolic pathways
Stilbenoid, diarylheptanoid and gingerol biosynthesis
Glycerophospholipid metabolism
Arginine biosynthesis
Fructose and mannose metabolism
Isoquinoline alkaloid biosynthesis
Tryptophan metabolism
Glycerolipid metabolism
Arginine and proline metabolism
Linoleic acid metabolism
D-Amino acid metabolism
Citrate cycle (TCA cycle)
Selenocompound metabolism
Steroid biosynthesis
Thiamine metabolism
Ascorbate and aldarate metabolism
Arachidonic acid metabolism
Glycosaminoglycan degradation
Mismatch repair
Nucleotide metabolism
Glycosphingolipid biosynthesis - ganglio series
Flavone and flavonol biosynthesis
Nicotinate and nicotinamide metabolism
Monobactam biosynthesis
alpha-Linolenic acid metabolism
Other glycan degradation
Carotenoid biosynthesis
Ubiquinone and other terpenoid-quinone biosynthesis
Monoterpenoid biosynthesis
Protein export
Pyrimidine metabolism
Pyruvate metabolism
RNA polymerase
Vitamin B6 metabolism
DNA replication
Inositol phosphate metabolism
Sulfur metabolism
C5-Branched dibasic acid metabolism
Folate biosynthesis
Glycosphingolipid biosynthesis - globo and isoglobo series
Terpenoid backbone biosynthesis
RNA degradation
Fatty acid biosynthesis
Fatty acid degradation
Other types of O-glycan biosynthesis
Ether lipid metabolism
Brassinosteroid biosynthesis
Riboflavin metabolism
Nucleotide excision repair
Homologous recombination
Phosphatidylinositol signaling system
Polycomb repressive complex
ATP-dependent chromatin remodeling
Biosynthesis of unsaturated fatty acids
Various types of N-glycan biosynthesis
Diterpenoid biosynthesis
Fatty acid metabolism
2-Oxocarboxylic acid metabolism
Sesquiterpenoid and triterpenoid biosynthesis
Glucosinolate biosynthesis
Lipoic acid metabolism
Purine metabolism
Lysine degradation
Viral life cycle - HIV-1
Peroxisome
Endocytosis
Ribosome biogenesis in eukaryotes
Autophagy - other
Histidine metabolism
Propanoate metabolism
Lysine biosynthesis
Valine, leucine and isoleucine degradation
Valine, leucine and isoleucine biosynthesis
Basal transcription factors
Porphyrin metabolism
Photosynthesis
beta-Alanine metabolism
Efferocytosis
Pantothenate and CoA biosynthesis
Sphingolipid metabolism
Aminoacyl-tRNA biosynthesis
N-Glycan biosynthesis
SNARE interactions in vesicular transport
Biotin metabolism
Base excision repair
Oxidative phosphorylation
Ubiquitin mediated proteolysis
Nucleocytoplasmic transport
mRNA surveillance pathway
Proteasome

## Sheet: E
Transcriptome	Metabolome
MAPK signaling pathway - plant	Fatty acid biosynthesis
Phenylpropanoid biosynthesis	Steroid biosynthesis
Galactose metabolism	Sesquiterpenoid and triterpenoid biosynthesis
Circadian rhythm - plant	Galactose metabolism
Starch and sucrose metabolism	Starch and sucrose metabolism
ABC transporters	Terpenoid backbone biosynthesis
Nitrogen metabolism	Betalain biosynthesis
Glycosphingolipid biosynthesis - globo and isoglobo series	Plant hormone signal transduction
Other glycan degradation	Pentose and glucuronate interconversions
Carbon fixation in photosynthetic organisms	Carbon fixation in photosynthetic organisms
Linoleic acid metabolism	Carotenoid biosynthesis
Cutin, suberine and wax biosynthesis	Glucosinolate biosynthesis
Vitamin B6 metabolism	Cyanoamino acid metabolism
Steroid biosynthesis	Monobactam biosynthesis
Glutathione metabolism	Thiamine metabolism
Glycosphingolipid biosynthesis - ganglio series	Tropane, piperidine and pyridine alkaloid biosynthesis
Pentose phosphate pathway	Zeatin biosynthesis
Ascorbate and aldarate metabolism	Isoquinoline alkaloid biosynthesis
Betalain biosynthesis	Phenylalanine metabolism
Tryptophan metabolism	Amino sugar and nucleotide sugar metabolism
Biosynthesis of various plant secondary metabolites	Flavone and flavonol biosynthesis
Zeatin biosynthesis	Glutathione metabolism
Sphingolipid metabolism	Ubiquinone and other terpenoid-quinone biosynthesis
Arachidonic acid metabolism	Phenylalanine, tyrosine and tryptophan biosynthesis
RNA polymerase	Biosynthesis of unsaturated fatty acids
Arginine and proline metabolism	Cysteine and methionine metabolism
Glycolysis / Gluconeogenesis	Tryptophan metabolism
Alanine, aspartate and glutamate metabolism	Glycerolipid metabolism
Glycosaminoglycan degradation	Purine metabolism
Fructose and mannose metabolism	Glyoxylate and dicarboxylate metabolism
Protein export	Carbon metabolism
Phenylalanine metabolism	Tyrosine metabolism
Pentose and glucuronate interconversions	Aminoacyl-tRNA biosynthesis
Glycerolipid metabolism	Glycerophospholipid metabolism
Glycerophospholipid metabolism	ABC transporters
Riboflavin metabolism	Phenylpropanoid biosynthesis
Carotenoid biosynthesis	Metabolic pathways
Photosynthesis - antenna proteins	Biosynthesis of secondary metabolites
Nicotinate and nicotinamide metabolism
Pantothenate and CoA biosynthesis
Diterpenoid biosynthesis
Arginine biosynthesis
Isoquinoline alkaloid biosynthesis
Sesquiterpenoid and triterpenoid biosynthesis
Phagosome
Pyruvate metabolism
Monobactam biosynthesis
Phosphonate and phosphinate metabolism
Biosynthesis of nucleotide sugars
Ubiquinone and other terpenoid-quinone biosynthesis
Taurine and hypotaurine metabolism
Flavonoid biosynthesis
Monoterpenoid biosynthesis
Phenylalanine, tyrosine and tryptophan biosynthesis
beta-Alanine metabolism
Flavone and flavonol biosynthesis
Glucosinolate biosynthesis
Fatty acid degradation
Stilbenoid, diarylheptanoid and gingerol biosynthesis
Valine, leucine and isoleucine biosynthesis
Tyrosine metabolism
Cyanoamino acid metabolism
Peroxisome
Amino sugar and nucleotide sugar metabolism
Glyoxylate and dicarboxylate metabolism
Glycine, serine and threonine metabolism
Inositol phosphate metabolism
Sulfur relay system
Terpenoid backbone biosynthesis
Phosphatidylinositol signaling system
Butanoate metabolism
Fatty acid biosynthesis
Thiamine metabolism
Mismatch repair
Motor proteins
Fatty acid elongation
Lysine biosynthesis
alpha-Linolenic acid metabolism
Various types of N-glycan biosynthesis
Histidine metabolism
Ether lipid metabolism
Selenocompound metabolism
Tropane, piperidine and pyridine alkaloid biosynthesis
Pyrimidine metabolism
Porphyrin metabolism
Fatty acid metabolism
Valine, leucine and isoleucine degradation
Nucleotide metabolism
Cysteine and methionine metabolism
Brassinosteroid biosynthesis
One carbon pool by folate
Other types of O-glycan biosynthesis
Basal transcription factors
Sulfur metabolism
RNA degradation
Lysine degradation
Endocytosis
Oxidative phosphorylation
DNA replication
Nucleotide excision repair
Efferocytosis
2-Oxocarboxylic acid metabolism
Base excision repair
Photosynthesis
Glycosylphosphatidylinositol (GPI)-anchor biosynthesis
SNARE interactions in vesicular transport
Propanoate metabolism
Purine metabolism
Aminoacyl-tRNA biosynthesis
Viral life cycle - HIV-1
Biotin metabolism
Lipoic acid metabolism
Biosynthesis of unsaturated fatty acids
Homologous recombination
Folate biosynthesis
Citrate cycle (TCA cycle)
Proteasome
N-Glycan biosynthesis
Polycomb repressive complex
ATP-dependent chromatin remodeling
mRNA surveillance pathway
Ribosome biogenesis in eukaryotes
Autophagy - other
Ubiquitin mediated proteolysis
Nucleocytoplasmic transport

## Sheet: F
Treatment	Pathway	Transcript	Metabolite
H1	2-Oxocarboxylic acid metabolism	37	3
	C5-Branched dibasic acid metabolism	1	2
	Citrate cycle (TCA cycle)	34	2
	Glyoxylate and dicarboxylate metabolism	42	2
	Phosphonate and phosphinate metabolism	2	1
	Cutin, suberine and wax biosynthesis	19	1
	Sphingolipid metabolism	15	1
	Zeatin biosynthesis	21	1
	Lysine degradation	19	1
	Galactose metabolism	48	1
H3	C5-Branched dibasic acid metabolism	2	4
	Glyoxylate and dicarboxylate metabolism	31	5
	Taurine and hypotaurine metabolism	8	2
	Citrate cycle (TCA cycle)	22	3
	Histidine metabolism	4	2
	Cyanoamino acid metabolism	19	2
	Cysteine and methionine metabolism	48	3
	One carbon pool by folate	13	1
	Nitrogen metabolism	15	1
	Sulfur metabolism	6	1
D1	Sulfur metabolism	10	2
	Lysine degradation	9	3
	Glyoxylate and dicarboxylate metabolism	41	4
	Nitrogen metabolism	19	1
	Cysteine and methionine metabolism	59	3
	C5-Branched dibasic acid metabolism	2	2
	beta-Alanine metabolism	20	2
	Betalain biosynthesis	2	1
	Propanoate metabolism	12	1
	Pyruvate metabolism	35	1
D3	Valine, leucine and isoleucine degradation	7	2
	Fructose and mannose metabolism	19	1
	Glucosinolate biosynthesis	1	2
	Valine, leucine and isoleucine biosynthesis	1	2
	2-Oxocarboxylic acid metabolism	17	4
	Tryptophan metabolism	16	3
	Lysine degradation	6	2
	Galactose metabolism	31	2
	Biotin metabolism	1	1
	Starch and sucrose metabolism	62	1
D5	Fatty acid biosynthesis	10	2
	Steroid biosynthesis	12	1
	Sesquiterpenoid and triterpenoid biosynthesis	4	1
	Galactose metabolism	26	2
	Starch and sucrose metabolism	47	1
	Terpenoid backbone biosynthesis	13	1
	Betalain biosynthesis	3	1
	Pentose and glucuronate interconversions	13	1
	Carbon fixation in photosynthetic organisms	3	1
	Carotenoid biosynthesis	10	1
