# Supplementary material for: Integrated transcriptomic and metabolomic analyses reveal biphasic thermal adaptation strategies in Lavandula angustifolia under high-temperature stress
Source: PeerJ. 2026 Jun 17;14:e21294. doi: 10.7717/peerj.21294 (PMC13282949; doi:10.7717/peerj.21294)
Supplement: Supplemental Information 10 [file peerj-14-21294-s010.xlsx]

## Sheet: 2-Oxocarboxylic acid metabolism
Gene id	H1	H3	D1	D3	D5
La19G01208	3.99508	1.25057	0.228582	-0.0889875	0.440556
La04G02423	1.0948	0.817991	0.603457	0.392061	0.0933966
La12G01648	1.16172	1.22154	0.91268	0.714234	0.900217
La25G00706	2.83551	2.55415	2.79644	2.2165	2.14867
La10G01507	5.00487	2.44135	1.72693	-3.00091	-0.150508
La20G02742	1.59616	0.713502	0.600266	1.64133	0.438151
La26G01092	6.42191	3.69425	2.30974	0	0
La20G02788	2.88041	3.90369	3.07458	-0.569139	0.137814
La01G00893	2.20586	2.0396	1.79277	0.790036	0.368464
La11G01916	1.90894	1.15709	-0.0446477	-0.147206	1.34853
La23G00288	1.6183	0.544595	0.413318	0.00706821	0.522417
La26G01925	-0.0744191	0.481286	0.929706	1.24733	0.690623
La11G00309	-0.0741562	0.641824	0.884448	1.39268	0.571622

## Sheet: C5-Branched dibasic acid metabo
Gene id	H1	H3	D1	D3	D5
La01G00893	2.20586	2.0396	1.79277	0.790036	0.368464

## Sheet: Citrate cycle (TCA cycle)
Gene id	H1	H3	D1	D3	D5
La26G01092	6.42191	3.69425	2.30974	0	0
La20G02788	2.88041	3.90369	3.07458	-0.569139	0.137814
La25G00706	2.83551	2.55415	2.79644	2.2165	2.14867
La01G00993	2.61924	0.627514	-0.0246972	0.220836	0.28392
La22G01627	1.90239	0.470366	-0.0267273	-0.197693	-0.257271
La23G00288	1.6183	0.544595	0.413318	0.00706821	0.522417
La20G02742	1.59616	0.713502	0.600266	1.64133	0.438151
La03G00845	1.29499	0.812331	0.976225	0.40786	0.224549
La12G01648	1.16172	1.22154	0.91268	0.714234	0.900217
La22G00268	-1.59368	-2.79311	-1.2072	-0.604514	1.12655

## Sheet: Glyoxylate and dicarboxylate me
Gene id	H1	H3	D1	D3	D5
La26G01092	6.42191	3.69425	2.30974	0	0
La25G00706	2.83551	2.55415	2.79644	2.2165	2.14867
La24G00501	2.21152	0.277856	-0.146818	-0.0973679	1.53105
La17G00688	2.13513	0.639024	1.26531	1.50483	0.895432
La00G04369	1.52442	-0.024167	0.661783	0.47481	0.416649
La06G00427	1.41002	0.727324	0.343541	-0.575048	-1.25276
La18G01734	1.256	0.792151	0.33804	-0.0889638	-0.951675
La20G00353	1.14275	1.13704	1.26491	0.786317	-0.184353
La27G00511	0.830897	1.35193	0.660698	-0.864943	-0.946857
La03G01655	-0.13555	1.06041	-0.211374	-0.327554	1.98699
La04G03011	-1.36689	-1.58292	-2.47673	0.364813	1.94514
La22G00268	-1.59368	-2.79311	-1.2072	-0.604514	1.12655

## Sheet: Sulfur metabolism
Gene id	H1	H3	D1	D3	D5
La00G02943	4.51111	4.26403	5.70021	1.07726	1.80306
La23G01220	2.5413	1.44868	1.17934	-0.21655	0.0730886
La13G01886	0.937265	0.880331	1.00144	0.784545	0.695364

## Sheet: Lysine degradation
Gene id	H1	H3	D1	D3	D5
La12G01656	3.80169	1.4354	1.02731	0.425513	0.685799
La02G01795	2.11556	1.10047	0.885985	-0.200304	2.1109
La17G01080	1.35503	1.31184	1.3862	0.509532	0.565101
La12G01648	1.16172	1.22154	0.91268	0.714234	0.900217
La00G02527	1.08977	0.514853	0.592081	-0.00791284	-0.150564
La16G01250	0.895421	0.616937	0.569288	1.0911	1.46532
La02G01469	0.10223	1.79836	1.75338	0.524974	1.08493
La02G01777	-0.318446	-0.757252	-0.717413	1.18593	0.201113

## Sheet: Valine, Leucine, and Isoleucine
Gene id	H1	H3	D1	D3	D5
La11G00309	-0.0741562	0.641824	0.884448	1.39268	0.571622

## Sheet: Galactose metabolism
Gene id	H1	H3	D1	D3	D5
La11G00108	6.19591	3.86353	2.93648	1.32997	0.207765
La19G01703	5.44839	4.31162	3.66949	2.7438	2.56886
La01G03276	4.84515	4.72023	2.98469	-0.114884	-0.295419
La21G00772	4.73667	1.46804	1.08038	-0.156414	-0.220483
La13G00546	4.72413	2.95639	2.43469	1.46996	0.988931
La10G00311	4.58512	3.41816	2.86897	0.449071	0.660867
La00G05016	4.51971	1.89942	2.21239	-0.378909	-0.358644
La09G01264	2.95248	2.43832	0.713536	0.111346	-1.53183
La26G01854	2.2731	0.948806	1.01106	-0.398636	2.79852
La13G01921	2.27205	1.01637	0.182357	-1.0546	-1.22588
La12G01645	2.24777	1.11673	-0.230227	-1.55305	-1.02465
La00G02911	2.19286	1.1548	0.63095	1.21041	-0.00280229
La21G01413	2.15724	1.69326	-0.0722106	-1.7347	-0.424942
La22G00321	2.03349	1.21827	0.555263	-0.634751	-0.286612
La12G01644	2.02432	0.544123	-0.4161	-0.841278	-0.366061
La13G01938	1.67983	0.126447	-0.254965	-1.41392	-2.11383
La07G00143	1.39383	0.821486	0.709013	0.357895	0.310193
La12G01008	1.37717	0.638607	0.45933	0.599827	0.34419
La00G02447	1.30889	0.521732	-0.183493	-0.434222	-0.212466
La04G02985	1.28766	0.673778	0.395675	-0.712391	-1.20342
La11G00490	1.17178	-0.721525	-0.921979	-1.26374	-0.633445
La14G00970	1.11986	1.77123	1.57919	1.79877	1.53501
La13G01767	1.04095	-0.331906	-0.987929	-1.46345	-1.81251
La05G00885	0.963084	1.53595	0.0593528	1.30524	-0.242548
La00G05397	0.86067	1.05967	0.512047	-2.77605	0.855284
La04G02510	0.636163	1.63807	1.3946	2.16233	1.21192
La04G01352	0.570011	0.331045	0.152298	0.775462	1.17904
La02G00372	0.499064	0.12739	-0.193165	-1.26477	1.1884
La01G00963	0.25263	-0.738163	0.262055	0.66508	1.41939
La07G02161	-0.924184	-0.481847	-0.229042	0.687516	1.03575
La08G00474	-2.08496	-2.3319	-2.2672	0.83586	1.86438
La11G01094	-2.25358	-0.720638	0.233461	1.79607	0.867579

## Sheet: Fatty acid biosynthesis
Gene id	H1	H3	D1	D3	D5
La22G01388	1.71665	1.24073	1.22649	1.51917	1.29516

## Sheet: Starch and sucrose metabolism
Gene id	H1	H3	D1	D3	D5
La00G01285	3.87773	1.27009	2.08722	1.73307	0.357799
La08G01400	3.25583	1.9032	2.138	2.18932	2.05855
La07G00952	1.93436	0.69722	-0.226157	-2.47416	-2.8555
La01G01680	1.34368	2.16899	2.04043	2.40573	1.2992
La09G02307	1.32244	0.787012	0.951078	1.14337	0.815233
La11G00490	1.17178	-0.721525	-0.921979	-1.26374	-0.633445
La17G00930	1.12657	-0.205821	-0.606467	-1.23999	-1.78733
La14G00970	1.11986	1.77123	1.57919	1.79877	1.53501
La11G01165	1.06962	-0.251977	-0.393032	-1.81041	-2.4064
La19G00569	0.997658	0.0173593	-0.251246	-1.85206	-1.72927
La15G01114	0.972734	1.13017	0.648002	1.22267	0.687572
La05G00885	0.963084	1.53595	0.0593528	1.30524	-0.242548
La00G05397	0.86067	1.05967	0.512047	-2.77605	0.855284
La01G01856	0.736639	0.709039	0.609735	1.38168	1.26063
La11G01799	0.557476	-0.258539	0.129564	-0.0109163	2.69474
La15G01327	0.54399	0.255817	-0.484189	0.877708	2.30716
La18G01648	0.147476	0.146995	-0.354585	0.655023	1.47264
La23G01523	0.080835	0.577772	0.322291	0.336626	1.96829
La04G01419	-0.0156418	0.025343	-0.148018	0.682069	2.00292
La19G01538	-0.0914599	-2.34995	-0.826629	0.316883	3.32435
La11G01566	-0.151883	0.734532	1.09101	1.16979	0.971144
La25G00714	-0.344105	0.140675	0.647846	1.2304	0.796263
La14G00563	-0.386182	-0.248766	-0.744475	0.397705	1.18802
La25G00628	-0.504655	0.558814	0.827338	1.14137	0.868841
La08G01971	-0.624228	-0.202331	0.434622	1.79647	0.718395
La11G01330	-0.651165	0.699971	1.80637	1.05889	-0.389023
La23G01538	-0.711265	-0.0447692	-0.521662	0.523703	2.43268
La00G05102	-2.10906	-0.403482	-0.405505	1.56995	0.793272
La04G02575	-2.55586	-0.220668	0.883679	1.90424	1.30238
La26G01053	-4.3624	-0.823302	0.750436	1.78223	1.00257
La09G02167	-4.71821	-0.440444	0.687003	1.7375	1.35602
