# Supplementary material for: Integrated transcriptomic and metabolomic analyses reveal biphasic thermal adaptation strategies in Lavandula angustifolia under high-temperature stress
Source: PeerJ. 2026 Jun 17;14:e21294. doi: 10.7717/peerj.21294 (PMC13282949; doi:10.7717/peerj.21294)
Supplement: Supplemental Information 11 [file peerj-14-21294-s011.xlsx]

## Sheet: Sheet1
Pathway	Gene	H1	H3	D1	D3	D5
2-Oxocarboxylic acid metabolism	Isocitric acid	1.86411	2.15022	2.19181	0.671153	1.02542
	Cis-Aconitic acid	1.46903	1.74938	1.68627	0.701197	1.09699
	3-Methyl-2-Oxobutanoic Acid	1.07949	1.0955	1.25655	0.830968	1.06126
	Methyl oxo pentanoate	0.822445	0.776942	0.854177	0.717146	1.20588
	Citric acid	0.723872	0.804173	0.916145	0.56703	1.05205
	2-Aminoadipic acid	0.688226	0.630943	0.752231	1.03788	1.20538
	2-Oxoadipic acid	0.613956	0.66577	0.752359	2.05767	1.71348
C5-Branched dibasic acid metabolism	Cis-Aconitic acid	1.46903	1.74938	1.68627	0.701197	1.09699
	Trans-Aconitic acid	1.84554	2.17361	2.15813	0.829367	1.10481
	Alpha-Ketoglutaric acid	2.19942	1.86733	1.82177	0.696864	0.919779
	L-Glutamic acid	0.822989	0.565624	0.642086	0.933458	1.66576
Citrate cycle (TCA cycle)	Isocitric acid	1.86411	2.15022	2.19181	0.671153	1.02542
	Cis-Aconitic acid	1.46903	1.74938	1.68627	0.701197	1.09699
	Alpha-Ketoglutaric acid	2.19942	1.86733	1.82177	0.696864	0.919779
Glyoxylate and dicarboxylate metabolism	Alpha-Ketoglutaric acid	2.19942	1.86733	1.82177	0.696864	0.919779
	Isocitric acid	1.86411	2.15022	2.19181	0.671153	1.02542
	Cis-Aconitic acid	1.46903	1.74938	1.68627	0.701197	1.09699
	Succinic acid	1.15076	1.56526	1.80422	1.01979	1.01937
	L-Glutamic acid	0.822989	0.565624	0.642086	0.933458	1.66576
	L-Serine	0.69003	0.422435	0.412424	0.535169	1.42849
Sulfur metabolism	L-Serine	0.69003	0.422435	0.412424	0.535169	1.42849
	Succinic acid	1.15076	1.56526	1.80422	1.01979	1.01937
Lysine degradation	2-Aminoadipic acid	0.688226	0.630943	0.752231	1.03788	1.20538
	Pipecolic acid	0.875975	1.39139	2.33181	0.53175	1.5188
	L-Saccharopine	1.14915	1.34837	1.68717	0.756214	1.35277
	2-Oxoadipic acid	0.613956	0.66577	0.752359	2.05767	1.71348
Valine, leucine and isoleucine biosynthesis	3-Methyl-2-Oxobutanoic Acid	1.07949	1.0955	1.25655	0.830968	1.06126
	Methyl oxo pentanoate	0.822445	0.776942	0.854177	0.717146	1.20588
Galactose metabolism	D-Raffinose	1.53834	1.91418	2.1152	3.15533	2.68893
	Stachyose	1.03167	1.06376	1.12015	3.10979	2.62643
	Decanoic acid	0.74557	1.00912	0.973608	1.19698	2.51318
	Caprylic acid	0.993495	1.15276	1.21663	1.10191	2.33772
Starch and sucrose metabolism	GDP-alpha-D-glucose	1.52898	1.88803	2.10515	2.08264	3.24224
