# Supplementary material for: Integrated transcriptomic and metabolomic analyses reveal biphasic thermal adaptation strategies in Lavandula angustifolia under high-temperature stress
Source: PeerJ. 2026 Jun 17;14:e21294. doi: 10.7717/peerj.21294 (PMC13282949; doi:10.7717/peerj.21294)
Supplement: Supplemental Information 12 [file peerj-14-21294-s012.xlsx]

## Sheet: La17G01800
La17G01800	2−ΔΔCt	2−ΔΔCt	2−ΔΔCt	log2FC	log2FC	log2FC
H1	675.636	575.787	623.717	9.83009	9.83009	9.83009
H3	21.8718	24.7897	26.7118	4.50937	4.50937	4.50937
D1	24.2028	21.4073	17.6452	4.40022	4.40022	4.40022
D3	9.63465	10.0347	7.19885	3.23515	3.23515	3.23515
D5	5.23196	4.15369	3.20857	1.7686	1.7686	1.7686

## Sheet: La15G00116
La15G00116	2−ΔΔCt	2−ΔΔCt	2−ΔΔCt	log2FC	log2FC	log2FC
H1	243.042	219.282	250.046	8.11524	8.11524	8.11524
H3	77.4781	63.1832	48.8021	5.93656	5.93656	5.93656
D1	40.8491	28.4599	34.0963	4.95197	4.95197	4.95197
D3	27.9529	36.61	32.6926	3.87128	3.87128	3.87128
D5	25.6586	26.6704	24.7734	3.80248	3.80248	3.80248

## Sheet: La23G01935
La23G01935	2−ΔΔCt	2−ΔΔCt	2−ΔΔCt	log2FC	log2FC	log2FC
H1	23.2632	21.5142	24.7147	5.11196	5.11196	5.11196
H3	14.2713	8.70528	10.7816	3.3984	3.3984	3.3984
D1	7.07927	8.06455	7.3331	2.79899	2.79899	2.79899
D3	6.09758	6.04445	8.42436	1.50713	1.50713	1.50713
D5	6.26298	6.51573	6.53557	0.961178	0.961178	0.961178

## Sheet: La11G01622
La11G01622	2−ΔΔCt	2−ΔΔCt	2−ΔΔCt	log2FC	log2FC	log2FC
H1	115.24	106.547	91.3957	6.58717	6.58717	6.58717
H3	21.0958	13.1156	17.7207	3.62122	3.62122	3.62122
D1	17.2384	15.9263	13.7137	3.1238	3.1238	3.1238
D3	6.05658	5.31002	4.66534	1.68641	1.68641	1.68641
D5	3.72821	3.80186	2.98321	1.50918	1.50918	1.50918

## Sheet: La14G01885
La14G01885	2−ΔΔCt	2−ΔΔCt	2−ΔΔCt	log2FC	log2FC	log2FC
H1	158.043	136.631	144.915	7.45915	7.45915	7.45915
H3	29.8382	24.8441	22.178	4.89598	4.89598	4.89598
D1	11.5943	9.98054	7.77998	3.37047	3.37047	3.37047
D3	8.26963	7.42922	8.24459	2.3511	2.3511	2.3511
D5	6.89161	5.74087	5.05689	1.82413	1.82413	1.82413

## Sheet: La01G02287 
La01G02287	2−ΔΔCt	2−ΔΔCt	2−ΔΔCt	log2FC	log2FC	log2FC
H1	28.8109	32.6705	33.2033	4.92694	4.92694	4.92694
H3	6.58454	7.60445	5.69007	2.59097	2.59097	2.59097
D1	4.61598	3.86751	4.03386	2.20854	2.20854	2.20854
D3	2.03702	1.84397	1.73223	1.05938	1.05938	1.05938
D5	2.08761	2.14191	2.09027	0.559473	0.559473	0.559473

## Sheet: La13G00862
La13G00862	2−ΔΔCt	2−ΔΔCt	2−ΔΔCt	log2FC	log2FC	log2FC
H1	0.0451668	0.0806105	0.0919199	-4.36153	-4.36153	-4.36153
H3	0.0863833	0.0882855	0.104419	-3.6436	-3.6436	-3.6436
D1	0.230708	0.168094	0.24996	-2.90471	-2.90471	-2.90471
D3	0.311309	0.502107	0.442049	-1.15876	-1.15876	-1.15876
D5	0.521811	0.515687	0.538698	-1.04989	-1.04989	-1.04989

## Sheet: La20G00187
La20G00187	2−ΔΔCt	2−ΔΔCt	2−ΔΔCt	log2FC	log2FC	log2FC
H1	0.829075	1.07281	1.02282	-1.2157	-1.2157	-1.2157
H3	0.539113	0.716586	0.78512	-0.961808	-0.961808	-0.961808
D1	0.542797	0.443398	0.421487	-1.85757	-1.85757	-1.85757
D3	0.842343	1.12243	1.13523	-1.13812	-1.13812	-1.13812
D5	0.655677	0.645413	0.679592	-0.718652	-0.718652	-0.718652

## Sheet: La00G02124
La00G02124	2−ΔΔCt	2−ΔΔCt	2−ΔΔCt	log2FC	log2FC	log2FC
H1	1.49953	1.25518	1.6172	-0.170899	-0.170899	-0.170899
H3	0.5892	0.720569	0.867924	-0.942247	-0.942247	-0.942247
D1	0.595686	0.63543	0.614903	-1.61899	-1.61899	-1.61899
D3	0.650517	0.622573	0.832356	-1.43096	-1.43096	-1.43096
D5	0.636324	0.637814	0.647693	-0.857767	-0.857767	-0.857767

## Sheet: La04G02281
La04G02281	2−ΔΔCt	2−ΔΔCt	2−ΔΔCt	log2FC	log2FC	log2FC
H1	0.877437	0.768551	0.794524	-0.632485	-0.632485	-0.632485
H3	0.671847	0.862233	0.916752	-1.43575	-1.43575	-1.43575
D1	0.640781	0.513064	0.47293	-1.83256	-1.83256	-1.83256
D3	0.936018	0.633804	0.701936	-1.45163	-1.45163	-1.45163
D5	0.590023	0.485361	0.505017	-1.4891	-1.4891	-1.4891

[truncated: 2 more sheets: La21G00867, La05G00795]
